# Supplementary material for: SRSF1-dependent inhibition of C9ORF72-repeat RNA nuclear export: genome-wide mechanisms for neuroprotection in amyotrophic lateral sclerosis
Source: Mol Neurodegener. 2021 Aug 10;16:53. doi: 10.1186/s13024-021-00475-y (PMC8353793; doi:10.1186/s13024-021-00475-y)
Supplement: Supplementary file 3 — Additional file 3 : Table S2. Annotated quantified transcripts for RSEM>10. [file 13024_2021_475_MOESM3_ESM.xlsx]

## Sheet: 1 WCT Healthy controls
Healthy (H) control patient-derived neurons - Whole Cell transcriptomes (WCT)							Annotated and sequenced transcripts for RSEM > 10
				H_C-RNAi vs H_ SRSF1-RNAi
Ensembl transcript ID	Transcript biotype	Gene symbol	Gene description	logFC	logCPM	PValue	H1_C-RNAi_WCT	H2_C-RNAi_WCT	H3_C-RNAi_WCT	H1_SRSF1-RNAi_WCT	H2_SRSF1-RNAi_WCT	H3_SRSF1-RNAi_WCT	Average RSEM		Transcripts sequenced at gene level:	13701		Protein-coding transcripts sequenced at gene level:	12595
ENST00000441531	antisense	ACVR2B-AS1	ACVR2B antisense RNA 1 [Source:HGNC Symbol;Acc:HGNC:44161]	-0.238787	-0.567875	0.87034	24	9	32	15	6	18	17.3333		A2M			A2M
ENST00000369655	antisense	ADD3-AS1	ADD3 antisense RNA 1 [Source:HGNC Symbol;Acc:HGNC:48682]	-0.648301	1.23098	0.570772	128.73	43.38	103.17		26.78	40.41	68.494		A4GALT			A4GALT
ENST00000542466	antisense	AGAP2-AS1	AGAP2 antisense RNA 1 [Source:HGNC Symbol;Acc:HGNC:48633]	0.134531	2.95821	0.88266	324	150	239	323	135	130	216.833		AAAS			AAAS
ENST00000399540	antisense	ALOX12-AS1	ALOX12 antisense RNA 1 [Source:HGNC Symbol;Acc:HGNC:51342]	-0.0772692	-0.0111586	0.952922	35.47	17.39	39.86	25.07	13.52	25.33	26.1067		AACS			AACS
ENST00000553596	antisense	ARHGAP5-AS1	ARHGAP5 antisense RNA 1 (head to head) [Source:HGNC Symbol;Acc:HGNC:20279]	0.0499799	1.31317	0.964722	86	48	98	60	52	62	67.6667		AADAT			AADAT
ENST00000371417	antisense	ARRDC1-AS1	ARRDC1 antisense RNA 1 [Source:HGNC Symbol;Acc:HGNC:23395]	0.234153	1.80485	0.8276	119.15	73.77	108.24	108.52	99.1	54.77	93.925		AAGAB			AAGAB
ENST00000623970	antisense	ARRDC1-AS1	ARRDC1 antisense RNA 1 [Source:HGNC Symbol;Acc:HGNC:23395]	0.522693	0.607571	0.667317	38.49	13.77	71.99	46.83	38.45	36.09	40.9367		AAK1			AAK1
ENST00000496793	antisense	ARRDC1-AS1	ARRDC1 antisense RNA 1 [Source:HGNC Symbol;Acc:HGNC:23395]	-1.45195	-0.55744	0.331087	28.35	21.46	32.77	4.65	5.45	12.14	17.47		AAMDC			AAMDC
ENST00000585457	antisense	ASB16-AS1	ASB16 antisense RNA 1 [Source:HGNC Symbol;Acc:HGNC:25442]	-0.343729	0.755872	0.773521	42.03	31.43	106.63	19.46	16	64.69	46.7067		AAMP			AAMP
ENST00000452809	antisense	ASH1L-AS1	ASH1L antisense RNA 1 [Source:HGNC Symbol;Acc:HGNC:44146]	-0.0427719	1.00797	0.970627	69.01	26.68	104.95	31.44	26.26	76.84	55.8633		AAR2			AAR2
ENST00000456633	antisense	ASH1L-AS1	ASH1L antisense RNA 1 [Source:HGNC Symbol;Acc:HGNC:44146]	0.240731	-0.682044	0.87299	22.99	8.32	19.05	11.56	8.74	22.16	15.47		AARS			AARS
ENST00000461019	antisense	ATP6V0E2-AS1	ATP6V0E2 antisense RNA 1 [Source:HGNC Symbol;Acc:HGNC:44180]	0.185372	2.26881	0.854971	156.12	121.93	134.6	124.19	94.98	142	128.97		AARS2			AARS2
ENST00000488315	antisense	ATP6V0E2-AS1	ATP6V0E2 antisense RNA 1 [Source:HGNC Symbol;Acc:HGNC:44180]	-0.744621	0.573901	0.604483	39.88	43.07	85.4	42.81	32.02	0	40.53		AARSD1			AARSD1
ENST00000422761	antisense	ATP6V1B1-AS1	ATP6V1B1 antisense RNA 1 [Source:HGNC Symbol;Acc:HGNC:51118]	-0.190597	-0.378	0.906783	33.14	31.09	1	6.38	36.88	1.67	18.36		AASDH			AASDH
ENST00000442432	antisense	B4GALT1-AS1	B4GALT1 antisense RNA 1 [Source:HGNC Symbol;Acc:HGNC:49910]	0.420123	-0.907539	0.793238	16.88	10.16	11	17	19.83	1	12.645		AASDHPPT			AASDHPPT
ENST00000618857	antisense	BACE1-AS	BACE1 antisense RNA [Source:HGNC Symbol;Acc:HGNC:37125]	-0.121834	-1.02301	0.940797	12	6	26	7	5	16	12		AASS			AASS
ENST00000548872	antisense	BCDIN3D-AS1	BCDIN3D antisense RNA 1 [Source:HGNC Symbol;Acc:HGNC:44113]	-0.363332	0.59388	0.765225	62	11	96.01	39	13	37	43.0017		AATF			AATF
ENST00000499008	antisense	BDNF-AS	BDNF antisense RNA [Source:HGNC Symbol;Acc:HGNC:20608]	0.514331	-0.065269	0.801694	0	14.67	59.18	0	17.23	55.56	24.44		ABAT			ABAT
ENST00000501176	antisense	BDNF-AS	BDNF antisense RNA [Source:HGNC Symbol;Acc:HGNC:20608]	0.866412	-0.887767	0.58804	5.19	0.66	30.62	13.52	3.43	26.4	13.3033		ABCA1			ABCA1
ENST00000423477	antisense	BOLA3-AS1	BOLA3 divergent transcript [Source:HGNC Symbol;Acc:HGNC:42922]	0.0388051	-0.126416	0.979958	18	29	28.74	0	12	49	22.79		ABCA10			ABCA12
ENST00000625168	antisense	C10orf25	chromosome 10 open reading frame 25 [Source:HGNC Symbol;Acc:HGNC:23509]	-0.0095423	-1.12798	0.996268	0	5	35	0	7	19	11		ABCA11P			ABCA13
ENST00000541775	antisense	C1RL-AS1	C1RL antisense RNA 1 [Source:HGNC Symbol;Acc:HGNC:27461]	0.137682	2.55786	0.887106	243.6	115.43	178.19	156.94	123.17	153.74	161.845		ABCA12			ABCA2
ENST00000382215	antisense	C1RL-AS1	C1RL antisense RNA 1 [Source:HGNC Symbol;Acc:HGNC:27461]	0.156671	0.315783	0.900778	31.32	43.3	22.54	16.7	25.58	46.68	31.02		ABCA13			ABCA3
ENST00000536679	antisense	C1RL-AS1	C1RL antisense RNA 1 [Source:HGNC Symbol;Acc:HGNC:27461]	-0.0932753	0.122802	0.942218	42.09	24.56	33.66	21.36	19.67	28.79	28.355		ABCA2			ABCA4
ENST00000463223	antisense	C9orf147	chromosome 9 open reading frame 147 [Source:HGNC Symbol;Acc:HGNC:31438]	-0.313355	-0.497352	0.848017	7	5	61.17	13	0	26.66	18.805		ABCA3			ABCA5
ENST00000567819	antisense	CAPN10-DT	CAPN10 divergent transcript [Source:HGNC Symbol;Acc:HGNC:48839]	-0.0088247	2.15772	0.993168	158	71	214	127	70	117	126.167		ABCA4			ABCA6
ENST00000602172	antisense	CARD8-AS1	CARD8 antisense RNA 1 [Source:HGNC Symbol;Acc:HGNC:51408]	-0.195726	1.35941	0.862017	63	69	121	34	76	50	68.8333		ABCA5			ABCA7
ENST00000414656	antisense	CCDC183-AS1	CCDC183 antisense RNA 1 [Source:HGNC Symbol;Acc:HGNC:44105]	0.637342	-1.19254	0.709142	10	1	20	2	5	24	10.3333		ABCA6			ABCA9
ENST00000545339	antisense	CD27-AS1	CD27 antisense RNA 1 [Source:HGNC Symbol;Acc:HGNC:43896]	-0.567386	1.97374	0.758105	328.07	96.31	10.26	181.97	49.45	0	111.01		ABCA7			ABCB1
ENST00000592982	antisense	CEBPA-DT	CEBPA divergent transcript [Source:HGNC Symbol;Acc:HGNC:25710]	0.149673	0.776411	0.899883	39	14	111	21	10	91	47.6667		ABCA9			ABCB10
ENST00000425636	antisense	CERS6-AS1	CERS6 antisense RNA 1 [Source:HGNC Symbol;Acc:HGNC:44485]	0.124663	0.0575105	0.923459	28	33	21	45	11	20	26.3333		ABCB1			ABCB6
ENST00000435434	antisense	CFAP58-DT	CFAP58 divergent transcript [Source:HGNC Symbol;Acc:HGNC:45243]	0.168917	-1.13772	0.920061	16	5	15	17	8	4	10.8333		ABCB10			ABCB7
ENST00000502041	antisense	CKMT2-AS1	CKMT2 antisense RNA 1 [Source:HGNC Symbol;Acc:HGNC:48997]	-0.0772094	1.90688	0.942051	103.7	25.64	276.14	95.51	47.35	112.43	110.128		ABCB6			ABCB8
ENST00000512287	antisense	CKMT2-AS1	CKMT2 antisense RNA 1 [Source:HGNC Symbol;Acc:HGNC:48997]	0.593047	-0.461007	0.705211	6.49	2.57	47.46	6.94	1.05	47.7	18.7017		ABCB7			ABCB9
ENST00000620864	antisense	COLCA1	colorectal cancer associated 1 [Source:HGNC Symbol;Acc:HGNC:33789]	0.907043	0.258226	0.47662	14.4	17.11	45.96	10.99	5.76	89.49	30.6183		ABCB8			ABCC1
ENST00000355430	antisense	COLCA1	colorectal cancer associated 1 [Source:HGNC Symbol;Acc:HGNC:33789]	-0.179185	-0.166815	0.906559	8.9	30.59	39.24	32.01	23.75	0	22.415		ABCB9			ABCC10
ENST00000532918	antisense	COLCA1	colorectal cancer associated 1 [Source:HGNC Symbol;Acc:HGNC:33789]	-1.0885	-0.794188	0.627967	10.7	0	60.69	0	0.39	20.34	15.3533		ABCC1			ABCC2
ENST00000602539	antisense	COX10-AS1	COX10 antisense RNA 1 [Source:HGNC Symbol;Acc:HGNC:38873]	-0.364518	0.58861	0.764762	31.92	37	86.23	26.53	17.27	45.19	40.69		ABCC10			ABCC4
ENST00000449363	antisense	COX10-AS1	COX10 antisense RNA 1 [Source:HGNC Symbol;Acc:HGNC:38873]	-0.516214	-0.844619	0.754684	38.75	0	21.18	1.62	13.21	10.59	14.225		ABCC2			ABCC5
ENST00000581398	antisense	CTBP1-DT	CTBP1 divergent transcript [Source:HGNC Symbol;Acc:HGNC:28307]	0.0631092	2.22197	0.950708	218.51	83.57	138.76	119.37	59.83	158.59	129.772		ABCC4			ABCD1
ENST00000578730	antisense	CTBP1-DT	CTBP1 divergent transcript [Source:HGNC Symbol;Acc:HGNC:28307]	0.497144	1.86446	0.642196	89.54	61.18	139.78	89.39	47.06	164.52	98.5783		ABCC5			ABCD3
ENST00000357591	antisense	CTBP1-DT	CTBP1 divergent transcript [Source:HGNC Symbol;Acc:HGNC:28307]	-1.31581	-0.591975	0.380522	22.86	12.93	46.17	10.95	11.57	0	17.4133		ABCD1			ABCD4
ENST00000552933	antisense	DDN-AS1	DDN and PRKAG1 antisense RNA 1 [Source:HGNC Symbol;Acc:HGNC:53464]	-0.418124	-0.904295	0.79419	6.01	9.63	36.95	0	10.25	16.22	13.1767		ABCD3			ABCE1
ENST00000547866	antisense	DDN-AS1	DDN and PRKAG1 antisense RNA 1 [Source:HGNC Symbol;Acc:HGNC:53464]	0.718762	-0.934781	0.656943	12.99	9.75	10.3	4.56	18.72	16.79	12.185		ABCD4			ABCF1
ENST00000500527	antisense	DDX11-AS1	DDX11 antisense RNA 1 [Source:HGNC Symbol;Acc:HGNC:44176]	-0.222304	-0.599973	0.880151	17.52	10.97	34	18.53	13	6.6	16.77		ABCE1			ABCF2
ENST00000439192	antisense	DGUOK-AS1	DGUOK antisense RNA 1 [Source:HGNC Symbol;Acc:HGNC:43441]	0.262081	-0.62634	0.85983	32.25	12.36	5	27.36	14.6	4	15.9283		ABCF1			ABCF3
ENST00000556379	antisense	DHRS4-AS1	DHRS4 antisense RNA 1 [Source:HGNC Symbol;Acc:HGNC:23175]	-0.193525	3.19606	0.82544	418.13	139.52	427.94	245.13	138.48	225.1	265.717		ABCF2			ABCG2
ENST00000555045	antisense	DHRS4-AS1	DHRS4 antisense RNA 1 [Source:HGNC Symbol;Acc:HGNC:23175]	-0.18803	0.712109	0.875427	70.15	35.75	54.29	41.77	17.56	46.24	44.2933		ABCF3			ABHD10
ENST00000553454	antisense	DHRS4-AS1	DHRS4 antisense RNA 1 [Source:HGNC Symbol;Acc:HGNC:23175]	-0.0768722	0.507874	0.950062	53.72	21.73	63.05	22.11	11.96	59.16	38.6217		ABCG2			ABHD11
ENST00000554631	antisense	DICER1-AS1	DICER1 antisense RNA 1 [Source:HGNC Symbol;Acc:HGNC:43017]	-0.111145	0.0959725	0.931335	16.32	4.29	90.65	8	8	49.81	29.5117		ABHD10			ABHD12
ENST00000439819	antisense	DICER1-AS1	DICER1 antisense RNA 1 [Source:HGNC Symbol;Acc:HGNC:43017]	-1.49595	-0.699774	0.334586	13.48	10.71	53.76	6.12	0	13.24	16.2183		ABHD11			ABHD13
ENST00000458725	antisense	DLEU2	deleted in lymphocytic leukemia 2 [Source:HGNC Symbol;Acc:HGNC:13748]	-0.0493351	1.75826	0.963569	166.59	65.62	95.92	104.21	77.76	49.71	93.3017		ABHD12			ABHD14A
ENST00000449579	antisense	DLEU2	deleted in lymphocytic leukemia 2 [Source:HGNC Symbol;Acc:HGNC:13748]	0.351296	0.374947	0.778377	51.97	17.5	39.27	28.71	54.02	11.87	33.89		ABHD12B			ABHD14B
ENST00000317114	antisense	DLGAP1-AS1	DLGAP1 antisense RNA 1 [Source:HGNC Symbol;Acc:HGNC:31676]	0.175978	-0.323372	0.898567	31	10.63	27	17	20	17	20.4383		ABHD13			ABHD15
ENST00000572856	antisense	DLGAP1-AS2	DLGAP1 antisense RNA 2 [Source:HGNC Symbol;Acc:HGNC:28146]	0.634084	-0.989436	0.698185	14.31	7.88	11.11	11.63	16.34	9.7	11.8283		ABHD14A			ABHD16A
ENST00000573177	antisense	DLGAP1-AS2	DLGAP1 antisense RNA 2 [Source:HGNC Symbol;Acc:HGNC:28146]	0.452026	-1.0382	0.784143	10.69	11.12	10.89	14.37	10.66	10.3	11.3383		ABHD14B			ABHD17A
ENST00000439595	antisense	DLGAP4-AS1	DLGAP4 antisense RNA 1 [Source:HGNC Symbol;Acc:HGNC:51223]	-0.444283	-0.575771	0.798064	9	2	62	1	1	32	17.8333		ABHD15			ABHD17B
ENST00000433238	antisense	DLGAP4-AS1	DLGAP4 antisense RNA 1 [Source:HGNC Symbol;Acc:HGNC:51223]	-0.0216875	-1.0381	0.991716	4	0	41	4	0	24	12.1667		ABHD16A			ABHD17C
ENST00000452769	antisense	DLX6-AS1	DLX6 antisense RNA 1 [Source:HGNC Symbol;Acc:HGNC:37151]	-0.685859	1.83903	0.822052	0	0	488.05	0	0	186.64	112.448		ABHD17A			ABHD18
ENST00000430027	antisense	DLX6-AS1	DLX6 antisense RNA 1 [Source:HGNC Symbol;Acc:HGNC:37151]	-0.40024	0.257526	0.886569	0	0	140.62	0	0	65.7	34.3867		ABHD17B			ABHD2
ENST00000458352	antisense	DLX6-AS1	DLX6 antisense RNA 1 [Source:HGNC Symbol;Acc:HGNC:37151]	0.354887	-0.422986	0.896748	0	0	65.73	0	0	52.16	19.6483		ABHD17C			ABHD3
ENST00000453008	antisense	EIF2AK3-DT	EIF2AK3 divergent transcript [Source:HGNC Symbol;Acc:HGNC:54066]	0.124716	-0.0650522	0.924771	27.47	23.13	28.57	36.26	17.21	14.01	24.4417		ABHD18			ABHD4
ENST00000606164	antisense	EIF2AK3-DT	EIF2AK3 divergent transcript [Source:HGNC Symbol;Acc:HGNC:54066]	0.277817	-0.223815	0.837795	18.53	17.87	31.43	32.74	18.79	10.99	21.725		ABHD2			ABHD5
ENST00000419190	antisense	ELF3-AS1	ELF3 antisense RNA 1 [Source:HGNC Symbol;Acc:HGNC:40211]	0.902109	-0.383855	0.680298	9	29.79	0	10	55	0	17.2983		ABHD3			ABHD6
ENST00000427796	antisense	ELOA-AS1	ELOA antisense RNA 1 [Source:HGNC Symbol;Acc:HGNC:50582]	-0.164381	0.942707	0.888176	53	22	128	26	34	60.87	53.9783		ABHD4			ABHD8
ENST00000440007	antisense	EMX2OS	EMX2 opposite strand/antisense RNA [Source:HGNC Symbol;Acc:HGNC:18511]	-0.735861	-0.876857	0.767963	2	0	60.34	0	0	23.07	14.235		ABHD5			ABI1
ENST00000449419	antisense	ENTPD1-AS1	ENTPD1 antisense RNA 1 [Source:HGNC Symbol;Acc:HGNC:45203]	0.166288	2.32402	0.868654	144.22	99.49	209.75	99.99	104.44	164.18	137.012		ABHD6			ABI2
ENST00000452942	antisense	ENTPD1-AS1	ENTPD1 antisense RNA 1 [Source:HGNC Symbol;Acc:HGNC:45203]	-0.876464	-0.471241	0.543558	28.34	16.31	36.35	10.83	14.1	6.17	18.6833		ABHD8			ABI3
ENST00000420850	antisense	ENTPD3-AS1	ENTPD3 antisense RNA 1 [Source:HGNC Symbol;Acc:HGNC:26710]	0.0371738	0.604409	0.97557	70	30	37.96	51	35	19	40.4933		ABI1			ABL1
ENST00000408966	antisense	EXOC3-AS1	EXOC3 antisense RNA 1 [Source:HGNC Symbol;Acc:HGNC:25175]	-0.288367	2.37667	0.772658	216	122	205	125	70	136	145.667		ABI2			ABL2
ENST00000484285	antisense	FAM201A	family with sequence similarity 201 member A [Source:HGNC Symbol;Acc:HGNC:27239]	-0.54398	1.07693	0.638642	113.92	54.88	59.74	67.61	27.12	25.61	58.1467		ABI3			ABLIM1
ENST00000377680	antisense	FAM201A	family with sequence similarity 201 member A [Source:HGNC Symbol;Acc:HGNC:27239]	0.0513775	-0.00321526	0.968655	46.08	16.12	27.26	31.39	23.88	11.62	26.0583		ABL1			ABLIM2
ENST00000541723	antisense	FAM222A-AS1	FAM222A antisense RNA 1 [Source:HGNC Symbol;Acc:HGNC:28223]	0.770554	-0.559518	0.599819	23.81	14.71	2.83	24	25.42	6.56	16.2217		ABL2			ABLIM3
ENST00000563777	antisense	FBXL19-AS1	FBXL19 antisense RNA 1 [Source:HGNC Symbol;Acc:HGNC:27557]	0.323989	2.29034	0.748715	139	87	194	132	77	176	134.167		ABLIM1			ABR
ENST00000424349	antisense	FGD5-AS1	FGD5 antisense RNA 1 [Source:HGNC Symbol;Acc:HGNC:40410]	-0.122236	5.97425	0.854317	2437.4	1167.8	2918.07	1919.3	959.01	1470.32	1811.98		ABLIM2			ABRACL
ENST00000426200	antisense	FGD5-AS1	FGD5 antisense RNA 1 [Source:HGNC Symbol;Acc:HGNC:40410]	-0.558207	2.66022	0.559803	244.83	184.95	272.33	206.69	79.01	83.68	178.582		ABLIM3			ABRAXAS1
ENST00000417835	antisense	FGD5-AS1	FGD5 antisense RNA 1 [Source:HGNC Symbol;Acc:HGNC:40410]	-1.13829	0.792473	0.645135	74.61	0	174.31	0	62.93	0	51.975		ABR			ABRAXAS2
ENST00000440079	antisense	FGD5-AS1	FGD5 antisense RNA 1 [Source:HGNC Symbol;Acc:HGNC:40410]	-0.0975958	0.887192	0.933856	38.16	71.25	50.28	30.82	28.05	65	47.26		ABRACL			ABT1
ENST00000392688	antisense	FLG-AS1	FLG antisense RNA 1 [Source:HGNC Symbol;Acc:HGNC:27913]	-0.417701	-0.9176	0.801403	9	28.2	6	14	15.29	0	12.0817		ABRAXAS1			ABTB1
ENST00000555562	antisense	FOXN3-AS1	FOXN3 antisense RNA 1 [Source:HGNC Symbol;Acc:HGNC:44290]	0.315833	0.897794	0.788014	84	31	40	87	29	30	50.1667		ABRAXAS2			ABTB2
ENST00000414386	antisense	FOXP4-AS1	FOXP4 antisense RNA 1 [Source:HGNC Symbol;Acc:HGNC:50332]	-0.583626	-0.206393	0.667161	23	7	68.18	17	6	21	23.6967		ABT1			ACAA1
ENST00000617151	antisense	FRMD6-AS1	FRMD6 antisense RNA 1 [Source:HGNC Symbol;Acc:HGNC:20129]	0.0315305	1.98141	0.976124	57	53	287	64	46	168	112.5		ABTB1			ACAA2
ENST00000621019	antisense	FUT8-AS1	FUT8 antisense RNA 1 [Source:HGNC Symbol;Acc:HGNC:44294]	-0.0105265	0.0305941	0.993556	21	25	44	33	13	23	26.5		ABTB2			ACACA
ENST00000499624	antisense	GABPB1-AS1	GABPB1 antisense RNA 1 [Source:HGNC Symbol;Acc:HGNC:44157]	-0.532953	6.9294	0.546961	3425.08	1438	10495.1	1760.5	587.46	4841.11	3757.88		ACAA1			ACAD10
ENST00000619314	antisense	GABPB1-AS1	GABPB1 antisense RNA 1 [Source:HGNC Symbol;Acc:HGNC:44157]	-0.164408	2.77128	0.860894	176.46	113.7	434.9	136.68	89.89	227.49	196.52		ACAA2			ACAD11
ENST00000560359	antisense	GABPB1-AS1	GABPB1 antisense RNA 1 [Source:HGNC Symbol;Acc:HGNC:44157]	-0.00809363	1.27787	0.9943	79.8	31.44	129.68	59.82	21.16	87.6	68.25		ACACA			ACAD8
ENST00000579368	antisense	GACAT2	gastric cancer associated transcript 2 [Source:HGNC Symbol;Acc:HGNC:50516]	-0.0861602	2.70182	0.958519	339	229	6	226	212	4	169.333		ACAD10			ACAD9
ENST00000580440	antisense	GARS-DT	GARS divergent transcript [Source:HGNC Symbol;Acc:HGNC:48951]	-0.372332	1.05372	0.74806	92.71	52.61	70.31	40.06	53.94	27.44	56.1783		ACAD11			ACADM
ENST00000584108	antisense	GARS-DT	GARS divergent transcript [Source:HGNC Symbol;Acc:HGNC:48951]	-0.918825	0.00290841	0.48591	55.73	16.16	47.67	18.4	2	25.11	27.5117		ACAD8			ACADS
ENST00000454922	antisense	GARS-DT	GARS divergent transcript [Source:HGNC Symbol;Acc:HGNC:48951]	-0.147466	-0.0689121	0.911205	33.04	22.97	32.05	22.2	21.73	15.29	24.5467		ACAD9			ACADSB
ENST00000578994	antisense	GARS-DT	GARS divergent transcript [Source:HGNC Symbol;Acc:HGNC:48951]	0.480761	-0.785668	0.756407	9.68	4.29	30.31	18.33	9.99	13.86	14.41		ACADM			ACADVL
ENST00000579174	antisense	GARS-DT	GARS divergent transcript [Source:HGNC Symbol;Acc:HGNC:48951]	-0.102776	-0.888466	0.950984	28.57	13.9	3.02	9.76	21.62	0	12.8117		ACADS			ACAP2
ENST00000458001	antisense	GAS6-AS1	GAS6 antisense RNA 1 [Source:HGNC Symbol;Acc:HGNC:39826]	-0.556511	1.14389	0.628923	125	86	11	82	15.67	32	58.6117		ACADSB			ACAP3
ENST00000439539	antisense	GHRLOS	ghrelin opposite strand/antisense RNA [Source:HGNC Symbol;Acc:HGNC:33885]	-0.399077	-0.299465	0.771918	34.18	23.22	20.35	15	5.26	26	20.6683		ACADVL			ACAT1
ENST00000424094	antisense	GNAS-AS1	GNAS antisense RNA 1 [Source:HGNC Symbol;Acc:HGNC:24872]	-0.409198	-0.666563	0.78537	23	9	31.39	11	11	10.91	16.05		ACAP2			ACAT2
ENST00000543515	antisense	GPRC5D-AS1	GPRC5D and HEBP1 antisense RNA 1 [Source:HGNC Symbol;Acc:HGNC:53599]	-0.618224	0.141027	0.804193	0.79	1.84	132.46	0	0	54.79	31.6467		ACAP3			ACBD3
ENST00000499948	antisense	GPRC5D-AS1	GPRC5D and HEBP1 antisense RNA 1 [Source:HGNC Symbol;Acc:HGNC:53599]	-0.386966	-0.38993	0.867141	3.48	1.16	79.52	0	0	40.23	20.7317		ACAT1			ACBD4
ENST00000629441	antisense	GSEC	G-quadruplex forming sequence containing lncRNA [Source:HGNC Symbol;Acc:HGNC:48645]	0.0389598	2.44692	0.968502	208	159	114	218	117	61	146.167		ACAT2			ACBD5
ENST00000626810	antisense	GSEC	G-quadruplex forming sequence containing lncRNA [Source:HGNC Symbol;Acc:HGNC:48645]	0.771453	0.56949	0.529074	48	18	39	15	30	81	38.5		ACBD3			ACBD6
ENST00000416928	antisense	HAGLR	HOXD antisense growth-associated long non-coding RNA [Source:HGNC Symbol;Acc:HGNC:43755]	0.143218	0.272274	0.909693	38.8	28.81	34.18	16.35	19.06	49.6	31.1333		ACBD4			ACBD7
ENST00000426882	antisense	HCG18	HLA complex group 18 [Source:HGNC Symbol;Acc:HGNC:31337]	-0.390658	2.89572	0.671714	172.09	203.91	423.41	209.26	120.49	129.04	209.7		ACBD5			ACCS
ENST00000438412	antisense	HCG18	HLA complex group 18 [Source:HGNC Symbol;Acc:HGNC:31337]	-0.467996	2.68245	0.623303	198.72	72.19	506.93	104.84	58.85	215.33	192.81		ACBD6			ACD
ENST00000602591	antisense	HCG18	HLA complex group 18 [Source:HGNC Symbol;Acc:HGNC:31337]	-0.60051	2.50679	0.559658	201	57	459	118	12	194	173.5		ACBD7			ACER2
ENST00000412685	antisense	HCG18	HLA complex group 18 [Source:HGNC Symbol;Acc:HGNC:31337]	-0.076421	1.75597	0.94362	71.77	82.9	171.11	67.18	94	63.15	91.685		ACCS			ACER3
ENST00000449544	antisense	HCG18	HLA complex group 18 [Source:HGNC Symbol;Acc:HGNC:31337]	0.363388	1.3853	0.827239	202.28	0	38.66	35.05	28.97	137.26	73.7033		ACD			ACIN1
ENST00000454129	antisense	HCG18	HLA complex group 18 [Source:HGNC Symbol;Acc:HGNC:31337]	-0.731288	1.03506	0.530545	84.6	68.06	74.96	26.86	13.53	66.07	55.68		ACER2			ACKR3
ENST00000602516	antisense	HCG18	HLA complex group 18 [Source:HGNC Symbol;Acc:HGNC:31337]	-0.0930081	0.56331	0.939196	77	14	58	22.16	9	65	40.86		ACER3			ACLY
ENST00000602319	antisense	HCG18	HLA complex group 18 [Source:HGNC Symbol;Acc:HGNC:31337]	0.0067019	0.575329	0.995611	55	25	60	18	11	72	40.1667		ACIN1			ACO1
ENST00000413358	antisense	HCG18	HLA complex group 18 [Source:HGNC Symbol;Acc:HGNC:31337]	0.435318	0.423634	0.725934	29.99	26.79	46.12	39.17	5.61	62.71	35.065		ACKR3			ACO2
ENST00000454269	antisense	HCG18	HLA complex group 18 [Source:HGNC Symbol;Acc:HGNC:31337]	-7.25429	-1.05551	0.102934	0	0	78.18	0	0	0	13.03		ACLY			ACOT1
ENST00000567598	antisense	HEXA-AS1	HEXA antisense RNA 1 [Source:HGNC Symbol;Acc:HGNC:25810]	0.0841666	0.152034	0.947622	41	15	45	38	15	24	29.6667		ACO1			ACOT11
ENST00000356215	antisense	HMGA2-AS1	HMGA2 antisense RNA 1 [Source:HGNC Symbol;Acc:HGNC:53973]	-0.357019	-1.01059	0.828103	20	18.71	3	17	10.66	0	11.5617		ACO2			ACOT12
ENST00000604516	antisense	HMGN3-AS1	HMGN3 antisense RNA 1 [Source:HGNC Symbol;Acc:HGNC:48984]	-0.465552	1.87681	0.663049	139	93	169	98	39	82	103.333		ACOT1			ACOT13
ENST00000428939	antisense	HOTAIRM1	HOXA transcript antisense RNA, myeloid-specific 1 [Source:HGNC Symbol;Acc:HGNC:37117]	-0.64852	1.41787	0.732064	14.8	4.48	332.87	8.61	2.34	129.55	82.1083		ACOT11			ACOT2
ENST00000593300	antisense	HOTAIRM1	HOXA transcript antisense RNA, myeloid-specific 1 [Source:HGNC Symbol;Acc:HGNC:37117]	-1.20892	1.28319	0.546561	6.3	5.57	350.26	1.31	7.82	87.52	76.4633		ACOT12			ACOT7
ENST00000425358	antisense	HOTAIRM1	HOXA transcript antisense RNA, myeloid-specific 1 [Source:HGNC Symbol;Acc:HGNC:37117]	-0.96492	-0.113629	0.727778	0	0	120.86	0	0	38.07	26.4883		ACOT13			ACOT8
ENST00000434063	antisense	HOTAIRM1	HOXA transcript antisense RNA, myeloid-specific 1 [Source:HGNC Symbol;Acc:HGNC:37117]	0.690066	-0.528365	0.6351	3.73	7.1	38.39	6.42	3.84	44.72	17.3667		ACOT2			ACOT9
ENST00000517635	antisense	HOXA-AS2	HOXA cluster antisense RNA 2 [Source:HGNC Symbol;Acc:HGNC:43745]	0.296097	-0.557298	0.902327	0	0	60.39	1	1	43.98	17.7283		ACOT7			ACOX1
ENST00000519935	antisense	HOXA10-AS	HOXA10 antisense RNA [Source:HGNC Symbol;Acc:HGNC:40281]	-0.0596774	0.0640996	0.963317	40	36.03	11.97	28.03	27.59	13.2	26.1367		ACOT8			ACOX3
ENST00000522674	antisense	HOXA11-AS	HOXA11 antisense RNA [Source:HGNC Symbol;Acc:HGNC:24957]	-0.224943	-1.03044	0.910829	21.8	17.44	0	20	9.05	0	11.3817		ACOT9			ACP1
ENST00000426965	antisense	HOXD-AS2	HOXD cluster antisense RNA 2 [Source:HGNC Symbol;Acc:HGNC:43756]	0.222123	0.0847521	0.863726	24	38	16.82	29	25	24	26.1367		ACOX1			ACP2
ENST00000601034	antisense	INTS6-AS1	INTS6 antisense RNA 1 [Source:HGNC Symbol;Acc:HGNC:42691]	-0.974981	-0.266242	0.48025	24	23.15	48	18	11	7	21.8583		ACOX3			ACP6
ENST00000441379	antisense	ITGB2-AS1	ITGB2 antisense RNA 1 [Source:HGNC Symbol;Acc:HGNC:44304]	-0.459895	-1.01583	0.779986	8	29	3	6	19	1	11		ACP1			ACSBG1
ENST00000590966	antisense	KCNJ2-AS1	KCNJ2 antisense RNA 1 [Source:HGNC Symbol;Acc:HGNC:43720]	-0.173887	-0.902414	0.939924	2	0	51	0	1	28	13.6667		ACP2			ACSF2
ENST00000419931	antisense	KCNK15-AS1	KCNK15 and WISP2 antisense RNA 1 [Source:HGNC Symbol;Acc:HGNC:49901]	0.533132	-0.594575	0.718063	11.62	19.1	12.15	26.27	17.33	8.51	15.83		ACP6			ACSF3
ENST00000597346	antisense	KCNQ1OT1	KCNQ1 opposite strand/antisense transcript 1 [Source:HGNC Symbol;Acc:HGNC:6295]	-0.31874	4.72375	0.659474	1125	430	1425	523	211	959	778.833		ACSBG1			ACSL1
ENST00000500113	antisense	KCTD21-AS1	KCTD21 antisense RNA 1 [Source:HGNC Symbol;Acc:HGNC:48674]	-0.000954172	-0.109493	0.999414	21.36	9.92	56.79	14.43	13.22	31.88	24.6		ACSF2			ACSL3
ENST00000532831	antisense	KCTD21-AS1	KCTD21 antisense RNA 1 [Source:HGNC Symbol;Acc:HGNC:48674]	-0.190234	-0.356854	0.891327	10.64	18.08	44.27	17.86	18.36	10.34	19.925		ACSF3			ACSL4
ENST00000429315	antisense	KIF9-AS1	KIF9 antisense RNA 1 [Source:HGNC Symbol;Acc:HGNC:26822]	-0.297398	0.0161845	0.819795	26	11	70	6	18	33	27.3333		ACSL1			ACSL5
ENST00000440181	antisense	KLF3-AS1	KLF3 antisense RNA 1 [Source:HGNC Symbol;Acc:HGNC:25796]	-0.295474	1.3667	0.845605	64.4	4	235.92	32.52	3.21	123.38	77.2383		ACSL3			ACSL6
ENST00000453677	antisense	KMT2E-AS1	KMT2E antisense RNA 1 [Source:HGNC Symbol;Acc:HGNC:40845]	0.465275	-0.186674	0.730455	22	17	26	32	21	15	22.1667		ACSL4			ACSM3
ENST00000412224	antisense	KTN1-AS1	KTN1 antisense RNA 1 [Source:HGNC Symbol;Acc:HGNC:19842]	0.193234	1.77842	0.85774	103.21	67.41	133.74	104	53.48	101.1	93.8233		ACSL5			ACSS1
ENST00000335142	antisense	KTN1-AS1	KTN1 antisense RNA 1 [Source:HGNC Symbol;Acc:HGNC:19842]	-0.157192	0.120896	0.902836	43.85	28.59	27.59	23	17.83	27.9	28.1267		ACSL6			ACSS2
ENST00000626572	antisense	LAMTOR5-AS1	LAMTOR5 antisense RNA 1 [Source:HGNC Symbol;Acc:HGNC:40823]	-0.896295	0.659472	0.461301	77	29	88	31	8	36	44.8333		ACSM3			ACTA2
ENST00000430651	antisense	LBX1-AS1	LBX1 antisense RNA 1 [Source:HGNC Symbol;Acc:HGNC:48678]	0.0184855	4.76174	0.979507	798.66	431.93	1497.55	595.5	421.5	925.87	778.502		ACSS1			ACTB
ENST00000454527	antisense	LBX1-AS1	LBX1 antisense RNA 1 [Source:HGNC Symbol;Acc:HGNC:48678]	0.214491	3.62072	0.794302	334.78	207.92	586.69	246.34	207.72	479.01	343.743		ACSS2			ACTG1
ENST00000456391	antisense	LBX1-AS1	LBX1 antisense RNA 1 [Source:HGNC Symbol;Acc:HGNC:48678]	0.590351	-0.822721	0.706775	15.72	11.2	10.78	9.05	17.01	16.56	13.3867		ACTA2			ACTG2
ENST00000429922	antisense	LENG8-AS1	LENG8 antisense RNA 1 [Source:HGNC Symbol;Acc:HGNC:40705]	-0.201635	-0.0301054	0.877994	24.32	18.94	51.4	24.95	5.96	29.98	25.925		ACTB			ACTL10
ENST00000500733	antisense	LIFR-AS1	LIFR antisense RNA 1 [Source:HGNC Symbol;Acc:HGNC:43600]	-0.303312	1.55275	0.783798	109	49	159	91.61	14	81.91	84.0867		ACTG1			ACTL6A
ENST00000625883	antisense	LINC00632	long intergenic non-protein coding RNA 632 [Source:HGNC Symbol;Acc:HGNC:27865]	2.20818	-0.0699361	0.208224	6	3	25	8	1	98	23.5		ACTG2			ACTL8
ENST00000427447	antisense	LINC00649	long intergenic non-protein coding RNA 649 [Source:HGNC Symbol;Acc:HGNC:44305]	1.26124	0.846979	0.652368	0	0	116.81	1.27	0	172.5	48.43		ACTL10			ACTN1
ENST00000400353	antisense	LINC00649	long intergenic non-protein coding RNA 649 [Source:HGNC Symbol;Acc:HGNC:44305]	-0.253977	-0.677348	0.901823	1	0	64.09	2.73	2	29.04	16.4767		ACTL6A			ACTN2
ENST00000538717	antisense	LINC00852	long intergenic non-protein coding RNA 852 [Source:HGNC Symbol;Acc:HGNC:29904]	-0.111879	-0.288188	0.935049	19.74	30.7	17.73	8.73	10.62	32.89	20.0683		ACTL8			ACTN4
ENST00000424989	antisense	LINC01137	long intergenic non-protein coding RNA 1137 [Source:HGNC Symbol;Acc:HGNC:49453]	-0.800442	-0.433757	0.575258	30	39	2	19	15	2	17.8333		ACTN1			ACTR10
ENST00000565162	antisense	LINC01311	long intergenic non-protein coding RNA 1311 [Source:HGNC Symbol;Acc:HGNC:50503]	-0.103566	1.11541	0.92829	60	47	104	60	51	32	59		ACTN2			ACTR1A
ENST00000522627	antisense	LINC01847	long intergenic non-protein coding RNA 1847 [Source:HGNC Symbol;Acc:HGNC:52662]	-0.80822	-1.00041	0.66234	37	12	1	20	3	0	12.1667		ACTN4			ACTR1B
ENST00000593491	antisense	LIPE-AS1	LIPE antisense RNA 1 [Source:HGNC Symbol;Acc:HGNC:48589]	0.397454	2.15009	0.736865	115	162	36	70	247	18	108		ACTR10			ACTR2
ENST00000520572	antisense	LNCOC1	lncRNA associated with ovarian cancer 1 [Source:HGNC Symbol;Acc:HGNC:53947]	-0.366467	0.798496	0.790708	95	66	3	56	44	5	44.8333		ACTR1A			ACTR3
ENST00000564194	antisense	LOXL1-AS1	LOXL1 antisense RNA 1 [Source:HGNC Symbol;Acc:HGNC:44169]	-0.363567	-0.181122	0.78783	8.59	51.27	13.37	10	27.21	14.06	20.75		ACTR1B			ACTR3B
ENST00000605573	antisense	LPP-AS2	LPP antisense RNA 2 [Source:HGNC Symbol;Acc:HGNC:27952]	0.19641	-0.817655	0.89996	9	13	22	15	15	8	13.6667		ACTR2			ACTR5
ENST00000499203	antisense	MALINC1	mitosis associated long intergenic non-coding RNA 1 [Source:HGNC Symbol;Acc:HGNC:49009]	-0.500526	-0.666604	0.739354	23.17	13.55	26.04	12.46	9	10.98	15.8667		ACTR3			ACTR6
ENST00000596585	antisense	MAN1B1-DT	MAN1B1 divergent transcript [Source:HGNC Symbol;Acc:HGNC:48715]	0.0894531	-0.347862	0.948615	18	10	42	16	10	26	20.3333		ACTR3B			ACTR8
ENST00000564541	antisense	MANEA-DT	MANEA divergent transcript [Source:HGNC Symbol;Acc:HGNC:43732]	-1.04787	-0.380515	0.459422	26	9	59	14	6	11	20.8333		ACTR5			ACTRT3
ENST00000449569	antisense	MAP4K3-DT	MAP4K3 divergent transcript [Source:HGNC Symbol;Acc:HGNC:54056]	-0.269462	0.538582	0.82571	42.2	12.6	102.5	39.31	12.4	37.24	41.0417		ACTR6			ACVR1
ENST00000445520	antisense	MAP4K3-DT	MAP4K3 divergent transcript [Source:HGNC Symbol;Acc:HGNC:54056]	-0.165669	0.558707	0.892091	47.63	42.27	47.31	40.81	29.6	24.41	38.6717		ACTR8			ACVR1B
ENST00000451496	antisense	MAST4-AS1	MAST4 antisense RNA 1 [Source:HGNC Symbol;Acc:HGNC:40865]	-0.569846	-1.16913	0.738021	16	15	9	12	6	4	10.3333		ACTRT3			ACVR2A
ENST00000414532	antisense	MATN1-AS1	MATN1 antisense RNA 1 [Source:HGNC Symbol;Acc:HGNC:40364]	-0.193848	0.992933	0.867773	75.73	53.92	62	57.31	47.47	22.62	53.175		ACVR1			ACVR2B
ENST00000454613	antisense	MATN1-AS1	MATN1 antisense RNA 1 [Source:HGNC Symbol;Acc:HGNC:40364]	-1.90583	-0.836724	0.2985	34.06	31.44	0	7.59	5.64	1.59	13.3867		ACVR1B			ACVRL1
ENST00000608395	antisense	MBNL1-AS1	MBNL1 antisense RNA 1 [Source:HGNC Symbol;Acc:HGNC:44584]	-0.0555336	2.54628	0.954415	267.49	146.62	137.04	216.06	102.26	92.93	160.4		ACVR2A			ACY1
ENST00000445466	antisense	MBNL1-AS1	MBNL1 antisense RNA 1 [Source:HGNC Symbol;Acc:HGNC:44584]	1.18143	-0.340868	0.40079	17.51	15.38	6.96	41.94	23.74	9.07	19.1		ACVR2B			ACYP1
ENST00000455567	antisense	MCM3AP-AS1	MCM3AP antisense RNA 1 [Source:HGNC Symbol;Acc:HGNC:16417]	0.0534242	0.83187	0.971298	55	19	98.36	51	0	75.78	49.8567		ACVR2B-AS1			ACYP2
ENST00000432735	antisense	MCM3AP-AS1	MCM3AP antisense RNA 1 [Source:HGNC Symbol;Acc:HGNC:16417]	-0.392017	0.200118	0.758623	45	15	63.23	24	7	34.98	31.535		ACVRL1			ADA
ENST00000449500	antisense	MHENCR	melanoma highly expressed competing endogenous lncRNA for miR-425 and miR-489 [Source:HGNC Symbol;Acc:HGNC:53110]	0.575432	0.116559	0.655936	39.93	16.36	24.42	23.76	46	14.74	27.535		ACY1			ADA2
ENST00000411579	antisense	MHENCR	melanoma highly expressed competing endogenous lncRNA for miR-425 and miR-489 [Source:HGNC Symbol;Acc:HGNC:53110]	-0.257571	-0.732835	0.866064	23.07	9.64	23.58	10.24	0	24.26	15.1317		ACYP1			ADAL
ENST00000505215	antisense	MIR302CHG	miR-302/367 cluster host gene [Source:HGNC Symbol;Acc:HGNC:41070]	0.390033	1.5038	0.725915	47.56	74.77	99.3	36.64	145.27	30.24	72.2967		ACYP2			ADAM10
ENST00000509938	antisense	MIR302CHG	miR-302/367 cluster host gene [Source:HGNC Symbol;Acc:HGNC:41070]	0.4413	-1.15406	0.794485	7.26	11.03	11.7	10.13	15.73	5.64	10.2483		ADA			ADAM11
ENST00000570025	antisense	MIR762HG	MIR762 host gene [Source:HGNC Symbol;Acc:HGNC:51386]	-0.575313	0.51398	0.640414	52	40	61	31.68	20.51	25.38	38.4283		ADA2			ADAM12
ENST00000444362	antisense	MRPL20-AS1	MRPL20 antisense RNA 1 [Source:HGNC Symbol;Acc:HGNC:27125]	-0.00710918	3.85366	0.992844	585.54	306.06	504.8	450.1	300	277.45	403.992		ADAL			ADAM15
ENST00000448629	antisense	MRPL20-AS1	MRPL20 antisense RNA 1 [Source:HGNC Symbol;Acc:HGNC:27125]	0.378542	1.22474	0.739959	81.36	35.24	79.14	87.24	59.28	36.98	63.2067		ADAM10			ADAM17
ENST00000453521	antisense	MRPL20-AS1	MRPL20 antisense RNA 1 [Source:HGNC Symbol;Acc:HGNC:27125]	-0.131184	-0.409497	0.926942	25.09	14.51	30.14	19.51	25.49	0	19.1233		ADAM11			ADAM19
ENST00000600534	antisense	MZF1-AS1	MZF1 antisense RNA 1 [Source:HGNC Symbol;Acc:HGNC:51271]	-0.497797	-0.180744	0.712453	49.74	22.75	16	27	11.3	10.31	22.85		ADAM12			ADAM21
ENST00000593284	antisense	NAPA-AS1	NAPA antisense RNA 1 [Source:HGNC Symbol;Acc:HGNC:44118]	-0.354825	0.820303	0.764765	70.2	37	78.09	46.27	27.92	31.69	48.5283		ADAM15			ADAM22
ENST00000461864	antisense	NCK1-DT	NCK1 divergent transcript [Source:HGNC Symbol;Acc:HGNC:49645]	0.811405	-0.501245	0.574806	4.78	2.76	42.47	16	8.38	33.31	17.95		ADAM17			ADAM23
ENST00000439129	antisense	NDUFA6-DT	NDUFA6 divergent transcript [Source:HGNC Symbol;Acc:HGNC:45273]	0.283561	0.778251	0.811738	19.46	31.3	95.58	16.11	8.81	104.14	45.9		ADAM19			ADAM33
ENST00000417327	antisense	NDUFA6-DT	NDUFA6 divergent transcript [Source:HGNC Symbol;Acc:HGNC:45273]	0.182347	0.687562	0.87947	69.25	21.7	54.42	42.06	47.19	25.2	43.3033		ADAM21			ADAM7
ENST00000606277	antisense	NFYC-AS1	NFYC antisense RNA 1 [Source:HGNC Symbol;Acc:HGNC:49451]	-0.430607	1.77796	0.690046	108	64	214	85	32	89	98.6667		ADAM22			ADAM9
ENST00000447668	antisense	NIFK-AS1	NIFK antisense RNA 1 [Source:HGNC Symbol;Acc:HGNC:27385]	-0.126911	1.68507	0.907186	139.23	18.15	193.6	99.17	35.91	80.88	94.49		ADAM23			ADAMDEC1
ENST00000413904	antisense	NIFK-AS1	NIFK antisense RNA 1 [Source:HGNC Symbol;Acc:HGNC:27385]	-0.15014	-0.0781203	0.925034	0	42.74	35.88	9.19	17.81	33.12	23.1233		ADAM33			ADAMTS1
ENST00000513560	antisense	NNT-AS1	NNT antisense RNA 1 [Source:HGNC Symbol;Acc:HGNC:49005]	-0.437889	3.24604	0.615407	333.73	186.91	564.63	201.86	102.93	269.62	276.613		ADAM7			ADAMTS12
ENST00000512712	antisense	NOP14-AS1	NOP14 antisense RNA 1 [Source:HGNC Symbol;Acc:HGNC:20205]	0.0672818	0.845322	0.954553	42.34	30.95	94.36	28.96	20.56	75.89	48.8433		ADAM9			ADAMTS13
ENST00000507999	antisense	NOP14-AS1	NOP14 antisense RNA 1 [Source:HGNC Symbol;Acc:HGNC:20205]	0.0494884	0.623551	0.967411	32.08	35.51	70.81	19.72	17.76	68.94	40.8033		ADAMDEC1			ADAMTS14
ENST00000515194	antisense	NOP14-AS1	NOP14 antisense RNA 1 [Source:HGNC Symbol;Acc:HGNC:20205]	-0.0676169	0.147188	0.957937	40.66	13.4	54.09	14.04	21.68	34.06	29.655		ADAMTS1			ADAMTS15
ENST00000505731	antisense	NOP14-AS1	NOP14 antisense RNA 1 [Source:HGNC Symbol;Acc:HGNC:20205]	1.25408	-0.60641	0.435722	4.92	8.14	20.74	28.28	0	34.12	16.0333		ADAMTS12			ADAMTS17
ENST00000419766	antisense	NPSR1-AS1	NPSR1 antisense RNA 1 [Source:HGNC Symbol;Acc:HGNC:22128]	-1.06797	-0.738126	0.491341	5.65	3.47	64	3	1	18.41	15.9217		ADAMTS13			ADAMTS19
ENST00000500741	antisense	NRAV	negative regulator of antiviral response [Source:HGNC Symbol;Acc:HGNC:48588]	0.0945758	1.93879	0.92883	141	96	103	117	87	74	103		ADAMTS14			ADAMTS2
ENST00000414676	antisense	NRSN2-AS1	NRSN2 antisense RNA 1 [Source:HGNC Symbol;Acc:HGNC:51222]	0.712097	1.07573	0.539333	83	24.16	47.56	79	33.27	71.61	56.4333		ADAMTS15			ADAMTS3
ENST00000499939	antisense	NSMCE1-DT	NSMCE1 divergent transcript [Source:HGNC Symbol;Acc:HGNC:51368]	-0.256689	-0.462294	0.857347	23.21	16.48	28.66	10.81	13.89	17.01	18.3433		ADAMTS17			ADAMTS4
ENST00000446751	antisense	NUTM2A-AS1	NUTM2A antisense RNA 1 [Source:HGNC Symbol;Acc:HGNC:45161]	-0.196177	2.64977	0.837444	257.47	166.43	199.21	136.46	107	168.28	172.475		ADAMTS19			ADAMTS5
ENST00000366446	antisense	NUTM2A-AS1	NUTM2A antisense RNA 1 [Source:HGNC Symbol;Acc:HGNC:45161]	-0.572834	1.12539	0.619511	96	57	87	68	27	28	60.5		ADAMTS2			ADAMTS7
ENST00000413722	antisense	NUTM2A-AS1	NUTM2A antisense RNA 1 [Source:HGNC Symbol;Acc:HGNC:45161]	-0.389676	-0.0802609	0.768956	28.9	19.59	47.98	20.16	14.92	18.16	24.9517		ADAMTS3			ADAMTS8
ENST00000458739	antisense	NUTM2A-AS1	NUTM2A antisense RNA 1 [Source:HGNC Symbol;Acc:HGNC:45161]	0.265068	-0.224775	0.84522	24.15	24.44	15.7	25.07	15.61	22.2	21.195		ADAMTS4			ADAMTS9
ENST00000420424	antisense	NUTM2A-AS1	NUTM2A antisense RNA 1 [Source:HGNC Symbol;Acc:HGNC:45161]	-1.56457	-1.10323	0.362141	17.33	8.02	31.04	2.77	1.49	8.86	11.585		ADAMTS5			ADAMTSL1
ENST00000619625	antisense	NUTM2B-AS1	NUTM2B antisense RNA 1 [Source:HGNC Symbol;Acc:HGNC:51204]	-0.101166	2.01766	0.92321	136.14	83.32	183.42	72.59	51.15	149.62	112.707		ADAMTS7			ADAMTSL3
ENST00000610681	antisense	NUTM2B-AS1	NUTM2B antisense RNA 1 [Source:HGNC Symbol;Acc:HGNC:51204]	-0.16256	0.877594	0.890078	63.65	15.87	115.74	25.65	13.22	78.36	52.0817		ADAMTS8			ADAMTSL4
ENST00000601369	antisense	NUTM2B-AS1	NUTM2B antisense RNA 1 [Source:HGNC Symbol;Acc:HGNC:51204]	-0.218141	0.52265	0.858786	46.14	25.66	73.34	37.36	17.67	35.11	39.2133		ADAMTS9			ADAMTSL5
ENST00000483080	antisense	NUTM2B-AS1	NUTM2B antisense RNA 1 [Source:HGNC Symbol;Acc:HGNC:51204]	-0.1653	-0.826251	0.915791	16.15	0	39.35	9.2	5.22	16.98	14.4833		ADAMTSL1			ADAR
ENST00000500949	antisense	OIP5-AS1	OIP5 antisense RNA 1 [Source:HGNC Symbol;Acc:HGNC:43563]	-0.23214	7.44046	0.765809	4051.2	2428.51	13119.2	2646.37	1259.17	7568.45	5178.82		ADAMTSL3			ADARB1
ENST00000557993	antisense	OIP5-AS1	OIP5 antisense RNA 1 [Source:HGNC Symbol;Acc:HGNC:43563]	-0.198704	1.30245	0.860591	73.38	40.6	143.47	48.11	20.82	90.4	69.4633		ADAMTSL4			ADARB2
ENST00000558945	antisense	OIP5-AS1	OIP5 antisense RNA 1 [Source:HGNC Symbol;Acc:HGNC:43563]	0.154568	0.7508	0.897059	47.78	64.29	17.69	26.07	52.27	42	41.6833		ADAMTSL5			ADAT1
ENST00000501665	antisense	OIP5-AS1	OIP5 antisense RNA 1 [Source:HGNC Symbol;Acc:HGNC:43563]	-0.390221	0.132089	0.761762	28.59	17.15	70.92	16.38	13.22	32.11	29.7283		ADAR			ADAT2
ENST00000561275	antisense	OIP5-AS1	OIP5 antisense RNA 1 [Source:HGNC Symbol;Acc:HGNC:43563]	0.576481	-0.195873	0.670148	6.64	10.47	48.99	7.79	11.77	48.39	22.3417		ADARB1			ADAT3
ENST00000524003	antisense	OTUD6B-AS1	OTUD6B antisense RNA 1 (head to head) [Source:HGNC Symbol;Acc:HGNC:50466]	-0.628771	4.2565	0.409503	907.24	434.47	939.32	562.99	284.1	235.3	560.57		ADARB2			ADCK1
ENST00000522817	antisense	OTUD6B-AS1	OTUD6B antisense RNA 1 (head to head) [Source:HGNC Symbol;Acc:HGNC:50466]	-0.379144	1.44028	0.734794	86.76	93.53	90.68	53.01	63.9	44.7	72.0967		ADAT1			ADCK2
ENST00000563843	antisense	PAN3-AS1	PAN3 antisense RNA 1 [Source:HGNC Symbol;Acc:HGNC:39932]	-0.703963	0.484249	0.56957	48	28	86	30	18	23	38.8333		ADAT2			ADCK5
ENST00000443988	antisense	PANTR1	POU3F3 adjacent non-coding transcript 1 [Source:HGNC Symbol;Acc:HGNC:49513]	0.351034	1.40505	0.906237	0	0	257.74	0	0	202.76	76.75		ADAT3			ADCY1
ENST00000454729	antisense	PANTR1	POU3F3 adjacent non-coding transcript 1 [Source:HGNC Symbol;Acc:HGNC:49513]	-0.961018	0.627971	0.738248	0	0	213.27	0	0	67.38	46.775		ADCK1			ADCY3
ENST00000447876	antisense	PANTR1	POU3F3 adjacent non-coding transcript 1 [Source:HGNC Symbol;Acc:HGNC:49513]	0.191069	-0.105313	0.938565	0	1	87.47	0	1	61.92	25.2317		ADCK2			ADCY4
ENST00000588226	antisense	PARD6G-AS1	PARD6G antisense RNA 1 [Source:HGNC Symbol;Acc:HGNC:44109]	0.0493831	3.80922	0.950684	634.2	343.28	306.38	480.18	392.47	135.21	381.953		ADCK5			ADCY6
ENST00000586421	antisense	PARD6G-AS1	PARD6G antisense RNA 1 [Source:HGNC Symbol;Acc:HGNC:44109]	0.331384	-0.341532	0.811017	19.08	2.31	46.62	19.98	4.97	31.69	20.775		ADCY1			ADCY7
ENST00000437551	antisense	PAX8-AS1	PAX8 antisense RNA 1 [Source:HGNC Symbol;Acc:HGNC:49271]	0.494392	2.99151	0.586477	312.06	169.89	128.18	256.57	288.45	102.26	209.568		ADCY3			ADCY9
ENST00000333145	antisense	PAX8-AS1	PAX8 antisense RNA 1 [Source:HGNC Symbol;Acc:HGNC:49271]	-0.370317	2.87649	0.711804	289.53	301.41	115.07	103.11	294.7	29.02	188.807		ADCY4			ADCYAP1
ENST00000422956	antisense	PAX8-AS1	PAX8 antisense RNA 1 [Source:HGNC Symbol;Acc:HGNC:49271]	-0.682627	1.45584	0.542665	146.33	88.93	68.1	69.33	51.14	25.67	74.9167		ADCY6			ADCYAP1R1
ENST00000510859	antisense	PAX8-AS1	PAX8 antisense RNA 1 [Source:HGNC Symbol;Acc:HGNC:49271]	8.50371	-0.239625	0.0321756	0	0	0	94.62	26.48	0	20.1833		ADCY7			ADD1
ENST00000436293	antisense	PAX8-AS1	PAX8 antisense RNA 1 [Source:HGNC Symbol;Acc:HGNC:49271]	0.48225	-0.346647	0.77487	6.33	38.29	0	27.11	10.71	26.87	18.2183		ADCY9			ADD2
ENST00000451179	antisense	PAX8-AS1	PAX8 antisense RNA 1 [Source:HGNC Symbol;Acc:HGNC:49271]	-0.809082	-0.455571	0.573237	22.84	36.84	11.68	11.8	15.12	7.56	17.64		ADCYAP1			ADD3
ENST00000458479	antisense	PAXBP1-AS1	PAXBP1 antisense RNA 1 [Source:HGNC Symbol;Acc:HGNC:39603]	-0.434589	-0.184799	0.747452	16.51	7	72.61	27.3	10	10.79	24.035		ADCYAP1R1			ADGRA2
ENST00000449486	antisense	PAXIP1-AS2	PAXIP1 antisense RNA 2 [Source:HGNC Symbol;Acc:HGNC:48958]	-0.556642	-0.159003	0.67927	33.91	14.68	48.31	16.76	7.03	23.04	23.955		ADD1			ADGRA3
ENST00000411526	antisense	PAXIP1-AS2	PAXIP1 antisense RNA 2 [Source:HGNC Symbol;Acc:HGNC:48958]	-0.894964	-0.655241	0.553129	20.16	11.52	39.69	11.39	6.74	8.96	16.41		ADD2			ADGRB1
ENST00000416395	antisense	PCBP1-AS1	PCBP1 antisense RNA 1 [Source:HGNC Symbol;Acc:HGNC:42948]	-0.225317	1.25838	0.84283	90.28	58.31	89.92	63.8	37.65	52.05	65.335		ADD3			ADGRB2
ENST00000439670	antisense	PCBP1-AS1	PCBP1 antisense RNA 1 [Source:HGNC Symbol;Acc:HGNC:42948]	-0.201715	0.689005	0.866816	65.77	29.62	67.54	34.5	43.51	21.39	43.7217		ADD3-AS1			ADGRB3
ENST00000458698	antisense	PCBP1-AS1	PCBP1 antisense RNA 1 [Source:HGNC Symbol;Acc:HGNC:42948]	0.502654	-0.20128	0.710564	27.97	17.39	17.51	14.29	16.92	36.09	21.695		ADGRA2			ADGRD1
ENST00000437019	antisense	PCBP1-AS1	PCBP1 antisense RNA 1 [Source:HGNC Symbol;Acc:HGNC:42948]	-0.243854	-0.292576	0.859027	36.25	12.92	30.43	20.02	12.72	15.31	21.275		ADGRA3			ADGRE2
ENST00000382133	antisense	PCOTH	Pro-X-Gly collagen triple helix like repeat containing [Source:HGNC Symbol;Acc:HGNC:39839]	-0.000921689	2.06849	0.999296	150	138	78	102	124	64	109.333		ADGRB1			ADGRE5
ENST00000420367	antisense	PDCD4-AS1	PDCD4 antisense RNA 1 [Source:HGNC Symbol;Acc:HGNC:27425]	-0.570538	-0.865064	0.719357	24	10	21	9	3	15	13.6667		ADGRB2			ADGRL1
ENST00000451424	antisense	PINK1-AS	PINK1 antisense RNA [Source:HGNC Symbol;Acc:HGNC:38872]	0.129478	2.36339	0.896905	98.09	73.09	325.71	65.3	50.32	260.86	145.562		ADGRB3			ADGRL2
ENST00000425081	antisense	PITPNA-AS1	PITPNA antisense RNA 1 [Source:HGNC Symbol;Acc:HGNC:44116]	-0.026478	2.56223	0.978198	186	89	324	146	99	167	168.5		ADGRD1			ADGRL3
ENST00000607680	antisense	PLS3-AS1	PLS3 antisense RNA 1 [Source:HGNC Symbol;Acc:HGNC:50343]	0.248983	-0.613678	0.866296	35	11	5	23	11	12	16.1667		ADGRE2			ADGRV1
ENST00000605233	antisense	POC1B-AS1	POC1B antisense RNA 1 [Source:HGNC Symbol;Acc:HGNC:52949]	-0.762415	0.106615	0.556752	40	13	75	23	9	20	30		ADGRE5			ADH5
ENST00000603624	antisense	PPP1R26-AS1	PPP1R26 antisense RNA 1 [Source:HGNC Symbol;Acc:HGNC:48717]	-0.0100585	1.58412	0.992709	65.13	55	172.42	75.24	60.53	70.95	83.2117		ADGRL1			ADHFE1
ENST00000442133	antisense	PPP3CB-AS1	PPP3CB antisense RNA 1 (head to head) [Source:HGNC Symbol;Acc:HGNC:50750]	-0.500084	1.29052	0.659584	87.43	44.4	146.28	49	21	70.32	69.7383		ADGRL2			ADI1
ENST00000422977	antisense	PPP3CB-AS1	PPP3CB antisense RNA 1 (head to head) [Source:HGNC Symbol;Acc:HGNC:50750]	0.112553	0.0753242	0.930669	32.79	15.13	45.73	40	5.39	29.33	28.0617		ADGRL3			ADIPOR1
ENST00000467458	antisense	PRKAG2-AS1	PRKAG2 antisense RNA 1 [Source:HGNC Symbol;Acc:HGNC:40468]	0.554088	-0.650695	0.826467	0	2	48	0	0	47	16.1667		ADGRV1			ADIPOR2
ENST00000416209	antisense	PRKAR2A-AS1	PRKAR2A antisense RNA 1 [Source:HGNC Symbol;Acc:HGNC:40471]	-0.287262	0.0106492	0.825896	45.26	12.55	45.42	25	6.4	28.61	27.2067		ADH5			ADIRF
ENST00000436616	antisense	PRKRA-AS1	PRKRA antisense RNA 1 [Source:HGNC Symbol;Acc:HGNC:54059]	-0.101063	1.52019	0.927373	96.55	65.93	115.89	48.7	47.17	95.09	78.2217		ADHFE1			ADK
ENST00000453026	antisense	PRKRA-AS1	PRKRA antisense RNA 1 [Source:HGNC Symbol;Acc:HGNC:54059]	-0.432504	0.886814	0.713404	74.99	33.27	94.8	27.91	23.24	54.99	51.5333		ADI1			ADM
ENST00000454488	antisense	PRKRA-AS1	PRKRA antisense RNA 1 [Source:HGNC Symbol;Acc:HGNC:54059]	-0.545052	0.0195198	0.677055	21.9	30.45	52.27	17.91	14.83	21.53	26.4817		ADIPOR1			ADNP
ENST00000416202	antisense	PRR34-AS1	PRR34 antisense RNA 1 [Source:HGNC Symbol;Acc:HGNC:50499]	0.172348	1.69443	0.874123	100.04	53.61	142.9	73.33	65.64	98.48	89		ADIPOR2			ADNP2
ENST00000431558	antisense	PRRT3-AS1	PRRT3 antisense RNA 1 [Source:HGNC Symbol;Acc:HGNC:41151]	-0.0126708	0.751638	0.991536	70	50	27	52	45	18	43.6667		ADIRF			ADO
ENST00000554360	antisense	PSMA3-AS1	PSMA3 antisense RNA 1 [Source:HGNC Symbol;Acc:HGNC:26445]	-0.741826	3.27782	0.393915	458.08	178.84	583.75	256.02	58.56	213.53	291.463		ADK			ADORA1
ENST00000557660	antisense	PSMA3-AS1	PSMA3 antisense RNA 1 [Source:HGNC Symbol;Acc:HGNC:26445]	-0.319318	2.46643	0.745696	250.94	99.86	254.28	125.53	79.36	141.36	158.555		ADM			ADORA2A
ENST00000555707	antisense	PSMA3-AS1	PSMA3 antisense RNA 1 [Source:HGNC Symbol;Acc:HGNC:26445]	-0.611545	2.05322	0.559987	191.94	58.6	255.84	91.32	30.63	110.05	123.063		ADNP			ADORA2B
ENST00000556002	antisense	PSMA3-AS1	PSMA3 antisense RNA 1 [Source:HGNC Symbol;Acc:HGNC:26445]	0.185355	-0.316297	0.893008	36.62	8.25	24.96	14.62	19.15	20.33	20.655		ADNP2			ADPGK
ENST00000472046	antisense	PSMD6-AS2	PSMD6 antisense RNA 2 [Source:HGNC Symbol;Acc:HGNC:44125]	-1.48415	-0.413735	0.304034	56	13	27	13	1	11	20.1667		ADO			ADPRHL1
ENST00000600742	antisense	PTOV1-AS1	PTOV1 antisense RNA 1 [Source:HGNC Symbol;Acc:HGNC:44174]	0.0197217	0.096375	0.987811	17	16.68	65.76	19	11.22	40.96	28.4367		ADORA1			ADPRHL2
ENST00000542265	antisense	PXN-AS1	PXN antisense RNA 1 [Source:HGNC Symbol;Acc:HGNC:44123]	0.124255	2.17731	0.903794	126.72	107.93	168.74	130.94	100.6	99.89	122.47		ADORA2A			ADPRM
ENST00000593581	antisense	RAB11B-AS1	RAB11B antisense RNA 1 [Source:HGNC Symbol;Acc:HGNC:44178]	0.338153	0.631506	0.7801	34.32	26.94	66.97	44	23	52	41.205		ADORA2B			ADRA2A
ENST00000441399	antisense	RAP2C-AS1	RAP2C antisense RNA 1 [Source:HGNC Symbol;Acc:HGNC:40957]	0.439026	-0.305638	0.749658	23.12	3.36	40	16	3.36	41	21.14		ADPGK			ADRA2C
ENST00000581080	antisense	RARA-AS1	RARA antisense RNA 1 [Source:HGNC Symbol;Acc:HGNC:49577]	0.128322	1.61227	0.906907	91	36	167	103	43	79	86.5		ADPRHL1			ADRB2
ENST00000500276	antisense	RASSF8-AS1	RASSF8 antisense RNA 1 [Source:HGNC Symbol;Acc:HGNC:48637]	-0.311578	-0.00635048	0.812067	17.44	33.66	42.45	18.56	22.72	17.21	25.34		ADPRHL2			ADRM1
ENST00000456602	antisense	RBM26-AS1	RBM26 antisense RNA 1 [Source:HGNC Symbol;Acc:HGNC:39805]	-0.398372	0.482717	0.746821	64.95	39.73	35.83	32.37	31.36	17.08	36.8867		ADPRM			ADSL
ENST00000606049	antisense	RBM26-AS1	RBM26 antisense RNA 1 [Source:HGNC Symbol;Acc:HGNC:39805]	-0.121331	-0.627082	0.934869	28.28	15.49	12.57	14.41	11.2	13.92	15.9783		ADRA2A			ADSS
ENST00000461286	antisense	RFPL1S	RFPL1 antisense RNA 1 [Source:HGNC Symbol;Acc:HGNC:9978]	-0.162322	1.38535	0.942522	3	12	280	0	4	163	77		ADRA2C			ADSSL1
ENST00000438436	antisense	RNASEH1-AS1	RNASEH1 antisense RNA 1 [Source:HGNC Symbol;Acc:HGNC:49289]	-0.095957	1.93364	0.927823	145.41	69.24	169.12	121.5	58.38	81.5	107.525		ADRB2			ADTRP
ENST00000426725	antisense	RNASEH1-AS1	RNASEH1 antisense RNA 1 [Source:HGNC Symbol;Acc:HGNC:49289]	-0.599147	0.0613423	0.645394	38.59	20.76	54.88	22.5	10.62	21.5	28.1417		ADRM1			AEBP1
ENST00000498905	antisense	SBF2-AS1	SBF2 antisense RNA 1 [Source:HGNC Symbol;Acc:HGNC:27438]	-0.0672059	4.23441	0.929635	643.81	450.71	739.01	575.49	291.59	456.52	526.188		ADSL			AEBP2
ENST00000534671	antisense	SBF2-AS1	SBF2 antisense RNA 1 [Source:HGNC Symbol;Acc:HGNC:27438]	0.39244	2.25919	0.699582	147.5	126.31	95.66	142.47	161.63	73.32	124.482		ADSS			AEN
ENST00000530422	antisense	SCARNA9	small Cajal body-specific RNA 9 [Source:HGNC Symbol;Acc:HGNC:32566]	-0.0876366	2.99425	0.922965	345	144	319	148	157	234	224.5		ADSSL1			AES
ENST00000608178	antisense	SCOC-AS1	SCOC antisense RNA 1 [Source:HGNC Symbol;Acc:HGNC:50601]	-0.10219	-0.506431	0.94351	25	16	22	9	23	10	17.5		ADTRP			AFAP1
ENST00000609470	antisense	SDCBP2-AS1	SDCBP2 antisense RNA 1 [Source:HGNC Symbol;Acc:HGNC:44314]	-0.59401	0.0475415	0.648825	37.86	19	57.19	17.91	14.3	21.07	27.8883		AEBP1			AFAP1L1
ENST00000526269	antisense	SENCR	smooth muscle and endothelial cell enriched migration/differentiation-associated lncRNA [Source:HGNC Symbol;Acc:HGNC:44177]	0.519048	0.11164	0.688058	8	35	30	11	34	40	26.3333		AEBP2			AFAP1L2
ENST00000475406	antisense	SERTAD4-AS1	SERTAD4 antisense RNA 1 [Source:HGNC Symbol;Acc:HGNC:32019]	0.26232	-0.832129	0.867326	13.91	19.32	6.14	9.13	21.7	7.81	13.0017		AEN			AFDN
ENST00000443374	antisense	SGMS1-AS1	SGMS1 antisense RNA 1 [Source:HGNC Symbol;Acc:HGNC:49683]	-0.0855705	2.21697	0.933239	189.97	47.74	253.99	131.76	26	165.47	135.822		AES			AFF1
ENST00000420195	antisense	SH3BP5-AS1	SH3BP5 antisense RNA 1 [Source:HGNC Symbol;Acc:HGNC:44501]	-0.337412	0.772419	0.777132	69.2	27	87	28	17.92	56	47.52		AFAP1			AFF2
ENST00000627886	antisense	SH3PXD2A-AS1	SH3PXD2A antisense RNA 1 [Source:HGNC Symbol;Acc:HGNC:45242]	-0.0321193	-0.874459	0.98389	19	21.49	1.1	9	19.86	5	12.575		AFAP1L1			AFF3
ENST00000428411	antisense	SLC16A1-AS1	SLC16A1 antisense RNA 1 [Source:HGNC Symbol;Acc:HGNC:49445]	-0.268036	3.54667	0.747418	538.49	315.94	337.3	317.77	205.33	232.3	324.522		AFAP1L2			AFF4
ENST00000416193	antisense	SLC16A1-AS1	SLC16A1 antisense RNA 1 [Source:HGNC Symbol;Acc:HGNC:49445]	-0.943401	0.75175	0.433827	67.57	63.63	61.42	33.82	24.6	20.17	45.2017		AFDN			AFG1L
ENST00000420168	antisense	SLC16A1-AS1	SLC16A1 antisense RNA 1 [Source:HGNC Symbol;Acc:HGNC:49445]	0.57014	-0.272587	0.677637	35.16	11.66	13.74	18.95	33.07	11.38	20.66		AFF1			AFG3L2
ENST00000556667	antisense	SLC25A21-AS1	SLC25A21 antisense RNA 1 [Source:HGNC Symbol;Acc:HGNC:44298]	-0.18977	1.92087	0.858091	121	97	158	120	77	52	104.167		AFF2			AFMID
ENST00000418747	antisense	SLC25A25-AS1	SLC25A25 antisense RNA 1 [Source:HGNC Symbol;Acc:HGNC:27844]	0.0768861	0.818198	0.948236	42	33	87	34	21	69	47.6667		AFF3			AFTPH
ENST00000626479	antisense	SLFNL1-AS1	SLFNL1 antisense RNA 1 [Source:HGNC Symbol;Acc:HGNC:44126]	0.623658	0.211076	0.625019	34	11	43	17	12	65	30.3333		AFF4			AGA
ENST00000568633	antisense	SNAI3-AS1	SNAI3 antisense RNA 1 [Source:HGNC Symbol;Acc:HGNC:28327]	0.0352775	0.602308	0.976816	61.14	32.15	43.01	52.98	16.14	37.96	40.5633		AFG1L			AGAP1
ENST00000563475	antisense	SNAI3-AS1	SNAI3 antisense RNA 1 [Source:HGNC Symbol;Acc:HGNC:28327]	-0.511247	0.412783	0.68149	43.38	33.38	65.86	8	27.79	35.19	35.6		AFG3L1P			AGAP2
ENST00000569786	antisense	SNAI3-AS1	SNAI3 antisense RNA 1 [Source:HGNC Symbol;Acc:HGNC:28327]	-0.232547	-0.0438011	0.859876	28.99	23.4	40.31	14.04	15.89	28.27	25.15		AFG3L2			AGAP3
ENST00000554169	antisense	SNHG10	small nucleolar RNA host gene 10 [Source:HGNC Symbol;Acc:HGNC:27510]	-0.0712413	2.32992	0.943468	184.54	138.19	149.65	121.5	157.93	57.74	134.925		AFMID			AGAP4
ENST00000500370	antisense	SNHG10	small nucleolar RNA host gene 10 [Source:HGNC Symbol;Acc:HGNC:27510]	0.322326	0.806985	0.786039	43.46	44.81	49.79	35.5	42.07	55.26	45.1483		AFTPH			AGAP5
ENST00000531126	antisense	SNHG12	small nucleolar RNA host gene 12 [Source:HGNC Symbol;Acc:HGNC:30062]	0.242415	1.97591	0.818281	91.05	101.78	135.56	80.24	95.49	119.92	104.007		AGA			AGAP6
ENST00000475441	antisense	SNHG12	small nucleolar RNA host gene 12 [Source:HGNC Symbol;Acc:HGNC:30062]	-0.389364	-0.113468	0.77039	43.36	11.59	43.11	8.31	22.97	18.2	24.59		AGAP1			AGAP9
ENST00000549804	antisense	SNHG14	small nucleolar RNA host gene 14 [Source:HGNC Symbol;Acc:HGNC:37462]	0.58336	4.41013	0.436539	476.77	268.69	981.53	414.54	199.45	1211.97	592.158		AGAP2			AGBL5
ENST00000553108	antisense	SNHG14	small nucleolar RNA host gene 14 [Source:HGNC Symbol;Acc:HGNC:37462]	0.629959	3.14125	0.478279	210.26	97.21	399.55	133.99	87.31	538.14	244.41		AGAP2-AS1			AGFG1
ENST00000551631	antisense	SNHG14	small nucleolar RNA host gene 14 [Source:HGNC Symbol;Acc:HGNC:37462]	-0.455613	3.00436	0.615275	281.69	112.03	560.41	156.61	35.46	293.58	239.963		AGAP3			AGFG2
ENST00000546682	antisense	SNHG14	small nucleolar RNA host gene 14 [Source:HGNC Symbol;Acc:HGNC:37462]	-0.176084	1.87679	0.868818	103.33	44.5	249.03	70.95	23.98	147.38	106.528		AGAP4			AGGF1
ENST00000551938	antisense	SNHG14	small nucleolar RNA host gene 14 [Source:HGNC Symbol;Acc:HGNC:37462]	-0.55185	1.41194	0.623242	83.75	38.29	193.19	61.63	13.61	75.92	77.7317		AGAP5			AGK
ENST00000626200	antisense	SNHG14	small nucleolar RNA host gene 14 [Source:HGNC Symbol;Acc:HGNC:37462]	0.0198669	0.991064	0.986378	54.12	33.64	101.8	17.44	6.52	113.51	54.505		AGAP6			AGL
ENST00000604135	antisense	SNHG14	small nucleolar RNA host gene 14 [Source:HGNC Symbol;Acc:HGNC:37462]	0.298642	0.712779	0.803372	57	20	66	23	24	75	44.1667		AGAP9			AGMAT
ENST00000551361	antisense	SNHG14	small nucleolar RNA host gene 14 [Source:HGNC Symbol;Acc:HGNC:37462]	-0.861814	0.286349	0.497655	36.67	24.88	84.53	9.83	14.16	31.78	33.6417		AGBL3			AGO1
ENST00000544685	antisense	SNHG21	small nucleolar RNA host gene 21 [Source:HGNC Symbol;Acc:HGNC:50284]	-0.0711326	0.136102	0.955817	38.61	16.13	50.34	32.31	15.13	24.08	29.4333		AGBL5			AGO2
ENST00000561107	antisense	SNHG21	small nucleolar RNA host gene 21 [Source:HGNC Symbol;Acc:HGNC:50284]	-1.18221	-0.0786636	0.379339	19.38	29.22	65.86	15.95	11.51	9.88	25.3		AGFG1			AGO3
ENST00000558174	antisense	SNHG21	small nucleolar RNA host gene 21 [Source:HGNC Symbol;Acc:HGNC:50284]	0.488196	-0.0346295	0.710755	40.28	10.65	25.71	30.7	34.54	9.05	25.155		AGFG2			AGO4
ENST00000615535	antisense	SNHG22	small nucleolar RNA host gene 22 [Source:HGNC Symbol;Acc:HGNC:50285]	-0.332119	4.18206	0.664581	542	402.58	1043.13	321.54	352	451.94	518.865		AGGF1			AGPAT1
ENST00000580180	antisense	SNHG29	small nucleolar RNA host gene 29 [Source:HGNC Symbol;Acc:HGNC:28619]	-0.355157	8.33865	0.573608	9334.74	4790.33	23676.2	6832.99	4875.48	8565.51	9679.21		AGK			AGPAT2
ENST00000481027	antisense	SNHG29	small nucleolar RNA host gene 29 [Source:HGNC Symbol;Acc:HGNC:28619]	-0.296157	6.60265	0.649738	3785.52	2124.96	4606.63	2607.99	1818.35	1804.93	2791.4		AGL			AGPAT3
ENST00000481898	antisense	SNHG29	small nucleolar RNA host gene 29 [Source:HGNC Symbol;Acc:HGNC:28619]	-0.077931	5.58215	0.908473	1608.69	852	2468.55	1183.83	891.54	1240.49	1374.18		AGMAT			AGPAT4
ENST00000487066	antisense	SNHG29	small nucleolar RNA host gene 29 [Source:HGNC Symbol;Acc:HGNC:28619]	-0.469608	4.48796	0.527279	904.99	485.71	1182.84	643.41	530.41	155.73	650.515		AGO1			AGPAT5
ENST00000470491	antisense	SNHG29	small nucleolar RNA host gene 29 [Source:HGNC Symbol;Acc:HGNC:28619]	-0.000480622	4.34453	0.99949	562.68	163.86	1451.59	471	235.85	748.22	605.533		AGO2			AGPS
ENST00000475947	antisense	SNHG29	small nucleolar RNA host gene 29 [Source:HGNC Symbol;Acc:HGNC:28619]	-0.42899	4.05616	0.580474	606.08	293.93	1032.09	430.81	340.72	230.55	489.03		AGO3			AGRN
ENST00000483140	antisense	SNHG29	small nucleolar RNA host gene 29 [Source:HGNC Symbol;Acc:HGNC:28619]	0.050243	3.81716	0.949758	405.11	286.47	657.26	299.88	190.25	530.95	394.987		AGO4			AGT
ENST00000584141	antisense	SNHG29	small nucleolar RNA host gene 29 [Source:HGNC Symbol;Acc:HGNC:28619]	-0.492579	3.37408	0.564643	257.15	268.1	644.73	153.46	202.81	241.29	294.59		AGPAT1			AGTPBP1
ENST00000475953	antisense	SNHG29	small nucleolar RNA host gene 29 [Source:HGNC Symbol;Acc:HGNC:28619]	-0.14073	3.26728	0.871061	260.15	194.57	537.89	247.26	165	237.41	273.713		AGPAT2			AGTR1
ENST00000460249	antisense	SNHG29	small nucleolar RNA host gene 29 [Source:HGNC Symbol;Acc:HGNC:28619]	0.0769708	2.64161	0.935901	185.48	148.5	236.55	126.46	134.11	186.52	169.603		AGPAT3			AGTRAP
ENST00000491009	antisense	SNHG29	small nucleolar RNA host gene 29 [Source:HGNC Symbol;Acc:HGNC:28619]	-0.12622	2.43864	0.898338	132.38	115.93	299.17	142.53	75.63	149.7	152.557		AGPAT4			AHCTF1
ENST00000581913	antisense	SNHG29	small nucleolar RNA host gene 29 [Source:HGNC Symbol;Acc:HGNC:28619]	-0.395111	1.79795	0.713827	149.42	108.15	98.78	112.85	88.61	8.15	94.3267		AGPAT5			AHCY
ENST00000480811	antisense	SNHG29	small nucleolar RNA host gene 29 [Source:HGNC Symbol;Acc:HGNC:28619]	-0.452421	0.575506	0.710922	59.82	32.85	65.44	44.51	11.07	31.42	40.8517		AGPS			AHCYL1
ENST00000477249	antisense	SNHG29	small nucleolar RNA host gene 29 [Source:HGNC Symbol;Acc:HGNC:28619]	0.0758055	0.318149	0.951832	15.25	11.29	93.88	18	19.68	46.1	34.0333		AGRN			AHCYL2
ENST00000484836	antisense	SNHG29	small nucleolar RNA host gene 29 [Source:HGNC Symbol;Acc:HGNC:28619]	-0.903978	-0.416209	0.52576	19.71	12.88	54.81	6.28	9.7	15.71	19.8483		AGT			AHDC1
ENST00000416970	antisense	SNHG7	small nucleolar RNA host gene 7 [Source:HGNC Symbol;Acc:HGNC:28254]	-0.0464407	3.8902	0.953006	586.84	389.28	424.26	441.32	367.18	222.42	405.217		AGTPBP1			AHI1
ENST00000447221	antisense	SNHG7	small nucleolar RNA host gene 7 [Source:HGNC Symbol;Acc:HGNC:28254]	-0.0436945	3.38843	0.959065	383.25	234.12	400.81	275.35	259.07	188.94	290.257		AGTR1			AHNAK
ENST00000436596	antisense	SNHG7	small nucleolar RNA host gene 7 [Source:HGNC Symbol;Acc:HGNC:28254]	0.652585	-0.0153583	0.619927	19.92	23.16	23.17	16.51	27.43	36.65	24.4733		AGTRAP			AHNAK2
ENST00000451140	antisense	SP2-AS1	SP2 antisense RNA 1 [Source:HGNC Symbol;Acc:HGNC:51341]	-0.596936	-0.164231	0.657978	54.45	10.73	33.82	14.85	13.77	16.1	23.9533		AHCTF1			AHR
ENST00000411573	antisense	SP2-AS1	SP2 antisense RNA 1 [Source:HGNC Symbol;Acc:HGNC:51341]	-0.575985	-1.01377	0.726169	18.31	5.43	27.18	1.86	6.2	14.53	12.2517		AHCY			AHRR
ENST00000382313	antisense	SRRM2-AS1	SRRM2 antisense RNA 1 [Source:HGNC Symbol;Acc:HGNC:44162]	0.503589	-1.02225	0.759378	8	8.38	17.24	17.17	5.83	13.41	11.6717		AHCYL1			AHSA1
ENST00000560255	antisense	ST20-AS1	ST20 antisense RNA 1 [Source:HGNC Symbol;Acc:HGNC:27521]	-0.27885	1.35174	0.804589	73	57	135	31	23	105	70.6667		AHCYL2			AIDA
ENST00000456775	antisense	ST7-AS1	ST7 antisense RNA 1 [Source:HGNC Symbol;Acc:HGNC:16000]	-0.530294	0.335601	0.672885	71	9	65	33	7	29	35.6667		AHDC1			AIF1L
ENST00000563601	antisense	STAM-AS1	STAM antisense RNA 1 (head to head) [Source:HGNC Symbol;Acc:HGNC:49568]	-0.444879	0.145215	0.729374	36	22	59	17	17	27	29.6667		AHI1			AIFM1
ENST00000446816	antisense	STARD7-AS1	STARD7 antisense RNA 1 [Source:HGNC Symbol;Acc:HGNC:40827]	-0.0734217	-0.545313	0.959822	1.84	29.56	22.14	18.69	10.8	15.33	16.3933		AHNAK			AIFM2
ENST00000499430	antisense	STX18-AS1	STX18 antisense RNA 1 (head to head) [Source:HGNC Symbol;Acc:HGNC:48877]	-0.0712267	-0.228161	0.958143	21.11	14.68	43.64	11.98	13.71	27.67	22.1317		AHNAK2			AIG1
ENST00000608184	antisense	STX18-AS1	STX18 antisense RNA 1 (head to head) [Source:HGNC Symbol;Acc:HGNC:48877]	-0.102567	-0.328854	0.940814	16.55	8.31	52.22	9.87	7.8	30.83	20.93		AHR			AIMP1
ENST00000610009	antisense	STX18-AS1	STX18 antisense RNA 1 (head to head) [Source:HGNC Symbol;Acc:HGNC:48877]	0.257438	-0.632712	0.86256	10.58	14.1	25.5	1.15	9.12	34.06	15.7517		AHRR			AIMP2
ENST00000413074	antisense	TAF1A-AS1	TAF1A antisense RNA 1 [Source:HGNC Symbol;Acc:HGNC:40573]	-0.206312	0.183262	0.871655	56	13.68	45.9	19.72	23	25.5	30.6333		AHSA1			AIP
ENST00000570786	antisense	TAPT1-AS1	TAPT1 antisense RNA 1 (head to head) [Source:HGNC Symbol;Acc:HGNC:26832]	-0.452815	-0.0338374	0.730907	25	14	66	21	6	27	26.5		AHSA2P			AJAP1
ENST00000315302	antisense	TENM3-AS1	TENM3 antisense RNA 1 [Source:HGNC Symbol;Acc:HGNC:28076]	0.062353	3.23376	0.942968	228.74	88.36	653.81	187.93	80.17	416.98	275.998		AIDA			AJM1
ENST00000511052	antisense	TENM3-AS1	TENM3 antisense RNA 1 [Source:HGNC Symbol;Acc:HGNC:28076]	-0.16043	-0.0672454	0.903353	19.8	14.29	59.51	15.2	8.48	35.02	25.3833		AIF1L			AJUBA
ENST00000513752	antisense	TENM3-AS1	TENM3 antisense RNA 1 [Source:HGNC Symbol;Acc:HGNC:28076]	-0.0981979	-0.692676	0.948112	7.76	7.14	42.4	13.86	3.05	20.47	15.78		AIFM1			AK1
ENST00000429962	antisense	THAP7-AS1	THAP7 antisense RNA 1 [Source:HGNC Symbol;Acc:HGNC:41013]	0.271978	1.127	0.813001	69.74	26.5	98.94	73.34	37.45	55.25	60.2033		AIFM2			AK2
ENST00000452284	antisense	THAP7-AS1	THAP7 antisense RNA 1 [Source:HGNC Symbol;Acc:HGNC:41013]	0.634445	-0.607162	0.668081	20.46	2.41	25.91	17.17	8.71	24.75	16.5683		AIG1			AK3
ENST00000504520	antisense	THAP9-AS1	THAP9 antisense RNA 1 [Source:HGNC Symbol;Acc:HGNC:44172]	-0.490943	5.3301	0.47505	2159.94	923.13	1497.35	1537.03	491.18	437.33	1174.33		AIMP1			AK4
ENST00000504792	antisense	THAP9-AS1	THAP9 antisense RNA 1 [Source:HGNC Symbol;Acc:HGNC:44172]	-0.810673	4.44758	0.279251	1045.07	332.9	1497.58	554.15	114.47	493.15	672.887		AIMP2			AK6
ENST00000512932	antisense	THAP9-AS1	THAP9 antisense RNA 1 [Source:HGNC Symbol;Acc:HGNC:44172]	-0.381974	2.65196	0.689748	312.21	162.36	192.93	248.05	105.17	41.12	176.973		AIP			AK9
ENST00000513581	antisense	THAP9-AS1	THAP9 antisense RNA 1 [Source:HGNC Symbol;Acc:HGNC:44172]	-0.231904	1.73893	0.830422	141.57	49.94	165.71	90.6	40.66	84.46	95.49		AJAP1			AKAP1
ENST00000503704	antisense	THAP9-AS1	THAP9 antisense RNA 1 [Source:HGNC Symbol;Acc:HGNC:44172]	-1.01381	1.38405	0.371642	126.19	25.07	204.01	39.91	24.2	53.19	78.7617		AJM1			AKAP10
ENST00000504869	antisense	THAP9-AS1	THAP9 antisense RNA 1 [Source:HGNC Symbol;Acc:HGNC:44172]	-0.597878	0.687983	0.620365	85.12	28.79	69.36	37.64	23.6	25.07	44.93		AJUBA			AKAP11
ENST00000511271	antisense	THAP9-AS1	THAP9 antisense RNA 1 [Source:HGNC Symbol;Acc:HGNC:44172]	-1.01835	-0.241702	0.459484	51.57	17.96	29.94	19.89	13.49	2.1	22.4917		AK1			AKAP12
ENST00000522525	antisense	THUMPD3-AS1	THUMPD3 antisense RNA 1 [Source:HGNC Symbol;Acc:HGNC:44478]	-0.217859	2.15244	0.832817	150.64	79.55	240.7	102.72	53.05	134.06	126.787		AK2			AKAP13
ENST00000524210	antisense	THUMPD3-AS1	THUMPD3 antisense RNA 1 [Source:HGNC Symbol;Acc:HGNC:44478]	0.306298	0.973905	0.823695	54.77	0.79	131.36	67.4	10.52	73.17	56.335		AK3			AKAP17A
ENST00000480904	antisense	THUMPD3-AS1	THUMPD3 antisense RNA 1 [Source:HGNC Symbol;Acc:HGNC:44478]	-0.741879	0.793348	0.53471	39.17	42.85	119.98	36.12	18.64	33.59	48.3917		AK4			AKAP2
ENST00000468186	antisense	THUMPD3-AS1	THUMPD3 antisense RNA 1 [Source:HGNC Symbol;Acc:HGNC:44478]	-1.42528	0.150582	0.277103	56.77	46.5	33.07	5.92	18.51	13.85	29.1033		AK4P1			AKAP5
ENST00000519043	antisense	THUMPD3-AS1	THUMPD3 antisense RNA 1 [Source:HGNC Symbol;Acc:HGNC:44478]	-0.398267	-0.0477289	0.762714	38.28	19.59	40.31	32.07	7.03	17.04	25.72		AK6			AKAP7
ENST00000522221	antisense	THUMPD3-AS1	THUMPD3 antisense RNA 1 [Source:HGNC Symbol;Acc:HGNC:44478]	-1.64585	-0.363959	0.251261	40.14	7.61	58.26	13.4	1.79	8.15	21.5583		AK9			AKAP8
ENST00000469846	antisense	THUMPD3-AS1	THUMPD3 antisense RNA 1 [Source:HGNC Symbol;Acc:HGNC:44478]	-0.474473	-0.508222	0.74274	34.68	6.97	32.53	16.1	12.54	7.54	18.3933		AKAP1			AKAP8L
ENST00000605830	antisense	TMCC1-AS1	TMCC1 antisense RNA 1 (head to head) [Source:HGNC Symbol;Acc:HGNC:49060]	-0.0108379	3.91726	0.988989	620.1	380.79	414.74	566.69	347.62	164.15	415.682		AKAP10			AKAP9
ENST00000605698	antisense	TMCC1-AS1	TMCC1 antisense RNA 1 (head to head) [Source:HGNC Symbol;Acc:HGNC:49060]	-0.0124803	0.425095	0.991966	61.27	25.17	37.84	33.61	29.11	26.86	35.6433		AKAP11			AKIP1
ENST00000603884	antisense	TMCC1-AS1	TMCC1 antisense RNA 1 (head to head) [Source:HGNC Symbol;Acc:HGNC:49060]	-0.263663	-0.276568	0.847373	40.63	14.04	26.42	12.7	21.27	12.99	21.3417		AKAP12			AKIRIN1
ENST00000423121	antisense	TMCO1-AS1	TMCO1 antisense RNA 1 [Source:HGNC Symbol;Acc:HGNC:54046]	0.0131472	0.755004	0.991206	62	30	66	54	25	38	45.8333		AKAP13			AKIRIN2
ENST00000588286	antisense	TMEM147-AS1	TMEM147 antisense RNA 1 [Source:HGNC Symbol;Acc:HGNC:51273]	-0.179832	2.98671	0.842937	277.39	174.16	361.76	189.2	134.75	201.34	223.1		AKAP17A			AKNA
ENST00000590717	antisense	TMEM147-AS1	TMEM147 antisense RNA 1 [Source:HGNC Symbol;Acc:HGNC:51273]	0.931767	1.29521	0.414494	52.52	48.57	50.87	64.02	63.17	97.1	62.7083		AKAP2			AKNAD1
ENST00000589137	antisense	TMEM147-AS1	TMEM147 antisense RNA 1 [Source:HGNC Symbol;Acc:HGNC:51273]	-0.988661	-0.835543	0.615599	21.38	0	46.67	0	13.08	6.8	14.655		AKAP5			AKR1A1
ENST00000513011	antisense	TMEM161B-AS1	TMEM161B antisense RNA 1 [Source:HGNC Symbol;Acc:HGNC:43839]	-1.18525	0.387157	0.348441	43.83	18	112	18	9	25	37.6383		AKAP7			AKR1B1
ENST00000504636	antisense	TMEM161B-AS1	TMEM161B antisense RNA 1 [Source:HGNC Symbol;Acc:HGNC:43839]	-0.590406	0.0210886	0.65172	28	10	78	22	3	28	28.1667		AKAP8			AKR1C1
ENST00000507736	antisense	TMEM161B-AS1	TMEM161B antisense RNA 1 [Source:HGNC Symbol;Acc:HGNC:43839]	-0.731394	-0.145278	0.58718	22.95	23.47	52.72	14.51	10.48	18.91	23.84		AKAP8L			AKR1C2
ENST00000453671	antisense	TMEM44-AS1	TMEM44 antisense RNA 1 [Source:HGNC Symbol;Acc:HGNC:44272]	-0.287696	1.16116	0.801898	115.2	33.88	89.88	54.75	37.16	46	62.8117		AKAP9			AKR1C3
ENST00000310916	antisense	TMEM51-AS1	TMEM51 antisense RNA 1 [Source:HGNC Symbol;Acc:HGNC:26301]	-0.00192321	1.8857	0.998603	247.24	71.34	28.61	199.17	52.98	17.49	102.805		AKIP1			AKR7A2
ENST00000404665	antisense	TMEM51-AS1	TMEM51 antisense RNA 1 [Source:HGNC Symbol;Acc:HGNC:26301]	0.0602334	0.0259691	0.963096	70.76	9.66	12.39	51.83	16.02	2.51	27.195		AKIRIN1			AKR7A3
ENST00000436612	antisense	TMEM99	transmembrane protein 99 [Source:HGNC Symbol;Acc:HGNC:28305]	0.0301099	2.65997	0.974829	257.58	156.42	166.77	175.02	168.7	102.41	171.15		AKIRIN2			AKT1
ENST00000301665	antisense	TMEM99	transmembrane protein 99 [Source:HGNC Symbol;Acc:HGNC:28305]	0.0508635	2.1546	0.960669	133.7	113.58	156.65	151.98	120.3	45.59	120.3		AKNA			AKT1S1
ENST00000525484	antisense	TMEM9B-AS1	TMEM9B antisense RNA 1 [Source:HGNC Symbol;Acc:HGNC:19230]	0.0126753	0.992175	0.991306	65.65	46.1	69.5	63.62	23	53.72	53.5983		AKNAD1			AKT2
ENST00000548760	antisense	TMPO-AS1	TMPO antisense RNA 1 [Source:HGNC Symbol;Acc:HGNC:44158]	0.129582	0.2076	0.918877	32	16	56	27	11	43	30.8333		AKR1A1			AKT3
ENST00000589217	antisense	TNRC6C-AS1	TNRC6C antisense RNA 1 [Source:HGNC Symbol;Acc:HGNC:44360]	0.348445	1.35847	0.757283	59.13	91.13	36.59	37.33	113.09	42.52	63.2983		AKR1B1			AKTIP
ENST00000416263	antisense	TOB1-AS1	TOB1 antisense RNA 1 [Source:HGNC Symbol;Acc:HGNC:44340]	-0.173989	0.848216	0.882817	65.23	24	97	57	28	30.95	50.3633		AKR1C1			ALAD
ENST00000530897	antisense	TOLLIP-AS1	TOLLIP antisense RNA 1 (head to head) [Source:HGNC Symbol;Acc:HGNC:27403]	-0.31163	-0.83963	0.842935	15	11	26	13	5	13	13.8333		AKR1C2			ALAS1
ENST00000517509	antisense	TPT1-AS1	TPT1 antisense RNA 1 [Source:HGNC Symbol;Acc:HGNC:43686]	-0.425779	-0.171921	0.784686	16.1	2.21	81.61	2.09	3.31	41.5	24.47		AKR1C3			ALCAM
ENST00000522673	antisense	TPT1-AS1	TPT1 antisense RNA 1 [Source:HGNC Symbol;Acc:HGNC:43686]	0.0604353	-1.14607	0.9714	9	4.48	23.95	12.32	0	15.54	10.8817		AKR7A2			ALDH16A1
ENST00000438298	antisense	TRAF3IP2-AS1	TRAF3IP2 antisense RNA 1 [Source:HGNC Symbol;Acc:HGNC:40005]	-0.450296	-0.703431	0.766556	31.77	0	33.77	15.01	6.61	9.49	16.1083		AKR7A3			ALDH18A1
ENST00000437713	antisense	TTC28-AS1	TTC28 antisense RNA 1 [Source:HGNC Symbol;Acc:HGNC:29336]	-0.348584	2.46221	0.723574	259.83	135.66	188.54	146.09	142.63	47.77	153.42		AKT1			ALDH1A2
ENST00000454741	antisense	TTC28-AS1	TTC28 antisense RNA 1 [Source:HGNC Symbol;Acc:HGNC:29336]	-0.335737	0.296938	0.78994	44.5	33.69	42.51	31.39	16.41	25.89	32.3983		AKT1S1			ALDH1A3
ENST00000419253	antisense	TTC28-AS1	TTC28 antisense RNA 1 [Source:HGNC Symbol;Acc:HGNC:29336]	-0.217074	-0.661779	0.884825	14.37	12.04	32.39	13.36	10.08	13.05	15.8817		AKT2			ALDH1B1
ENST00000419746	antisense	TTN-AS1	TTN antisense RNA 1 [Source:HGNC Symbol;Acc:HGNC:44124]	-0.236352	1.67658	0.856102	168.26	111.72	18.52	98.01	100.81	4.02	83.5567		AKT3			ALDH1L2
ENST00000431259	antisense	TTN-AS1	TTN antisense RNA 1 [Source:HGNC Symbol;Acc:HGNC:44124]	0.0577978	0.10525	0.977125	65.15	25.49	0	54.55	21.25	0	27.74		AKTIP			ALDH2
ENST00000589434	antisense	TTN-AS1	TTN antisense RNA 1 [Source:HGNC Symbol;Acc:HGNC:44124]	-0.0960531	-0.180841	0.953191	54.39	21.98	1.93	22.4	32.2	0.22	22.1867		ALAD			ALDH3A1
ENST00000442329	antisense	TTN-AS1	TTN antisense RNA 1 [Source:HGNC Symbol;Acc:HGNC:44124]	-1.03986	-0.305679	0.523522	40.91	39.44	4.77	19.67	15.35	0	20.0233		ALAS1			ALDH3A2
ENST00000585487	antisense	TTN-AS1	TTN antisense RNA 1 [Source:HGNC Symbol;Acc:HGNC:44124]	0.303021	-0.310783	0.855366	35.84	22.97	0	30.8	25.59	3	19.7		ALCAM			ALDH3B1
ENST00000627564	antisense	TTN-AS1	TTN antisense RNA 1 [Source:HGNC Symbol;Acc:HGNC:44124]	-0.493411	-0.938682	0.763277	32.38	13.27	3	17	9.89	0	12.59		ALDH16A1			ALDH4A1
ENST00000506606	antisense	UBA6-AS1	UBA6 antisense RNA 1 (head to head) [Source:HGNC Symbol;Acc:HGNC:49083]	-0.0940862	3.19536	0.914617	251.48	295.76	299.34	201.66	238.01	177.48	243.955		ALDH18A1			ALDH5A1
ENST00000498917	antisense	UBA6-AS1	UBA6 antisense RNA 1 (head to head) [Source:HGNC Symbol;Acc:HGNC:49083]	1.06701	-0.603628	0.473964	21.78	6.25	10.03	31.12	15.6	11.83	16.1017		ALDH1A2			ALDH6A1
ENST00000500538	antisense	UBA6-AS1	UBA6 antisense RNA 1 (head to head) [Source:HGNC Symbol;Acc:HGNC:49083]	0.0177751	-1.16597	0.991652	14.74	4.99	17.64	10.23	8.34	7.69	10.605		ALDH1A3			ALDH7A1
ENST00000501133	antisense	UBE2D3-AS1	UBE2D3 antisense RNA 1 [Source:HGNC Symbol;Acc:HGNC:54095]	-0.145968	-0.486922	0.918975	31	12	23	19	14	10	18.1667		ALDH1B1			ALDH9A1
ENST00000499217	antisense	UBL7-AS1	UBL7 antisense RNA 1 (head to head) [Source:HGNC Symbol;Acc:HGNC:48614]	0.172541	0.512358	0.888155	47.29	17.31	64.92	37.8	20.16	44.46	38.6567		ALDH1L2			ALDOA
ENST00000564621	antisense	UBL7-AS1	UBL7 antisense RNA 1 (head to head) [Source:HGNC Symbol;Acc:HGNC:48614]	-0.0842809	-0.72099	0.955758	18.71	2.32	36.83	10.2	6.84	18.54	15.5733		ALDH2			ALDOC
ENST00000499653	antisense	UBR5-AS1	UBR5 antisense RNA 1 [Source:HGNC Symbol;Acc:HGNC:51661]	-0.129355	0.331865	0.917802	60.95	25.88	31.92	44.37	15.6	22.51	33.5383		ALDH3A1			ALG1
ENST00000504032	antisense	UGDH-AS1	UGDH antisense RNA 1 [Source:HGNC Symbol;Acc:HGNC:40601]	0.00687288	-0.37881	0.996096	21	4	48	19	7	23	20.3333		ALDH3A2			ALG10
ENST00000498979	antisense	USP2-AS1	USP2 antisense RNA 1 (head to head) [Source:HGNC Symbol;Acc:HGNC:48673]	-0.257379	0.426947	0.835562	58.72	16.45	65.53	35.83	20.86	25.06	37.075		ALDH3B1			ALG10B
ENST00000577297	antisense	USP2-AS1	USP2 antisense RNA 1 (head to head) [Source:HGNC Symbol;Acc:HGNC:48673]	0.367632	-0.150409	0.783991	36.55	15.71	17.78	30.69	21.38	15.32	22.905		ALDH4A1			ALG11
ENST00000560962	antisense	USP3-AS1	USP3 antisense RNA 1 [Source:HGNC Symbol;Acc:HGNC:44140]	-0.449581	-0.212177	0.740538	39.97	31.79	9	27.94	15.17	6	21.645		ALDH5A1			ALG12
ENST00000437232	antisense	VIM-AS1	VIM antisense RNA 1 [Source:HGNC Symbol;Acc:HGNC:44879]	0.273231	-0.603389	0.853218	21.59	19.48	7	14.37	23.95	7.82	15.7017		ALDH6A1			ALG13
ENST00000562866	antisense	VPS9D1-AS1	VPS9D1 antisense RNA 1 [Source:HGNC Symbol;Acc:HGNC:48915]	0.736267	2.19667	0.474734	102.25	44.08	204.96	49	32.14	321.5	125.655		ALDH7A1			ALG14
ENST00000527986	antisense	WAC-AS1	WAC antisense RNA 1 (head to head) [Source:HGNC Symbol;Acc:HGNC:27347]	-0.286186	3.49676	0.732882	433.06	217.88	577.98	273.21	163.53	287.57	325.538		ALDH9A1			ALG2
ENST00000528337	antisense	WAC-AS1	WAC antisense RNA 1 (head to head) [Source:HGNC Symbol;Acc:HGNC:27347]	0.663923	1.0294	0.568771	45.72	46.07	49.8	26.54	61.7	81.77	51.9333		ALDOA			ALG3
ENST00000440150	antisense	WARS2-AS1	WARS2 antisense RNA 1 [Source:HGNC Symbol;Acc:HGNC:40612]	-0.0449422	3.2553	0.958732	251.31	130.87	612.64	143.7	120.85	396.86	276.038		ALDOC			ALG5
ENST00000425884	antisense	WARS2-AS1	WARS2 antisense RNA 1 [Source:HGNC Symbol;Acc:HGNC:40612]	-0.352051	1.65478	0.747583	114.19	64.71	161.38	67.05	54.73	69.23	88.5483		ALG1			ALG6
ENST00000445565	antisense	WARS2-AS1	WARS2 antisense RNA 1 [Source:HGNC Symbol;Acc:HGNC:40612]	-0.760024	-1.20244	0.658749	12	6	27	3	4	11	10.5		ALG10			ALG8
ENST00000451762	antisense	WDFY3-AS2	WDFY3 antisense RNA 2 [Source:HGNC Symbol;Acc:HGNC:21603]	-0.469985	1.10986	0.683715	52.01	28.2	169.54	40.46	10.03	74.22	62.41		ALG10B			ALG9
ENST00000318186	antisense	WDFY3-AS2	WDFY3 antisense RNA 2 [Source:HGNC Symbol;Acc:HGNC:21603]	-0.192682	-0.243477	0.887391	19.99	7.8	57.46	3.9	4.97	40.78	22.4833		ALG11			ALKBH1
ENST00000456120	antisense	WDR11-AS1	WDR11 antisense RNA 1 [Source:HGNC Symbol;Acc:HGNC:27437]	-0.432703	-0.0250924	0.875748	0	0	114.24	0	0	52.2	27.74		ALG12			ALKBH2
ENST00000628194	antisense	WDR11-AS1	WDR11 antisense RNA 1 [Source:HGNC Symbol;Acc:HGNC:27437]	-0.333928	-0.643679	0.827347	3	4	59.3	4	2	28.15	16.7417		ALG13			ALKBH3
ENST00000480632	antisense	WDR86-AS1	WDR86 antisense RNA 1 [Source:HGNC Symbol;Acc:HGNC:41186]	0.221111	-0.517704	0.891983	7	36.24	3	4	41.2	3	15.74		ALG14			ALKBH4
ENST00000512001	antisense	ZBED3-AS1	ZBED3 antisense RNA 1 [Source:HGNC Symbol;Acc:HGNC:44188]	-0.19756	-1.20412	0.907994	20.05	3.98	15.16	1.09	5.7	16	10.33		ALG2			ALKBH5
ENST00000501079	antisense	ZBED5-AS1	ZBED5 antisense RNA 1 [Source:HGNC Symbol;Acc:HGNC:48646]	-0.0955675	2.07283	0.927001	159	96	155	137	69	83	116.5		ALG3			ALKBH6
ENST00000529014	antisense	ZBED5-AS1	ZBED5 antisense RNA 1 [Source:HGNC Symbol;Acc:HGNC:48646]	0.311819	-1.08423	0.851341	7	4	26	9	8	14	11.3333		ALG5			ALKBH7
ENST00000609682	antisense	ZBTB11-AS1	ZBTB11 antisense RNA 1 [Source:HGNC Symbol;Acc:HGNC:48573]	-0.00475198	4.39767	0.994933	881	479	651	775	397	347	588.333		ALG6			ALKBH8
ENST00000607166	antisense	ZEB1-AS1	ZEB1 antisense RNA 1 [Source:HGNC Symbol;Acc:HGNC:42354]	0.0538408	1.48354	0.961405	115.26	52.52	93.34	75.75	43.75	79.62	76.7067		ALG8			ALMS1
ENST00000428008	antisense	ZFAS1	ZNFX1 antisense RNA 1 [Source:HGNC Symbol;Acc:HGNC:33101]	0.0139315	5.29603	0.983815	1160.43	807.38	1856.8	857.31	1061.21	835.27	1096.4		ALG9			ALOX15
ENST00000371743	antisense	ZFAS1	ZNFX1 antisense RNA 1 [Source:HGNC Symbol;Acc:HGNC:33101]	-0.250289	5.06249	0.719326	1008.66	784.69	1732.77	1046.72	714.52	418.58	950.99		ALKBH1			ALPK1
ENST00000441722	antisense	ZFAS1	ZNFX1 antisense RNA 1 [Source:HGNC Symbol;Acc:HGNC:33101]	-0.356571	4.80843	0.618934	867.55	605.73	1637.74	708.78	614.09	412.37	807.71		ALKBH2			ALPK3
ENST00000620594	antisense	ZFAS1	ZNFX1 antisense RNA 1 [Source:HGNC Symbol;Acc:HGNC:33101]	0.147981	3.97391	0.849775	268.54	490.01	570.88	174.93	490.18	462.84	409.563		ALKBH3			ALS2
ENST00000326677	antisense	ZFAS1	ZNFX1 antisense RNA 1 [Source:HGNC Symbol;Acc:HGNC:33101]	0.0479623	3.70647	0.952871	408.76	291.29	528.03	412.69	238.27	299.14	363.03		ALKBH4			ALS2CL
ENST00000417721	antisense	ZFAS1	ZNFX1 antisense RNA 1 [Source:HGNC Symbol;Acc:HGNC:33101]	-0.0762747	3.30182	0.929483	293.51	157.61	570.58	217.05	227.29	225.44	281.913		ALKBH5			ALYREF
ENST00000623640	antisense	ZFAS1	ZNFX1 antisense RNA 1 [Source:HGNC Symbol;Acc:HGNC:33101]	0.186895	3.09927	0.833945	265.12	178.05	325	161	251	217	232.862		ALKBH6			AMACR
ENST00000450535	antisense	ZFAS1	ZNFX1 antisense RNA 1 [Source:HGNC Symbol;Acc:HGNC:33101]	0.315131	-0.840945	0.84127	9.42	15.24	15.19	12.5	13.46	13.4	13.2017		ALKBH7			AMBRA1
ENST00000553985	antisense	ZFHX2-AS1	ZFHX2 antisense RNA 1 [Source:HGNC Symbol;Acc:HGNC:52658]	-0.279614	1.08777	0.808671	85.61	59.45	65.19	52.7	41.58	37.93	57.0767		ALKBH8			AMD1
ENST00000571963	antisense	ZNF213-AS1	ZNF213 antisense RNA 1 (head to head) [Source:HGNC Symbol;Acc:HGNC:50505]	-0.670624	1.30803	0.554958	73.86	53.98	163.72	52.98	28.24	50.79	70.595		ALMS1			AMDHD1
ENST00000573447	antisense	ZNF213-AS1	ZNF213 antisense RNA 1 (head to head) [Source:HGNC Symbol;Acc:HGNC:50505]	0.988324	0.277066	0.437717	14.48	19.13	40.53	29.31	14.02	67.54	30.835		ALMS1-IT1			AMDHD2
ENST00000575089	antisense	ZNF213-AS1	ZNF213 antisense RNA 1 (head to head) [Source:HGNC Symbol;Acc:HGNC:50505]	-0.314626	-0.125222	0.813834	27.27	22.43	39.79	12.76	15.39	24.71	23.725		ALOX12-AS1			AMFR
ENST00000527067	antisense	ZNF252P-AS1	ZNF252P antisense RNA 1 [Source:HGNC Symbol;Acc:HGNC:27821]	-0.86281	-0.462327	0.548627	21	10	53	17	8	7	19.3333		ALOX15			AMIGO1
ENST00000414393	antisense	ZNF337-AS1	ZNF337 antisense RNA 1 [Source:HGNC Symbol;Acc:HGNC:40759]	-0.431103	2.06971	0.680075	216.12	105.54	130.34	111.42	60.73	80.51	117.443		ALPK1			AMIGO2
ENST00000439498	antisense	ZNF337-AS1	ZNF337 antisense RNA 1 [Source:HGNC Symbol;Acc:HGNC:40759]	0.637362	0.221771	0.6172	43.32	19.3	19.82	51.26	27.71	18.39	29.9667		ALPK3			AMMECR1
ENST00000455791	antisense	ZNF337-AS1	ZNF337 antisense RNA 1 [Source:HGNC Symbol;Acc:HGNC:40759]	-0.355481	-0.176081	0.792025	39.03	24.92	20.87	17.49	16.39	16.81	22.585		ALS2			AMMECR1L
ENST00000428254	antisense	ZNF337-AS1	ZNF337 antisense RNA 1 [Source:HGNC Symbol;Acc:HGNC:40759]	0.208723	-0.495173	0.884582	16.42	18.93	18.56	27.83	6.12	17.29	17.525		ALS2CL			AMN1
ENST00000335648	antisense	ZNF436-AS1	ZNF436 antisense RNA 1 [Source:HGNC Symbol;Acc:HGNC:25122]	-0.296772	1.29961	0.793294	82.92	46.51	132.76	31.27	44	74	68.5767		ALYREF			AMOT
ENST00000448373	antisense	ZNF529-AS1	ZNF529 antisense RNA 1 [Source:HGNC Symbol;Acc:HGNC:51275]	-0.24134	-0.0930463	0.85585	10	29	48	14.94	14.88	26.8	23.9367		AMACR			AMOTL1
ENST00000591932	antisense	ZNF561-AS1	ZNF561 antisense RNA 1 (head to head) [Source:HGNC Symbol;Acc:HGNC:27613]	0.608312	1.27258	0.593145	77.86	51.57	43.95	66.27	81.25	53	62.3167		AMBRA1			AMOTL2
ENST00000587536	antisense	ZNF561-AS1	ZNF561 antisense RNA 1 (head to head) [Source:HGNC Symbol;Acc:HGNC:27613]	0.254076	0.85846	0.829474	69.52	38.76	42.5	46.89	34.22	54.86	47.7917		AMD1			AMPD2
ENST00000585797	antisense	ZNF561-AS1	ZNF561 antisense RNA 1 (head to head) [Source:HGNC Symbol;Acc:HGNC:27613]	-1.21014	0.32707	0.342275	59.52	47.33	43.28	26.06	14.56	10.43	33.53		AMDHD1			AMTN
ENST00000620791	antisense	ZNF710-AS1	ZNF710 antisense RNA 1 [Source:HGNC Symbol;Acc:HGNC:53141]	0.566626	2.79251	0.822845	23.97	0	610.86	8	1	572.09	202.653		AMDHD2			AMZ2
ENST00000558334	antisense	ZNF710-AS1	ZNF710 antisense RNA 1 [Source:HGNC Symbol;Acc:HGNC:53141]	0.566487	1.50775	0.805534	12.03	2	239.14	5	0	228.91	81.18		AMFR			ANAPC1
ENST00000602810	antisense	ZSCAN16-AS1	ZSCAN16 antisense RNA 1 [Source:HGNC Symbol;Acc:HGNC:48982]	-0.196641	3.017	0.827662	266.37	130.81	474.29	198.83	147.81	184.8	233.818		AMIGO1			ANAPC10
ENST00000430373	bidirectional_promoter_lncRNA	INKA2-AS1	INKA2 antisense RNA 1 [Source:HGNC Symbol;Acc:HGNC:49446]	0.260372	-0.67149	0.864048	14.53	4	33.72	24	0	20	16.0417		AMIGO2			ANAPC11
ENST00000566699	bidirectional_promoter_lncRNA	KDM7A-DT	KDM7A divergent transcript [Source:HGNC Symbol;Acc:HGNC:48959]	-0.0152782	2.62507	0.987292	90	71	485	66	66	296	179		AMMECR1			ANAPC13
ENST00000451786	bidirectional_promoter_lncRNA	LINC-PINT	long intergenic non-protein coding RNA, p53 induced transcript [Source:HGNC Symbol;Acc:HGNC:26885]	-0.518303	2.27649	0.609775	122.12	131.31	286.93	107.41	66.08	107.24	136.848		AMMECR1L			ANAPC15
ENST00000400362	bidirectional_promoter_lncRNA	LINC00205	long intergenic non-protein coding RNA 205 [Source:HGNC Symbol;Acc:HGNC:16420]	-0.0224272	2.57959	0.981484	181.8	126.78	271	178.87	123	117	166.408		AMN			ANAPC16
ENST00000433465	bidirectional_promoter_lncRNA	LINC00205	long intergenic non-protein coding RNA 205 [Source:HGNC Symbol;Acc:HGNC:16420]	-0.40355	1.57859	0.714604	95	70	158	58	52	67	83.3333		AMN1			ANAPC2
ENST00000439559	bidirectional_promoter_lncRNA	LINC00863	long intergenic non-protein coding RNA 863 [Source:HGNC Symbol;Acc:HGNC:45162]	0.185815	2.03262	0.859274	121.98	85.94	154.61	97.39	88	118.24	111.027		AMOT			ANAPC4
ENST00000582106	bidirectional_promoter_lncRNA	MAFG-DT	MAFG divergent transcript [Source:HGNC Symbol;Acc:HGNC:43649]	0.249232	1.35687	0.824814	64.58	36.75	128.62	64.83	38.2	90.41	70.565		AMOTL1			ANAPC5
ENST00000604157	bidirectional_promoter_lncRNA	MIR4453HG	MIR4453 host gene [Source:HGNC Symbol;Acc:HGNC:25288]	-0.321708	2.1928	0.753969	143	70	299	92	78	112	132.333		AMOTL2			ANAPC7
ENST00000429067	bidirectional_promoter_lncRNA	MKLN1-AS	MKLN1 antisense RNA [Source:HGNC Symbol;Acc:HGNC:40374]	0.154144	0.462582	0.900612	36.34	20.89	67.19	22.04	29.55	44.66	36.7783		AMPD2			ANG
ENST00000460115	bidirectional_promoter_lncRNA	NBR2	neighbor of BRCA1 lncRNA 2 [Source:HGNC Symbol;Acc:HGNC:20691]	0.231453	-0.0464357	0.860421	16.92	9.41	59.01	18.69	6.21	43.99	25.705		AMTN			ANGEL1
ENST00000356906	bidirectional_promoter_lncRNA	NBR2	neighbor of BRCA1 lncRNA 2 [Source:HGNC Symbol;Acc:HGNC:20691]	0.828591	-0.75371	0.670313	7.04	0.59	34.1	0	4.45	42.21	14.7317		AMZ2			ANGEL2
ENST00000552885	bidirectional_promoter_lncRNA	PPP1R12A-AS1	PPP1R12A antisense RNA 1 [Source:HGNC Symbol;Acc:HGNC:51903]	-0.844855	-0.509227	0.561543	21	21	34	8	13	10	17.8333		AMZ2P1			ANGPT1
ENST00000504245	bidirectional_promoter_lncRNA	SRP14-AS1	SRP14 antisense RNA1 (head to head) [Source:HGNC Symbol;Acc:HGNC:48619]	-0.491729	0.171712	0.701331	47.07	15.31	62.29	16.21	21.97	21.62	30.745		ANAPC1			ANGPTL2
ENST00000559012	bidirectional_promoter_lncRNA	SRP14-AS1	SRP14 antisense RNA1 (head to head) [Source:HGNC Symbol;Acc:HGNC:48619]	-0.352483	0.168595	0.783241	33.1	27.69	52.35	24.79	27.8	11.99	29.62		ANAPC10			ANK1
ENST00000492937	bidirectional_promoter_lncRNA	TIPARP-AS1	TIPARP antisense RNA 1 [Source:HGNC Symbol;Acc:HGNC:41028]	0.00501906	-0.353522	0.997115	31.53	15	21.72	28.91	14	8.61	19.9617		ANAPC11			ANK2
ENST00000519077	bidirectional_promoter_lncRNA	TUG1	taurine up-regulated 1 [Source:HGNC Symbol;Acc:HGNC:26066]	0.0400258	5.53046	0.957586	1555.58	646.59	2468.62	884.22	258.21	2243.64	1342.81		ANAPC13			ANK3
ENST00000540687	bidirectional_promoter_lncRNA	TUG1	taurine up-regulated 1 [Source:HGNC Symbol;Acc:HGNC:26066]	0.190341	3.50262	0.820171	319.59	162.5	588.82	197.94	69.77	596.86	322.58		ANAPC15			ANKAR
ENST00000602393	bidirectional_promoter_lncRNA	TUG1	taurine up-regulated 1 [Source:HGNC Symbol;Acc:HGNC:26066]	-0.259205	0.832466	0.826563	78.3	20.39	92.03	36.05	14.89	59.43	50.1817		ANAPC16			ANKDD1A
ENST00000566220	bidirectional_promoter_lncRNA	TUG1	taurine up-regulated 1 [Source:HGNC Symbol;Acc:HGNC:26066]	-0.668436	-0.527569	0.646154	29.25	5.68	42.8	2.51	3.29	26.51	18.34		ANAPC2			ANKEF1
ENST00000569149	bidirectional_promoter_lncRNA	TUG1	taurine up-regulated 1 [Source:HGNC Symbol;Acc:HGNC:26066]	-0.684221	-0.584638	0.643356	37.86	23.98	4.17	3.85	12.01	16.08	16.325		ANAPC4			ANKFY1
ENST00000323813	bidirectional_promoter_lncRNA	TYMSOS	TYMS opposite strand [Source:HGNC Symbol;Acc:HGNC:29553]	-0.0736262	1.10471	0.949046	104	65	23	90	47	11	56.6667		ANAPC5			ANKH
ENST00000390541	IG_C_gene	IGHE	immunoglobulin heavy constant epsilon [Source:HGNC Symbol;Acc:HGNC:5522]	0.341826	2.77502	0.875138	126	322	0	103	401	2	159		ANAPC7			ANKHD1
ENST00000390237	IG_C_gene	IGKC	immunoglobulin kappa constant [Source:HGNC Symbol;Acc:HGNC:5716]	0.143787	3.42327	0.934944	244.48	515.59	11	247.15	509.81	4.87	255.483		ANG			ANKHD1-EIF4EBP3
ENST00000390598	IG_V_gene	IGHV3-7	immunoglobulin heavy variable 3-7 [Source:HGNC Symbol;Acc:HGNC:5620]	0.124033	-0.593659	0.960153	3	0	59	0	0	42	17.3333		ANGEL1			ANKIB1
ENST00000420279	lincRNA	APCDD1L-DT	APCDD1L divergent transcript [Source:HGNC Symbol;Acc:HGNC:27152]	-0.479074	-0.812599	0.794677	3.25	34.61	9.63	0	24.08	5.39	12.8267		ANGEL2			ANKK1
ENST00000448374	lincRNA	APCDD1L-DT	APCDD1L divergent transcript [Source:HGNC Symbol;Acc:HGNC:27152]	1.34691	-1.10396	0.531778	0	11.89	7.95	0	32.59	8.52	10.1583		ANGPT1			ANKLE1
ENST00000398043	lincRNA	APTR	Alu-mediated CDKN1A/p21 transcriptional regulator [Source:HGNC Symbol;Acc:HGNC:44173]	-0.0183251	1.01437	0.987411	69.61	44.02	75.38	41.98	39.9	55.17	54.3433		ANGPTL2			ANKLE2
ENST00000416650	lincRNA	APTR	Alu-mediated CDKN1A/p21 transcriptional regulator [Source:HGNC Symbol;Acc:HGNC:44173]	-0.00798247	-0.325979	0.995415	16	29	19	11	10	32	19.5		ANK1			ANKMY1
ENST00000630823	lincRNA	ARRDC3-AS1	ARRDC3 antisense RNA 1 [Source:HGNC Symbol;Acc:HGNC:44145]	-0.231609	-0.358986	0.868081	23.18	29.16	15.47	15.66	21.12	9.91	19.0833		ANK2			ANKMY2
ENST00000605386	lincRNA	ATP2B1-AS1	ATP2B1 antisense RNA 1 [Source:HGNC Symbol;Acc:HGNC:27883]	-0.213161	0.302552	0.865437	40	17	69	33	19	24	33.6667		ANK3			ANKRA2
ENST00000577066	lincRNA	BAIAP2-DT	BAIAP2 divergent transcript [Source:HGNC Symbol;Acc:HGNC:44342]	-0.247451	2.67266	0.79508	193.75	78.09	443.64	74.97	83	247.04	186.748		ANKAR			ANKRD10
ENST00000573167	lincRNA	BAIAP2-DT	BAIAP2 divergent transcript [Source:HGNC Symbol;Acc:HGNC:44342]	-0.0253809	0.453014	0.98655	24.25	14.91	95.36	48.03	0	45.96	38.085		ANKDD1A			ANKRD11
ENST00000426261	lincRNA	C17orf51	chromosome 17 open reading frame 51 [Source:HGNC Symbol;Acc:HGNC:27904]	0.379978	1.93329	0.720124	63.02	34.71	247.22	23.27	47.46	226.48	107.027		ANKEF1			ANKRD12
ENST00000468381	lincRNA	C17orf51	chromosome 17 open reading frame 51 [Source:HGNC Symbol;Acc:HGNC:27904]	0.226796	-0.399041	0.933876	0	0	70.02	0	0	50.79	20.135		ANKFY1			ANKRD13A
ENST00000414287	lincRNA	C22orf34	chromosome 22 open reading frame 34 [Source:HGNC Symbol;Acc:HGNC:28010]	-0.195216	0.805462	0.905243	119.26	44.42	2	72.71	39.72	1	46.5183		ANKH			ANKRD13B
ENST00000378953	lincRNA	C5orf56	chromosome 5 open reading frame 56 [Source:HGNC Symbol;Acc:HGNC:33838]	1.51903	-0.477351	0.300314	10.02	16.08	3	21.63	46.54	2	16.545		ANKHD1			ANKRD13C
ENST00000337752	lincRNA	C5orf56	chromosome 5 open reading frame 56 [Source:HGNC Symbol;Acc:HGNC:33838]	-0.805791	-0.831044	0.610271	22.81	26.84	4	8.68	12.06	5	13.2317		ANKHD1-EIF4EBP3			ANKRD13D
ENST00000375640	lincRNA	C6orf48	chromosome 6 open reading frame 48 [Source:HGNC Symbol;Acc:HGNC:19078]	-0.00704904	5.97362	0.991551	1341.81	1499.04	3207.61	1809.29	1518.35	1114.61	1748.45		ANKIB1			ANKRD16
ENST00000375638	lincRNA	C6orf48	chromosome 6 open reading frame 48 [Source:HGNC Symbol;Acc:HGNC:19078]	0.0928304	5.72127	0.890386	1143.7	1339.54	2319.2	1554.07	1226.73	1088.17	1445.23		ANKK1			ANKRD17
ENST00000375635	lincRNA	C6orf48	chromosome 6 open reading frame 48 [Source:HGNC Symbol;Acc:HGNC:19078]	-0.228448	3.78831	0.775625	472.14	266.34	741.75	318.67	284.91	291.54	395.892		ANKLE1			ANKRD23
ENST00000395788	lincRNA	C6orf48	chromosome 6 open reading frame 48 [Source:HGNC Symbol;Acc:HGNC:19078]	0.059972	2.9484	0.947616	211.31	149.76	377.5	134.8	175.35	236.58	214.217		ANKLE2			ANKRD26
ENST00000375633	lincRNA	C6orf48	chromosome 6 open reading frame 48 [Source:HGNC Symbol;Acc:HGNC:19078]	-0.0653059	2.09911	0.949922	184.42	73.59	170.78	84.47	66.92	140.69	120.145		ANKMY1			ANKRD27
ENST00000375642	lincRNA	C6orf48	chromosome 6 open reading frame 48 [Source:HGNC Symbol;Acc:HGNC:19078]	-0.434531	1.05081	0.707934	49.39	46.36	129.59	40.91	32.77	46.28	57.55		ANKMY2			ANKRD28
ENST00000395789	lincRNA	C6orf48	chromosome 6 open reading frame 48 [Source:HGNC Symbol;Acc:HGNC:19078]	0.871196	-0.0996317	0.515245	13.49	20.72	22.01	20.11	22.38	38.75	22.91		ANKRA2			ANKRD29
ENST00000517653	lincRNA	C8orf31	chromosome 8 open reading frame 31 (putative) [Source:HGNC Symbol;Acc:HGNC:26731]	0.349629	2.51941	0.743384	161	210.8	40.31	121.99	277.27	34.61	140.997		ANKRD10			ANKRD33B
ENST00000395172	lincRNA	C8orf31	chromosome 8 open reading frame 31 (putative) [Source:HGNC Symbol;Acc:HGNC:26731]	-0.290166	0.330625	0.817262	56.94	41.57	20.48	10.89	46.42	15.46	31.96		ANKRD10-IT1			ANKRD34A
ENST00000524181	lincRNA	C8orf31	chromosome 8 open reading frame 31 (putative) [Source:HGNC Symbol;Acc:HGNC:26731]	-0.693477	-0.882932	0.748575	24.97	25.73	0	0	22.08	2.37	12.525		ANKRD11			ANKRD36
ENST00000354376	lincRNA	C9orf163	chromosome 9 open reading frame 163 [Source:HGNC Symbol;Acc:HGNC:26718]	0.258917	-0.0332483	0.843788	28.67	13.47	40.45	32.09	19	19.53	25.535		ANKRD12			ANKRD36B
ENST00000602964	lincRNA	CARMN	cardiac mesoderm enhancer-associated non-coding RNA [Source:HGNC Symbol;Acc:HGNC:42872]	-0.404333	-0.52804	0.780973	10.99	37.31	10.73	7	27.33	3.7	16.1767		ANKRD13A			ANKRD36C
ENST00000602315	lincRNA	CARMN	cardiac mesoderm enhancer-associated non-coding RNA [Source:HGNC Symbol;Acc:HGNC:42872]	0.113881	-0.891521	0.943043	11	20	8	16	16	4	12.5		ANKRD13B			ANKRD37
ENST00000605917	lincRNA	CASC15	cancer susceptibility 15 [Source:HGNC Symbol;Acc:HGNC:28245]	-0.267005	-0.0700211	0.912469	0	1	104	0	2	52	26.5		ANKRD13C			ANKRD39
ENST00000421202	lincRNA	CCDC18-AS1	CCDC18 antisense RNA 1 [Source:HGNC Symbol;Acc:HGNC:52262]	-0.980866	1.34064	0.388894	106.99	39.88	185.01	56.19	11.01	51.91	75.165		ANKRD13D			ANKRD40
ENST00000452347	lincRNA	CCDC18-AS1	CCDC18 antisense RNA 1 [Source:HGNC Symbol;Acc:HGNC:52262]	-0.834668	-0.195322	0.539545	41.68	14.54	44.66	17.27	7.57	15.34	23.51		ANKRD16			ANKRD42
ENST00000623122	lincRNA	CEP83-DT	CEP83 divergent transcript [Source:HGNC Symbol;Acc:HGNC:27055]	-0.0761233	-0.180909	0.954909	37	14	31	19	11	26	23		ANKRD17			ANKRD44
ENST00000502066	lincRNA	CRNDE	colorectal neoplasia differentially expressed [Source:HGNC Symbol;Acc:HGNC:37078]	-0.436627	1.04248	0.706814	115.35	31.28	83.71	30.75	48.54	36.5	57.6883		ANKRD20A10P			ANKRD46
ENST00000501177	lincRNA	CRNDE	colorectal neoplasia differentially expressed [Source:HGNC Symbol;Acc:HGNC:37078]	0.151838	-0.366041	0.913285	30.49	15.8	17.15	27.15	13.13	13.68	19.5667		ANKRD20A11P			ANKRD49
ENST00000559598	lincRNA	CRNDE	colorectal neoplasia differentially expressed [Source:HGNC Symbol;Acc:HGNC:37078]	0.841739	-0.699868	0.681897	17.95	6.86	12.86	54.17	0	0	15.3067		ANKRD20A5P			ANKRD50
ENST00000331944	lincRNA	CYTOR	cytoskeleton regulator RNA [Source:HGNC Symbol;Acc:HGNC:28717]	0.0598862	5.0663	0.931415	1174.39	1027.32	727.61	803.31	1259.9	285.57	879.683		ANKRD23			ANKRD52
ENST00000409054	lincRNA	CYTOR	cytoskeleton regulator RNA [Source:HGNC Symbol;Acc:HGNC:28717]	-0.180344	1.23357	0.874176	104.49	56.65	69.52	52.82	56.01	41.6	63.515		ANKRD26			ANKRD54
ENST00000414584	lincRNA	CYTOR	cytoskeleton regulator RNA [Source:HGNC Symbol;Acc:HGNC:28717]	0.137508	0.0397435	0.915858	41.64	35.33	3.07	21.13	40.79	9.08	25.1733		ANKRD27			ANKRD6
ENST00000409139	lincRNA	CYTOR	cytoskeleton regulator RNA [Source:HGNC Symbol;Acc:HGNC:28717]	-0.197536	-0.521604	0.891494	32.91	18.46	10.73	15.74	16.48	9.18	17.25		ANKRD28			ANKRD9
ENST00000455131	lincRNA	CYTOR	cytoskeleton regulator RNA [Source:HGNC Symbol;Acc:HGNC:28717]	0.00135589	-0.853539	0.999334	25.66	10.61	10.84	4.11	21.84	6.75	13.3017		ANKRD29			ANKS1A
ENST00000411630	lincRNA	DANCR	differentiation antagonizing non-protein coding RNA [Source:HGNC Symbol;Acc:HGNC:28964]	-0.198769	6.05064	0.764512	2039.58	1787.8	2861.7	1670.17	1397.37	1308.61	1844.2		ANKRD33B			ANKS1B
ENST00000623036	lincRNA	DANCR	differentiation antagonizing non-protein coding RNA [Source:HGNC Symbol;Acc:HGNC:28964]	-0.561062	0.584473	0.6459	54	34	77	36	20	26	41.1667		ANKRD34A			ANKS3
ENST00000444958	lincRNA	DANCR	differentiation antagonizing non-protein coding RNA [Source:HGNC Symbol;Acc:HGNC:28964]	0.759887	-0.275649	0.58092	24.21	19.21	7.09	39.36	19.41	12.15	20.2383		ANKRD36			ANKS6
ENST00000430756	lincRNA	DANT2	DXZ4 associated non-coding transcript 2, distal [Source:HGNC Symbol;Acc:HGNC:50862]	-0.14283	-0.644898	0.923672	16	10	33	4	1	33	16.1667		ANKRD36B			ANKZF1
ENST00000474063	lincRNA	DIRC3	disrupted in renal carcinoma 3 [Source:HGNC Symbol;Acc:HGNC:17805]	-0.129972	4.43212	0.861627	441	352	1509	422	237	814	629.167		ANKRD36BP2			ANLN
ENST00000378180	lincRNA	DLEU1	deleted in lymphocytic leukemia 1 [Source:HGNC Symbol;Acc:HGNC:13747]	-0.0707306	3.397	0.933712	389.84	331.1	243.65	285.87	269.95	166.1	281.085		ANKRD36C			ANO10
ENST00000469754	lincRNA	DLEU1	deleted in lymphocytic leukemia 1 [Source:HGNC Symbol;Acc:HGNC:13747]	-0.212056	2.47276	0.829215	232.42	141.99	181.37	207.04	65.36	100.63	154.802		ANKRD37			ANO2
ENST00000478860	lincRNA	DLEU1	deleted in lymphocytic leukemia 1 [Source:HGNC Symbol;Acc:HGNC:13747]	-0.548639	-0.986892	0.737525	1.63	25.87	16.6	3.16	15.37	6.56	11.5317		ANKRD39			ANO3
ENST00000499499	lincRNA	DNAJC3-DT	DNAJC3 divergent transcript [Source:HGNC Symbol;Acc:HGNC:39808]	-0.641409	1.36783	0.570028	77	37.72	199	46	22.75	69.9	75.395		ANKRD40			ANO4
ENST00000466734	lincRNA	DUBR	DPPA2 upstream binding RNA [Source:HGNC Symbol;Acc:HGNC:48569]	-0.382718	2.59361	0.691885	262.19	158	221.59	184	76	116.35	169.688		ANKRD42			ANO6
ENST00000625445	lincRNA	EBLN3P	endogenous Bornavirus-like nucleoprotein 3, pseudogene [Source:HGNC Symbol;Acc:HGNC:50682]	-0.320608	5.35175	0.640098	1602.03	877.53	1982.9	1008.15	506.95	1100.26	1179.64		ANKRD44			ANO8
ENST00000628924	lincRNA	EBLN3P	endogenous Bornavirus-like nucleoprotein 3, pseudogene [Source:HGNC Symbol;Acc:HGNC:50682]	-1.19463	0.95223	0.313609	98.03	35.27	125.48	29.07	12.25	38.33	56.405		ANKRD46			ANO9
ENST00000627197	lincRNA	EBLN3P	endogenous Bornavirus-like nucleoprotein 3, pseudogene [Source:HGNC Symbol;Acc:HGNC:50682]	-0.503774	-0.327553	0.719248	19.01	18.43	43.55	22.76	0	21.12	20.8117		ANKRD49			ANOS1
ENST00000631093	lincRNA	EBLN3P	endogenous Bornavirus-like nucleoprotein 3, pseudogene [Source:HGNC Symbol;Acc:HGNC:50682]	-0.784681	-0.468363	0.585675	27.6	22.05	26.93	5.72	8.89	18.69	18.3133		ANKRD50			ANP32A
ENST00000313807	lincRNA	EIF3J-DT	EIF3J divergent transcript [Source:HGNC Symbol;Acc:HGNC:48616]	-0.331903	2.70561	0.726365	167.91	120.5	437.34	116.33	81.49	208.32	188.648		ANKRD52			ANP32B
ENST00000560049	lincRNA	EIF3J-DT	EIF3J divergent transcript [Source:HGNC Symbol;Acc:HGNC:48616]	0.255987	0.0201511	0.84431	19.09	11.57	57.15	34.1	14.46	25.05	26.9033		ANKRD54			ANP32E
ENST00000413221	lincRNA	EPB41L4A-AS1	EPB41L4A antisense RNA 1 [Source:HGNC Symbol;Acc:HGNC:30749]	-0.128066	4.59963	0.861213	766.87	556	1122.82	731.65	408.16	524.76	685.043		ANKRD6			ANPEP
ENST00000427306	lincRNA	EPB41L4A-AS1	EPB41L4A antisense RNA 1 [Source:HGNC Symbol;Acc:HGNC:30749]	0.313067	3.24666	0.719208	229.03	243.46	301.5	239.41	237.15	262.07	252.103		ANKRD9			ANTXR1
ENST00000508590	lincRNA	EPB41L4A-AS1	EPB41L4A antisense RNA 1 [Source:HGNC Symbol;Acc:HGNC:30749]	0.187194	2.32904	0.852228	151.39	107.71	186.21	99.84	125.31	145.18	135.94		ANKS1A			ANTXR2
ENST00000442823	lincRNA	EPB41L4A-AS1	EPB41L4A antisense RNA 1 [Source:HGNC Symbol;Acc:HGNC:30749]	0.0714956	2.2829	0.943665	96.7	151.83	172.46	190.1	98.38	69	129.745		ANKS1B			ANXA1
ENST00000623655	lincRNA	ERICD	E2F1-regulated inhibitor of cell death [Source:HGNC Symbol;Acc:HGNC:49404]	0.35891	0.0605618	0.782086	18	11	59	13	12	52	27.5		ANKS3			ANXA11
ENST00000568395	lincRNA	ERVK13-1	endogenous retrovirus group K13 member 1 [Source:HGNC Symbol;Acc:HGNC:27548]	-0.171336	2.53452	0.860274	234.58	75.69	314.09	110.78	52.09	222.53	168.293		ANKS6			ANXA2
ENST00000569465	lincRNA	ERVK13-1	endogenous retrovirus group K13 member 1 [Source:HGNC Symbol;Acc:HGNC:27548]	-1.96846	-1.24467	0.273962	32.18	8.14	11.79	5.5	3.82	0	10.2383		ANKZF1			ANXA2R
ENST00000599320	lincRNA	ERVK9-11	endogenous retrovirus group K9, member 11 [Source:HGNC Symbol;Acc:HGNC:51160]	0.315268	0.491902	0.830256	14	3	114	15	5	84	39.1667		ANLN			ANXA3
ENST00000429725	lincRNA	ERVMER61-1	endogenous retrovirus group MER61 member 1 [Source:HGNC Symbol;Acc:HGNC:27919]	-0.364409	6.07253	0.582824	3680.42	1405.42	2355.8	2364.91	908.47	1029.39	1957.4		ANO10			ANXA4
ENST00000614505	lincRNA	ERVMER61-1	endogenous retrovirus group MER61 member 1 [Source:HGNC Symbol;Acc:HGNC:27919]	-0.394248	3.57918	0.634287	814.58	174.58	380.2	439.09	90.53	230.61	354.932		ANO2			ANXA5
ENST00000376398	lincRNA	FAM182A	family with sequence similarity 182 member A [Source:HGNC Symbol;Acc:HGNC:16222]	0.3076	0.854301	0.794329	78.57	23.7	52	94.11	11.07	38	49.575		ANO3			ANXA6
ENST00000376403	lincRNA	FAM182B	family with sequence similarity 182 member B [Source:HGNC Symbol;Acc:HGNC:34503]	0.126486	0.713216	0.915945	54.94	23.54	71.44	66.3	18.72	34.39	44.8883		ANO4			ANXA7
ENST00000458392	lincRNA	FAM215B	family with sequence similarity 215 member B [Source:HGNC Symbol;Acc:HGNC:43639]	0.119135	-0.872865	0.940065	6	3	39	2	2	30	13.6667		ANO6			AOC2
ENST00000377542	lincRNA	FAM27C	family with sequence similarity 27 member C [Source:HGNC Symbol;Acc:HGNC:23668]	0.209178	0.579472	0.863751	31	60.89	18	44	53	13	36.6483		ANO7			AOX1
ENST00000418795	lincRNA	FAM27E3	family with sequence similarity 27 member E3 [Source:HGNC Symbol;Acc:HGNC:28655]	0.694382	1.02222	0.551354	40	23	91	39	65	65.28	53.88		ANO8			AP1AR
ENST00000330148	lincRNA	FAM87A	family with sequence similarity 87 member A [Source:HGNC Symbol;Acc:HGNC:27233]	-0.647401	-0.470157	0.664748	64.9	10.45	1	26.9	5.94	3.69	18.8133		ANO9			AP1B1
ENST00000606448	lincRNA	FGF14-AS2	FGF14 antisense RNA 2 [Source:HGNC Symbol;Acc:HGNC:44368]	-0.139186	-0.844475	0.92951	14	10	26	3	8	21	13.6667		ANOS1			AP1G1
ENST00000427391	lincRNA	FIRRE	firre intergenic repeating RNA element [Source:HGNC Symbol;Acc:HGNC:49627]	-0.174956	3.11926	0.915961	13	116.9	833.95	13	66	488.26	255.185		ANP32A			AP1G2
ENST00000426161	lincRNA	FLVCR1-DT	FLVCR1 divergent transcript [Source:HGNC Symbol;Acc:HGNC:39077]	-0.502776	0.43745	0.685499	54.93	33.99	54.21	31.89	17.39	26.51	36.4867		ANP32B			AP1M1
ENST00000603037	lincRNA	FTX	FTX transcript, XIST regulator [Source:HGNC Symbol;Acc:HGNC:37190]	-0.402262	3.90145	0.664601	358	137	1330	202	93	622	457		ANP32E			AP1S1
ENST00000429124	lincRNA	FTX	FTX transcript, XIST regulator [Source:HGNC Symbol;Acc:HGNC:37190]	-0.417281	2.68452	0.661183	215.85	97.41	434.32	114.49	53.01	222.2	189.547		ANPEP			AP1S2
ENST00000430772	lincRNA	FTX	FTX transcript, XIST regulator [Source:HGNC Symbol;Acc:HGNC:37190]	-0.627798	0.661102	0.604332	67.25	41.61	65.65	30.81	24.49	28.38	43.0317		ANTXR1			AP1S3
ENST00000418855	lincRNA	FTX	FTX transcript, XIST regulator [Source:HGNC Symbol;Acc:HGNC:37190]	-0.669802	0.374211	0.592999	39.41	17	96.7	20.92	13.15	31.49	36.445		ANTXR2			AP2A1
ENST00000448718	lincRNA	GAS5	growth arrest specific 5 [Source:HGNC Symbol;Acc:HGNC:16355]	-0.134818	7.41996	0.833592	5853.91	3385.24	8530.43	4825.65	3269.54	3581.87	4907.77		ANXA1			AP2A2
ENST00000450589	lincRNA	GAS5	growth arrest specific 5 [Source:HGNC Symbol;Acc:HGNC:16355]	-0.139813	7.41555	0.827539	5936.81	3764.8	7740.72	4434.69	4023.08	3025.03	4820.85		ANXA11			AP2B1
ENST00000449289	lincRNA	GAS5	growth arrest specific 5 [Source:HGNC Symbol;Acc:HGNC:16355]	-0.0905939	3.08877	0.919176	348.66	175.1	327.54	149.02	296.55	113.12	234.998		ANXA2			AP2M1
ENST00000432536	lincRNA	GAS5	growth arrest specific 5 [Source:HGNC Symbol;Acc:HGNC:16355]	-0.0327617	3.01239	0.97108	193.98	196.69	383.15	177.04	181.04	199.61	221.918		ANXA2P2			AP2S1
ENST00000414075	lincRNA	GAS5	growth arrest specific 5 [Source:HGNC Symbol;Acc:HGNC:16355]	-0.0286619	2.81899	0.975445	272.97	131.63	292.11	243.81	150.91	101.63	198.843		ANXA2R			AP3B1
ENST00000451607	lincRNA	GAS5	growth arrest specific 5 [Source:HGNC Symbol;Acc:HGNC:16355]	0.0387945	2.76044	0.967072	185.66	211.3	198.61	168.27	219.61	86.63	178.347		ANXA3			AP3D1
ENST00000430245	lincRNA	GAS5	growth arrest specific 5 [Source:HGNC Symbol;Acc:HGNC:16355]	0.364026	0.0365837	0.779702	37.02	11.02	36.27	51.6	17.39	9.39	27.115		ANXA4			AP3M1
ENST00000527518	lincRNA	GAU1	GALNT8 antisense upstream 1 [Source:HGNC Symbol;Acc:HGNC:53880]	1.72557	0.444671	0.493121	1	0	68	5	0	138	35.3333		ANXA5			AP3M2
ENST00000546580	lincRNA	GIHCG	GIHCG, inhibitor of miR-200b/200a/429 expression [Source:HGNC Symbol;Acc:HGNC:52649]	-0.153419	0.905875	0.895928	46.51	21.55	128.64	40.03	30.18	49.55	52.7433		ANXA6			AP3S1
ENST00000551421	lincRNA	GIHCG	GIHCG, inhibitor of miR-200b/200a/429 expression [Source:HGNC Symbol;Acc:HGNC:52649]	-0.0889271	-0.604146	0.951912	19.49	9.39	31.5	11.63	10.68	17.33	16.67		ANXA7			AP3S2
ENST00000625350	lincRNA	GLIDR	glioblastoma down-regulated RNA [Source:HGNC Symbol;Acc:HGNC:48823]	-0.0631529	1.84945	0.952892	83.13	38.45	257.5	56.8	37.97	149.81	103.943		AOC2			AP4B1
ENST00000618092	lincRNA	GLIDR	glioblastoma down-regulated RNA [Source:HGNC Symbol;Acc:HGNC:48823]	-1.01466	-0.70927	0.632016	0	7.85	64.52	3.57	0	20.52	16.0767		AOX1			AP4E1
ENST00000456943	lincRNA	GMDS-DT	GMDS divergent transcript [Source:HGNC Symbol;Acc:HGNC:48993]	-0.134999	-0.363011	0.922797	18.3	10.1	46.18	14.36	8	24.86	20.3		AP1AR			AP4M1
ENST00000623117	lincRNA	GTSE1-DT	GTSE1 divergent transcript [Source:HGNC Symbol;Acc:HGNC:27163]	0.306013	-0.681384	0.839094	16	12.87	18.76	10	19	14.12	15.125		AP1B1			AP4S1
ENST00000414790	lincRNA	H19	H19, imprinted maternally expressed transcript [Source:HGNC Symbol;Acc:HGNC:4713]	-0.0553104	4.0903	0.950605	203.09	815.2	352.88	314.3	648.57	174.08	418.02		AP1G1			AP5B1
ENST00000442037	lincRNA	H19	H19, imprinted maternally expressed transcript [Source:HGNC Symbol;Acc:HGNC:4713]	0.524013	1.06778	0.651213	45.61	62.72	35.64	103.8	29.92	45	53.7817		AP1G2			AP5M1
ENST00000412788	lincRNA	H19	H19, imprinted maternally expressed transcript [Source:HGNC Symbol;Acc:HGNC:4713]	0.924627	0.751323	0.610449	28.26	45.56	24.79	10.18	131.72	0	40.085		AP1M1			AP5S1
ENST00000428066	lincRNA	H19	H19, imprinted maternally expressed transcript [Source:HGNC Symbol;Acc:HGNC:4713]	-0.770449	-0.211225	0.587806	42.77	40.95	1.57	20.83	19.07	2.54	21.2883		AP1S1			AP5Z1
ENST00000447298	lincRNA	H19	H19, imprinted maternally expressed transcript [Source:HGNC Symbol;Acc:HGNC:4713]	0.296477	-1.1424	0.860465	18.72	7.54	6.82	12.03	9.39	8.9	10.5667		AP1S2			APAF1
ENST00000411553	lincRNA	HCG11	HLA complex group 11 [Source:HGNC Symbol;Acc:HGNC:17707]	-0.0754267	3.61908	0.926937	563	246	415	476	173	222	349.167		AP1S3			APBA1
ENST00000383331	lincRNA	HCG27	HLA complex group 27 [Source:HGNC Symbol;Acc:HGNC:27366]	0.421702	-0.940537	0.793669	8.32	1.87	30.92	2.77	1.87	31.22	12.8283		AP2A1			APBA2
ENST00000623091	lincRNA	HEIH	hepatocellular carcinoma up-regulated EZH2-associated long non-coding RNA [Source:HGNC Symbol;Acc:HGNC:45049]	0.129279	2.72407	0.891161	209	115	296	201	113	177	185.167		AP2A2			APBA3
ENST00000591501	lincRNA	ILF3-DT	ILF3 divergent transcript [Source:HGNC Symbol;Acc:HGNC:27115]	-0.22555	4.13109	0.769403	667	346	854	465	276	414	503.667		AP2B1			APBB1
ENST00000561232	lincRNA	IQCH-AS1	IQCH antisense RNA 1 [Source:HGNC Symbol;Acc:HGNC:44104]	-0.0924763	1.45037	0.933956	136	41.6	96.95	86.38	36.41	63	76.7233		AP2M1			APBB1IP
ENST00000414209	lincRNA	JPX	JPX transcript, XIST activator [Source:HGNC Symbol;Acc:HGNC:37191]	-0.551248	2.83307	0.554255	261.16	147.92	426.76	164.62	71.04	177.01	208.085		AP2S1			APBB2
ENST00000602920	lincRNA	JPX	JPX transcript, XIST activator [Source:HGNC Symbol;Acc:HGNC:37191]	-0.0515178	0.874229	0.965081	56.46	36.47	82.23	48.58	31.24	43.7	49.78		AP3B1			APBB3
ENST00000602938	lincRNA	JPX	JPX transcript, XIST activator [Source:HGNC Symbol;Acc:HGNC:37191]	-0.926054	-0.46069	0.520296	19.91	16.52	46.39	7.39	8.46	15	18.945		AP3D1			APC
ENST00000627566	lincRNA	KCNIP4-IT1	KCNIP4 intronic transcript 1 [Source:HGNC Symbol;Acc:HGNC:29895]	-0.562379	1.05144	0.841536	0	0	266	1	0	110	62.8333		AP3M1			APC2
ENST00000419813	lincRNA	KLHL7-DT	KLHL7 divergent transcript [Source:HGNC Symbol;Acc:HGNC:43431]	-0.890908	0.568207	0.468699	50	21	115	23	10	36	42.5		AP3M2			APCDD1
ENST00000473798	lincRNA	LINC00115	long intergenic non-protein coding RNA 115 [Source:HGNC Symbol;Acc:HGNC:26211]	-0.365471	0.177943	0.775131	35.01	20.22	62.67	31	17	17.61	30.585		AP3S1			APCDD1L
ENST00000530583	lincRNA	LINC00167	long intergenic non-protein coding RNA 167 [Source:HGNC Symbol;Acc:HGNC:30468]	0.637475	-0.589742	0.665405	17	4	28	14	13	24	16.6667		AP3S2			APEH
ENST00000622160	lincRNA	LINC00235	long intergenic non-protein coding RNA 235 [Source:HGNC Symbol;Acc:HGNC:14138]	0.0573043	3.05389	0.949101	297	180	300	237	159	205	229.667		AP4B1			APELA
ENST00000340510	lincRNA	LINC00265	long intergenic non-protein coding RNA 265 [Source:HGNC Symbol;Acc:HGNC:28019]	0.513322	0.150631	0.689483	44	14	28	17	25.14	44	28.69		AP4E1			APEX1
ENST00000279067	lincRNA	LINC00266-1	long intergenic non-protein coding RNA 266-1 [Source:HGNC Symbol;Acc:HGNC:16202]	-0.34849	-0.336509	0.8017	27.49	31.25	11.13	32.66	11.27	3.77	19.595		AP4M1			APEX2
ENST00000631190	lincRNA	LINC00294	long intergenic non-protein coding RNA 294 [Source:HGNC Symbol;Acc:HGNC:27456]	-0.0162279	2.20534	0.987346	169	48	260	75	37	210	133.167		AP4S1			APH1A
ENST00000426969	lincRNA	LINC00298	long intergenic non-protein coding RNA 298 [Source:HGNC Symbol;Acc:HGNC:49257]	0.0322083	0.132775	0.989599	0	1	111	0	2	69	30.5		AP5B1			APH1B
ENST00000315707	lincRNA	LINC00324	long intergenic non-protein coding RNA 324 [Source:HGNC Symbol;Acc:HGNC:26628]	-0.544311	-0.0317293	0.679695	50	24	28	23	18	11	25.6667		AP5M1			API5
ENST00000414562	lincRNA	LINC00330	long intergenic non-protein coding RNA 330 [Source:HGNC Symbol;Acc:HGNC:42047]	1.23629	-0.981144	0.507031	11	12	0	13	31	1	11.3333		AP5S1			APIP
ENST00000448494	lincRNA	LINC00342	long intergenic non-protein coding RNA 342 [Source:HGNC Symbol;Acc:HGNC:42470]	-0.952714	-1.25338	0.585352	6	4	35.44	7.09	0	9	10.255		AP5Z1			APLF
ENST00000538077	lincRNA	LINC00346	long intergenic non-protein coding RNA 346 [Source:HGNC Symbol;Acc:HGNC:27492]	-0.179876	2.32126	0.909894	245	195	5	188	139	5	129.5		APAF1			APLN
ENST00000505030	lincRNA	LINC00461	long intergenic non-protein coding RNA 461 [Source:HGNC Symbol;Acc:HGNC:42810]	-1.01212	2.41918	0.74697	0	0	800.55	0	0	244.04	174.098		APBA1			APLNR
ENST00000511014	lincRNA	LINC00461	long intergenic non-protein coding RNA 461 [Source:HGNC Symbol;Acc:HGNC:42810]	-0.283737	0.286979	0.919529	0	0	139.2	0	0	70.54	34.9567		APBA2			APLP2
ENST00000509783	lincRNA	LINC00461	long intergenic non-protein coding RNA 461 [Source:HGNC Symbol;Acc:HGNC:42810]	2.02861	-0.687371	0.472663	0	0	24.99	0	0	64.76	14.9583		APBA3			APMAP
ENST00000500197	lincRNA	LINC00461	long intergenic non-protein coding RNA 461 [Source:HGNC Symbol;Acc:HGNC:42810]	-7.39674	-0.951048	0.0419731	25	0	59.76	0	0	0	14.1267		APBB1			APOBEC3B
ENST00000504246	lincRNA	LINC00461	long intergenic non-protein coding RNA 461 [Source:HGNC Symbol;Acc:HGNC:42810]	0.44621	-1.0155	0.869403	0	0	39.57	0	0	33.57	12.19		APBB1IP			APOBEC3C
ENST00000423222	lincRNA	LINC00467	long intergenic non-protein coding RNA 467 [Source:HGNC Symbol;Acc:HGNC:28227]	-0.126968	1.7002	0.907041	84.86	76.74	158.38	78.99	79.89	55.08	88.99		APBB2			APOBEC3D
ENST00000534914	lincRNA	LINC00467	long intergenic non-protein coding RNA 467 [Source:HGNC Symbol;Acc:HGNC:28227]	0.76683	-0.397855	0.587455	29.71	14.48	4.48	11.48	38.84	10.54	18.255		APBB3			APOBEC3F
ENST00000313064	lincRNA	LINC00471	long intergenic non-protein coding RNA 471 [Source:HGNC Symbol;Acc:HGNC:28668]	-0.366411	-0.756693	0.81178	16	11	30	10	5	17	14.8333		APC			APOBEC3G
ENST00000426635	lincRNA	LINC00472	long intergenic non-protein coding RNA 472 [Source:HGNC Symbol;Acc:HGNC:21380]	-0.476376	1.48777	0.669199	54.56	56.14	207.45	29.35	26	105.43	79.8217		APC2			APOC1
ENST00000625013	lincRNA	LINC00472	long intergenic non-protein coding RNA 472 [Source:HGNC Symbol;Acc:HGNC:21380]	-0.63336	-0.642952	0.67227	17	7	46	10	10	10	16.6667		APCDD1			APOD
ENST00000321517	lincRNA	LINC00476	long intergenic non-protein coding RNA 476 [Source:HGNC Symbol;Acc:HGNC:27858]	-0.0152742	1.77931	0.988689	119.42	56.96	161.98	103.98	82.76	50.15	95.875		APCDD1L			APOE
ENST00000412446	lincRNA	LINC00476	long intergenic non-protein coding RNA 476 [Source:HGNC Symbol;Acc:HGNC:27858]	0.241348	0.152734	0.85075	38	33	14	43	24	16	28		APCDD1L-DT			APOL1
ENST00000427259	lincRNA	LINC00476	long intergenic non-protein coding RNA 476 [Source:HGNC Symbol;Acc:HGNC:27858]	0.31808	-0.20618	0.814112	18.98	12.1	39.77	22.37	10.05	31.03	22.3833		APEH			APOL2
ENST00000429781	lincRNA	LINC00476	long intergenic non-protein coding RNA 476 [Source:HGNC Symbol;Acc:HGNC:27858]	-1.04408	-0.634692	0.488063	33.18	20.94	16.25	12.65	6.19	7.82	16.1717		APELA			APOL3
ENST00000457958	lincRNA	LINC00511	long intergenic non-protein coding RNA 511 [Source:HGNC Symbol;Acc:HGNC:43564]	0.40509	-0.979659	0.803338	10	6	21.54	14	3	19	12.2567		APEX1			APOL4
ENST00000560267	lincRNA	LINC00520	long intergenic non-protein coding RNA 520 [Source:HGNC Symbol;Acc:HGNC:19843]	0.495738	0.219274	0.827768	12	57.46	0	8	81	0	26.41		APEX2			APOL6
ENST00000560336	lincRNA	LINC00520	long intergenic non-protein coding RNA 520 [Source:HGNC Symbol;Acc:HGNC:19843]	0.859621	-0.820615	0.710486	4.62	23.5	0	3	43.24	0	12.3933		APH1A			APOLD1
ENST00000556697	lincRNA	LINC00523	long intergenic non-protein coding RNA 523 [Source:HGNC Symbol;Acc:HGNC:20117]	-0.243934	1.62631	0.826647	219.4	62.94	31.76	134.56	58.44	8.34	85.9067		APH1B			APOM
ENST00000360899	lincRNA	LINC00523	long intergenic non-protein coding RNA 523 [Source:HGNC Symbol;Acc:HGNC:20117]	-0.0776418	0.742431	0.948181	110.45	29.17	19.68	72.35	29.85	11.16	45.4433		API5			APOO
ENST00000581067	lincRNA	LINC00526	long intergenic non-protein coding RNA 526 [Source:HGNC Symbol;Acc:HGNC:28278]	-0.466395	-0.28349	0.734106	23	13	50	25	6	14	21.8333		APIP			APOOL
ENST00000615947	lincRNA	LINC00598	long intergenic non-protein coding RNA 598 [Source:HGNC Symbol;Acc:HGNC:42770]	-0.143517	-0.236334	0.9159	45	14	20	34	7	13	22.1667		APLF			APOPT1
ENST00000517675	lincRNA	LINC00599	long intergenic non-protein coding RNA 599 [Source:HGNC Symbol;Acc:HGNC:27231]	-0.155478	1.46419	0.889051	121.77	23	152.2	67.03	14.91	101	79.985		APLN			APP
ENST00000440496	lincRNA	LINC00630	long intergenic non-protein coding RNA 630 [Source:HGNC Symbol;Acc:HGNC:44263]	0.0642832	-0.0744483	0.961242	31.4	15.03	38.98	14.72	17.93	30.24	24.7167		APLNR			APPBP2
ENST00000420471	lincRNA	LINC00630	long intergenic non-protein coding RNA 630 [Source:HGNC Symbol;Acc:HGNC:44263]	-0.661175	-0.615531	0.656607	29.03	15.53	22.76	11.05	5.07	15.73	16.5283		APLP2			APPL1
ENST00000555578	lincRNA	LINC00638	long intergenic non-protein coding RNA 638 [Source:HGNC Symbol;Acc:HGNC:28325]	0.415307	0.286449	0.741939	39	12	50	23	8	63	32.5		APMAP			APPL2
ENST00000553932	lincRNA	LINC00639	long intergenic non-protein coding RNA 639 [Source:HGNC Symbol;Acc:HGNC:27502]	0.28307	-0.967614	0.909495	0	0	43.51	2	0	31.09	12.7667		APOBEC3B			APRT
ENST00000555688	lincRNA	LINC00641	long intergenic non-protein coding RNA 641 [Source:HGNC Symbol;Acc:HGNC:27511]	0.3449	0.461195	0.814656	21.31	2.72	102.2	17.14	2.98	82.97	38.22		APOBEC3C			APTX
ENST00000412553	lincRNA	LINC00652	long intergenic non-protein coding RNA 652 [Source:HGNC Symbol;Acc:HGNC:25003]	0.435911	-0.776694	0.778133	20	8.56	15	10	23	8	14.0933		APOBEC3D			AQP1
ENST00000609087	lincRNA	LINC00653	long intergenic non-protein coding RNA 653 [Source:HGNC Symbol;Acc:HGNC:44308]	-0.697935	0.655849	0.565141	81	29	74	34	27	19	44		APOBEC3F			AQP11
ENST00000379053	lincRNA	LINC00654	long intergenic non-protein coding RNA 654 [Source:HGNC Symbol;Acc:HGNC:27154]	0.306372	-0.73727	0.841362	2	16	27	2	26.48	12	14.2467		APOBEC3G			AQP3
ENST00000549354	lincRNA	LINC00661	long intergenic non-protein coding RNA 661 [Source:HGNC Symbol;Acc:HGNC:27002]	-0.186229	0.754934	0.923648	2	7.39	178.34	1	8	94.9	48.605		APOC1			AQP4
ENST00000590523	lincRNA	LINC00662	long intergenic non-protein coding RNA 662 [Source:HGNC Symbol;Acc:HGNC:27122]	-0.0196069	2.03439	0.985068	140.2	104.36	136.36	122.53	85.43	78.34	111.203		APOD			AQR
ENST00000590677	lincRNA	LINC00662	long intergenic non-protein coding RNA 662 [Source:HGNC Symbol;Acc:HGNC:27122]	0.202321	1.07946	0.860883	56.17	29.87	105.9	67.89	38.12	50.56	58.085		APOE			AR
ENST00000561521	lincRNA	LINC00662	long intergenic non-protein coding RNA 662 [Source:HGNC Symbol;Acc:HGNC:27122]	-0.071826	0.431437	0.953758	44.39	26.22	56.92	29.95	13.39	45.98	36.1417		APOL1			ARAF
ENST00000586954	lincRNA	LINC00662	long intergenic non-protein coding RNA 662 [Source:HGNC Symbol;Acc:HGNC:27122]	-0.12095	-0.589091	0.934446	27.75	14.64	16.31	13.46	9.89	17.23	16.5467		APOL2			ARAP1
ENST00000586885	lincRNA	LINC00663	long intergenic non-protein coding RNA 663 [Source:HGNC Symbol;Acc:HGNC:28609]	0.276065	0.807686	0.816011	50	32	66	58	29	46	46.8333		APOL3			ARAP2
ENST00000586645	lincRNA	LINC00663	long intergenic non-protein coding RNA 663 [Source:HGNC Symbol;Acc:HGNC:28609]	-0.354281	-0.196899	0.793335	43.6	14.78	29.91	15.01	14.66	19.21	22.8617		APOL4			ARC
ENST00000591372	lincRNA	LINC00665	long intergenic non-protein coding RNA 665 [Source:HGNC Symbol;Acc:HGNC:44323]	1.16193	3.51281	0.26205	200.92	99.07	423.26	119.58	94.3	904.72	306.975		APOL6			ARCN1
ENST00000590622	lincRNA	LINC00665	long intergenic non-protein coding RNA 665 [Source:HGNC Symbol;Acc:HGNC:44323]	0.306056	3.15839	0.728936	254.06	50.94	552.91	220.48	83.14	402.48	260.668		APOLD1			AREG
ENST00000585356	lincRNA	LINC00665	long intergenic non-protein coding RNA 665 [Source:HGNC Symbol;Acc:HGNC:44323]	0.0542119	0.6945	0.964	33.29	20	102.92	6.98	10.79	92.64	44.4367		APOM			AREL1
ENST00000590657	lincRNA	LINC00665	long intergenic non-protein coding RNA 665 [Source:HGNC Symbol;Acc:HGNC:44323]	0.305407	0.0695871	0.858372	21.91	0	74.54	10.28	3.76	61.34	28.6383		APOO			ARF1
ENST00000427868	lincRNA	LINC00665	long intergenic non-protein coding RNA 665 [Source:HGNC Symbol;Acc:HGNC:44323]	-0.27152	-0.414215	0.88055	7.29	0	73.15	3.67	4	33.58	20.2817		APOOL			ARF3
ENST00000582008	lincRNA	LINC00667	long intergenic non-protein coding RNA 667 [Source:HGNC Symbol;Acc:HGNC:27906]	-0.321276	3.97684	0.681027	533.52	264.93	976.19	299.02	251.3	437.43	460.398		APOPT1			ARF4
ENST00000581471	lincRNA	LINC00667	long intergenic non-protein coding RNA 667 [Source:HGNC Symbol;Acc:HGNC:27906]	-0.0641416	2.99023	0.943606	281.89	117.84	421.23	194.13	165.76	184.88	227.622		APP			ARF5
ENST00000582363	lincRNA	LINC00667	long intergenic non-protein coding RNA 667 [Source:HGNC Symbol;Acc:HGNC:27906]	-0.48783	1.77169	0.651811	110.6	59.39	223.91	76.06	18.59	106.34	99.1483		APPBP2			ARF6
ENST00000577439	lincRNA	LINC00667	long intergenic non-protein coding RNA 667 [Source:HGNC Symbol;Acc:HGNC:27906]	0.0224964	1.09276	0.987711	88.25	44.84	61.67	100.98	0	55.71	58.575		APPL1			ARFGAP1
ENST00000580082	lincRNA	LINC00667	long intergenic non-protein coding RNA 667 [Source:HGNC Symbol;Acc:HGNC:27906]	0.770451	0.538426	0.635486	0	50.44	32.63	90.31	25.42	17.22	36.0033		APPL2			ARFGAP2
ENST00000580684	lincRNA	LINC00667	long intergenic non-protein coding RNA 667 [Source:HGNC Symbol;Acc:HGNC:27906]	-0.232382	0.410472	0.851692	36.74	39.56	49.37	23.51	17.92	41.4	34.75		APRT			ARFGAP3
ENST00000580197	lincRNA	LINC00668	long intergenic non-protein coding RNA 668 [Source:HGNC Symbol;Acc:HGNC:44328]	1.62328	-1.10972	0.558535	0	0	22	0	0	43	10.8333		APTR			ARFGEF1
ENST00000527083	lincRNA	LINC00678	long intergenic non-protein coding RNA 678 [Source:HGNC Symbol;Acc:HGNC:44413]	-0.0438761	-0.693285	0.984324	3	0	57.28	2	0	34.5	16.13		APTX			ARFGEF2
ENST00000468072	lincRNA	LINC00698	long intergenic non-protein coding RNA 698 [Source:HGNC Symbol;Acc:HGNC:27720]	-0.0672113	0.880546	0.978184	3.3	0	199.58	4.41	0	115.57	53.81		AQP1			ARFGEF3
ENST00000436383	lincRNA	LINC00707	long intergenic non-protein coding RNA 707 [Source:HGNC Symbol;Acc:HGNC:44691]	-0.249358	2.40759	0.804843	460	65	48	236	48	71	154.667		AQP11			ARFIP1
ENST00000429940	lincRNA	LINC00839	long intergenic non-protein coding RNA 839 [Source:HGNC Symbol;Acc:HGNC:28269]	0.429908	1.34788	0.812886	7	132.95	14	4	169.37	17	57.3867		AQP3			ARFIP2
ENST00000501855	lincRNA	LINC00847	long intergenic non-protein coding RNA 847 [Source:HGNC Symbol;Acc:HGNC:45050]	0.678013	1.90146	0.525362	78.64	30.51	188.23	65.43	64	189.98	102.798		AQP4			ARFRP1
ENST00000501937	lincRNA	LINC00847	long intergenic non-protein coding RNA 847 [Source:HGNC Symbol;Acc:HGNC:45050]	0.0133045	1.44925	0.990489	59.17	60.51	136.33	48.57	29.16	113.46	74.5333		AQR			ARG2
ENST00000422847	lincRNA	LINC00857	long intergenic non-protein coding RNA 857 [Source:HGNC Symbol;Acc:HGNC:45114]	0.229405	2.35791	0.881344	305.32	119.11	5.13	221.15	162	7.75	136.743		AR			ARGFX
ENST00000472943	lincRNA	LINC00886	long intergenic non-protein coding RNA 886 [Source:HGNC Symbol;Acc:HGNC:48572]	-0.172198	0.254014	0.891829	53.73	35.08	20	39.16	32.87	3.47	30.7183		ARAF			ARGLU1
ENST00000609602	lincRNA	LINC00896	long intergenic non-protein coding RNA 896 [Source:HGNC Symbol;Acc:HGNC:26519]	-0.562048	0.254005	0.658238	41	45	33.92	26	29.15	8.94	30.6683		ARAP1			ARHGAP1
ENST00000580048	lincRNA	LINC00909	long intergenic non-protein coding RNA 909 [Source:HGNC Symbol;Acc:HGNC:44331]	-0.213547	3.19783	0.807689	333.4	179.13	458.03	251.07	153.05	200.19	262.478		ARAP2			ARHGAP10
ENST00000585279	lincRNA	LINC00909	long intergenic non-protein coding RNA 909 [Source:HGNC Symbol;Acc:HGNC:44331]	0.652538	-0.655051	0.663232	7.6	1.03	39.66	8.77	11.36	27.75	16.0283		ARC			ARHGAP11A
ENST00000592135	lincRNA	LINC00910	long intergenic non-protein coding RNA 910 [Source:HGNC Symbol;Acc:HGNC:44361]	0.785867	-0.498513	0.58657	14.69	3.26	31.9	15.02	7.09	35.52	17.9133		ARCN1			ARHGAP11B
ENST00000586231	lincRNA	LINC00910	long intergenic non-protein coding RNA 910 [Source:HGNC Symbol;Acc:HGNC:44361]	0.271605	-0.790503	0.860998	7	12	25.14	12	9	19	14.0233		AREG			ARHGAP12
ENST00000499966	lincRNA	LINC00920	long intergenic non-protein coding RNA 920 [Source:HGNC Symbol;Acc:HGNC:48611]	-0.150532	0.863786	0.898692	121	39	14	87	30	5	49.3333		AREL1			ARHGAP17
ENST00000573951	lincRNA	LINC00921	long intergenic non-protein coding RNA 921 [Source:HGNC Symbol;Acc:HGNC:26830]	-0.0810607	-0.663265	0.956803	10	5	45	4	8	25	16.1667		ARF1			ARHGAP18
ENST00000463183	lincRNA	LINC00960	long intergenic non-protein coding RNA 960 [Source:HGNC Symbol;Acc:HGNC:48710]	-0.0734166	2.3354	0.967038	191.09	223.17	1	123.16	206.23	6	125.108		ARF3			ARHGAP19
ENST00000492922	lincRNA	LINC00960	long intergenic non-protein coding RNA 960 [Source:HGNC Symbol;Acc:HGNC:48710]	-0.401365	0.144209	0.84202	57.91	43.83	0	41.84	23.77	0	27.8917		ARF4			ARHGAP21
ENST00000419300	lincRNA	LINC00963	long intergenic non-protein coding RNA 963 [Source:HGNC Symbol;Acc:HGNC:48716]	0.022656	3.20272	0.979373	458.36	245.18	129.66	327.74	235.02	96.07	248.672		ARF5			ARHGAP22
ENST00000444184	lincRNA	LINC00963	long intergenic non-protein coding RNA 963 [Source:HGNC Symbol;Acc:HGNC:48716]	-0.0620188	2.44248	0.950412	277.78	177.08	28.44	214.18	125.76	40.38	143.937		ARF6			ARHGAP23
ENST00000454968	lincRNA	LINC00963	long intergenic non-protein coding RNA 963 [Source:HGNC Symbol;Acc:HGNC:48716]	0.212316	1.27348	0.851554	125.8	47.82	33.81	101.37	66.26	13.65	64.785		ARFGAP1			ARHGAP24
ENST00000423918	lincRNA	LINC00963	long intergenic non-protein coding RNA 963 [Source:HGNC Symbol;Acc:HGNC:48716]	0.479052	-0.0203085	0.715626	28.11	33.52	3.19	40.99	31.55	6.36	23.9533		ARFGAP2			ARHGAP26
ENST00000628855	lincRNA	LINC00997	long intergenic non-protein coding RNA 997 [Source:HGNC Symbol;Acc:HGNC:48952]	-0.0297721	-0.635488	0.984018	22	10	25	4	2	34	16.1667		ARFGAP3			ARHGAP27
ENST00000526704	lincRNA	LINC01001	long intergenic non-protein coding RNA 1001 [Source:HGNC Symbol;Acc:HGNC:38540]	1.22682	-0.813154	0.437931	14.62	5.58	9.94	2.84	7.03	40.94	13.4917		ARFGEF1			ARHGAP28
ENST00000564834	lincRNA	LINC01003	long intergenic non-protein coding RNA 1003 [Source:HGNC Symbol;Acc:HGNC:48957]	-0.0143149	1.86927	0.989294	105	62	194	73	64	115	102.167		ARFGEF2			ARHGAP29
ENST00000333319	lincRNA	LINC01006	long intergenic non-protein coding RNA 1006 [Source:HGNC Symbol;Acc:HGNC:48971]	-0.324065	1.20131	0.776691	45.32	28.3	183.2	48.72	12.78	80	66.3867		ARFGEF3			ARHGAP31
ENST00000445000	lincRNA	LINC01011	long intergenic non-protein coding RNA 1011 [Source:HGNC Symbol;Acc:HGNC:33812]	0.880419	-0.0859851	0.509909	11.11	20.08	26.5	9.08	31.43	40	23.0333		ARFIP1			ARHGAP32
ENST00000605901	lincRNA	LINC01011	long intergenic non-protein coding RNA 1011 [Source:HGNC Symbol;Acc:HGNC:33812]	-1.18235	-0.934606	0.469491	33.89	8.92	16.79	15.92	3.57	0	13.1817		ARFIP2			ARHGAP35
ENST00000606054	lincRNA	LINC01023	long intergenic non-protein coding RNA 1023 [Source:HGNC Symbol;Acc:HGNC:49004]	0.0857492	-0.798671	0.955986	22	11	14	13	11	13	14		ARFRP1			ARHGAP39
ENST00000542933	lincRNA	LINC01089	long intergenic non-protein coding RNA 1089 [Source:HGNC Symbol;Acc:HGNC:27886]	-0.571343	0.489459	0.643541	51.88	19.5	89.98	18.41	11.13	45.2	39.35		ARG2			ARHGAP42
ENST00000535643	lincRNA	LINC01089	long intergenic non-protein coding RNA 1089 [Source:HGNC Symbol;Acc:HGNC:27886]	0.292017	-0.0716571	0.825267	28.47	9.69	43.79	4.58	21.89	40.14	24.76		ARGFX			ARHGAP44
ENST00000541694	lincRNA	LINC01089	long intergenic non-protein coding RNA 1089 [Source:HGNC Symbol;Acc:HGNC:27886]	-1.0422	-1.11649	0.571903	17.77	0.33	34.96	14.29	2.87	0	11.7033		ARGLU1			ARHGAP45
ENST00000451400	lincRNA	LINC01102	long intergenic non-protein coding RNA 1102 [Source:HGNC Symbol;Acc:HGNC:27165]	-0.125386	-0.222349	0.963534	0	0	89.92	0	0	50.95	23.4783		ARHGAP1			ARHGAP5
ENST00000295549	lincRNA	LINC01116	long intergenic non-protein coding RNA 1116 [Source:HGNC Symbol;Acc:HGNC:49259]	-0.0149156	5.87101	0.982209	2328.22	1376.13	1891.37	1876.58	1338.15	939.87	1625.05		ARHGAP10			ARHGAP6
ENST00000339037	lincRNA	LINC01116	long intergenic non-protein coding RNA 1116 [Source:HGNC Symbol;Acc:HGNC:49259]	-0.00640976	0.148871	0.996014	43.78	23.87	31.63	35.42	21.85	17.13	28.9467		ARHGAP11A			ARHGDIA
ENST00000419296	lincRNA	LINC01123	long intergenic non-protein coding RNA 1123 [Source:HGNC Symbol;Acc:HGNC:49269]	-0.011703	1.73741	0.993866	130.22	136.98	5	107.51	118.71	4.2	83.77		ARHGAP11B			ARHGDIB
ENST00000623515	lincRNA	LINC01126	long intergenic non-protein coding RNA 1126 [Source:HGNC Symbol;Acc:HGNC:49275]	0.158168	0.226902	0.900854	48	18	37	31	27	24	30.8333		ARHGAP12			ARHGDIG
ENST00000627215	lincRNA	LINC01127	long intergenic non-protein coding RNA 1127 [Source:HGNC Symbol;Acc:HGNC:49292]	0.191934	1.90012	0.856743	125.54	30.97	203.51	136.62	41.3	105.89	107.305		ARHGAP17			ARHGEF1
ENST00000625702	lincRNA	LINC01127	long intergenic non-protein coding RNA 1127 [Source:HGNC Symbol;Acc:HGNC:49292]	0.24314	-0.95087	0.880439	18.46	8.85	12.69	4.38	11.7	17.87	12.325		ARHGAP18			ARHGEF10
ENST00000445118	lincRNA	LINC01128	long intergenic non-protein coding RNA 1128 [Source:HGNC Symbol;Acc:HGNC:49377]	0.211711	2.84582	0.819476	161.93	90.1	430.36	103.72	87.8	350.41	204.053		ARHGAP19			ARHGEF10L
ENST00000449005	lincRNA	LINC01128	long intergenic non-protein coding RNA 1128 [Source:HGNC Symbol;Acc:HGNC:49377]	0.915261	-0.56792	0.534239	18.49	3.43	22.89	2.57	15.88	36.79	16.675		ARHGAP21			ARHGEF11
ENST00000423943	lincRNA	LINC01133	long intergenic non-protein coding RNA 1133 [Source:HGNC Symbol;Acc:HGNC:49447]	0.281433	2.20569	0.842313	85.55	214.58	15.32	57.78	259.21	17.83	108.378		ARHGAP22			ARHGEF12
ENST00000443364	lincRNA	LINC01133	long intergenic non-protein coding RNA 1133 [Source:HGNC Symbol;Acc:HGNC:49447]	-0.248052	-0.681664	0.882092	16.45	31.42	2.68	2.22	31.79	1.17	14.2883		ARHGAP23			ARHGEF15
ENST00000442673	lincRNA	LINC01134	long intergenic non-protein coding RNA 1134 [Source:HGNC Symbol;Acc:HGNC:49449]	0.129952	0.0462778	0.920394	22.23	40.37	15.85	26.03	31.81	15.01	25.2167		ARHGAP24			ARHGEF16
ENST00000613452	lincRNA	LINC01138	long intergenic non-protein coding RNA 1138 [Source:HGNC Symbol;Acc:HGNC:49454]	-0.129915	0.524334	0.915572	38.3	25.72	77.84	17	18	56.63	38.915		ARHGAP26			ARHGEF17
ENST00000501702	lincRNA	LINC01184	long intergenic non-protein coding RNA 1184 [Source:HGNC Symbol;Acc:HGNC:49565]	-0.551462	3.00729	0.543234	335.71	156.14	457.98	242.31	81.36	147.82	236.887		ARHGAP27			ARHGEF18
ENST00000499346	lincRNA	LINC01184	long intergenic non-protein coding RNA 1184 [Source:HGNC Symbol;Acc:HGNC:49565]	0.249716	1.38257	0.824061	71.34	34.56	129.28	85.34	26.38	88.27	72.5283		ARHGAP27P1-BPTFP1-KPNA2P3			ARHGEF19
ENST00000501652	lincRNA	LINC01184	long intergenic non-protein coding RNA 1184 [Source:HGNC Symbol;Acc:HGNC:49565]	0.234271	0.67055	0.845847	50.94	25.72	61.43	33.48	14.09	70.62	42.7133		ARHGAP28			ARHGEF2
ENST00000606251	lincRNA	LINC01184	long intergenic non-protein coding RNA 1184 [Source:HGNC Symbol;Acc:HGNC:49565]	-0.272806	-1.08366	0.893761	0	22.4	15.17	0	10.62	15.71	10.65		ARHGAP29			ARHGEF25
ENST00000432473	lincRNA	LINC01315	long intergenic non-protein coding RNA 1315 [Source:HGNC Symbol;Acc:HGNC:50513]	0.342141	-0.856188	0.828797	8	21.91	6.8	2.68	31.86	3.62	12.4783		ARHGAP31			ARHGEF26
ENST00000566551	lincRNA	LINC01355	long intergenic non-protein coding RNA 1355 [Source:HGNC Symbol;Acc:HGNC:50584]	-0.950274	2.20643	0.357509	177	73.4	366	78	34	109	139.567		ARHGAP32			ARHGEF28
ENST00000380970	lincRNA	LINC01446	long intergenic non-protein coding RNA 1446 [Source:HGNC Symbol;Acc:HGNC:50773]	-0.759466	-0.311178	0.781858	0	0	99	0	0	36	22.5		ARHGAP35			ARHGEF3
ENST00000444125	lincRNA	LINC01503	long intergenic non-protein coding RNA 1503 [Source:HGNC Symbol;Acc:HGNC:51184]	0.1818	1.2258	0.873197	139	34.91	35	105.97	44.59	25	64.0783		ARHGAP39			ARHGEF37
ENST00000425666	lincRNA	LINC01508	long intergenic non-protein coding RNA 1508 [Source:HGNC Symbol;Acc:HGNC:51190]	-0.198531	-0.548266	0.916616	65	0	2	32	3	6	18		ARHGAP42			ARHGEF39
ENST00000504184	lincRNA	LINC01521	long intergenic non-protein coding RNA 1521 [Source:HGNC Symbol;Acc:HGNC:26029]	0.294644	0.887357	0.802121	60.39	31.73	64.12	54.81	18.15	69.42	49.77		ARHGAP44			ARHGEF4
ENST00000397841	lincRNA	LINC01547	long intergenic non-protein coding RNA 1547 [Source:HGNC Symbol;Acc:HGNC:15707]	0.0309063	0.811446	0.979198	66.48	27	73.35	36.74	37.73	44.96	47.71		ARHGAP45			ARHGEF40
ENST00000624822	lincRNA	LINC01560	long intergenic non-protein coding RNA 1560 [Source:HGNC Symbol;Acc:HGNC:27333]	-0.086685	0.899615	0.94112	66	36	79	42	27	55	50.8333		ARHGAP5			ARHGEF5
ENST00000624829	lincRNA	LINC01572	long intergenic non-protein coding RNA 1572 [Source:HGNC Symbol;Acc:HGNC:51385]	-0.22988	0.111318	0.858506	57	28	16	40	18	9.68	28.1133		ARHGAP5-AS1			ARHGEF7
ENST00000557682	lincRNA	LINC01578	long intergenic non-protein coding RNA 1578 [Source:HGNC Symbol;Acc:HGNC:48626]	-0.0946219	1.88838	0.929172	128.94	43.15	216.79	81.53	47.9	120.46	106.462		ARHGAP6			ARHGEF9
ENST00000556895	lincRNA	LINC01578	long intergenic non-protein coding RNA 1578 [Source:HGNC Symbol;Acc:HGNC:48626]	0.238805	0.828137	0.840207	64.16	57.37	16.13	19.08	57.91	52.17	44.47		ARHGDIA			ARID1A
ENST00000555520	lincRNA	LINC01578	long intergenic non-protein coding RNA 1578 [Source:HGNC Symbol;Acc:HGNC:48626]	-0.253707	0.640131	0.833952	54.07	43.79	53.23	20.91	23.72	51.38	41.1833		ARHGDIB			ARID1B
ENST00000557147	lincRNA	LINC01578	long intergenic non-protein coding RNA 1578 [Source:HGNC Symbol;Acc:HGNC:48626]	0.268335	-0.0680771	0.839194	24.33	20.89	31.11	17.91	19	32.02	24.21		ARHGDIG			ARID2
ENST00000442815	lincRNA	LINC01679	long intergenic non-protein coding RNA 1679 [Source:HGNC Symbol;Acc:HGNC:52469]	0.105512	-0.262804	0.938457	20	35	7	12	28	17	19.8333		ARHGEF1			ARID3A
ENST00000441095	lincRNA	LINC01694	long intergenic non-protein coding RNA 1694 [Source:HGNC Symbol;Acc:HGNC:52481]	0.622396	0.108217	0.64627	7.76	10	65.33	5.47	7	74	28.26		ARHGEF10			ARID3B
ENST00000611275	lincRNA	LINC01719	long intergenic non-protein coding RNA 1719 [Source:HGNC Symbol;Acc:HGNC:52506]	-0.418975	0.625949	0.729845	52	23	95.43	20	20	47.49	42.9867		ARHGEF10L			ARID4A
ENST00000457898	lincRNA	LINC01772	long intergenic non-protein coding RNA 1772 [Source:HGNC Symbol;Acc:HGNC:52562]	0.37834	0.127922	0.768792	24	19	44	20	12	51	28.3333		ARHGEF11			ARID4B
ENST00000415386	lincRNA	LINC01783	long intergenic non-protein coding RNA 1783 [Source:HGNC Symbol;Acc:HGNC:52573]	0.656776	0.911743	0.576851	48.34	25.55	67.43	27.05	56.34	71.41	49.3533		ARHGEF12			ARID5A
ENST00000590963	lincRNA	LINC01801	long intergenic non-protein coding RNA 1801 [Source:HGNC Symbol;Acc:HGNC:52592]	0.490546	0.0431816	0.778553	21	1.42	64.6	22	0	58	27.8367		ARHGEF15			ARID5B
ENST00000515627	lincRNA	LINC01843	long intergenic non-protein coding RNA 1843 [Source:HGNC Symbol;Acc:HGNC:52659]	0.241738	-0.627845	0.870694	19	13	19	9	17	18	15.8333		ARHGEF16			ARIH1
ENST00000428651	lincRNA	LINC01876	long intergenic non-protein coding RNA 1876 [Source:HGNC Symbol;Acc:HGNC:52695]	-0.929933	-0.888083	0.732666	0	0	64.44	0	0	20.76	14.2		ARHGEF17			ARIH2
ENST00000577994	lincRNA	LINC01915	long intergenic non-protein coding RNA 1915 [Source:HGNC Symbol;Acc:HGNC:52734]	-0.625477	0.106181	0.629252	58	37	15	34	22	1	27.8333		ARHGEF18			ARIH2OS
ENST00000436841	lincRNA	LINC01918	long intergenic non-protein coding RNA 1918 [Source:HGNC Symbol;Acc:HGNC:52737]	-0.571312	-0.730204	0.833439	0	0	67.76	0	0	28.1	15.9767		ARHGEF19			ARL1
ENST00000562038	lincRNA	LINC01963	long intergenic non-protein coding RNA 1963 [Source:HGNC Symbol;Acc:HGNC:25283]	-0.655075	2.04861	0.532909	171	99	215	71	34	121	118.5		ARHGEF2			ARL10
ENST00000592381	lincRNA	LINC02001	long intergenic non-protein coding RNA 2001 [Source:HGNC Symbol;Acc:HGNC:52836]	0.18946	3.4066	0.82349	273	245	418	249	320	215	286.667		ARHGEF25			ARL13B
ENST00000504808	lincRNA	LINC02021	long intergenic non-protein coding RNA 2021 [Source:HGNC Symbol;Acc:HGNC:52856]	-0.670358	0.109041	0.604625	65	12	47	31	3.89	20.68	29.9283		ARHGEF26			ARL14EP
ENST00000610128	lincRNA	LINC02035	long intergenic non-protein coding RNA 2035 [Source:HGNC Symbol;Acc:HGNC:52875]	-0.179232	3.51174	0.830274	510	178	532	301	69	406	332.667		ARHGEF28			ARL15
ENST00000588341	lincRNA	LINC02073	long intergenic non-protein coding RNA 2073 [Source:HGNC Symbol;Acc:HGNC:52919]	0.0292798	-0.729361	0.985637	18	26	0	17	18	5	14		ARHGEF3			ARL16
ENST00000509932	lincRNA	LINC02232	long intergenic non-protein coding RNA 2232 [Source:HGNC Symbol;Acc:HGNC:53103]	-0.218364	-0.68671	0.935866	0	0	64	0	0	34	16.3333		ARHGEF37			ARL17A
ENST00000412426	lincRNA	LINC02246	long intergenic non-protein coding RNA 2246 [Source:HGNC Symbol;Acc:HGNC:53135]	-0.409992	2.55734	0.673098	212	268.03	74.42	173.26	139.17	44.84	151.953		ARHGEF39			ARL17B
ENST00000418954	lincRNA	LINC02246	long intergenic non-protein coding RNA 2246 [Source:HGNC Symbol;Acc:HGNC:53135]	-0.534611	1.02661	0.646065	85.41	89.41	24.14	68.74	41.52	6.89	52.685		ARHGEF4			ARL2
ENST00000538731	lincRNA	LINC02361	long intergenic non-protein coding RNA 2361 [Source:HGNC Symbol;Acc:HGNC:53283]	0.461515	-0.936204	0.865226	0	0	42	0	0	36	13		ARHGEF40			ARL2BP
ENST00000508564	lincRNA	LINC02381	long intergenic non-protein coding RNA 2381 [Source:HGNC Symbol;Acc:HGNC:53304]	0.377986	3.21518	0.828326	6	395	234	9	506	170	220		ARHGEF5			ARL3
ENST00000550177	lincRNA	LINC02450	long intergenic non-protein coding RNA 2450 [Source:HGNC Symbol;Acc:HGNC:53382]	-0.10818	-0.857157	0.968134	0	0	54	0	0	31	14.1667		ARHGEF7			ARL4A
ENST00000515205	lincRNA	LINC02482	long intergenic non-protein coding RNA 2482 [Source:HGNC Symbol;Acc:HGNC:53458]	-0.621454	0.761263	0.603652	48.22	32.66	114.22	40.84	11.42	39.47	47.805		ARHGEF9			ARL4C
ENST00000455071	lincRNA	LINC02535	long intergenic non-protein coding RNA 2535 [Source:HGNC Symbol;Acc:HGNC:53569]	0.0855781	-0.805738	0.966415	20	21	0	32	8	0	13.5		ARID1A			ARL4D
ENST00000418567	lincRNA	LINC02542	long intergenic non-protein coding RNA 2542 [Source:HGNC Symbol;Acc:HGNC:53576]	-0.206364	-0.589283	0.888324	33	6	25	18	4	17	17.1667		ARID1B			ARL5A
ENST00000563172	lincRNA	LINC02582	long intergenic non-protein coding RNA 2582 [Source:HGNC Symbol;Acc:HGNC:53792]	1.50081	1.71109	0.378606	17.73	10.63	156.2	9.46	12	316.91	87.155		ARID2			ARL5B
ENST00000583942	lincRNA	LINC02582	long intergenic non-protein coding RNA 2582 [Source:HGNC Symbol;Acc:HGNC:53792]	2.30787	-0.527242	0.167955	4.34	4.37	12.54	6.54	1	70.17	16.4933		ARID3A			ARL6
ENST00000511928	lincRNA	LINC02600	long intergenic non-protein coding RNA 2600 [Source:HGNC Symbol;Acc:HGNC:53177]	0.152639	-0.36012	0.920859	5	7	58	3	2	47	20.3333		ARID3B			ARL6IP1
ENST00000602652	lincRNA	LINC02603	long intergenic non-protein coding RNA 2603 [Source:HGNC Symbol;Acc:HGNC:37186]	-0.293643	2.5862	0.761198	226	106	326	101	111	162	172		ARID4A			ARL6IP4
ENST00000468859	lincRNA	LINC02614	long intergenic non-protein coding RNA 2614 [Source:HGNC Symbol;Acc:HGNC:54072]	-0.0970594	-0.765715	0.949774	29	14	6.49	16.58	5.03	15	14.35		ARID4B			ARL6IP5
ENST00000412639	lincRNA	LNCTAM34A	long non coding transcriptional activator of miR34a [Source:HGNC Symbol;Acc:HGNC:52548]	-0.169826	1.18356	0.882023	106	80	19	71	64	13	58.8333		ARID5A			ARL6IP6
ENST00000381800	lincRNA	LOH12CR2	loss of heterozygosity, 12, chromosomal region 2 [Source:HGNC Symbol;Acc:HGNC:26524]	-0.856518	-1.11993	0.613014	8	16	22	2	8	9	10.8333		ARID5B			ARL8A
ENST00000534336	lincRNA	MALAT1	metastasis associated lung adenocarcinoma transcript 1 [Source:HGNC Symbol;Acc:HGNC:29665]	-0.354781	9.40022	0.568677	36030.4	11112.1	29814.3	14601.5	4728.44	23752.8	20006.6		ARIH1			ARL8B
ENST00000610851	lincRNA	MALAT1	metastasis associated lung adenocarcinoma transcript 1 [Source:HGNC Symbol;Acc:HGNC:29665]	-0.480926	5.49441	0.480787	2751.98	763.34	1787.53	1324.2	342.78	1094.38	1344.04		ARIH2			ARMC1
ENST00000508832	lincRNA	MALAT1	metastasis associated lung adenocarcinoma transcript 1 [Source:HGNC Symbol;Acc:HGNC:29665]	0.383247	5.40091	0.60753	1915.7	556.46	1215.36	672.15	356.63	2393.1	1184.9		ARIH2OS			ARMC10
ENST00000618132	lincRNA	MALAT1	metastasis associated lung adenocarcinoma transcript 1 [Source:HGNC Symbol;Acc:HGNC:29665]	-0.361789	4.29206	0.632936	1234.18	309.26	676.26	398.92	105.01	736.7	576.722		ARL1			ARMC2
ENST00000618925	lincRNA	MALAT1	metastasis associated lung adenocarcinoma transcript 1 [Source:HGNC Symbol;Acc:HGNC:29665]	0.207558	3.48641	0.804678	501.44	102.5	478.11	312.14	54.66	504.98	325.638		ARL10			ARMC4
ENST00000616691	lincRNA	MALAT1	metastasis associated lung adenocarcinoma transcript 1 [Source:HGNC Symbol;Acc:HGNC:29665]	-0.366661	3.33634	0.669452	486.85	275.92	300.78	245.04	108.73	279.97	282.882		ARL13B			ARMC5
ENST00000618227	lincRNA	MALAT1	metastasis associated lung adenocarcinoma transcript 1 [Source:HGNC Symbol;Acc:HGNC:29665]	-1.6927	2.77563	0.357084	525.01	177.93	312.23	240.53	7.55	0	210.542		ARL14EP			ARMC6
ENST00000544868	lincRNA	MALAT1	metastasis associated lung adenocarcinoma transcript 1 [Source:HGNC Symbol;Acc:HGNC:29665]	0.401246	1.38375	0.84298	21.84	0	225.35	41.07	1.47	163.85	75.5967		ARL15			ARMC7
ENST00000428207	lincRNA	MAPKAPK5-AS1	MAPKAPK5 antisense RNA 1 [Source:HGNC Symbol;Acc:HGNC:24091]	-0.565022	1.87832	0.706351	158.78	99.87	150.31	143.69	67.8	0	103.408		ARL16			ARMC8
ENST00000443596	lincRNA	MAPKAPK5-AS1	MAPKAPK5 antisense RNA 1 [Source:HGNC Symbol;Acc:HGNC:24091]	-0.0140153	1.91801	0.989462	175.31	74.54	113.71	50.96	109.34	93.87	102.955		ARL17A			ARMC9
ENST00000456429	lincRNA	MAPKAPK5-AS1	MAPKAPK5 antisense RNA 1 [Source:HGNC Symbol;Acc:HGNC:24091]	0.543013	1.6664	0.619693	102.01	51.29	94.6	84.72	94.28	80.75	84.6083		ARL17B			ARMCX1
ENST00000442119	lincRNA	MAPKAPK5-AS1	MAPKAPK5 antisense RNA 1 [Source:HGNC Symbol;Acc:HGNC:24091]	-0.443849	1.26089	0.696527	94.73	62.81	97.68	55.37	47.05	36.87	65.7517		ARL2			ARMCX2
ENST00000590479	lincRNA	MAPKAPK5-AS1	MAPKAPK5 antisense RNA 1 [Source:HGNC Symbol;Acc:HGNC:24091]	0.096164	-0.0518114	0.941845	33.21	22.95	25.48	20.98	25.72	18.71	24.5083		ARL2BP			ARMCX3
ENST00000609983	lincRNA	MAPKAPK5-AS1	MAPKAPK5 antisense RNA 1 [Source:HGNC Symbol;Acc:HGNC:24091]	-0.376939	-0.354061	0.786671	15.21	14.54	49.23	16.28	9.86	17.31	20.405		ARL3			ARMCX5
ENST00000452120	lincRNA	MEG3	maternally expressed 3 [Source:HGNC Symbol;Acc:HGNC:14575]	0.0804886	6.84118	0.901252	4675.86	1721.49	4877.07	2349.78	1048.04	5089.43	3293.61		ARL4A			ARMCX6
ENST00000398461	lincRNA	MEG3	maternally expressed 3 [Source:HGNC Symbol;Acc:HGNC:14575]	-0.19054	5.86847	0.77584	2714.77	1029.01	2490.2	1428.31	522.01	2005.03	1698.22		ARL4C			ARMH3
ENST00000451743	lincRNA	MEG3	maternally expressed 3 [Source:HGNC Symbol;Acc:HGNC:14575]	-0.612339	4.21302	0.423787	739.87	295.69	1269.27	416.19	178.13	461.71	560.143		ARL4D			ARMT1
ENST00000429159	lincRNA	MEG3	maternally expressed 3 [Source:HGNC Symbol;Acc:HGNC:14575]	-0.168874	3.82054	0.83224	792.28	355.66	250.32	525.09	333.68	92.65	391.613		ARL5A			ARNT
ENST00000524035	lincRNA	MEG3	maternally expressed 3 [Source:HGNC Symbol;Acc:HGNC:14575]	0.401408	3.49593	0.683674	250.64	74.08	718.61	114.47	110.81	679.06	324.612		ARL5B			ARNT2
ENST00000398460	lincRNA	MEG3	maternally expressed 3 [Source:HGNC Symbol;Acc:HGNC:14575]	0.313568	2.46119	0.750233	128.24	51.17	331.9	66.87	39.79	322.38	156.725		ARL6			ARNTL
ENST00000522771	lincRNA	MEG3	maternally expressed 3 [Source:HGNC Symbol;Acc:HGNC:14575]	0.89122	2.47489	0.496139	132.49	36.31	239.42	36.74	17.15	455.63	152.957		ARL6IP1			ARNTL2
ENST00000521404	lincRNA	MEG3	maternally expressed 3 [Source:HGNC Symbol;Acc:HGNC:14575]	-0.346249	2.29145	0.732154	184.62	135.33	189.01	119.71	70.4	114.88	135.658		ARL6IP4			ARPC1A
ENST00000455531	lincRNA	MEG3	maternally expressed 3 [Source:HGNC Symbol;Acc:HGNC:14575]	0.139052	2.18272	0.892305	89.63	81.63	252	58.67	40	235.15	126.18		ARL6IP5			ARPC1B
ENST00000556736	lincRNA	MEG3	maternally expressed 3 [Source:HGNC Symbol;Acc:HGNC:14575]	-0.102759	1.10664	0.949601	135.66	0	97.3	110.38	10.52	27.32	63.53		ARL6IP6			ARPC2
ENST00000522618	lincRNA	MEG3	maternally expressed 3 [Source:HGNC Symbol;Acc:HGNC:14575]	-0.450477	0.773629	0.705824	62.74	56.52	52.89	32.13	8.29	60.35	45.4867		ARL8A			ARPC3
ENST00000523671	lincRNA	MEG3	maternally expressed 3 [Source:HGNC Symbol;Acc:HGNC:14575]	-2.19106	0.32281	0.177715	28.39	13	155.11	19.7	0	9.95	37.6917		ARL8B			ARPC4
ENST00000398474	lincRNA	MEG3	maternally expressed 3 [Source:HGNC Symbol;Acc:HGNC:14575]	0.277809	0.0614221	0.861287	67.33	8.76	13.1	49.45	26.95	0	27.5983		ARMC1			ARPC5
ENST00000424076	lincRNA	MEG3	maternally expressed 3 [Source:HGNC Symbol;Acc:HGNC:14575]	-0.730987	-0.317966	0.631061	33.78	8.85	47.99	34.57	0	5.57	21.7933		ARMC10			ARPC5L
ENST00000554693	lincRNA	MEG8	maternally expressed 8, small nucleolar RNA host gene [Source:HGNC Symbol;Acc:HGNC:14574]	-0.0953066	5.01885	0.891632	1381	857	884	1033	685	524	894		ARMC2			ARPIN
ENST00000442197	lincRNA	MEG8	maternally expressed 8, small nucleolar RNA host gene [Source:HGNC Symbol;Acc:HGNC:14574]	-0.0213297	3.34973	0.980122	411	254	295	313	233	171	279.5		ARMC4			ARPIN-AP3S2
ENST00000414488	lincRNA	MEG8	maternally expressed 8, small nucleolar RNA host gene [Source:HGNC Symbol;Acc:HGNC:14574]	-0.0238122	3.1975	0.97834	493.5	244.32	106.36	352.98	209.81	88.64	249.268		ARMC5			ARPP19
ENST00000553465	lincRNA	MEG8	maternally expressed 8, small nucleolar RNA host gene [Source:HGNC Symbol;Acc:HGNC:14574]	-0.301009	2.75652	0.749069	265.8	177.79	256.46	182.12	91.74	158.53	188.74		ARMC6			ARRB1
ENST00000556720	lincRNA	MEG8	maternally expressed 8, small nucleolar RNA host gene [Source:HGNC Symbol;Acc:HGNC:14574]	0.0208136	2.69572	0.982498	256.02	144.84	208.18	186.01	136.15	138.46	178.277		ARMC7			ARRB2
ENST00000443252	lincRNA	MEG8	maternally expressed 8, small nucleolar RNA host gene [Source:HGNC Symbol;Acc:HGNC:14574]	-0.113215	2.44831	0.908639	176.77	146.28	202.45	136.75	121.49	108.73	148.745		ARMC8			ARRDC1
ENST00000556637	lincRNA	MEG8	maternally expressed 8, small nucleolar RNA host gene [Source:HGNC Symbol;Acc:HGNC:14574]	-0.0149574	1.97865	0.988682	181.92	126.76	35.94	141.63	111.02	23.08	103.392		ARMC9			ARRDC2
ENST00000554852	lincRNA	MEG8	maternally expressed 8, small nucleolar RNA host gene [Source:HGNC Symbol;Acc:HGNC:14574]	-0.100523	1.6886	0.926422	105.61	73.62	134.59	90.21	54.02	74.07	88.6867		ARMCX1			ARRDC3
ENST00000427085	lincRNA	MEG8	maternally expressed 8, small nucleolar RNA host gene [Source:HGNC Symbol;Acc:HGNC:14574]	0.0374433	1.2666	0.973681	65.26	57.12	97.44	45.06	51.43	70.42	64.455		ARMCX2			ARRDC4
ENST00000434716	lincRNA	MEG8	maternally expressed 8, small nucleolar RNA host gene [Source:HGNC Symbol;Acc:HGNC:14574]	-0.246799	0.884112	0.863566	8.81	11.65	187.32	9.28	12.67	90.13	53.31		ARMCX3			ARSA
ENST00000423708	lincRNA	MEG8	maternally expressed 8, small nucleolar RNA host gene [Source:HGNC Symbol;Acc:HGNC:14574]	-0.34245	0.796839	0.773243	93	21	75	52	20	33	49		ARMCX5			ARSB
ENST00000555354	lincRNA	MEG8	maternally expressed 8, small nucleolar RNA host gene [Source:HGNC Symbol;Acc:HGNC:14574]	0.047929	0.400535	0.969248	53.89	28.81	34.43	32.1	26.37	32.05	34.6083		ARMCX5-GPRASP2			ARSD
ENST00000553584	lincRNA	MEG8	maternally expressed 8, small nucleolar RNA host gene [Source:HGNC Symbol;Acc:HGNC:14574]	0.329573	0.390643	0.791316	41.37	20.6	46.62	36.57	22.74	39.73	34.605		ARMCX6			ARSG
ENST00000556475	lincRNA	MEG8	maternally expressed 8, small nucleolar RNA host gene [Source:HGNC Symbol;Acc:HGNC:14574]	0.0605967	0.357528	0.96132	39.6	31.99	39.33	31.1	17.72	40.45	33.365		ARMH3			ARSI
ENST00000554369	lincRNA	MEG8	maternally expressed 8, small nucleolar RNA host gene [Source:HGNC Symbol;Acc:HGNC:14574]	0.0717104	0.00973993	0.968276	59.74	22.88	1.48	57.3	14.58	0	25.9967		ARMT1			ARSJ
ENST00000553421	lincRNA	MEG8	maternally expressed 8, small nucleolar RNA host gene [Source:HGNC Symbol;Acc:HGNC:14574]	-0.652662	-0.444894	0.647693	39	23	12	19	12	6	18.5		ARNT			ARSK
ENST00000429368	lincRNA	MEG9	maternally expressed 9 [Source:HGNC Symbol;Acc:HGNC:43874]	-0.329011	0.779154	0.782328	69.91	23.47	91.96	41.33	13.59	49.21	48.245		ARNT2			ART1
ENST00000616213	lincRNA	MIAT	myocardial infarction associated transcript [Source:HGNC Symbol;Acc:HGNC:33425]	0.360833	3.60897	0.661756	389.93	162.21	527.01	226.48	136.64	612.68	342.492		ARNTL			ART5
ENST00000620145	lincRNA	MIAT	myocardial infarction associated transcript [Source:HGNC Symbol;Acc:HGNC:33425]	-1.87043	3.23163	0.0380629	224.09	219.78	1053.37	127.69	56.89	103.08	297.483		ARNTL2			ARV1
ENST00000613780	lincRNA	MIAT	myocardial infarction associated transcript [Source:HGNC Symbol;Acc:HGNC:33425]	1.04908	2.47965	0.553528	218.45	106	0	29.33	189.1	294.6	139.58		ARPC1A			ARVCF
ENST00000413665	lincRNA	MIAT	myocardial infarction associated transcript [Source:HGNC Symbol;Acc:HGNC:33425]	0.307402	-0.214281	0.820516	30.29	12.71	27.18	19.63	18.61	23.78	22.0333		ARPC1B			ARX
ENST00000417083	lincRNA	MIATNB	MIAT neighbor [Source:HGNC Symbol;Acc:HGNC:50731]	0.114378	-0.662879	0.939114	17	6	32	11	5	25	16		ARPC2			ASAH1
ENST00000524376	lincRNA	MIR100HG	mir-100-let-7a-2-mir-125b-1 cluster host gene [Source:HGNC Symbol;Acc:HGNC:39522]	-1.17865	2.12039	0.262208	173.22	113.26	295.01	70.35	16.81	102.12	128.462		ARPC3			ASAH2
ENST00000528986	lincRNA	MIR100HG	mir-100-let-7a-2-mir-125b-1 cluster host gene [Source:HGNC Symbol;Acc:HGNC:39522]	0.490788	0.760916	0.745283	57.18	32.45	38.55	99.7	40.49	0	44.7283		ARPC4			ASAH2B
ENST00000527474	lincRNA	MIR100HG	mir-100-let-7a-2-mir-125b-1 cluster host gene [Source:HGNC Symbol;Acc:HGNC:39522]	-0.906195	0.414337	0.496292	24.96	13	132.9	4.9	4	50.9	38.4433		ARPC4-TTLL3			ASAP1
ENST00000531381	lincRNA	MIR100HG	mir-100-let-7a-2-mir-125b-1 cluster host gene [Source:HGNC Symbol;Acc:HGNC:39522]	-0.685788	-0.181076	0.61245	24.62	5.66	73.71	14.14	13.71	13.83	24.2783		ARPC5			ASAP2
ENST00000456917	lincRNA	MIR155HG	MIR155 host gene [Source:HGNC Symbol;Acc:HGNC:35460]	0.0320482	-0.0325489	0.981769	41	33	6	19	44	1	24		ARPC5L			ASAP3
ENST00000581816	lincRNA	MIR17HG	miR-17-92a-1 cluster host gene [Source:HGNC Symbol;Acc:HGNC:23564]	1.37893	0.550467	0.267721	42.3	15.52	18.04	73.91	28.02	47.11	37.4833		ARPIN			ASB1
ENST00000400282	lincRNA	MIR17HG	miR-17-92a-1 cluster host gene [Source:HGNC Symbol;Acc:HGNC:23564]	-0.669735	0.163612	0.602502	63.26	15	50.2	21.2	4	32	30.9433		ARPIN-AP3S2			ASB13
ENST00000436880	lincRNA	MIR181A1HG	MIR181A1 host gene [Source:HGNC Symbol;Acc:HGNC:48659]	-1.34616	-0.12789	0.344708	84	22	7	30	3	2	24.6667		ARPP19			ASB3
ENST00000602507	lincRNA	MIR222HG	miR222/221 cluster host gene [Source:HGNC Symbol;Acc:HGNC:49555]	-0.506695	0.525998	0.680026	78	33.51	41.5	43	13	26	39.1683		ARRB1			ASB6
ENST00000602461	lincRNA	MIR222HG	miR222/221 cluster host gene [Source:HGNC Symbol;Acc:HGNC:49555]	0.0561362	0.084032	0.96537	35	24.49	32.5	26	22	24	27.3317		ARRB2			ASB7
ENST00000574306	lincRNA	MIR22HG	MIR22 host gene [Source:HGNC Symbol;Acc:HGNC:28219]	0.0367908	3.87975	0.962826	549.46	393.01	396.32	435.9	334.59	287.06	399.39		ARRDC1			ASB8
ENST00000334146	lincRNA	MIR22HG	MIR22 host gene [Source:HGNC Symbol;Acc:HGNC:28219]	0.0337722	0.740948	0.977455	72.76	44.57	28.43	56.81	40.69	19.06	43.72		ARRDC1-AS1			ASB9
ENST00000577164	lincRNA	MIR22HG	MIR22 host gene [Source:HGNC Symbol;Acc:HGNC:28219]	0.102965	-0.189349	0.939086	45.47	7.86	25.03	39.32	6.45	15.08	23.2017		ARRDC2			ASCC1
ENST00000608023	lincRNA	MIR29B2CHG	MIR29B2 and MIR29C host gene [Source:HGNC Symbol;Acc:HGNC:32018]	0.00355364	-0.359557	0.997958	42	17.45	7	25.98	19	6	19.5717		ARRDC3			ASCC2
ENST00000517927	lincRNA	MIR3142HG	MIR3142 host gene [Source:HGNC Symbol;Acc:HGNC:51944]	-0.169956	-0.865599	0.93077	3	32	6	0	29	3	12.1667		ARRDC3-AS1			ASCC3
ENST00000437157	lincRNA	MIR34AHG	MIR34A host gene [Source:HGNC Symbol;Acc:HGNC:51913]	0.262962	-0.479278	0.854517	9	29	11	17	11	25	17		ARRDC4			ASDURF
ENST00000607097	lincRNA	MIR378D2HG	MIR378D2 host gene [Source:HGNC Symbol;Acc:HGNC:54166]	-0.0823655	-0.804245	0.957751	22	6	24	14	9	11	14.3333		ARSA			ASF1A
ENST00000409569	lincRNA	MIR4435-2HG	MIR4435-2 host gene [Source:HGNC Symbol;Acc:HGNC:35163]	0.0928583	4.58204	0.931898	1069.25	763.54	191.7	727.69	917.84	65.68	622.617		ARSB			ASF1B
ENST00000439362	lincRNA	MIR4435-2HG	MIR4435-2 host gene [Source:HGNC Symbol;Acc:HGNC:35163]	-0.377361	1.60149	0.731757	123.4	102.48	77.59	69.32	77.73	34.36	80.8133		ARSD			ASH1L
ENST00000419736	lincRNA	MIR4435-2HG	MIR4435-2 host gene [Source:HGNC Symbol;Acc:HGNC:35163]	0.302251	-0.0544343	0.848235	31.94	35.1	1.19	28.5	41.32	1.19	23.2067		ARSG			ASH2L
ENST00000371162	lincRNA	MIR4435-2HG	MIR4435-2 host gene [Source:HGNC Symbol;Acc:HGNC:35163]	-0.121015	-0.195284	0.928574	32.25	16.44	32.64	26	18.04	10.51	22.6467		ARSI			ASIC1
ENST00000451884	lincRNA	MIR4435-2HG	MIR4435-2 host gene [Source:HGNC Symbol;Acc:HGNC:35163]	-0.117261	-0.88148	0.941161	18.09	8.25	22.21	11.85	11.83	7.78	13.335		ARSJ			ASIC2
ENST00000432818	lincRNA	MIR4435-2HG	MIR4435-2 host gene [Source:HGNC Symbol;Acc:HGNC:35163]	1.26398	-1.05234	0.450679	3.29	4.3	17.02	29.86	12.99	0.5	11.3267		ARSK			ASL
ENST00000502001	lincRNA	MIR4458HG	MIR4458 host gene [Source:HGNC Symbol;Acc:HGNC:49008]	0.400344	1.75593	0.739084	149.19	90.25	15.83	115.32	139.07	10.26	86.6533		ART1			ASMTL
ENST00000606459	lincRNA	MIR4458HG	MIR4458 host gene [Source:HGNC Symbol;Acc:HGNC:49008]	-1.04398	0.559883	0.397795	100.81	48.75	23.17	49.68	14.93	2.74	40.0133		ART5			ASNA1
ENST00000432910	lincRNA	MIR646HG	MIR646 host gene [Source:HGNC Symbol;Acc:HGNC:27659]	0.184702	-0.120583	0.889751	43	11	25	43	11	12	24.1667		ARV1			ASNS
ENST00000360737	lincRNA	MIRLET7BHG	MIRLET7B host gene [Source:HGNC Symbol;Acc:HGNC:37189]	0.0351816	3.21042	0.967932	308.93	190.05	385.43	230.81	183.24	247.13	257.598		ARVCF			ASNSD1
ENST00000435439	lincRNA	MIRLET7BHG	MIRLET7B host gene [Source:HGNC Symbol;Acc:HGNC:37189]	0.0350421	-0.0395249	0.978738	45.07	16.95	24.57	26.56	13.92	24.98	25.3417		ARX			ASPA
ENST00000381051	lincRNA	MIRLET7BHG	MIRLET7B host gene [Source:HGNC Symbol;Acc:HGNC:37189]	0.696164	-0.0639823	0.599802	20	18	27	15.63	24.84	37.84	23.885		ASAH1			ASPH
ENST00000445430	lincRNA	MUC20-OT1	MUC20 overlapping transcript [Source:HGNC Symbol;Acc:HGNC:53807]	-0.150193	2.90034	0.870295	259.96	136.19	381.3	112.98	109.84	272.4	212.112		ASAH2			ASPHD1
ENST00000429897	lincRNA	MUC20-OT1	MUC20 overlapping transcript [Source:HGNC Symbol;Acc:HGNC:53807]	0.319716	1.93605	0.762941	132.28	69.2	123.8	93.28	50.03	156.67	104.21		ASAH2B			ASPHD2
ENST00000453324	lincRNA	MUC20-OT1	MUC20 overlapping transcript [Source:HGNC Symbol;Acc:HGNC:53807]	-0.247591	0.342417	0.843352	21.21	30.77	73.44	26.43	31.51	18.49	33.6417		ASAP1			ASPM
ENST00000445707	lincRNA	MUC20-OT1	MUC20 overlapping transcript [Source:HGNC Symbol;Acc:HGNC:53807]	0.108517	0.0370807	0.933472	8	7	82.4	20	8	41.67	27.845		ASAP2			ASPN
ENST00000457233	lincRNA	MUC20-OT1	MUC20 overlapping transcript [Source:HGNC Symbol;Acc:HGNC:53807]	0.1278	-0.080209	0.923144	28.3	25.22	24.2	18.56	26.64	19.62	23.7567		ASAP3			ASPRV1
ENST00000501122	lincRNA	NEAT1	nuclear paraspeckle assembly transcript 1 [Source:HGNC Symbol;Acc:HGNC:30815]	-0.289223	6.54917	0.657715	5113.53	1800.55	3287.96	2475.93	1284.23	2317.45	2713.28		ASB1			ASPSCR1
ENST00000499732	lincRNA	NEAT1	nuclear paraspeckle assembly transcript 1 [Source:HGNC Symbol;Acc:HGNC:30815]	0.020593	2.49899	0.983211	262.16	100.87	183.26	69.04	62.35	267.27	157.492		ASB13			ASRGL1
ENST00000616315	lincRNA	NEAT1	nuclear paraspeckle assembly transcript 1 [Source:HGNC Symbol;Acc:HGNC:30815]	0.353336	0.512524	0.773549	82.39	17.14	19.23	36.03	22.43	50.27	37.915		ASB16-AS1			ASS1
ENST00000623646	lincRNA	NKAIN3-IT1	NKAIN3 intronic transcript [Source:HGNC Symbol;Acc:HGNC:48595]	-1.31109	1.45762	0.664607	0	0	424	0	0	105	88.1667		ASB3			ASTE1
ENST00000565493	lincRNA	NORAD	non-coding RNA activated by DNA damage [Source:HGNC Symbol;Acc:HGNC:44311]	-0.165863	8.98878	0.790465	18442	10671	23698	14789	5710	14339	14608.2		ASB6			ASTN1
ENST00000426282	lincRNA	NUP50-DT	NUP50 divergent transcript [Source:HGNC Symbol;Acc:HGNC:50502]	0.462506	1.9381	0.662836	85.9	49.78	186.36	91.71	66.08	153.06	105.482		ASB7			ASTN2
ENST00000432502	lincRNA	NUP50-DT	NUP50 divergent transcript [Source:HGNC Symbol;Acc:HGNC:50502]	0.285821	-0.827874	0.870784	22.73	16.15	0	31.29	8.59	1.5	13.3767		ASB8			ASXL1
ENST00000332965	lincRNA	OGFRP1	opioid growth factor receptor pseudogene 1 [Source:HGNC Symbol;Acc:HGNC:50511]	0.769337	-0.741545	0.616839	7	7	25.69	10	11	26.61	14.55		ASB9			ASXL2
ENST00000454935	lincRNA	OLMALINC	oligodendrocyte maturation-associated long intergenic non-coding RNA [Source:HGNC Symbol;Acc:HGNC:28060]	0.304424	1.31744	0.787701	79	44	89	51	29	112	67.3333		ASCC1			ASXL3
ENST00000442383	lincRNA	OSER1-DT	OSER1 divergent transcript [Source:HGNC Symbol;Acc:HGNC:48585]	-0.552236	0.626933	0.64937	72.95	13.2	95.76	33.36	24.94	24.34	44.0917		ASCC2			ATAD1
ENST00000439943	lincRNA	OSER1-DT	OSER1 divergent transcript [Source:HGNC Symbol;Acc:HGNC:48585]	-0.163737	0.352884	0.895877	42.9	44.8	24.65	39.64	11.06	33.66	32.785		ASCC3			ATAD2
ENST00000515734	lincRNA	PART1	prostate androgen-regulated transcript 1 [Source:HGNC Symbol;Acc:HGNC:17263]	-0.211448	-0.85341	0.90589	25.84	20	0	12	19	1	12.9733		ASDURF			ATAD2B
ENST00000608317	lincRNA	PAXIP1-AS1	PAXIP1 antisense RNA 1 (head to head) [Source:HGNC Symbol;Acc:HGNC:27328]	-0.317347	3.15188	0.719724	336	137	528	234	108	224	261.167		ASF1A			ATAD3A
ENST00000627127	lincRNA	PCAT14	prostate cancer associated transcript 14 [Source:HGNC Symbol;Acc:HGNC:48977]	-0.378652	0.804935	0.84724	103.96	0	99.6	64.01	0	41.88	51.575		ASF1B			ATAD3B
ENST00000602322	lincRNA	PCF11-AS1	PCF11 antisense RNA 1 [Source:HGNC Symbol;Acc:HGNC:52263]	-0.95779	-0.379413	0.498117	21	13	57	6	7	19	20.5		ASH1L			ATAD5
ENST00000442069	lincRNA	PGM5P3-AS1	PGM5P3 antisense RNA 1 [Source:HGNC Symbol;Acc:HGNC:51194]	-0.631036	-0.195198	0.769513	5.21	0	99.8	1	1	39.88	24.4817		ASH1L-AS1			ATAT1
ENST00000450636	lincRNA	PGM5P4-AS1	PGM5P4 antisense RNA 1 [Source:HGNC Symbol;Acc:HGNC:51195]	-0.822835	0.735114	0.715057	2.79	3	216.39	3	0	75.43	50.1017		ASH2L			ATE1
ENST00000440955	lincRNA	PINCR	p53-induced noncoding RNA [Source:HGNC Symbol;Acc:HGNC:53590]	-0.029737	3.42889	0.985323	618	332	9	459	294	10	287		ASIC1			ATF1
ENST00000445427	lincRNA	PRKCQ-AS1	PRKCQ antisense RNA 1 [Source:HGNC Symbol;Acc:HGNC:44689]	0.191663	0.767561	0.872303	45.24	63.39	20.96	54.99	51.9	18.86	42.5567		ASIC2			ATF2
ENST00000613651	lincRNA	PRKCQ-AS1	PRKCQ antisense RNA 1 [Source:HGNC Symbol;Acc:HGNC:44689]	0.0500173	-0.897954	0.975018	12.13	22.53	4.91	3.52	25.92	4.14	12.1917		ASL			ATF3
ENST00000453426	lincRNA	PSMB8-AS1	PSMB8 antisense RNA 1 (head to head) [Source:HGNC Symbol;Acc:HGNC:39758]	-0.251634	0.75288	0.893925	114.28	46.77	0	57.75	46.43	1	44.3717		ASMTL			ATF4
ENST00000437621	lincRNA	PSMG3-AS1	PSMG3 antisense RNA 1 (head to head) [Source:HGNC Symbol;Acc:HGNC:22230]	0.34878	2.51342	0.75476	74.87	39.35	422.03	74.3	35.15	341.25	164.492		ASNA1			ATF5
ENST00000457484	lincRNA	PSMG3-AS1	PSMG3 antisense RNA 1 (head to head) [Source:HGNC Symbol;Acc:HGNC:22230]	0.503107	1.00761	0.665722	49.72	29.13	81.24	49.64	24.11	90.13	53.995		ASNS			ATF6
ENST00000512067	lincRNA	PURPL	p53 upregulated regulator of p53 levels [Source:HGNC Symbol;Acc:HGNC:48995]	-0.874573	4.81089	0.225295	1903.23	571.19	1151.35	913.48	220.59	332.93	848.795		ASNSD1			ATF6B
ENST00000514255	lincRNA	PURPL	p53 upregulated regulator of p53 levels [Source:HGNC Symbol;Acc:HGNC:48995]	-0.813551	1.14701	0.481364	111.41	80.2	55.18	70.87	15.63	28.68	60.3283		ASPA			ATF7
ENST00000510165	lincRNA	PURPL	p53 upregulated regulator of p53 levels [Source:HGNC Symbol;Acc:HGNC:48995]	-0.139559	1.00942	0.904373	108.96	19.64	81.06	64.6	35.55	31.18	56.8317		ASPH			ATF7IP
ENST00000505775	lincRNA	PURPL	p53 upregulated regulator of p53 levels [Source:HGNC Symbol;Acc:HGNC:48995]	-0.36317	0.935485	0.756561	100.65	52.7	38.92	73.5	26.72	17.85	51.7233		ASPHD1			ATF7IP2
ENST00000503107	lincRNA	PURPL	p53 upregulated regulator of p53 levels [Source:HGNC Symbol;Acc:HGNC:48995]	0.137774	0.916641	0.906412	75.76	38.27	52.2	67.51	43.08	26.23	50.5083		ASPHD2			ATG10
ENST00000521951	lincRNA	PVT1	Pvt1 oncogene [Source:HGNC Symbol;Acc:HGNC:9709]	-0.374422	1.89957	0.725154	201.79	92.58	98.45	85.9	38.69	105.17	103.763		ASPM			ATG101
ENST00000517790	lincRNA	PVT1	Pvt1 oncogene [Source:HGNC Symbol;Acc:HGNC:9709]	-0.348702	1.14311	0.761624	97.39	63.37	62.2	53.84	47.57	31.9	59.3783		ASPN			ATG12
ENST00000520913	lincRNA	PVT1	Pvt1 oncogene [Source:HGNC Symbol;Acc:HGNC:9709]	0.400061	0.788669	0.736795	82.34	32.07	22.63	52.03	58.29	22.93	45.0483		ASPRV1			ATG13
ENST00000518528	lincRNA	PVT1	Pvt1 oncogene [Source:HGNC Symbol;Acc:HGNC:9709]	-0.280441	0.732291	0.814871	70.25	56.13	30.03	48.01	33.42	22.16	43.3333		ASPSCR1			ATG14
ENST00000513868	lincRNA	PVT1	Pvt1 oncogene [Source:HGNC Symbol;Acc:HGNC:9709]	-0.392484	0.625965	0.74634	73.19	40.32	44.12	37.74	31.93	20.43	41.2883		ASRGL1			ATG16L1
ENST00000504719	lincRNA	PVT1	Pvt1 oncogene [Source:HGNC Symbol;Acc:HGNC:9709]	0.738854	-0.333789	0.595003	52.99	1.89	2.97	18	34.52	9.8	20.0283		ASS1			ATG16L2
ENST00000501011	lincRNA	RAB30-AS1	RAB30 antisense RNA 1 (head to head) [Source:HGNC Symbol;Acc:HGNC:48672]	-0.215286	2.18068	0.834095	222.39	105.83	130.66	150.99	104.46	39.74	125.678		ASTE1			ATG2A
ENST00000530270	lincRNA	RAB30-AS1	RAB30 antisense RNA 1 (head to head) [Source:HGNC Symbol;Acc:HGNC:48672]	-0.411781	0.938188	0.725186	65.85	22.8	128.48	25.26	16.1	69.55	54.6733		ASTN1			ATG2B
ENST00000534499	lincRNA	RAB30-AS1	RAB30 antisense RNA 1 (head to head) [Source:HGNC Symbol;Acc:HGNC:48672]	-0.788773	0.165969	0.540382	28.29	19.09	85.42	12.52	6.8	34.1	31.0367		ASTN2			ATG3
ENST00000533708	lincRNA	RAB30-AS1	RAB30 antisense RNA 1 (head to head) [Source:HGNC Symbol;Acc:HGNC:48672]	-0.945741	-0.654627	0.531394	22.91	12.01	37.47	3.99	9.08	12.6	16.3433		ASXL1			ATG4A
ENST00000440595	lincRNA	RALY-AS1	RALY antisense RNA 1 [Source:HGNC Symbol;Acc:HGNC:50743]	-0.612155	-0.230474	0.653545	43	9.45	43	4.89	10	26.76	22.85		ASXL2			ATG4B
ENST00000618285	lincRNA	RALY-AS1	RALY antisense RNA 1 [Source:HGNC Symbol;Acc:HGNC:50743]	0.716703	-1.05956	0.665908	7	1	26	3	11	21	11.5		ASXL3			ATG4C
ENST00000568911	lincRNA	RBFADN	RBFA downstream neighbor [Source:HGNC Symbol;Acc:HGNC:48591]	-0.385981	0.517353	0.76309	31	9	123	23	2	58	41		ATAD1			ATG4D
ENST00000562391	lincRNA	RBFADN	RBFA downstream neighbor [Source:HGNC Symbol;Acc:HGNC:48591]	-0.292951	0.0788781	0.821008	24	13	74	15	16	30	28.6667		ATAD2			ATG5
ENST00000602361	lincRNA	RMRP	RNA component of mitochondrial RNA processing endoribonuclease [Source:HGNC Symbol;Acc:HGNC:10031]	0.259111	12.4725	0.669797	248892	112128	135826	179835	134635	126937	156376		ATAD2B			ATG7
ENST00000538559	lincRNA	RMST	rhabdomyosarcoma 2 associated transcript [Source:HGNC Symbol;Acc:HGNC:29893]	-0.134757	0.413394	0.959754	0	0	146.5	1.57	0	80.93	38.1667		ATAD3A			ATG9A
ENST00000548886	lincRNA	RMST	rhabdomyosarcoma 2 associated transcript [Source:HGNC Symbol;Acc:HGNC:29893]	-0.32449	0.0174691	0.895288	2.85	0	111.62	0.43	0	56.11	28.5017		ATAD3B			ATIC
ENST00000530778	lincRNA	RNF139-AS1	RNF139 antisense RNA 1 (head to head) [Source:HGNC Symbol;Acc:HGNC:48940]	-0.218603	0.412062	0.860284	44.94	24.6	63.35	34.5	10.63	38.64	36.11		ATAD5			ATL2
ENST00000499418	lincRNA	RNF139-AS1	RNF139 antisense RNA 1 (head to head) [Source:HGNC Symbol;Acc:HGNC:48940]	-0.266935	-0.0238975	0.838833	34.06	13.4	52.65	17.5	8.37	32.36	26.39		ATAT1			ATL3
ENST00000473970	lincRNA	RPARP-AS1	RPARP antisense RNA 1 [Source:HGNC Symbol;Acc:HGNC:45238]	-0.0247876	3.39764	0.976738	310.68	208.36	522.48	263.02	207.57	267.2	296.552		ATE1			ATM
ENST00000492465	lincRNA	RPARP-AS1	RPARP antisense RNA 1 [Source:HGNC Symbol;Acc:HGNC:45238]	0.729868	-0.484806	0.612467	15.38	9.17	24.6	11.31	26.45	18.6	17.585		ATF1			ATMIN
ENST00000494270	lincRNA	RPARP-AS1	RPARP antisense RNA 1 [Source:HGNC Symbol;Acc:HGNC:45238]	1.2349	-0.717563	0.423273	6.35	7.26	18.49	18.63	17.63	18.89	14.5417		ATF2			ATN1
ENST00000499642	lincRNA	RRS1-AS1	RRS1 antisense RNA 1 (head to head) [Source:HGNC Symbol;Acc:HGNC:50465]	0.950544	-1.06934	0.569068	12	1	17	8	7	23	11.3333		ATF3			ATOX1
ENST00000421004	lincRNA	SCAMP1-AS1	SCAMP1 antisense RNA 1 [Source:HGNC Symbol;Acc:HGNC:50544]	-0.525631	2.64604	0.583626	183	131	415	151	88	124	182		ATF4			ATP10A
ENST00000431759	lincRNA	SLC2A1-AS1	SLC2A1 antisense RNA 1 [Source:HGNC Symbol;Acc:HGNC:44187]	-0.40458	-0.316854	0.769739	30.15	24.99	21.76	15.66	23.07	5.29	20.1533		ATF5			ATP10D
ENST00000623342	lincRNA	SND1-IT1	SND1 intronic transcript 1 [Source:HGNC Symbol;Acc:HGNC:24158]	0.29223	-1.19771	0.864034	20	2	12	3	2	23	10.3333		ATF6			ATP11A
ENST00000539921	lincRNA	SNHG1	small nucleolar RNA host gene 1 [Source:HGNC Symbol;Acc:HGNC:32688]	-0.133828	4.5948	0.855113	737.34	508.24	1234.33	545.61	399.9	692.54	686.327		ATF6B			ATP11B
ENST00000540725	lincRNA	SNHG1	small nucleolar RNA host gene 1 [Source:HGNC Symbol;Acc:HGNC:32688]	-0.293853	4.01629	0.705853	513.09	461.37	694.31	354.28	525.04	119.16	444.542		ATF7			ATP11C
ENST00000537869	lincRNA	SNHG1	small nucleolar RNA host gene 1 [Source:HGNC Symbol;Acc:HGNC:32688]	-0.851842	0.997451	0.467379	157.37	37.52	47.73	51.53	26.3	19.72	56.695		ATF7IP			ATP13A1
ENST00000537925	lincRNA	SNHG1	small nucleolar RNA host gene 1 [Source:HGNC Symbol;Acc:HGNC:32688]	-0.98639	0.639261	0.639254	17.38	0	196.89	37.34	0	33.11	47.4533		ATF7IP2			ATP13A2
ENST00000537068	lincRNA	SNHG1	small nucleolar RNA host gene 1 [Source:HGNC Symbol;Acc:HGNC:32688]	-0.667773	-0.0236946	0.61275	32.54	26.46	47.88	10.42	24.78	12.63	25.785		ATG10			ATP13A3
ENST00000545440	lincRNA	SNHG1	small nucleolar RNA host gene 1 [Source:HGNC Symbol;Acc:HGNC:32688]	0.267964	-0.107152	0.840407	34.75	22.05	14.66	48.97	12.73	8.52	23.6133		ATG101			ATP1A1
ENST00000541615	lincRNA	SNHG1	small nucleolar RNA host gene 1 [Source:HGNC Symbol;Acc:HGNC:32688]	0.203526	-0.634413	0.89113	20.69	9.69	22.45	20.07	18.61	4.64	16.025		ATG12			ATP1A3
ENST00000542112	lincRNA	SNHG1	small nucleolar RNA host gene 1 [Source:HGNC Symbol;Acc:HGNC:32688]	-0.0590641	-0.831672	0.971977	22.02	16.05	8.97	3.46	29.03	0	13.255		ATG13			ATP1B1
ENST00000541578	lincRNA	SNHG1	small nucleolar RNA host gene 1 [Source:HGNC Symbol;Acc:HGNC:32688]	0.0113073	-1.17502	0.994695	20.56	7.67	7.6	7.03	8.95	10.27	10.3467		ATG14			ATP1B3
ENST00000359074	lincRNA	SNHG11	small nucleolar RNA host gene 11 [Source:HGNC Symbol;Acc:HGNC:25046]	0.32654	0.412944	0.792821	9.19	38.73	54.75	28.04	50.16	20.59	33.5767		ATG16L1			ATP23
ENST00000421599	lincRNA	SNHG11	small nucleolar RNA host gene 11 [Source:HGNC Symbol;Acc:HGNC:25046]	0.106434	-0.437238	0.946309	38.2	16.83	5.35	24.1	25.19	0	18.2783		ATG16L2			ATP2A2
ENST00000434729	lincRNA	SNHG11	small nucleolar RNA host gene 11 [Source:HGNC Symbol;Acc:HGNC:25046]	0.459572	-1.10284	0.825055	10.67	16.28	0	31.12	0	5.63	10.6167		ATG2A			ATP2A3
ENST00000578968	lincRNA	SNHG15	small nucleolar RNA host gene 15 [Source:HGNC Symbol;Acc:HGNC:27797]	0.12934	4.75957	0.85744	880.4	821.17	602.42	699.22	926.27	336.4	710.98		ATG2B			ATP2B1
ENST00000577700	lincRNA	SNHG15	small nucleolar RNA host gene 15 [Source:HGNC Symbol;Acc:HGNC:27797]	-0.165017	4.61788	0.821446	1073.21	571.33	843.55	689.31	559.72	390.55	687.945		ATG3			ATP2B4
ENST00000585030	lincRNA	SNHG15	small nucleolar RNA host gene 15 [Source:HGNC Symbol;Acc:HGNC:27797]	0.268774	3.06493	0.764425	313.7	229.64	135.82	214.33	324.56	89.18	217.872		ATG4A			ATP2C1
ENST00000582727	lincRNA	SNHG15	small nucleolar RNA host gene 15 [Source:HGNC Symbol;Acc:HGNC:27797]	-0.398413	1.13987	0.729028	111.04	54.36	65.16	72.15	39.44	20.77	60.4867		ATG4B			ATP2C2
ENST00000580528	lincRNA	SNHG15	small nucleolar RNA host gene 15 [Source:HGNC Symbol;Acc:HGNC:27797]	-0.399096	0.333884	0.750617	46.6	26.32	59.68	20.17	37.08	12.64	33.7483		ATG4C			ATP5F1A
ENST00000579383	lincRNA	SNHG15	small nucleolar RNA host gene 15 [Source:HGNC Symbol;Acc:HGNC:27797]	-0.508602	0.293109	0.72293	49.42	40.53	33.69	39.09	29.13	0	31.9767		ATG4D			ATP5F1B
ENST00000493536	lincRNA	SNHG16	small nucleolar RNA host gene 16 [Source:HGNC Symbol;Acc:HGNC:44352]	-0.346352	7.5899	0.588546	5581.92	4475.43	11109.9	3873.21	4198.53	3843.44	5513.74		ATG5			ATP5F1C
ENST00000590435	lincRNA	SNHG16	small nucleolar RNA host gene 16 [Source:HGNC Symbol;Acc:HGNC:44352]	-0.356809	6.05363	0.591029	2269.64	1654.2	3286.07	1518.28	1300.19	1307.08	1889.24		ATG7			ATP5F1D
ENST00000587838	lincRNA	SNHG16	small nucleolar RNA host gene 16 [Source:HGNC Symbol;Acc:HGNC:44352]	-0.268981	5.71986	0.689859	2043.66	1247.18	2279.04	1201.76	998.72	1188.88	1493.21		ATG9A			ATP5F1E
ENST00000448136	lincRNA	SNHG16	small nucleolar RNA host gene 16 [Source:HGNC Symbol;Acc:HGNC:44352]	-0.439183	4.86984	0.53767	877.75	612.08	1868.22	578.75	516.82	656.88	851.75		ATIC			ATP5IF1
ENST00000586942	lincRNA	SNHG16	small nucleolar RNA host gene 16 [Source:HGNC Symbol;Acc:HGNC:44352]	-0.146934	1.41618	0.89563	91.64	70.26	95.79	62.55	82.15	27.22	71.6017		ATL2			ATP5MC1
ENST00000591956	lincRNA	SNHG16	small nucleolar RNA host gene 16 [Source:HGNC Symbol;Acc:HGNC:44352]	-0.122646	0.386988	0.921571	37.31	29.82	57.38	22.76	36.08	23.39	34.4567		ATL3			ATP5MC2
ENST00000436764	lincRNA	SNHG17	small nucleolar RNA host gene 17 [Source:HGNC Symbol;Acc:HGNC:48600]	0.290275	1.8452	0.786249	79.8	43.79	203.22	44.09	42.78	187.2	100.147		ATM			ATP5MC3
ENST00000423536	lincRNA	SNHG17	small nucleolar RNA host gene 17 [Source:HGNC Symbol;Acc:HGNC:48600]	1.09293	1.05388	0.538197	0.5	15.96	119.36	25.84	6.25	164.75	55.4433		ATMIN			ATP5MD
ENST00000456953	lincRNA	SNHG17	small nucleolar RNA host gene 17 [Source:HGNC Symbol;Acc:HGNC:48600]	-0.0989096	0.11025	0.938844	30	27.52	41.07	30.86	30.15	7.96	27.9267		ATN1			ATP5ME
ENST00000417578	lincRNA	SNHG17	small nucleolar RNA host gene 17 [Source:HGNC Symbol;Acc:HGNC:48600]	0.34714	-0.728611	0.843902	2.99	4.72	41.86	0	8.59	32.36	15.0867		ATOX1			ATP5MF
ENST00000508179	lincRNA	SNHG18	small nucleolar RNA host gene 18 [Source:HGNC Symbol;Acc:HGNC:49007]	-0.581905	-0.671653	0.782913	0	36.82	18.89	0	24.69	6.45	14.475		ATP10A			ATP5MF-PTCD1
ENST00000563192	lincRNA	SNHG19	small nucleolar RNA host gene 19 [Source:HGNC Symbol;Acc:HGNC:49574]	-0.565388	4.51579	0.445696	813	420	1539	482	436	381	678.5		ATP10D			ATP5MG
ENST00000582965	lincRNA	SNHG25	small nucleolar RNA host gene 25 [Source:HGNC Symbol;Acc:HGNC:51534]	0.191496	2.28289	0.849955	147.11	146.98	106.89	100.66	192.31	59.56	125.585		ATP11A			ATP5MPL
ENST00000422542	lincRNA	SNHG26	small nucleolar RNA host gene 26 [Source:HGNC Symbol;Acc:HGNC:53131]	-0.385458	1.30849	0.751216	145	87	10	77	64	8	65.1667		ATP11B			ATP5PB
ENST00000415611	lincRNA	SNHG26	small nucleolar RNA host gene 26 [Source:HGNC Symbol;Acc:HGNC:53131]	-0.222747	1.2748	0.844407	124	81	20	89	56	12	63.6667		ATP11C			ATP5PD
ENST00000413987	lincRNA	SNHG3	small nucleolar RNA host gene 3 [Source:HGNC Symbol;Acc:HGNC:10118]	-0.387942	5.48076	0.56948	1782.07	780.9	2571.55	1060.91	756.92	938.35	1315.12		ATP13A1			ATP5PF
ENST00000507197	lincRNA	SNHG4	small nucleolar RNA host gene 4 [Source:HGNC Symbol;Acc:HGNC:32964]	-0.348672	3.96693	0.655927	521.92	464.4	643.19	330.28	357.29	274.46	431.923		ATP13A2			ATP5PO
ENST00000514110	lincRNA	SNHG4	small nucleolar RNA host gene 4 [Source:HGNC Symbol;Acc:HGNC:32964]	-0.585363	1.97039	0.580385	93.94	98.95	257.06	72.18	55.46	90.32	111.318		ATP13A3			ATP6AP1
ENST00000505522	lincRNA	SNHG4	small nucleolar RNA host gene 4 [Source:HGNC Symbol;Acc:HGNC:32964]	-0.33695	1.23426	0.767503	73.4	48.57	129.43	37.38	52.86	49.51	65.1917		ATP1A1			ATP6AP2
ENST00000448190	lincRNA	SNHG4	small nucleolar RNA host gene 4 [Source:HGNC Symbol;Acc:HGNC:32964]	-0.0126358	0.311082	0.991977	27.67	31.46	52.72	8.83	33.63	38.08	32.065		ATP1A3			ATP6V0A1
ENST00000506188	lincRNA	SNHG4	small nucleolar RNA host gene 4 [Source:HGNC Symbol;Acc:HGNC:32964]	0.0663858	0.272682	0.958061	37.3	24.52	46.14	13.54	24.91	42.93	31.5567		ATP1B1			ATP6V0A2
ENST00000414002	lincRNA	SNHG5	small nucleolar RNA host gene 5 [Source:HGNC Symbol;Acc:HGNC:21026]	-0.2602	6.73902	0.689087	3700.11	2118.8	5786.73	2247.01	1860.61	2792.04	3084.22		ATP1B3			ATP6V0B
ENST00000369605	lincRNA	SNHG5	small nucleolar RNA host gene 5 [Source:HGNC Symbol;Acc:HGNC:21026]	-0.44892	5.29502	0.514175	1494.15	838	2163.32	922.63	761.08	667.93	1141.19		ATP23			ATP6V0C
ENST00000433843	lincRNA	SNHG5	small nucleolar RNA host gene 5 [Source:HGNC Symbol;Acc:HGNC:21026]	-0.519572	3.81706	0.515842	526.63	317.85	787.59	342.95	321.47	147.33	407.303		ATP2A2			ATP6V0D1
ENST00000428833	lincRNA	SNHG5	small nucleolar RNA host gene 5 [Source:HGNC Symbol;Acc:HGNC:21026]	-0.129274	2.12359	0.900709	151.03	69.27	232.44	96.95	58.22	136.97	124.147		ATP2A3			ATP6V0E1
ENST00000623910	lincRNA	SNHG5	small nucleolar RNA host gene 5 [Source:HGNC Symbol;Acc:HGNC:21026]	0.0928669	1.14349	0.935499	74.15	33.22	100.7	48.64	40.09	67.39	60.6983		ATP2B1			ATP6V0E2
ENST00000623001	lincRNA	SNHG5	small nucleolar RNA host gene 5 [Source:HGNC Symbol;Acc:HGNC:21026]	0.159104	0.604461	0.895751	43.3	28.12	63.34	16.85	34.44	55.33	40.23		ATP2B1-AS1			ATP6V1A
ENST00000435947	lincRNA	SNHG5	small nucleolar RNA host gene 5 [Source:HGNC Symbol;Acc:HGNC:21026]	-0.853336	-0.0873733	0.523324	36.71	11.7	64.9	13.31	18.47	9.57	25.7767		ATP2B4			ATP6V1B1
ENST00000520944	lincRNA	SNHG6	small nucleolar RNA host gene 6 [Source:HGNC Symbol;Acc:HGNC:32965]	0.0174626	5.30128	0.979708	1206.25	909.31	1638.8	1055.89	1046.25	687.39	1090.65		ATP2C1			ATP6V1B2
ENST00000521399	lincRNA	SNHG6	small nucleolar RNA host gene 6 [Source:HGNC Symbol;Acc:HGNC:32965]	0.0224863	3.00385	0.980176	316.33	231.64	169.91	237.18	238.53	89.23	213.803		ATP2C2			ATP6V1C1
ENST00000520348	lincRNA	SNHG6	small nucleolar RNA host gene 6 [Source:HGNC Symbol;Acc:HGNC:32965]	-0.1366	0.16408	0.914979	23.38	13.15	76.4	19.17	16.49	33.89	30.4133		ATP5F1A			ATP6V1C2
ENST00000602414	lincRNA	SNHG8	small nucleolar RNA host gene 8 [Source:HGNC Symbol;Acc:HGNC:33098]	-0.165035	6.45998	0.800623	3074.47	1911.2	4114.48	2522.15	1973.52	1404.68	2500.08		ATP5F1B			ATP6V1D
ENST00000602520	lincRNA	SNHG8	small nucleolar RNA host gene 8 [Source:HGNC Symbol;Acc:HGNC:33098]	0.00368418	4.94219	0.996659	1551.1	812.05	461.07	1069.2	979.89	118.04	831.892		ATP5F1C			ATP6V1E1
ENST00000602819	lincRNA	SNHG8	small nucleolar RNA host gene 8 [Source:HGNC Symbol;Acc:HGNC:33098]	0.0160766	4.49423	0.982684	874.4	602.76	591.8	687.84	624.56	284.85	611.035		ATP5F1D			ATP6V1E2
ENST00000602573	lincRNA	SNHG8	small nucleolar RNA host gene 8 [Source:HGNC Symbol;Acc:HGNC:33098]	-0.0585595	3.86285	0.94103	494.41	390.67	495.11	278.3	357.67	356.48	395.44		ATP5F1E			ATP6V1F
ENST00000602483	lincRNA	SNHG8	small nucleolar RNA host gene 8 [Source:HGNC Symbol;Acc:HGNC:33098]	0.0660008	1.30352	0.953468	98.82	47.15	82.88	72.99	74.13	25.34	66.885		ATP5IF1			ATP6V1G1
ENST00000531523	lincRNA	SNHG9	small nucleolar RNA host gene 9 [Source:HGNC Symbol;Acc:HGNC:33102]	0.120017	1.58871	0.913157	89	49	145	33	97	79	82		ATP5MC1			ATP6V1G2
ENST00000535372	lincRNA	SOD2-OT1	SOD2 overlapping transcript 1 [Source:HGNC Symbol;Acc:HGNC:53445]	-0.0344428	-0.219053	0.979703	25.61	9.54	45.97	22.83	12.13	19.94	22.67		ATP5MC2			ATP6V1H
ENST00000602324	lincRNA	SPACA6P-AS	SPACA6P antisense RNA [Source:HGNC Symbol;Acc:HGNC:49383]	0.159292	1.1141	0.88986	62	9	143	34	17	105	61.6667		ATP5MC3			ATP7A
ENST00000602385	lincRNA	TERC	telomerase RNA component [Source:HGNC Symbol;Acc:HGNC:11727]	0.494701	2.98762	0.586527	260.43	217.83	98.19	240.5	326.2	73.88	202.838		ATP5MD			ATP7B
ENST00000445791	lincRNA	TEX41	testis expressed 41 [Source:HGNC Symbol;Acc:HGNC:48667]	-1.48072	-0.368783	0.311117	63.78	10.41	26.21	13.83	0	12.08	21.0517		ATP5ME			ATP8A1
ENST00000565181	lincRNA	TMEM202-AS1	TMEM202 antisense RNA 1 [Source:HGNC Symbol;Acc:HGNC:53265]	-0.0271813	0.153466	0.983077	47	22	32.69	11.79	14	47	29.08		ATP5MF			ATP8A2
ENST00000359941	lincRNA	TP53TG1	TP53 target 1 [Source:HGNC Symbol;Acc:HGNC:17026]	-0.134222	2.72318	0.903855	330.09	229.42	38.08	236.86	185.4	22.71	173.76		ATP5MF-PTCD1			ATP8B1
ENST00000421293	lincRNA	TP53TG1	TP53 target 1 [Source:HGNC Symbol;Acc:HGNC:17026]	0.447702	1.11776	0.743554	116.51	41.52	9.41	106.76	66.11	2.74	57.175		ATP5MG			ATP8B2
ENST00000416560	lincRNA	TP53TG1	TP53 target 1 [Source:HGNC Symbol;Acc:HGNC:17026]	0.924449	-0.686167	0.696559	40.91	0	0	27.07	24.04	0	15.3367		ATP5MPL			ATP9A
ENST00000606714	lincRNA	TRAM2-AS1	TRAM2 antisense RNA 1 (head to head) [Source:HGNC Symbol;Acc:HGNC:48663]	0.380654	0.777422	0.749313	49.1	24.2	69.83	52.78	34	46.28	46.0317		ATP5PB			ATP9B
ENST00000514146	lincRNA	TRIM52-AS1	TRIM52 antisense RNA 1 (head to head) [Source:HGNC Symbol;Acc:HGNC:49006]	-0.643382	1.13077	0.577131	95.3	36.27	127.7	64	21.01	34	63.0467		ATP5PD			ATPAF1
ENST00000604411	lincRNA	TSIX	TSIX transcript, XIST antisense RNA [Source:HGNC Symbol;Acc:HGNC:12377]	-0.199456	-0.93512	0.941245	0	0	52	0	0	28	13.3333		ATP5PF			ATPAF2
ENST00000426037	lincRNA	UBAC2-AS1	UBAC2 antisense RNA 1 [Source:HGNC Symbol;Acc:HGNC:42502]	-0.109875	2.61608	0.908971	246.09	129	237.67	151.45	134	127	170.868		ATP5PO			ATPSCKMT
ENST00000534991	lincRNA	URB1-AS1	URB1 antisense RNA 1 (head to head) [Source:HGNC Symbol;Acc:HGNC:23128]	0.313033	0.728203	0.79382	29	32	77	33	31	61	43.8333		ATP6AP1			ATR
ENST00000503051	lincRNA	USP46-AS1	USP46 antisense RNA 1 [Source:HGNC Symbol;Acc:HGNC:43991]	-0.195199	0.827764	0.869012	73	39	63	60	35	19	48.1667		ATP6AP1L			ATRAID
ENST00000556072	lincRNA	VASH1-AS1	VASH1 antisense RNA 1 [Source:HGNC Symbol;Acc:HGNC:53215]	0.244569	1.76665	0.820818	93.15	80.25	113.74	84.12	70.04	103.65	90.825		ATP6AP2			ATRIP
ENST00000578387	lincRNA	WWC2-AS2	WWC2 antisense RNA 2 [Source:HGNC Symbol;Acc:HGNC:26390]	0.158485	-0.494742	0.912181	33	9	18	22	13	13	18		ATP6V0A1			ATRN
ENST00000429829	lincRNA	XIST	X inactive specific transcript [Source:HGNC Symbol;Acc:HGNC:12810]	0.443332	5.79144	0.88093	1	3.04	5423.76	27.3	15.51	4496.79	1661.23		ATP6V0A2			ATRNL1
ENST00000416330	lincRNA	XIST	X inactive specific transcript [Source:HGNC Symbol;Acc:HGNC:12810]	-0.0182814	-0.910377	0.994585	0	0	50.33	0	0	30.78	13.5183		ATP6V0B			ATRX
ENST00000612792	lincRNA	ZKSCAN2-DT	ZKSCAN2 divergent transcript [Source:HGNC Symbol;Acc:HGNC:53912]	0.0413596	1.74909	0.969483	100	57	167	63	48	126	93.5		ATP6V0C			ATXN1
ENST00000589888	lincRNA	ZNF582-AS1	ZNF582 antisense RNA 1 (head to head) [Source:HGNC Symbol;Acc:HGNC:25213]	-0.785508	-1.09874	0.640409	12	5.67	32.16	0	2.84	16.34	11.5017		ATP6V0D1			ATXN10
ENST00000421685	lincRNA	ZNF674-AS1	ZNF674 antisense RNA 1 (head to head) [Source:HGNC Symbol;Acc:HGNC:44266]	-0.180477	3.72231	0.823625	517	229	657	348	236	295	380.333		ATP6V0E1			ATXN1L
ENST00000626826	macro_lncRNA	HELLPAR	HELLP associated long non-coding RNA [Source:HGNC Symbol;Acc:HGNC:43984]	-0.745752	2.10775	0.475246	227	94	202	101	51	75	125		ATP6V0E2			ATXN2
ENST00000363618	misc_RNA	RN7SKP203	RNA, 7SK small nuclear pseudogene 203 [Source:HGNC Symbol;Acc:HGNC:45927]	-0.0922837	4.8298	0.897213	977.08	481.68	1496.59	474.36	521.36	938.53	814.933		ATP6V0E2-AS1			ATXN2L
ENST00000363442	misc_RNA	RN7SKP255	RNA, 7SK small nuclear pseudogene 255 [Source:HGNC Symbol;Acc:HGNC:45979]	-0.275094	2.85368	0.766659	316.02	136.03	328.22	153.75	143.02	160.03	206.178		ATP6V1A			ATXN3
ENST00000364558	misc_RNA	RN7SKP71	RNA, 7SK small nuclear pseudogene 71 [Source:HGNC Symbol;Acc:HGNC:45795]	0.0171777	4.29005	0.981889	669.08	349.66	912.48	340.58	411.09	624.9	551.298		ATP6V1B1			ATXN7
ENST00000365188	misc_RNA	RN7SKP80	RNA, 7SK small nuclear pseudogene 80 [Source:HGNC Symbol;Acc:HGNC:45804]	-0.324349	-0.0360153	0.805294	47.05	10.97	44.05	13.01	16.01	26.04	26.1883		ATP6V1B1-AS1			ATXN7L1
ENST00000364923	misc_RNA	RN7SKP9	RNA, 7SK small nuclear pseudogene 9 [Source:HGNC Symbol;Acc:HGNC:42627]	-0.0100157	2.74784	0.99151	250.35	120.7	291.82	113.95	162.61	185.11	187.423		ATP6V1B2			ATXN7L2
ENST00000618786	misc_RNA	RN7SL1	RNA, 7SL, cytoplasmic 1 [Source:HGNC Symbol;Acc:HGNC:10038]	0.223623	15.9391	0.707779	2.44472e+06	1.17317e+06	2.03542e+06	1.91008e+06	1.6615e+06	1.22293e+06	1.7413e+06		ATP6V1C1			ATXN7L3
ENST00000490232	misc_RNA	RN7SL2	RNA, 7SL, cytoplasmic 2 [Source:HGNC Symbol;Acc:HGNC:23134]	0.264616	15.7364	0.657776	2.07868e+06	1.12692e+06	1.537e+06	1.6116e+06	1.6211e+06	959941	1.48921e+06		ATP6V1C2			ATXN7L3B
ENST00000610674	misc_RNA	RN7SL3	RNA, 7SL, cytoplasmic 3 [Source:HGNC Symbol;Acc:HGNC:23135]	0.47259	8.62525	0.558144	11220.1	12495.6	4229.56	9122.21	18011.1	4104.37	9863.83		ATP6V1D			AUH
ENST00000580476	misc_RNA	RN7SL471P	RNA, 7SL, cytoplasmic 471, pseudogene [Source:HGNC Symbol;Acc:HGNC:46487]	0.971075	6.84009	0.315631	1848	3571	674	3527	5544	1363	2754.5		ATP6V1E1			AUNIP
ENST00000584058	misc_RNA	RN7SL4P	RNA, 7SL, cytoplasmic 4, pseudogene [Source:HGNC Symbol;Acc:HGNC:10039]	0.344636	5.95712	0.605357	2043.99	1385.86	1706.95	935.05	1994.01	1851.23	1652.85		ATP6V1E2			AUP1
ENST00000581458	misc_RNA	RN7SL5P	RNA, 7SL, cytoplasmic 5, pseudogene [Source:HGNC Symbol;Acc:HGNC:10040]	-0.0137635	5.85983	0.983591	2533.75	1107.99	2092.35	1171.32	1772.58	1052.82	1621.8		ATP6V1F			AURKA
ENST00000364228	misc_RNA	RNY1	RNA, Ro60-associated Y1 [Source:HGNC Symbol;Acc:HGNC:10242]	0.41777	0.319444	0.739626	43	23	31	29	19	49	32.3333		ATP6V1G1			AURKAIP1
ENST00000365484	misc_RNA	RNY3	RNA, Ro60-associated Y3 [Source:HGNC Symbol;Acc:HGNC:10243]	-0.205341	0.0145285	0.874952	45	16	38	22	4.5	36	26.9167		ATP6V1G1P2			AURKB
ENST00000389680	Mt_rRNA	MT-RNR1	mitochondrially encoded 12S RNA [Source:HGNC Symbol;Acc:HGNC:7470]	1.03374	7.89923	0.558108	748	1286	15084	223	1552	20893	6631		ATP6V1G2			AUTS2
ENST00000387347	Mt_rRNA	MT-RNR2	mitochondrially encoded 16S RNA [Source:HGNC Symbol;Acc:HGNC:7471]	1.2263	9.61395	0.388754	5435	7809	34766	2116	5503	70092	20953.5		ATP6V1G2-DDX39B			AVEN
ENST00000578295	non_stop_decay	ATAD5	ATPase family, AAA domain containing 5 [Source:HGNC Symbol;Acc:HGNC:25752]	0.844026	0.752072	0.482462	23.71	28.61	59.04	42.46	17.47	91.11	43.7333		ATP6V1H			AVL9
ENST00000604932	non_stop_decay	BABAM2	BRISC and BRCA1 A complex member 2 [Source:HGNC Symbol;Acc:HGNC:1106]	0.329716	-0.783767	0.83146	15.95	15.33	9.68	14.53	5.61	22.05	13.8583		ATP7A			AVPI1
ENST00000612790	non_stop_decay	BCAT1	branched chain amino acid transaminase 1 [Source:HGNC Symbol;Acc:HGNC:976]	-0.800597	1.25028	0.484288	104.3	95.98	60.45	47.56	34.48	38.48	63.5417		ATP7B			AXIN1
ENST00000590049	non_stop_decay	CAPNS1	calpain small subunit 1 [Source:HGNC Symbol;Acc:HGNC:1481]	0.196705	4.35277	0.793675	720.24	403.45	717.64	452.53	426.53	659.93	563.387		ATP8A1			AXIN2
ENST00000536442	non_stop_decay	CCDC91	coiled-coil domain containing 91 [Source:HGNC Symbol;Acc:HGNC:24855]	-0.577642	-0.140055	0.703984	16.75	27.31	49.25	8.82	0	39.42	23.5917		ATP8A2			AXL
ENST00000560322	non_stop_decay	CEP152	centrosomal protein 152 [Source:HGNC Symbol;Acc:HGNC:29298]	-0.485295	-1.22369	0.833455	13.51	0	29.94	0	0	19.51	10.4933		ATP8B1			AZGP1
ENST00000298049	non_stop_decay	EEF1A2	eukaryotic translation elongation factor 1 alpha 2 [Source:HGNC Symbol;Acc:HGNC:3192]	1.35262	7.04653	0.158765	1268.37	2201.96	3367.53	1922.92	1353.79	10271.8	3397.73		ATP8B2			AZI2
ENST00000585480	non_stop_decay	GPX4	glutathione peroxidase 4 [Source:HGNC Symbol;Acc:HGNC:4556]	0.0342529	0.929577	0.97665	61.7	51.82	53.37	71.03	27.34	37.7	50.4933		ATP9A			AZIN1
ENST00000417253	non_stop_decay	HELZ	helicase with zinc finger [Source:HGNC Symbol;Acc:HGNC:16878]	-0.383317	3.60229	0.64252	707.08	163.83	533.81	428.24	125.61	215.72	362.382		ATP9B			AZIN2
ENST00000585600	non_stop_decay	LAMA3	laminin subunit alpha 3 [Source:HGNC Symbol;Acc:HGNC:6483]	1.56395	-1.17818	0.452465	0	0	21.28	9.85	2.98	27.67	10.2967		ATPAF1			B2M
ENST00000585887	non_stop_decay	LSM14A	LSM14A, mRNA processing body assembly factor [Source:HGNC Symbol;Acc:HGNC:24489]	0.162073	1.12442	0.887942	54.06	63.13	64.1	38.89	41.43	78.61	56.7033		ATPAF2			B3GALNT1
ENST00000495013	non_stop_decay	MED4	mediator complex subunit 4 [Source:HGNC Symbol;Acc:HGNC:17903]	0.505502	-0.112974	0.704918	31.91	22.49	9.66	45.66	22.03	6.71	23.0767		ATPSCKMT			B3GALNT2
ENST00000340490	non_stop_decay	NAPRT	nicotinate phosphoribosyltransferase [Source:HGNC Symbol;Acc:HGNC:30450]	0.621289	2.65214	0.517168	165.45	153.77	122.6	202.98	184.71	148.35	162.977		ATR			B3GALT4
ENST00000586663	non_stop_decay	PEX12	peroxisomal biogenesis factor 12 [Source:HGNC Symbol;Acc:HGNC:8854]	1.17733	-0.310088	0.450402	43.28	0	5.44	38.83	17.41	17.98	20.49		ATRAID			B3GALT6
ENST00000545381	non_stop_decay	PPFIBP1	PPFIA binding protein 1 [Source:HGNC Symbol;Acc:HGNC:9249]	-0.358263	2.75991	0.703382	228.27	148.51	364.23	157.54	132.34	125.89	192.797		ATRIP			B3GAT2
ENST00000554390	non_stop_decay	PPP4R3A	protein phosphatase 4 regulatory subunit 3A [Source:HGNC Symbol;Acc:HGNC:20219]	0.342319	2.73339	0.717035	126.76	149.49	274.35	94.2	95.33	332.82	178.825		ATRN			B3GAT3
ENST00000553166	non_stop_decay	PUS7L	pseudouridine synthase 7 like [Source:HGNC Symbol;Acc:HGNC:25276]	-0.131453	2.01469	0.900368	138.38	87.95	176.65	114.41	65.97	91.63	112.498		ATRNL1			B3GLCT
ENST00000588446	non_stop_decay	RELCH	RAB11 binding and LisH domain, coiled-coil and HEAT repeat containing [Source:HGNC Symbol;Acc:HGNC:29289]	-0.437648	1.06363	0.705549	102.85	34.62	94.09	48.76	16.8	57.31	59.0717		ATRX			B3GNT10
ENST00000587725	non_stop_decay	RELCH	RAB11 binding and LisH domain, coiled-coil and HEAT repeat containing [Source:HGNC Symbol;Acc:HGNC:29289]	0.30798	1.01805	0.855013	0	92.19	47.54	38.53	93.48	19.59	48.555		ATXN1			B3GNT2
ENST00000547897	non_stop_decay	RPL18	ribosomal protein L18 [Source:HGNC Symbol;Acc:HGNC:10310]	-0.0252056	6.35703	0.969284	3248.74	1664.94	3162.97	2814.82	1796.53	1216.71	2317.45		ATXN10			B3GNT3
ENST00000589050	non_stop_decay	RPRD1A	regulation of nuclear pre-mRNA domain containing 1A [Source:HGNC Symbol;Acc:HGNC:25560]	0.258985	1.66629	0.812502	94.13	74.48	96.82	122.77	88.22	31.67	84.6817		ATXN1L			B3GNT9
ENST00000547018	non_stop_decay	SCAF11	SR-related CTD associated factor 11 [Source:HGNC Symbol;Acc:HGNC:10784]	0.0521652	1.86172	0.961033	105.54	74.93	159.1	113.68	30.04	121.29	100.763		ATXN2			B3GNTL1
ENST00000585886	non_stop_decay	TNPO2	transportin 2 [Source:HGNC Symbol;Acc:HGNC:19998]	3.98433	1.67365	0.170833	0	0	42.44	41.75	0	388.16	78.725		ATXN2L			B4GALNT4
ENST00000588086	non_stop_decay	USP36	ubiquitin specific peptidase 36 [Source:HGNC Symbol;Acc:HGNC:20062]	0.344513	1.65581	0.752842	78.09	114.52	33.49	131.26	76.09	44.73	79.6967		ATXN3			B4GALT1
ENST00000559329	non_stop_decay	USP8	ubiquitin specific peptidase 8 [Source:HGNC Symbol;Acc:HGNC:12631]	-0.554245	1.9705	0.60049	212.77	99.2	124.99	97.84	13.75	116.94	110.915		ATXN7			B4GALT2
ENST00000601688	non_stop_decay	ZNF780A	zinc finger protein 780A [Source:HGNC Symbol;Acc:HGNC:27603]	0.16833	-0.593246	0.909237	16.81	18.34	16.08	23.53	21.8	0	16.0933		ATXN7L1			B4GALT3
ENST00000595995	non_stop_decay	ZNF780B	zinc finger protein 780B [Source:HGNC Symbol;Acc:HGNC:33109]	-0.0755414	-0.349828	0.956613	24.03	10.56	39.29	15.81	18.82	13.36	20.3117		ATXN7L2			B4GALT4
ENST00000591096	nonsense_mediated_decay	AARSD1	alanyl-tRNA synthetase domain containing 1 [Source:HGNC Symbol;Acc:HGNC:28417]	-0.792518	-0.402407	0.575929	18.77	36.2	19.01	19.36	0.55	18.17	18.6767		ATXN7L3			B4GALT5
ENST00000503808	nonsense_mediated_decay	AASDH	aminoadipate-semialdehyde dehydrogenase [Source:HGNC Symbol;Acc:HGNC:23993]	0.29708	-1.09329	0.883254	19.64	6.51	7.65	33.59	0	0	11.2317		ATXN7L3B			B4GALT6
ENST00000525660	nonsense_mediated_decay	AASDHPPT	aminoadipate-semialdehyde dehydrogenase-phosphopantetheinyl transferase [Source:HGNC Symbol;Acc:HGNC:14235]	0.334563	0.164164	0.876584	26.32	49.37	0	11.89	69.43	0	26.1683		AUH			B4GALT7
ENST00000358954	nonsense_mediated_decay	AASS	aminoadipate-semialdehyde synthase [Source:HGNC Symbol;Acc:HGNC:17366]	-1.12733	-0.394869	0.557066	42.58	8.71	41.44	31.61	0	0	20.7233		AUNIP			B4GAT1
ENST00000431170	nonsense_mediated_decay	AASS	aminoadipate-semialdehyde synthase [Source:HGNC Symbol;Acc:HGNC:17366]	-2.05084	-1.02034	0.412012	15.16	39.15	0	0	0	12.36	11.1117		AUP1			B9D1
ENST00000522406	nonsense_mediated_decay	ABCA10	ATP binding cassette subfamily A member 10 [Source:HGNC Symbol;Acc:HGNC:30]	-2.03022	-0.145698	0.348465	0	14.78	118.46	0	5.97	14.88	25.6817		AURKA			B9D2
ENST00000417403	nonsense_mediated_decay	ABCA13	ATP binding cassette subfamily A member 13 [Source:HGNC Symbol;Acc:HGNC:14638]	-0.23602	-0.465246	0.8687	48.56	11.49	7.71	35.73	7.49	0.89	18.645		AURKAIP1			BAALC
ENST00000487109	nonsense_mediated_decay	ABCA2	ATP binding cassette subfamily A member 2 [Source:HGNC Symbol;Acc:HGNC:32]	1.21708	0.302908	0.339746	24.23	9.36	39.02	41.72	24.17	52.19	31.7817		AURKB			BABAM1
ENST00000479446	nonsense_mediated_decay	ABCA2	ATP binding cassette subfamily A member 2 [Source:HGNC Symbol;Acc:HGNC:32]	-0.805944	-0.369974	0.616978	33.27	35.6	8.52	0	7.84	28.54	18.9617		AUTS2			BABAM2
ENST00000488535	nonsense_mediated_decay	ABCA2	ATP binding cassette subfamily A member 2 [Source:HGNC Symbol;Acc:HGNC:32]	3.20235	-1.17122	0.193628	7.64	0	0	27.89	0	24.76	10.0483		AVEN			BACE1
ENST00000591234	nonsense_mediated_decay	ABCA5	ATP binding cassette subfamily A member 5 [Source:HGNC Symbol;Acc:HGNC:35]	-1.05048	2.22355	0.370748	204.13	13.04	461.7	154.78	27.87	37.38	149.817		AVIL			BACE2
ENST00000586995	nonsense_mediated_decay	ABCA5	ATP binding cassette subfamily A member 5 [Source:HGNC Symbol;Acc:HGNC:35]	-0.319264	0.852912	0.797592	39.04	10.89	155.75	20.07	4.57	83.63	52.325		AVL9			BACH1
ENST00000443805	nonsense_mediated_decay	ABCB6	ATP binding cassette subfamily B member 6 (Langereis blood group) [Source:HGNC Symbol;Acc:HGNC:47]	0.370254	-0.182901	0.826099	0	41.08	15.93	11.78	42.59	11.33	20.4517		AVPI1			BACH2
ENST00000482309	nonsense_mediated_decay	ABCB8	ATP binding cassette subfamily B member 8 [Source:HGNC Symbol;Acc:HGNC:49]	-0.386158	1.97818	0.714616	168.56	148.55	68.59	87.28	71.1	81.26	104.223		AXIN1			BAD
ENST00000466514	nonsense_mediated_decay	ABCB8	ATP binding cassette subfamily B member 8 [Source:HGNC Symbol;Acc:HGNC:49]	0.595739	1.563	0.59048	87.38	35.57	110.63	114.16	114.22	16.2	79.6933		AXIN2			BAG1
ENST00000426173	nonsense_mediated_decay	ABCB9	ATP binding cassette subfamily B member 9 [Source:HGNC Symbol;Acc:HGNC:50]	-0.222053	-0.325252	0.872287	26.16	11.64	39.73	32.54	11.44	4.22	20.955		AXL			BAG2
ENST00000437205	nonsense_mediated_decay	ABCC5	ATP binding cassette subfamily C member 5 [Source:HGNC Symbol;Acc:HGNC:56]	-0.421113	1.11362	0.774921	95.53	35.92	107.71	39.04	0	90.16	61.3933		AZGP1			BAG3
ENST00000443376	nonsense_mediated_decay	ABCC5	ATP binding cassette subfamily C member 5 [Source:HGNC Symbol;Acc:HGNC:56]	-0.843967	0.212848	0.510217	52.57	35.39	40.93	44.7	6.2	7.08	31.145		AZI2			BAG4
ENST00000481935	nonsense_mediated_decay	ABCD4	ATP binding cassette subfamily D member 4 [Source:HGNC Symbol;Acc:HGNC:68]	0.338821	3.34799	0.692657	349.94	225.03	264.87	341.05	208.65	262.59	275.355		AZIN1			BAG5
ENST00000553486	nonsense_mediated_decay	ABCD4	ATP binding cassette subfamily D member 4 [Source:HGNC Symbol;Acc:HGNC:68]	-0.12713	2.41223	0.898006	185.81	56.14	333.24	194.21	120.78	43.66	155.64		AZIN2			BAG6
ENST00000481348	nonsense_mediated_decay	ABCD4	ATP binding cassette subfamily D member 4 [Source:HGNC Symbol;Acc:HGNC:68]	0.830343	0.776578	0.488214	66.44	26.09	20.31	106.3	26.7	24.28	45.02		B2M			BAHCC1
ENST00000553745	nonsense_mediated_decay	ABCD4	ATP binding cassette subfamily D member 4 [Source:HGNC Symbol;Acc:HGNC:68]	-0.770493	-0.458295	0.738331	40.89	0	45.55	0	0	32.13	19.7617		B3GALNT1			BAHD1
ENST00000475993	nonsense_mediated_decay	ABCF1	ATP binding cassette subfamily F member 1 [Source:HGNC Symbol;Acc:HGNC:70]	0.0274196	-0.0631534	0.983425	47.04	6.34	37.04	29.69	5.62	28.69	25.7367		B3GALNT2			BAIAP2
ENST00000491580	nonsense_mediated_decay	ABHD10	abhydrolase domain containing 10 [Source:HGNC Symbol;Acc:HGNC:25656]	0.56342	0.871459	0.633445	43.41	46.9	39.79	24.69	87.08	32.91	45.7967		B3GALT4			BAIAP2L1
ENST00000493784	nonsense_mediated_decay	ABHD10	abhydrolase domain containing 10 [Source:HGNC Symbol;Acc:HGNC:25656]	-1.14395	-0.709979	0.472811	9.59	10.36	53.97	0	14.93	6.08	15.8217		B3GALT6			BAIAP2L2
ENST00000557345	nonsense_mediated_decay	ABHD12B	abhydrolase domain containing 12B [Source:HGNC Symbol;Acc:HGNC:19837]	0.331991	-0.528111	0.885667	0	1.28	58.96	3	0	45.08	18.0533		B3GAT2			BAK1
ENST00000498420	nonsense_mediated_decay	ABHD16A	abhydrolase domain containing 16A [Source:HGNC Symbol;Acc:HGNC:13921]	2.52419	-0.218543	0.201576	25.59	0	0	45.41	30.88	23.56	20.9067		B3GAT3			BAMBI
ENST00000495769	nonsense_mediated_decay	ABHD16A	abhydrolase domain containing 16A [Source:HGNC Symbol;Acc:HGNC:13921]	-1.12301	-0.39621	0.554991	37.72	23.64	24.51	32.96	0	0	19.805		B3GLCT			BANF1
ENST00000492084	nonsense_mediated_decay	ABHD16A	abhydrolase domain containing 16A [Source:HGNC Symbol;Acc:HGNC:13921]	0.481639	-0.852403	0.839097	42.26	0	0	27.71	12.43	0	13.7333		B3GNT10			BANP
ENST00000473040	nonsense_mediated_decay	ABHD18	abhydrolase domain containing 18 [Source:HGNC Symbol;Acc:HGNC:26111]	-0.665006	0.300533	0.59896	34.33	37.16	61.85	16.22	12.21	35.1	32.8117		B3GNT2			BAP1
ENST00000418446	nonsense_mediated_decay	ABHD4	abhydrolase domain containing 4 [Source:HGNC Symbol;Acc:HGNC:20154]	1.0415	-0.0530132	0.433701	16.67	3.57	43.67	10.47	26.47	47.27	24.6867		B3GNT3			BARD1
ENST00000441061	nonsense_mediated_decay	ABI2	abl interactor 2 [Source:HGNC Symbol;Acc:HGNC:24011]	1.0434	0.238006	0.415687	34.27	23.31	8.38	30.46	17.76	61.65	29.305		B3GNT9			BASP1
ENST00000515171	nonsense_mediated_decay	ABLIM3	actin binding LIM protein family member 3 [Source:HGNC Symbol;Acc:HGNC:29132]	-0.260437	-0.713151	0.863947	11	10.98	36.09	5.65	11.71	16.21	15.2733		B3GNTL1			BATF2
ENST00000475656	nonsense_mediated_decay	ABRAXAS1	abraxas 1, BRCA1 A complex subunit [Source:HGNC Symbol;Acc:HGNC:25829]	-0.588213	3.2168	0.502503	533.38	200.06	355.6	384.72	63.95	103.71	273.57		B4GALNT3			BAX
ENST00000511801	nonsense_mediated_decay	ABRAXAS1	abraxas 1, BRCA1 A complex subunit [Source:HGNC Symbol;Acc:HGNC:25829]	-0.734499	0.326772	0.560424	64.25	33.21	41.66	42.67	15.54	6.2	33.9217		B4GALNT4			BAZ1A
ENST00000475042	nonsense_mediated_decay	ABTB1	ankyrin repeat and BTB domain containing 1 [Source:HGNC Symbol;Acc:HGNC:18275]	1.22701	-0.633846	0.533934	18.6	0	20.6	0	34.27	20.54	15.6683		B4GALT1			BAZ1B
ENST00000615229	nonsense_mediated_decay	ACACA	acetyl-CoA carboxylase alpha [Source:HGNC Symbol;Acc:HGNC:84]	-0.445907	0.791405	0.707977	106.13	25.6	59.11	53.09	21.69	25.78	48.5667		B4GALT1-AS1			BAZ2A
ENST00000614482	nonsense_mediated_decay	ACACA	acetyl-CoA carboxylase alpha [Source:HGNC Symbol;Acc:HGNC:84]	-2.99589	-0.516351	0.136438	20.86	50.37	21.29	10.82	0	0	17.2233		B4GALT2			BAZ2B
ENST00000485198	nonsense_mediated_decay	ACAD11	acyl-CoA dehydrogenase family member 11 [Source:HGNC Symbol;Acc:HGNC:30211]	0.105978	4.11403	0.890586	772.09	432.89	336.31	761.52	304.01	244.41	475.205		B4GALT3			BBC3
ENST00000526026	nonsense_mediated_decay	ACAD8	acyl-CoA dehydrogenase family member 8 [Source:HGNC Symbol;Acc:HGNC:87]	-0.273543	0.121595	0.831908	32.3	39.89	26.67	33.55	28.21	4.67	27.5483		B4GALT4			BBIP1
ENST00000511227	nonsense_mediated_decay	ACAD9	acyl-CoA dehydrogenase family member 9 [Source:HGNC Symbol;Acc:HGNC:21497]	0.136839	1.77338	0.899018	175.69	51.92	88.96	84.6	40.33	127.12	94.77		B4GALT5			BBOF1
ENST00000526196	nonsense_mediated_decay	ACADM	acyl-CoA dehydrogenase medium chain [Source:HGNC Symbol;Acc:HGNC:89]	-0.479462	2.17976	0.64148	169.02	63.29	302.72	158.06	47.96	65.68	134.455		B4GALT6			BBS1
ENST00000322910	nonsense_mediated_decay	ACADVL	acyl-CoA dehydrogenase very long chain [Source:HGNC Symbol;Acc:HGNC:92]	0.480734	1.38508	0.761366	42.28	66.39	87.16	0	66.86	138.66	66.8917		B4GALT7			BBS10
ENST00000583848	nonsense_mediated_decay	ACADVL	acyl-CoA dehydrogenase very long chain [Source:HGNC Symbol;Acc:HGNC:92]	1.1285	-1.07949	0.502848	2.84	10.34	10.1	9.23	20	11.43	10.6567		B4GAT1			BBS12
ENST00000354980	nonsense_mediated_decay	ACAP3	ArfGAP with coiled-coil, ankyrin repeat and PH domains 3 [Source:HGNC Symbol;Acc:HGNC:16754]	-0.16475	-0.693599	0.913182	25.95	16.1	10.33	35.37	1.42	2.76	15.3217		B9D1			BBS2
ENST00000531813	nonsense_mediated_decay	ACAT1	acetyl-CoA acetyltransferase 1 [Source:HGNC Symbol;Acc:HGNC:93]	-0.246691	-0.383051	0.860266	19.85	16.36	37.02	9.1	13.55	21.62	19.5833		B9D2			BBS4
ENST00000278544	nonsense_mediated_decay	ACER3	alkaline ceramidase 3 [Source:HGNC Symbol;Acc:HGNC:16066]	-0.288931	0.0336229	0.846989	52.18	19.48	31.53	13.72	43.3	0	26.7017		BAALC			BBS5
ENST00000473758	nonsense_mediated_decay	ACIN1	apoptotic chromatin condensation inducer 1 [Source:HGNC Symbol;Acc:HGNC:17066]	0.301852	3.79564	0.706219	455.28	219.12	560.33	336.62	198.91	558.48	388.123		BABAM1			BBS7
ENST00000538782	nonsense_mediated_decay	ACOT2	acyl-CoA thioesterase 2 [Source:HGNC Symbol;Acc:HGNC:18431]	0.101436	2.10231	0.922261	186.97	96.48	102.46	182.25	99.9	34.5	117.093		BABAM2			BBS9
ENST00000461272	nonsense_mediated_decay	ACOT8	acyl-CoA thioesterase 8 [Source:HGNC Symbol;Acc:HGNC:15919]	0.131103	0.135067	0.918714	37.32	23.8	32.35	26.43	19.86	30.65	28.4017		BACE1			BBX
ENST00000494361	nonsense_mediated_decay	ACOT9	acyl-CoA thioesterase 9 [Source:HGNC Symbol;Acc:HGNC:17152]	-0.0433954	2.81753	0.962847	294.35	178.65	193.27	128.67	232.67	112.11	189.953		BACE1-AS			BCAM
ENST00000572047	nonsense_mediated_decay	ACOX1	acyl-CoA oxidase 1 [Source:HGNC Symbol;Acc:HGNC:119]	0.11258	2.15249	0.91309	156.98	50.21	228.15	119.84	72.66	132.04	126.647		BACE2			BCAP29
ENST00000573078	nonsense_mediated_decay	ACOX1	acyl-CoA oxidase 1 [Source:HGNC Symbol;Acc:HGNC:119]	0.873273	0.53122	0.47867	12.82	11.44	78.75	35.35	43.43	46.59	38.0633		BACH1			BCAP31
ENST00000453390	nonsense_mediated_decay	ACP1	acid phosphatase 1 [Source:HGNC Symbol;Acc:HGNC:122]	-0.0685727	1.25348	0.951878	112.8	51.58	62.54	82.88	51.77	27.44	64.835		BACH2			BCAR1
ENST00000620634	nonsense_mediated_decay	ACP6	acid phosphatase 6, lysophosphatidic [Source:HGNC Symbol;Acc:HGNC:29609]	-0.622887	-0.674566	0.681978	20.14	27.53	10.55	19.21	12.99	0	15.07		BAD			BCAR3
ENST00000542688	nonsense_mediated_decay	ACSF3	acyl-CoA synthetase family member 3 [Source:HGNC Symbol;Acc:HGNC:27288]	-0.202709	-0.434892	0.890389	36.77	0	39.71	7.31	12.44	21.72	19.6583		BAG1			BCAS2
ENST00000407441	nonsense_mediated_decay	ACSL3	acyl-CoA synthetase long chain family member 3 [Source:HGNC Symbol;Acc:HGNC:3570]	-0.0874289	0.618186	0.95456	61.8	51.68	19.79	69.17	35.33	0	39.6283		BAG2			BCAS3
ENST00000481284	nonsense_mediated_decay	ACSS2	acyl-CoA synthetase short chain family member 2 [Source:HGNC Symbol;Acc:HGNC:15814]	-0.226714	3.46007	0.787926	449.38	160.01	600.06	242.02	166.77	309.21	321.242		BAG3			BCAS4
ENST00000554402	nonsense_mediated_decay	ACTR10	actin related protein 10 homolog [Source:HGNC Symbol;Acc:HGNC:17372]	-0.0664801	3.67548	0.935025	492.07	270.49	502.13	318.64	211.76	357.41	358.75		BAG4			BCAT1
ENST00000555229	nonsense_mediated_decay	ACTR10	actin related protein 10 homolog [Source:HGNC Symbol;Acc:HGNC:17372]	-0.10989	3.0509	0.902637	364.71	184.26	274.61	96.7	247.46	196.82	227.427		BAG5			BCAT2
ENST00000545307	nonsense_mediated_decay	ACTR10	actin related protein 10 homolog [Source:HGNC Symbol;Acc:HGNC:17372]	0.0346722	2.84048	0.970201	180.22	170.06	318.25	330.23	134.58	61.31	199.108		BAG6			BCCIP
ENST00000446821	nonsense_mediated_decay	ACTR3	ARP3 actin related protein 3 homolog [Source:HGNC Symbol;Acc:HGNC:170]	-0.136682	3.89307	0.862275	384.1	523.09	463.1	265.46	351.72	368.86	392.722		BAHCC1			BCDIN3D
ENST00000548180	nonsense_mediated_decay	ACTR6	ARP6 actin related protein 6 homolog [Source:HGNC Symbol;Acc:HGNC:24025]	-0.500476	4.00745	0.521341	488.17	342.63	1043.09	337.49	216.04	394.71	470.355		BAHD1			BCHE
ENST00000491318	nonsense_mediated_decay	ACY1	aminoacylase 1 [Source:HGNC Symbol;Acc:HGNC:177]	0.216902	1.41459	0.938222	259.06	0	2.11	0.27	176.12	0	72.9267		BAIAP2			BCKDHA
ENST00000396136	nonsense_mediated_decay	ADAM10	ADAM metallopeptidase domain 10 [Source:HGNC Symbol;Acc:HGNC:188]	-0.142159	5.34191	0.835694	1603.11	757.53	1870.26	1195.76	393.36	1219.29	1173.22		BAIAP2-DT			BCKDHB
ENST00000355638	nonsense_mediated_decay	ADAM11	ADAM metallopeptidase domain 11 [Source:HGNC Symbol;Acc:HGNC:189]	0.82395	-0.988444	0.7415	0	23.61	0	0	27.79	13.66	10.8433		BAIAP2L1			BCKDK
ENST00000529473	nonsense_mediated_decay	ADAM15	ADAM metallopeptidase domain 15 [Source:HGNC Symbol;Acc:HGNC:193]	0.135168	1.4925	0.903323	46.35	124.29	41.9	24.83	103.35	70.66	68.5633		BAIAP2L2			BCL10
ENST00000379917	nonsense_mediated_decay	ADAM9	ADAM metallopeptidase domain 9 [Source:HGNC Symbol;Acc:HGNC:216]	-0.232338	-0.181057	0.883011	38.17	36.3	0	30.77	16.31	8.46	21.6683		BAK1			BCL11A
ENST00000566445	nonsense_mediated_decay	ADAT1	adenosine deaminase, tRNA specific 1 [Source:HGNC Symbol;Acc:HGNC:228]	0.0548762	3.512	0.947662	374.42	270.67	410.83	263.09	135.4	433.17	314.597		BAMBI			BCL11B
ENST00000529654	nonsense_mediated_decay	ADCK5	aarF domain containing kinase 5 [Source:HGNC Symbol;Acc:HGNC:21738]	-0.445999	0.597709	0.714177	50.9	43.73	60.29	54.21	19.17	15.92	40.7033		BANF1			BCL2
ENST00000554781	nonsense_mediated_decay	ADCY4	adenylate cyclase 4 [Source:HGNC Symbol;Acc:HGNC:235]	-0.169195	1.44201	0.924162	137.04	98.54	6.91	129.26	55.08	0	71.1383		BANP			BCL2L1
ENST00000505652	nonsense_mediated_decay	ADH5	alcohol dehydrogenase 5 (class III), chi polypeptide [Source:HGNC Symbol;Acc:HGNC:253]	-0.266235	0.891622	0.877987	76.63	83.65	0	93.18	21.54	8.71	47.285		BAP1			BCL2L11
ENST00000561504	nonsense_mediated_decay	ADIRF	adipogenesis regulatory factor [Source:HGNC Symbol;Acc:HGNC:24043]	0.32229	4.63652	0.87255	14	1234.69	366.21	9	1558.79	201.9	564.098		BARD1			BCL2L12
ENST00000569534	nonsense_mediated_decay	ADPGK	ADP dependent glucokinase [Source:HGNC Symbol;Acc:HGNC:25250]	0.0663336	3.96674	0.932366	462.89	378.79	599.43	418.06	374.9	334.64	428.118		BASP1			BCL2L13
ENST00000567941	nonsense_mediated_decay	ADPGK	ADP dependent glucokinase [Source:HGNC Symbol;Acc:HGNC:25250]	0.233857	2.33646	0.815805	91.59	96.05	263.39	122.73	138.13	117.33	138.203		BATF2			BCL2L2
ENST00000468843	nonsense_mediated_decay	ADPRM	ADP-ribose/CDP-alcohol diphosphatase, manganese dependent [Source:HGNC Symbol;Acc:HGNC:30925]	-0.36709	1.16834	0.748939	64.51	65.28	100.29	60.19	53.67	20.66	60.7667		BAX			BCL2L2-PABPN1
ENST00000624474	nonsense_mediated_decay	ADSL	adenylosuccinate lyase [Source:HGNC Symbol;Acc:HGNC:291]	-7.38394	-0.82674	0.0123987	51.73	0	41.63	0	0.04	0	15.5667		BAZ1A			BCL3
ENST00000623287	nonsense_mediated_decay	ADSL	adenylosuccinate lyase [Source:HGNC Symbol;Acc:HGNC:291]	0.516399	-1.07006	0.796316	0	9.51	22.94	15.59	18.62	0	11.11		BAZ1B			BCL6
ENST00000413907	nonsense_mediated_decay	AEBP1	AE binding protein 1 [Source:HGNC Symbol;Acc:HGNC:303]	1.22636	-0.275724	0.450715	0	17.15	25.09	22.08	46.77	7.1	19.6983		BAZ2A			BCL7A
ENST00000588199	nonsense_mediated_decay	AFMID	arylformamidase [Source:HGNC Symbol;Acc:HGNC:20910]	-0.402167	0.0384883	0.757724	45.16	26.83	31.1	18.7	30.88	7.16	26.6383		BAZ2B			BCL7B
ENST00000487078	nonsense_mediated_decay	AGBL5	ATP/GTP binding protein like 5 [Source:HGNC Symbol;Acc:HGNC:26147]	0.523437	-0.199702	0.724979	0	15.22	49.7	26.73	21.46	19.55	22.11		BBC3			BCL7C
ENST00000523609	nonsense_mediated_decay	AGO2	argonaute RISC catalytic component 2 [Source:HGNC Symbol;Acc:HGNC:3263]	0.249043	3.57122	0.763882	488.97	250.82	287.44	355.28	290.87	266.3	323.28		BBIP1			BCL9
ENST00000523234	nonsense_mediated_decay	AGPAT5	1-acylglycerol-3-phosphate O-acyltransferase 5 [Source:HGNC Symbol;Acc:HGNC:20886]	-1.17405	2.17304	0.457929	0.64	255.79	264.56	50.77	54.16	88.44	119.06		BBOF1			BCL9L
ENST00000556369	nonsense_mediated_decay	AHSA1	activator of HSP90 ATPase activity 1 [Source:HGNC Symbol;Acc:HGNC:1189]	0.0745926	2.01283	0.943379	120.32	117.08	115.02	104.74	109.38	73.55	106.682		BBS1			BCLAF1
ENST00000372314	nonsense_mediated_decay	AIF1L	allograft inflammatory factor 1 like [Source:HGNC Symbol;Acc:HGNC:28904]	7.88671	-0.906232	0.0365671	0	0	0	0	43.27	26.18	11.575		BBS10			BCLAF3
ENST00000550143	nonsense_mediated_decay	AK1	adenylate kinase 1 [Source:HGNC Symbol;Acc:HGNC:361]	-0.208823	1.09455	0.868004	90.97	79.01	22.02	105.67	34.95	2.66	55.88		BBS12			BCO2
ENST00000550338	nonsense_mediated_decay	AK2	adenylate kinase 2 [Source:HGNC Symbol;Acc:HGNC:362]	0.157289	1.92252	0.882141	115.08	89.29	128.07	113.45	83.9	83.19	102.163		BBS2			BCOR
ENST00000481416	nonsense_mediated_decay	AKAP1	A-kinase anchoring protein 1 [Source:HGNC Symbol;Acc:HGNC:367]	4.14805	-1.05914	0.174952	0	0	4.72	0	0	59.63	10.725		BBS4			BCORL1
ENST00000474361	nonsense_mediated_decay	AKAP17A	A-kinase anchoring protein 17A [Source:HGNC Symbol;Acc:HGNC:18783]	-0.369486	1.52583	0.739175	134	112.83	26.82	127.5	42.67	12.36	76.03		BBS5			BCR
ENST00000598597	nonsense_mediated_decay	AKAP8	A-kinase anchoring protein 8 [Source:HGNC Symbol;Acc:HGNC:378]	-0.17608	0.892322	0.880873	37.34	49.26	92.32	64.74	32.45	24.22	50.055		BBS7			BCS1L
ENST00000609519	nonsense_mediated_decay	AKAP8L	A-kinase anchoring protein 8 like [Source:HGNC Symbol;Acc:HGNC:29857]	-0.0113097	1.64717	0.991748	116.66	74.38	101.1	74.71	76.17	64.39	84.5683		BBS9			BDH1
ENST00000474186	nonsense_mediated_decay	AKNAD1	AKNA domain containing 1 [Source:HGNC Symbol;Acc:HGNC:28398]	1.26444	-1.02655	0.616175	2.18	0	25.72	0	0	42.4	11.7167		BBX			BDH2
ENST00000391844	nonsense_mediated_decay	AKT2	AKT serine/threonine kinase 2 [Source:HGNC Symbol;Acc:HGNC:392]	0.409324	3.54594	0.62319	362.51	215.53	388.95	296.46	265.03	377.98	317.743		BCAM			BDKRB1
ENST00000584288	nonsense_mediated_decay	AKT2	AKT serine/threonine kinase 2 [Source:HGNC Symbol;Acc:HGNC:392]	-0.264065	2.78819	0.777925	267.57	197.22	229.52	235.6	61.02	160.89	191.97		BCAP29			BDKRB2
ENST00000430119	nonsense_mediated_decay	ALDH1A2	aldehyde dehydrogenase 1 family member A2 [Source:HGNC Symbol;Acc:HGNC:15472]	1.15335	0.942777	0.596151	16.28	0	114.08	31.73	0	152.47	52.4267		BCAP31			BDP1
ENST00000552270	nonsense_mediated_decay	ALDH1L2	aldehyde dehydrogenase 1 family member L2 [Source:HGNC Symbol;Acc:HGNC:26777]	0.711279	-0.251428	0.603519	16.03	18.23	19.73	22.9	8.26	39.55	20.7833		BCAR1			BECN1
ENST00000548536	nonsense_mediated_decay	ALDH2	aldehyde dehydrogenase 2 family member [Source:HGNC Symbol;Acc:HGNC:404]	-0.15306	3.97266	0.948633	19.07	5.71	1867.31	35.96	3.75	1012.97	490.795		BCAR3			BEND3
ENST00000549106	nonsense_mediated_decay	ALDH2	aldehyde dehydrogenase 2 family member [Source:HGNC Symbol;Acc:HGNC:404]	-1.02499	-1.29718	0.704461	0	0	46.41	0	0	13.95	10.06		BCAS2			BEND6
ENST00000582991	nonsense_mediated_decay	ALDH3A2	aldehyde dehydrogenase 3 family member A2 [Source:HGNC Symbol;Acc:HGNC:403]	-0.00665097	3.33077	0.993819	325.2	305.96	274.73	317.7	236.49	158.01	269.682		BCAS3			BEND7
ENST00000503281	nonsense_mediated_decay	ALDH7A1	aldehyde dehydrogenase 7 family member A1 [Source:HGNC Symbol;Acc:HGNC:877]	0.520724	2.77654	0.579444	241.62	70.69	262.11	111.24	95.31	361.14	190.352		BCAS4			BEST1
ENST00000541875	nonsense_mediated_decay	ALG10	ALG10, alpha-1,2-glucosyltransferase [Source:HGNC Symbol;Acc:HGNC:23162]	-0.11308	0.536137	0.92634	60.76	16.07	68.97	53.69	12.3	29.96	40.2917		BCAT1			BET1
ENST00000548240	nonsense_mediated_decay	ALG10B	ALG10B, alpha-1,2-glucosyltransferase [Source:HGNC Symbol;Acc:HGNC:31088]	0.447085	0.158011	0.727299	42.75	9.39	38.67	35.27	8.41	43.53	29.67		BCAT2			BET1L
ENST00000492791	nonsense_mediated_decay	ALG12	ALG12, alpha-1,6-mannosyltransferase [Source:HGNC Symbol;Acc:HGNC:19358]	0.281761	0.682004	0.815	57.69	35.67	37.74	39.52	50.23	28.99	41.64		BCCIP			BEX2
ENST00000468657	nonsense_mediated_decay	ALG13	ALG13, UDP-N-acetylglucosaminyltransferase subunit [Source:HGNC Symbol;Acc:HGNC:30881]	-0.0885498	1.63079	0.935566	163.71	53.97	89.83	82.65	58.09	67.96	86.035		BCDIN3D			BEX3
ENST00000492038	nonsense_mediated_decay	ALG13	ALG13, UDP-N-acetylglucosaminyltransferase subunit [Source:HGNC Symbol;Acc:HGNC:30881]	-0.54441	-0.410412	0.700282	20.34	14.97	43.58	16.69	14.54	7.15	19.545		BCDIN3D-AS1			BEX4
ENST00000624161	nonsense_mediated_decay	ALG13	ALG13, UDP-N-acetylglucosaminyltransferase subunit [Source:HGNC Symbol;Acc:HGNC:30881]	1.31458	-0.585957	0.512007	37.29	0	0	10.07	18.38	31.96	16.2833		BCHE			BFAR
ENST00000238477	nonsense_mediated_decay	ALG2	ALG2, alpha-1,3/1,6-mannosyltransferase [Source:HGNC Symbol;Acc:HGNC:23159]	0.110075	3.49615	0.895505	376.65	299.94	319.4	309.59	243.13	276.8	304.252		BCKDHA			BFSP1
ENST00000423996	nonsense_mediated_decay	ALG3	ALG3, alpha-1,3- mannosyltransferase [Source:HGNC Symbol;Acc:HGNC:23056]	0.314251	1.78796	0.770662	57.33	119.91	80.74	78.99	61.31	129.94	88.0367		BCKDHB			BGN
ENST00000411922	nonsense_mediated_decay	ALG3	ALG3, alpha-1,3- mannosyltransferase [Source:HGNC Symbol;Acc:HGNC:23056]	-0.0261255	0.942994	0.986315	80.29	46.92	50.57	34.49	89.63	0	50.3167		BCKDK			BHLHB9
ENST00000557057	nonsense_mediated_decay	ALKBH1	alkB homolog 1, histone H2A dioxygenase [Source:HGNC Symbol;Acc:HGNC:17911]	0.558635	1.4849	0.616726	35.99	64.55	105.6	106.91	89.64	36.18	73.145		BCL10			BHLHE22
ENST00000490528	nonsense_mediated_decay	ALKBH4	alkB homolog 4, lysine demethylase [Source:HGNC Symbol;Acc:HGNC:21900]	1.38199	0.829763	0.251447	31.22	22.66	38	58.54	40.96	79.87	45.2083		BCL11A			BHLHE40
ENST00000393100	nonsense_mediated_decay	ALKBH8	alkB homolog 8, tRNA methyltransferase [Source:HGNC Symbol;Acc:HGNC:25189]	-1.06956	-1.15313	0.531758	17.17	11.21	18.81	16.95	0	1.12	10.8767		BCL11B			BHLHE41
ENST00000423048	nonsense_mediated_decay	ALMS1	ALMS1, centrosome and basal body associated protein [Source:HGNC Symbol;Acc:HGNC:428]	-0.708106	-0.547732	0.722653	10.25	0	70.62	15.25	15.06	0	18.53		BCL2			BICD1
ENST00000505127	nonsense_mediated_decay	ALPK1	alpha kinase 1 [Source:HGNC Symbol;Acc:HGNC:20917]	-0.258105	-0.614323	0.865496	36.22	13.39	11.71	10.94	24.97	0	16.205		BCL2L1			BICD2
ENST00000465404	nonsense_mediated_decay	AMD1	adenosylmethionine decarboxylase 1 [Source:HGNC Symbol;Acc:HGNC:457]	0.875975	1.06497	0.589049	52.41	13.07	84.98	50.27	0	140.38	56.8517		BCL2L11			BICDL1
ENST00000451850	nonsense_mediated_decay	AMD1	adenosylmethionine decarboxylase 1 [Source:HGNC Symbol;Acc:HGNC:457]	-1.18918	-0.0591686	0.459602	9.26	44.94	56.49	0	24.75	11.27	24.4517		BCL2L12			BICRA
ENST00000548310	nonsense_mediated_decay	AMDHD1	amidohydrolase domain containing 1 [Source:HGNC Symbol;Acc:HGNC:28577]	0.825024	-0.135999	0.633656	41.97	1.33	22.99	27.82	46.03	0	23.3567		BCL2L13			BICRAL
ENST00000584350	nonsense_mediated_decay	AMZ2	archaelysin family metallopeptidase 2 [Source:HGNC Symbol;Acc:HGNC:28041]	-0.653832	2.56203	0.501776	226.91	178.01	268.08	117.44	67.77	139.83	166.34		BCL2L2			BID
ENST00000584836	nonsense_mediated_decay	AMZ2	archaelysin family metallopeptidase 2 [Source:HGNC Symbol;Acc:HGNC:28041]	-0.598145	-0.579984	0.68488	20.9	34.5	4.01	18.04	4.98	13.25	15.9467		BCL2L2-PABPN1			BIK
ENST00000451367	nonsense_mediated_decay	ANAPC1	anaphase promoting complex subunit 1 [Source:HGNC Symbol;Acc:HGNC:19988]	-0.547113	-0.00669584	0.67702	37.4	35.79	25.71	13.9	15.56	23.95	25.385		BCL3			BIN1
ENST00000539079	nonsense_mediated_decay	ANAPC5	anaphase promoting complex subunit 5 [Source:HGNC Symbol;Acc:HGNC:15713]	-0.502588	1.73748	0.643453	129.01	113.6	106.42	52.15	60.53	77.55	89.8767		BCL6			BIN2
ENST00000620154	nonsense_mediated_decay	ANKDD1A	ankyrin repeat and death domain containing 1A [Source:HGNC Symbol;Acc:HGNC:28002]	0.0441959	2.54988	0.964971	256.78	202.27	32.77	218.23	165.29	37.54	152.147		BCL7A			BIN3
ENST00000572412	nonsense_mediated_decay	ANKFY1	ankyrin repeat and FYVE domain containing 1 [Source:HGNC Symbol;Acc:HGNC:20763]	-1.55034	0.77419	0.293856	68.51	82.71	64.82	28.89	29.56	0	45.7483		BCL7B			BIRC2
ENST00000465753	nonsense_mediated_decay	ANKRD10	ankyrin repeat domain 10 [Source:HGNC Symbol;Acc:HGNC:20265]	0.998105	-0.683839	0.511651	9.82	8.84	18.01	18.8	28.45	5.43	14.8917		BCL7C			BIRC3
ENST00000562275	nonsense_mediated_decay	ANKRD11	ankyrin repeat domain 11 [Source:HGNC Symbol;Acc:HGNC:21316]	0.203831	2.6398	0.831411	198.53	66.86	331.47	95.96	94.14	275.75	177.118		BCL9			BIRC5
ENST00000378332	nonsense_mediated_decay	ANKRD11	ankyrin repeat domain 11 [Source:HGNC Symbol;Acc:HGNC:21316]	0.518234	0.418133	0.676872	69.33	19.83	12.12	48.98	31.84	26.67	34.795		BCL9L			BIRC6
ENST00000330736	nonsense_mediated_decay	ANKRD11	ankyrin repeat domain 11 [Source:HGNC Symbol;Acc:HGNC:21316]	-7.4774	-0.893112	0.0392765	46.07	0	42.34	0	0	0	14.735		BCLAF1			BIVM
ENST00000553025	nonsense_mediated_decay	ANKRD13A	ankyrin repeat domain 13A [Source:HGNC Symbol;Acc:HGNC:21268]	-0.686878	0.0708236	0.59781	37.54	26.2	51.11	25.26	5.79	23.02	28.1533		BCLAF1P2			BLCAP
ENST00000488766	nonsense_mediated_decay	ANKRD13B	ankyrin repeat domain 13B [Source:HGNC Symbol;Acc:HGNC:26363]	0.0782233	1.56918	0.943437	146.96	30.55	113.59	75.98	74.61	57.9	83.265		BCLAF3			BLM
ENST00000588700	nonsense_mediated_decay	ANKRD27	ankyrin repeat domain 27 [Source:HGNC Symbol;Acc:HGNC:25310]	0.225532	0.571398	0.853286	46.17	37.68	37.8	28	44.52	34.91	38.18		BCO2			BLMH
ENST00000439830	nonsense_mediated_decay	ANKRD28	ankyrin repeat domain 28 [Source:HGNC Symbol;Acc:HGNC:29024]	-0.148476	-0.018514	0.909861	47.46	30.68	7.92	41.34	13.18	10.19	25.1283		BCOR			BLNK
ENST00000412318	nonsense_mediated_decay	ANKRD28	ankyrin repeat domain 28 [Source:HGNC Symbol;Acc:HGNC:29024]	-0.916155	-0.38412	0.662083	13.32	48.06	14.01	0	32.54	0	17.9883		BCORL1			BLOC1S1
ENST00000443455	nonsense_mediated_decay	ANKRD36B	ankyrin repeat domain 36B [Source:HGNC Symbol;Acc:HGNC:29333]	-0.751822	2.80673	0.422987	241.7	97.67	567.63	118.07	56.22	194.44	212.622		BCR			BLOC1S2
ENST00000528268	nonsense_mediated_decay	ANKRD36C	ankyrin repeat domain 36C [Source:HGNC Symbol;Acc:HGNC:32946]	-1.47842	-0.563596	0.364553	33.1	0	58.48	6.75	10.08	3.15	18.5933		BCRP2			BLOC1S3
ENST00000443120	nonsense_mediated_decay	ANKRD39	ankyrin repeat domain 39 [Source:HGNC Symbol;Acc:HGNC:28640]	-0.15513	0.790216	0.896122	58.37	18.19	104.64	10.57	17	81.31	48.3467		BCS1L			BLOC1S4
ENST00000590730	nonsense_mediated_decay	ANKS3	ankyrin repeat and sterile alpha motif domain containing 3 [Source:HGNC Symbol;Acc:HGNC:29422]	0.165443	0.840042	0.888669	45.09	34.65	79.45	33.05	58.73	34.16	47.5217		BCYRN1			BLOC1S5
ENST00000592077	nonsense_mediated_decay	ANKS3	ankyrin repeat and sterile alpha motif domain containing 3 [Source:HGNC Symbol;Acc:HGNC:29422]	1.04622	-0.961062	0.593234	14.26	0	18.16	15.99	25.45	0	12.31		BDH1			BLOC1S6
ENST00000590193	nonsense_mediated_decay	ANKS3	ankyrin repeat and sterile alpha motif domain containing 3 [Source:HGNC Symbol;Acc:HGNC:29422]	7.8658	-0.928906	0.0373405	0	0	0	0	44.95	23.2	11.3583		BDH2			BLVRA
ENST00000549155	nonsense_mediated_decay	ANO4	anoctamin 4 [Source:HGNC Symbol;Acc:HGNC:23837]	-0.150408	0.753611	0.899778	68.12	54.92	30.62	30.04	57.41	18.96	43.345		BDKRB1			BLVRB
ENST00000409628	nonsense_mediated_decay	ANP32A	acidic nuclear phosphoprotein 32 family member A [Source:HGNC Symbol;Acc:HGNC:13233]	-0.43133	1.81392	0.688487	128.54	92.09	158.5	56.06	96.97	48.88	96.84		BDKRB2			BLZF1
ENST00000449651	nonsense_mediated_decay	ANTXR2	ANTXR cell adhesion molecule 2 [Source:HGNC Symbol;Acc:HGNC:21732]	-0.504873	3.39126	0.752637	482.93	380.87	230.18	333.33	278.09	0	284.233		BDNF-AS			BMF
ENST00000560014	nonsense_mediated_decay	ANXA2	annexin A2 [Source:HGNC Symbol;Acc:HGNC:537]	-0.145216	2.32562	0.885169	151.28	166.9	147.72	130.35	112.05	91.74	133.34		BDP1			BMI1
ENST00000558503	nonsense_mediated_decay	ANXA2	annexin A2 [Source:HGNC Symbol;Acc:HGNC:537]	0.316736	1.6791	0.771566	78.83	95.89	73.81	78.06	105.38	61.23	82.2		BEAN1			BMP1
ENST00000506395	nonsense_mediated_decay	ANXA5	annexin A5 [Source:HGNC Symbol;Acc:HGNC:543]	-1.18449	0.320137	0.421997	44.57	60.38	38.01	22.18	28.18	0	32.22		BECN1			BMP2
ENST00000443943	nonsense_mediated_decay	AP1S1	adaptor related protein complex 1 subunit sigma 1 [Source:HGNC Symbol;Acc:HGNC:559]	0.191215	3.91098	0.807826	480.52	442.16	329.27	446.66	504.95	166.62	395.03		BEND3			BMP2K
ENST00000334271	nonsense_mediated_decay	AP1S3	adaptor related protein complex 1 subunit sigma 3 [Source:HGNC Symbol;Acc:HGNC:18971]	0.0561771	2.94515	0.953374	130.03	110.65	530.29	52.78	80.63	414.26	219.773		BEND6			BMP3
ENST00000415298	nonsense_mediated_decay	AP1S3	adaptor related protein complex 1 subunit sigma 3 [Source:HGNC Symbol;Acc:HGNC:18971]	1.79391	-0.944363	0.457034	21.54	0	0	39.38	13.1	0	12.3367		BEND7			BMP4
ENST00000528815	nonsense_mediated_decay	AP2A2	adaptor related protein complex 2 subunit alpha 2 [Source:HGNC Symbol;Acc:HGNC:562]	0.211934	4.46048	0.775658	647.18	469.41	836.64	368.28	334.87	968.42	604.133		BEST1			BMP6
ENST00000423566	nonsense_mediated_decay	AP3S2	adaptor related protein complex 3 subunit sigma 2 [Source:HGNC Symbol;Acc:HGNC:571]	0.0545524	1.94472	0.958883	123.2	86.46	146.36	58.82	88.33	122.18	104.225		BET1			BMP7
ENST00000416938	nonsense_mediated_decay	AP4M1	adaptor related protein complex 4 subunit mu 1 [Source:HGNC Symbol;Acc:HGNC:574]	0.192981	0.646129	0.873065	43.65	18.74	79.6	56.62	18.38	40.32	42.885		BET1L			BMPER
ENST00000509914	nonsense_mediated_decay	APBB3	amyloid beta precursor protein binding family B member 3 [Source:HGNC Symbol;Acc:HGNC:20708]	0.665276	-0.858766	0.735506	24.96	0	16.42	0	26.98	12.07	13.405		BEX2			BMPR1A
ENST00000508624	nonsense_mediated_decay	APC	APC, WNT signaling pathway regulator [Source:HGNC Symbol;Acc:HGNC:583]	-1.75462	1.31125	0.294864	216.72	21.44	144.73	71.26	0	10.77	77.4867		BEX3			BMPR2
ENST00000505350	nonsense_mediated_decay	APC	APC, WNT signaling pathway regulator [Source:HGNC Symbol;Acc:HGNC:583]	-0.0542516	0.429651	0.965057	54.56	15.75	62.1	39.39	26.45	22.44	36.7817		BEX4			BMS1
ENST00000582723	nonsense_mediated_decay	APCDD1	APC down-regulated 1 [Source:HGNC Symbol;Acc:HGNC:15718]	0.173726	2.79827	0.852504	303.61	134.77	187.16	196	71.04	262.8	192.563		BFAR			BMT2
ENST00000423585	nonsense_mediated_decay	APCDD1	APC down-regulated 1 [Source:HGNC Symbol;Acc:HGNC:15718]	0.191345	2.10998	0.853794	178.31	57.72	165.53	128.35	77.53	118.23	120.945		BFSP1			BNC1
ENST00000469362	nonsense_mediated_decay	APEH	acylaminoacyl-peptide hydrolase [Source:HGNC Symbol;Acc:HGNC:586]	-0.497715	1.8017	0.644219	122.4	92.76	166.23	124.68	42.57	40.07	98.1183		BGN			BNC2
ENST00000446089	nonsense_mediated_decay	APEH	acylaminoacyl-peptide hydrolase [Source:HGNC Symbol;Acc:HGNC:586]	0.612911	0.59901	0.615055	41.91	20.78	51.34	33.95	29.26	61.46	39.7833		BHLHB9			BNIP1
ENST00000529851	nonsense_mediated_decay	APLF	aprataxin and PNKP like factor [Source:HGNC Symbol;Acc:HGNC:28724]	-0.481066	-0.442608	0.841441	0	34.68	31.8	0	0	40.77	17.875		BHLHE22			BNIP2
ENST00000533616	nonsense_mediated_decay	APLP2	amyloid beta precursor like protein 2 [Source:HGNC Symbol;Acc:HGNC:598]	0.482487	0.339309	0.761054	41.54	36.41	8.55	56.38	0	49.64	32.0867		BHLHE40			BNIP3
ENST00000458117	nonsense_mediated_decay	APOPT1	apoptogenic 1, mitochondrial [Source:HGNC Symbol;Acc:HGNC:20492]	0.111832	1.95727	0.915726	89.3	105.26	145.63	58.92	82.23	137.67	103.168		BHLHE41			BNIP3L
ENST00000589341	nonsense_mediated_decay	APPBP2	amyloid beta precursor protein binding protein 2 [Source:HGNC Symbol;Acc:HGNC:622]	-0.0818682	2.79864	0.930172	235.93	179.4	252.5	187.92	153.32	134.53	190.6		BICD1			BOC
ENST00000567391	nonsense_mediated_decay	APRT	adenine phosphoribosyltransferase [Source:HGNC Symbol;Acc:HGNC:626]	-0.859979	2.33231	0.5097	288.02	117.66	223.76	70.27	163.95	1.65	144.218		BICD2			BOD1
ENST00000494649	nonsense_mediated_decay	APTX	aprataxin [Source:HGNC Symbol;Acc:HGNC:15984]	0.122141	1.5683	0.939053	152.35	0	151.89	161.81	33.81	26.62	87.7467		BICDL1			BOD1L1
ENST00000479656	nonsense_mediated_decay	APTX	aprataxin [Source:HGNC Symbol;Acc:HGNC:15984]	0.204233	1.73211	0.850553	114.12	98.76	57.68	94.6	111.84	39.03	86.005		BICRA			BOK
ENST00000467331	nonsense_mediated_decay	APTX	aprataxin [Source:HGNC Symbol;Acc:HGNC:15984]	-1.1258	0.797614	0.596896	44.22	109.2	34.49	0	68.45	0	42.7267		BICRAL			BOLA1
ENST00000495360	nonsense_mediated_decay	APTX	aprataxin [Source:HGNC Symbol;Acc:HGNC:15984]	-1.17262	0.254008	0.417326	63.63	29.54	57.05	0	28.37	16.24	32.4717		BID			BOLA2
ENST00000485479	nonsense_mediated_decay	APTX	aprataxin [Source:HGNC Symbol;Acc:HGNC:15984]	0.926162	-0.354166	0.669993	48.75	0	2.65	61.35	0	9.13	20.3133		BIK			BOLA2-SMG1P6
ENST00000464632	nonsense_mediated_decay	APTX	aprataxin [Source:HGNC Symbol;Acc:HGNC:15984]	-0.0913521	-0.532153	0.949797	20.28	17.3	22.46	18.19	11.99	13.08	17.2167		BIN1			BOLA2B
ENST00000482687	nonsense_mediated_decay	APTX	aprataxin [Source:HGNC Symbol;Acc:HGNC:15984]	7.58963	-1.11688	0.00588114	0	0	0	29.05	24.52	7.12	10.115		BIN2			BOLA3
ENST00000543879	nonsense_mediated_decay	AQR	aquarius intron-binding spliceosomal factor [Source:HGNC Symbol;Acc:HGNC:29513]	-0.0693592	5.20126	0.919895	1533.12	738.4	1414.93	1009.13	596.38	969.18	1043.52		BIN3			BOP1
ENST00000486310	nonsense_mediated_decay	ARF4	ADP ribosylation factor 4 [Source:HGNC Symbol;Acc:HGNC:655]	0.224795	0.6147	0.852999	78.23	29.27	22.18	27.44	42.82	40.01	39.9917		BIRC2			BORA
ENST00000520485	nonsense_mediated_decay	ARFGAP1	ADP ribosylation factor GTPase activating protein 1 [Source:HGNC Symbol;Acc:HGNC:15852]	0.947818	-0.845219	0.6395	15.61	13.52	0	28.57	19.73	0	12.905		BIRC3			BORCS5
ENST00000531037	nonsense_mediated_decay	ARFIP2	ADP ribosylation factor interacting protein 2 [Source:HGNC Symbol;Acc:HGNC:17160]	0.418438	3.19906	0.633817	251.52	238.95	216.59	278.8	294.11	162.01	240.33		BIRC5			BORCS6
ENST00000618568	nonsense_mediated_decay	ARFRP1	ADP ribosylation factor related protein 1 [Source:HGNC Symbol;Acc:HGNC:662]	0.250308	1.1216	0.827811	40.52	63.39	69.39	97.85	39.34	31.57	57.01		BIRC6			BORCS7
ENST00000460425	nonsense_mediated_decay	ARHGAP22	Rho GTPase activating protein 22 [Source:HGNC Symbol;Acc:HGNC:30320]	-0.621566	-1.05686	0.763211	14.54	26.48	0	9.89	13.96	0	10.8117		BIVM			BORCS8
ENST00000580768	nonsense_mediated_decay	ARHGAP44	Rho GTPase activating protein 44 [Source:HGNC Symbol;Acc:HGNC:29096]	7.75195	-0.961584	0.0525	0	0	0	3.45	0	65.19	11.44		BLCAP			BPGM
ENST00000544416	nonsense_mediated_decay	ARHGAP44	Rho GTPase activating protein 44 [Source:HGNC Symbol;Acc:HGNC:29096]	2.17869	-1.15374	0.354138	10.42	3.07	0	0	1.73	45.13	10.0583		BLM			BPHL
ENST00000475323	nonsense_mediated_decay	ARHGEF39	Rho guanine nucleotide exchange factor 39 [Source:HGNC Symbol;Acc:HGNC:25909]	0.226832	-0.207473	0.86695	14.17	27.12	24.72	23.1	26.84	11.91	21.31		BLMH			BPI
ENST00000553709	nonsense_mediated_decay	ARHGEF40	Rho guanine nucleotide exchange factor 40 [Source:HGNC Symbol;Acc:HGNC:25516]	1.24218	1.52044	0.464746	22.52	0	169.55	51.5	169.68	44.84	76.3483		BLNK			BPNT1
ENST00000556399	nonsense_mediated_decay	ARHGEF40	Rho guanine nucleotide exchange factor 40 [Source:HGNC Symbol;Acc:HGNC:25516]	-0.757064	1.06383	0.515421	28.64	138.53	27.98	35.49	23.72	51.29	50.9417		BLOC1S1			BPTF
ENST00000495564	nonsense_mediated_decay	ARHGEF9	Cdc42 guanine nucleotide exchange factor 9 [Source:HGNC Symbol;Acc:HGNC:14561]	-0.129833	-0.1614	0.923002	22.62	30.28	23.62	31.07	10.61	16.71	22.485		BLOC1S2			BRAF
ENST00000474953	nonsense_mediated_decay	ARID4B	AT-rich interaction domain 4B [Source:HGNC Symbol;Acc:HGNC:15550]	1.15224	0.821424	0.643074	112.77	0	0	90.07	0	84.1	47.8233		BLOC1S3			BRAP
ENST00000421364	nonsense_mediated_decay	ARID4B	AT-rich interaction domain 4B [Source:HGNC Symbol;Acc:HGNC:15550]	-1.10358	-1.08972	0.630237	15.75	0	39.05	17.5	0	0	12.05		BLOC1S4			BRAT1
ENST00000412735	nonsense_mediated_decay	ARID5A	AT-rich interaction domain 5A [Source:HGNC Symbol;Acc:HGNC:17361]	-0.0567389	0.458233	0.97073	37.99	56.03	16.94	65.48	0	33.14	34.93		BLOC1S5			BRCA1
ENST00000452385	nonsense_mediated_decay	ARIH2	ariadne RBR E3 ubiquitin protein ligase 2 [Source:HGNC Symbol;Acc:HGNC:690]	-0.170681	3.31912	0.842704	465.34	266.42	249.86	208	230.38	217.04	272.84		BLOC1S5-TXNDC5			BRCA2
ENST00000335438	nonsense_mediated_decay	ARL13B	ADP ribosylation factor like GTPase 13B [Source:HGNC Symbol;Acc:HGNC:25419]	-1.9176	0.279636	0.348149	114.02	34.76	21.86	0	29.52	0	33.36		BLOC1S6			BRCC3
ENST00000460371	nonsense_mediated_decay	ARL13B	ADP ribosylation factor like GTPase 13B [Source:HGNC Symbol;Acc:HGNC:25419]	0.0650619	-0.312516	0.980895	0	0	77.27	55.36	0	0	22.105		BLVRA			BRD1
ENST00000572991	nonsense_mediated_decay	ARL17B	ADP ribosylation factor like GTPase 17B [Source:HGNC Symbol;Acc:HGNC:32387]	0.579722	-0.864455	0.751017	5.11	7.31	26.07	1.75	0	39.48	13.2867		BLVRB			BRD2
ENST00000493990	nonsense_mediated_decay	ARL6	ADP ribosylation factor like GTPase 6 [Source:HGNC Symbol;Acc:HGNC:13210]	0.0894769	-0.951301	0.955819	27.96	5.6	9.36	9.41	3.54	19.69	12.5933		BLZF1			BRD3
ENST00000471844	nonsense_mediated_decay	ARNT	aryl hydrocarbon receptor nuclear translocator [Source:HGNC Symbol;Acc:HGNC:700]	-0.0557307	0.00845772	0.983354	0	67.55	0	2.59	0	67.77	22.985		BMF			BRD3OS
ENST00000414983	nonsense_mediated_decay	ARPC2	actin related protein 2/3 complex subunit 2 [Source:HGNC Symbol;Acc:HGNC:705]	0.151772	0.606285	0.900536	65.33	39.56	22.25	36.97	48.99	21.84	39.1567		BMI1			BRD4
ENST00000417500	nonsense_mediated_decay	ARPC4	actin related protein 2/3 complex subunit 4 [Source:HGNC Symbol;Acc:HGNC:707]	-0.373616	0.28283	0.767237	49.79	26.06	47.88	53.71	6.6	13.76	32.9667		BMP1			BRD7
ENST00000440787	nonsense_mediated_decay	ARPC4	actin related protein 2/3 complex subunit 4 [Source:HGNC Symbol;Acc:HGNC:707]	0.196269	-0.104433	0.882733	11.2	31.86	27.64	25.81	22.93	18.23	22.945		BMP2			BRD8
ENST00000424442	nonsense_mediated_decay	ARPC4-TTLL3	ARPC4-TTLL3 readthrough [Source:HGNC Symbol;Acc:HGNC:38830]	-1.12294	0.0960336	0.450992	40.04	5.79	96.4	0.56	6.35	34.44	30.5967		BMP2K			BRD9
ENST00000513814	nonsense_mediated_decay	ARSK	arylsulfatase family member K [Source:HGNC Symbol;Acc:HGNC:25239]	-1.02681	-0.475892	0.591117	21.35	13.69	48.35	31.59	0	0	19.1633		BMP3			BRF1
ENST00000518087	nonsense_mediated_decay	ASAH1	N-acylsphingosine amidohydrolase 1 [Source:HGNC Symbol;Acc:HGNC:735]	-0.103906	2.09999	0.92043	143.5	140.27	109.08	86.15	146.18	48.95	112.355		BMP4			BRF2
ENST00000492982	nonsense_mediated_decay	ASAP3	ArfGAP with SH3 domain, ankyrin repeat and PH domain 3 [Source:HGNC Symbol;Acc:HGNC:14987]	-2.56535	-0.330012	0.178715	45.38	17.21	55.43	0	0	13.68	21.95		BMP6			BRI3
ENST00000438264	nonsense_mediated_decay	ASB1	ankyrin repeat and SOCS box containing 1 [Source:HGNC Symbol;Acc:HGNC:16011]	0.37488	0.738417	0.754083	31.99	27.52	78.75	26.93	30.69	70.02	44.3167		BMP7			BRI3BP
ENST00000459912	nonsense_mediated_decay	ASB13	ankyrin repeat and SOCS box containing 13 [Source:HGNC Symbol;Acc:HGNC:19765]	-0.273783	0.807634	0.817602	29.98	56.2	82.4	30.64	9.17	70.58	46.495		BMPER			BRICD5
ENST00000324696	nonsense_mediated_decay	ASCC3	activating signal cointegrator 1 complex subunit 3 [Source:HGNC Symbol;Acc:HGNC:18697]	0.0585702	3.3093	0.945773	266.92	333.26	246.38	291.52	178.32	253.26	261.61		BMPR1A			BRINP1
ENST00000592288	nonsense_mediated_decay	ASXL3	ASXL transcriptional regulator 3 [Source:HGNC Symbol;Acc:HGNC:29357]	-0.0979887	0.437615	0.950129	56.89	27.7	43.94	0	10.74	76.1	35.895		BMPR2			BRINP2
ENST00000519124	nonsense_mediated_decay	ATAD2	ATPase family, AAA domain containing 2 [Source:HGNC Symbol;Acc:HGNC:30123]	-1.31738	-0.914495	0.581679	0	12.68	50.02	0	0	17.69	13.3983		BMS1			BRINP3
ENST00000549612	nonsense_mediated_decay	ATF1	activating transcription factor 1 [Source:HGNC Symbol;Acc:HGNC:783]	-0.558165	-0.542017	0.702265	29	19	21	7	18	9	17.1667		BMS1P1			BRIP1
ENST00000456655	nonsense_mediated_decay	ATF2	activating transcription factor 2 [Source:HGNC Symbol;Acc:HGNC:784]	-1.58536	1.12549	0.179029	129.6	39.51	148.69	11.58	26.43	32.68	64.7483		BMS1P2			BRIX1
ENST00000428760	nonsense_mediated_decay	ATF2	activating transcription factor 2 [Source:HGNC Symbol;Acc:HGNC:784]	8.65811	-0.0815	0.0283261	0	0	0	88.91	0	48.11	22.8367		BMS1P4			BRK1
ENST00000513322	nonsense_mediated_decay	ATG12	autophagy related 12 [Source:HGNC Symbol;Acc:HGNC:588]	-0.221911	0.589252	0.855308	58.97	32.4	58.04	38.48	34.81	19.92	40.4367		BMT2			BRMS1
ENST00000379594	nonsense_mediated_decay	ATG12	autophagy related 12 [Source:HGNC Symbol;Acc:HGNC:588]	0.0813716	-0.514995	0.95507	33.78	13.5	11.23	23.02	17.88	5.32	17.455		BNC1			BRMS1L
ENST00000392021	nonsense_mediated_decay	ATG16L1	autophagy related 16 like 1 [Source:HGNC Symbol;Acc:HGNC:21498]	0.684214	2.2906	0.671118	119.37	94.25	138.17	0	139.44	269.47	126.783		BNC2			BROX
ENST00000372246	nonsense_mediated_decay	ATG4A	autophagy related 4A cysteine peptidase [Source:HGNC Symbol;Acc:HGNC:16489]	-0.961427	0.440181	0.504232	55.94	48.25	50.81	44.82	18.74	0	36.4267		BNIP1			BRPF1
ENST00000344376	nonsense_mediated_decay	ATG4B	autophagy related 4B cysteine peptidase [Source:HGNC Symbol;Acc:HGNC:20790]	0.448989	2.40653	0.65175	127.02	132.35	145.77	193.64	145.09	94.04	139.652		BNIP2			BRPF3
ENST00000589753	nonsense_mediated_decay	ATG4D	autophagy related 4D cysteine peptidase [Source:HGNC Symbol;Acc:HGNC:20789]	-0.187938	1.94009	0.85915	130.74	82.57	179.02	84.21	110.21	50.27	106.17		BNIP3			BRSK1
ENST00000588667	nonsense_mediated_decay	ATG4D	autophagy related 4D cysteine peptidase [Source:HGNC Symbol;Acc:HGNC:20789]	0.178158	-0.225215	0.905019	44.73	11.96	16.59	25.66	32.26	0	21.8667		BNIP3L			BRSK2
ENST00000586417	nonsense_mediated_decay	ATG4D	autophagy related 4D cysteine peptidase [Source:HGNC Symbol;Acc:HGNC:20789]	-0.00256227	-0.268652	0.998509	33.73	17.02	21.78	26.37	13.23	15.16	21.215		BOC			BRWD1
ENST00000369070	nonsense_mediated_decay	ATG5	autophagy related 5 [Source:HGNC Symbol;Acc:HGNC:589]	-0.319845	2.60947	0.739743	276.76	116.5	271.76	169.6	100.66	114.11	174.898		BOD1			BRWD3
ENST00000409033	nonsense_mediated_decay	ATG9A	autophagy related 9A [Source:HGNC Symbol;Acc:HGNC:22408]	-1.90493	3.23446	0.23658	408.77	392.89	572.71	0	103.19	162.97	273.422		BOD1L1			BSCL2
ENST00000443953	nonsense_mediated_decay	ATIC	5-aminoimidazole-4-carboxamide ribonucleotide formyltransferase/IMP cyclohydrolase [Source:HGNC Symbol;Acc:HGNC:794]	3.10027	-0.6084	0.214309	0	0	14.39	0	28.55	48.29	15.205		BOK			BSDC1
ENST00000405384	nonsense_mediated_decay	ATL2	atlastin GTPase 2 [Source:HGNC Symbol;Acc:HGNC:24047]	-0.217252	0.34539	0.919693	14.96	81.07	0	35.98	45.51	0	29.5867		BOLA1			BSG
ENST00000503288	nonsense_mediated_decay	ATP10D	ATPase phospholipid transporting 10D (putative) [Source:HGNC Symbol;Acc:HGNC:13549]	-1.70139	0.702318	0.322684	150.17	3.25	93.8	24.48	0	26.76	49.7433		BOLA2			BSN
ENST00000466678	nonsense_mediated_decay	ATP1B3	ATPase Na+/K+ transporting subunit beta 3 [Source:HGNC Symbol;Acc:HGNC:806]	0.497755	1.08714	0.831938	5.73	113.85	0	0	59.33	112.38	48.5483		BOLA2-SMG1P6			BST2
ENST00000465172	nonsense_mediated_decay	ATP1B3	ATPase Na+/K+ transporting subunit beta 3 [Source:HGNC Symbol;Acc:HGNC:806]	0.0581465	-0.0452821	0.964769	20.67	20.8	43.47	11.11	12.73	41.1	24.98		BOLA2B			BTAF1
ENST00000507194	nonsense_mediated_decay	ATP2C1	ATPase secretory pathway Ca2+ transporting 1 [Source:HGNC Symbol;Acc:HGNC:13211]	0.231443	-0.68957	0.909291	15.22	17.68	12.84	0	0	43.45	14.865		BOLA3			BTBD1
ENST00000590156	nonsense_mediated_decay	ATP5F1A	ATP synthase F1 subunit alpha [Source:HGNC Symbol;Acc:HGNC:823]	-0.000938882	5.16528	0.998916	1157.96	996.59	1155.34	729.45	1048.95	708.86	966.192		BOLA3-AS1			BTBD10
ENST00000591981	nonsense_mediated_decay	ATP5F1A	ATP synthase F1 subunit alpha [Source:HGNC Symbol;Acc:HGNC:823]	0.0184099	-0.0215792	0.988793	25.2	29.53	28.16	22.8	20.37	23.11	24.8617		BOP1			BTBD19
ENST00000586592	nonsense_mediated_decay	ATP5F1A	ATP synthase F1 subunit alpha [Source:HGNC Symbol;Acc:HGNC:823]	0.131548	0.0273991	0.963683	0	65.92	0	0	69.12	0	22.5067		BORA			BTBD2
ENST00000529790	nonsense_mediated_decay	ATP5MG	ATP synthase membrane subunit g [Source:HGNC Symbol;Acc:HGNC:14247]	0.536858	-0.0144487	0.682862	20.7	26.18	21.6	22.42	34.43	21.1	24.405		BORCS5			BTBD3
ENST00000431254	nonsense_mediated_decay	ATP5PO	ATP synthase peripheral stalk subunit OSCP [Source:HGNC Symbol;Acc:HGNC:850]	1.24637	-0.664394	0.557101	0	12.75	19.22	0	46.09	9.09	14.525		BORCS6			BTBD6
ENST00000455205	nonsense_mediated_decay	ATP6AP1	ATPase H+ transporting accessory protein 1 [Source:HGNC Symbol;Acc:HGNC:868]	-0.619435	1.52089	0.577873	95.39	81.72	144.84	50.44	30.55	76.42	79.8933		BORCS7			BTBD7
ENST00000471877	nonsense_mediated_decay	ATP6V0E2	ATPase H+ transporting V0 subunit e2 [Source:HGNC Symbol;Acc:HGNC:21723]	2.59733	-1.09906	0.286306	11.8	0	0	38.18	0	14.85	10.805		BORCS8			BTBD8
ENST00000470455	nonsense_mediated_decay	ATP6V1A	ATPase H+ transporting V1 subunit A [Source:HGNC Symbol;Acc:HGNC:851]	-1.88166	-0.676195	0.455285	0	52.52	17.43	0	16.17	0	14.3533		BORCS8-MEF2B			BTBD9
ENST00000376185	nonsense_mediated_decay	ATP6V1G2-DDX39B	ATP6V1G2-DDX39B readthrough (NMD candidate) [Source:HGNC Symbol;Acc:HGNC:41999]	-0.0916964	4.81522	0.898026	1034.83	557.5	1266.16	838.77	524.02	588.21	801.582		BPGM			BTC
ENST00000524164	nonsense_mediated_decay	ATP6V1H	ATPase H+ transporting V1 subunit H [Source:HGNC Symbol;Acc:HGNC:18303]	1.26634	0.636889	0.417035	55.49	25.37	0	53.23	71.01	25.79	38.4817		BPHL			BTD
ENST00000590477	nonsense_mediated_decay	ATP9B	ATPase phospholipid transporting 9B (putative) [Source:HGNC Symbol;Acc:HGNC:13541]	0.605952	0.395454	0.627344	29.44	25.43	38.42	56.05	8.38	47.47	34.1983		BPI			BTF3
ENST00000462733	nonsense_mediated_decay	ATPAF2	ATP synthase mitochondrial F1 complex assembly factor 2 [Source:HGNC Symbol;Acc:HGNC:18802]	0.468561	0.633659	0.699063	36.13	23	64.71	32.53	20.37	70.31	41.175		BPNT1			BTF3L4
ENST00000359366	nonsense_mediated_decay	ATXN3	ataxin 3 [Source:HGNC Symbol;Acc:HGNC:7106]	-1.04836	1.38015	0.486512	194.69	31.53	121.28	75.99	0	45.63	78.1867		BPTF			BTG1
ENST00000463678	nonsense_mediated_decay	ATXN7L2	ataxin 7 like 2 [Source:HGNC Symbol;Acc:HGNC:28713]	0.0153608	0.171587	0.990413	54.62	21.76	24.8	17.33	13.52	44.62	29.4417		BRAF			BTG2
ENST00000425118	nonsense_mediated_decay	AUP1	AUP1, lipid droplet regulating VLDL assembly factor [Source:HGNC Symbol;Acc:HGNC:891]	0.161149	3.245	0.853126	359.65	267.29	176.8	240.56	294.05	161.04	249.898		BRAP			BTG3
ENST00000549851	nonsense_mediated_decay	AVIL	advillin [Source:HGNC Symbol;Acc:HGNC:14188]	0.240183	0.5349	0.93277	0	0	141.88	0	0	103.55	40.905		BRAT1			BTK
ENST00000561424	nonsense_mediated_decay	B2M	beta-2-microglobulin [Source:HGNC Symbol;Acc:HGNC:914]	0.285343	9.07552	0.804119	20571.8	17762.5	2956.96	16894.7	22482.7	1573.58	13707		BRCA1			BTLA
ENST00000349264	nonsense_mediated_decay	B2M	beta-2-microglobulin [Source:HGNC Symbol;Acc:HGNC:914]	0.242854	6.5695	0.820578	3080.52	3597.16	424.4	3182.3	3472.12	540.2	2382.78		BRCA2			BTN2A1
ENST00000561139	nonsense_mediated_decay	B2M	beta-2-microglobulin [Source:HGNC Symbol;Acc:HGNC:914]	0.312118	4.22238	0.792123	627.23	656.73	98.74	500.42	854.5	55.72	465.557		BRCC3			BTN2A2
ENST00000612859	nonsense_mediated_decay	B3GALNT2	beta-1,3-N-acetylgalactosaminyltransferase 2 [Source:HGNC Symbol;Acc:HGNC:28596]	-0.5056	-0.595077	0.73204	12.35	9.66	47.54	3.47	8.04	21.48	17.09		BRD1			BTN3A1
ENST00000572977	nonsense_mediated_decay	B3GNTL1	UDP-GlcNAc:betaGal beta-1,3-N-acetylglucosaminyltransferase like 1 [Source:HGNC Symbol;Acc:HGNC:21727]	0.355483	0.153567	0.781517	7.35	6.55	84.12	14.97	8.91	58.29	30.0317		BRD2			BTN3A2
ENST00000480814	nonsense_mediated_decay	B4GALT4	beta-1,4-galactosyltransferase 4 [Source:HGNC Symbol;Acc:HGNC:927]	1.16559	1.18855	0.313882	74.22	6.72	67.43	74.77	103.96	34.71	60.3017		BRD3			BTN3A3
ENST00000601232	nonsense_mediated_decay	BABAM1	BRISC and BRCA1 A complex member 1 [Source:HGNC Symbol;Acc:HGNC:25008]	-0.69882	0.0615923	0.591963	54.21	15.29	50.19	23.07	13.41	15.13	28.55		BRD3OS			BTNL9
ENST00000379707	nonsense_mediated_decay	BAG1	BCL2 associated athanogene 1 [Source:HGNC Symbol;Acc:HGNC:937]	0.472517	0.890162	0.688133	98.11	25.65	24.91	27.85	80.38	33.5	48.4		BRD4			BTRC
ENST00000455743	nonsense_mediated_decay	BARD1	BRCA1 associated RING domain 1 [Source:HGNC Symbol;Acc:HGNC:952]	-0.0591023	1.79617	0.956183	157.3	77.97	96.51	96.45	64.01	78.04	95.0467		BRD7			BUB1
ENST00000562084	nonsense_mediated_decay	BBS4	Bardet-Biedl syndrome 4 [Source:HGNC Symbol;Acc:HGNC:969]	-1.28853	-0.481187	0.377181	16.89	29.56	35.23	13.43	0	14.14	18.2083		BRD8			BUB1B
ENST00000566400	nonsense_mediated_decay	BBS4	Bardet-Biedl syndrome 4 [Source:HGNC Symbol;Acc:HGNC:969]	-1.03396	-1.20681	0.589042	23.72	0	25.3	6.81	0	8.92	10.7917		BRD9			BUB3
ENST00000567279	nonsense_mediated_decay	BBS4	Bardet-Biedl syndrome 4 [Source:HGNC Symbol;Acc:HGNC:969]	0.925828	-1.22589	0.732583	25.26	0	0	35.42	0	0	10.1133		BRF1			BUD13
ENST00000433714	nonsense_mediated_decay	BBS9	Bardet-Biedl syndrome 9 [Source:HGNC Symbol;Acc:HGNC:30000]	1.98689	0.370064	0.358198	0	35.06	0.3	9.59	94.05	35.21	29.035		BRF2			BUD23
ENST00000562556	nonsense_mediated_decay	BCAR1	BCAR1, Cas family scaffold protein [Source:HGNC Symbol;Acc:HGNC:971]	-0.0496222	1.59012	0.964019	99.9	44.08	159.93	41.68	48.99	111.79	84.395		BRI3			BUD31
ENST00000463943	nonsense_mediated_decay	BCAS4	breast carcinoma amplified sequence 4 [Source:HGNC Symbol;Acc:HGNC:14367]	-0.754033	-0.202904	0.604692	24.23	27.28	42.82	0	25.39	13.9	22.27		BRI3BP			BVES
ENST00000399777	nonsense_mediated_decay	BCL2L13	BCL2 like 13 [Source:HGNC Symbol;Acc:HGNC:17164]	0.209086	4.23896	0.78351	624.29	401.82	646.29	486.59	370.16	580.94	518.348		BRICD5			BYSL
ENST00000498133	nonsense_mediated_decay	BCL2L13	BCL2 like 13 [Source:HGNC Symbol;Acc:HGNC:17164]	0.468305	-0.523349	0.764854	41.01	9.84	0	15.26	9.15	28.02	17.2133		BRINP1			BZW1
ENST00000527613	nonsense_mediated_decay	BCLAF1	BCL2 associated transcription factor 1 [Source:HGNC Symbol;Acc:HGNC:16863]	-2.88481	2.77435	0.0042722	327.82	143.62	756.44	37.24	44.1	29.6	223.137		BRINP2			BZW2
ENST00000534269	nonsense_mediated_decay	BCLAF1	BCL2 associated transcription factor 1 [Source:HGNC Symbol;Acc:HGNC:16863]	-0.959164	0.0563166	0.464486	21.37	17.65	89	8.58	12.38	23.44	28.7367		BRINP3			C10orf105
ENST00000531003	nonsense_mediated_decay	BCO2	beta-carotene oxygenase 2 [Source:HGNC Symbol;Acc:HGNC:18503]	-0.255173	-0.57058	0.861622	10.45	4.92	53.15	6.4	12.87	17.43	17.5367		BRIP1			C10orf88
ENST00000525844	nonsense_mediated_decay	BDP1	B double prime 1, subunit of RNA polymerase III transcription initiation factor IIIB [Source:HGNC Symbol;Acc:HGNC:13652]	-0.998449	1.46704	0.568211	112.37	15.07	254.86	123.03	0	12.42	86.2917		BRIX1			C11orf1
ENST00000514903	nonsense_mediated_decay	BDP1	B double prime 1, subunit of RNA polymerase III transcription initiation factor IIIB [Source:HGNC Symbol;Acc:HGNC:13652]	-0.827317	0.541378	0.607086	135.96	22.88	14.19	25.74	0	45.79	40.76		BRK1			C11orf24
ENST00000562849	nonsense_mediated_decay	BEAN1	brain expressed associated with NEDD4 1 [Source:HGNC Symbol;Acc:HGNC:24160]	0.277547	-0.0728038	0.882934	26.41	39.14	1	17.54	50.69	0	22.4633		BRMS1			C11orf45
ENST00000591085	nonsense_mediated_decay	BECN1	beclin 1 [Source:HGNC Symbol;Acc:HGNC:1034]	0.161211	-0.227555	0.905491	34.08	18.85	17.45	21.29	29.07	7.89	21.4383		BRMS1L			C11orf49
ENST00000566710	nonsense_mediated_decay	BFAR	bifunctional apoptosis regulator [Source:HGNC Symbol;Acc:HGNC:17613]	-0.691307	-0.0159481	0.599802	35.71	41.7	21.3	28.14	6.99	17.13	25.1617		BROX			C11orf52
ENST00000546420	nonsense_mediated_decay	BICDL1	BICD family like cargo adaptor 1 [Source:HGNC Symbol;Acc:HGNC:28095]	0.792358	-0.610704	0.644002	5.3	22.37	9.03	0	35.29	17.72	14.9517		BRPF1			C11orf54
ENST00000528344	nonsense_mediated_decay	BIRC2	baculoviral IAP repeat containing 2 [Source:HGNC Symbol;Acc:HGNC:590]	0.604393	-0.7845	0.697954	14.72	5.11	21.14	35.05	10.22	0	14.3733		BRPF3			C11orf58
ENST00000559724	nonsense_mediated_decay	BLM	BLM RecQ like helicase [Source:HGNC Symbol;Acc:HGNC:1058]	6.82678	-0.173866	0.0288048	0	0	1.11	0	7.92	114.27	20.55		BRSK1			C11orf68
ENST00000578090	nonsense_mediated_decay	BLMH	bleomycin hydrolase [Source:HGNC Symbol;Acc:HGNC:1059]	1.53454	1.14356	0.567941	85.81	21.07	0	0	0	229.94	56.1367		BRSK2			C11orf71
ENST00000244777	nonsense_mediated_decay	BLOC1S5	biogenesis of lysosomal organelles complex 1 subunit 5 [Source:HGNC Symbol;Acc:HGNC:18561]	-0.177777	1.02301	0.878255	92	34.54	79.46	46.53	15.43	70.34	56.3833		BRWD1			C11orf74
ENST00000439343	nonsense_mediated_decay	BLOC1S5-TXNDC5	BLOC1S5-TXNDC5 readthrough (NMD candidate) [Source:HGNC Symbol;Acc:HGNC:42001]	-0.343925	1.22994	0.907939	273.48	0	0	0	125.21	0	66.4483		BRWD3			C11orf87
ENST00000567523	nonsense_mediated_decay	BLOC1S6	biogenesis of lysosomal organelles complex 1 subunit 6 [Source:HGNC Symbol;Acc:HGNC:8549]	0.287668	1.8478	0.788097	158.9	65.84	82.64	162.57	100.23	16.87	97.8417		BSCL2			C11orf95
ENST00000520982	nonsense_mediated_decay	BMP1	bone morphogenetic protein 1 [Source:HGNC Symbol;Acc:HGNC:1067]	0.5991	2.86362	0.518757	155.45	221.47	111.78	280.32	255.64	81.64	184.383		BSDC1			C11orf98
ENST00000520970	nonsense_mediated_decay	BMP1	bone morphogenetic protein 1 [Source:HGNC Symbol;Acc:HGNC:1067]	0.0737156	2.23392	0.942354	172.49	140.6	94.42	136.95	174.9	19.85	123.202		BSG			C12orf10
ENST00000520626	nonsense_mediated_decay	BMP1	bone morphogenetic protein 1 [Source:HGNC Symbol;Acc:HGNC:1067]	-0.978567	0.0164663	0.53443	81.74	19.57	17.84	39.27	7	0	27.57		BSN			C12orf29
ENST00000389010	nonsense_mediated_decay	BMP2K	BMP2 inducible kinase [Source:HGNC Symbol;Acc:HGNC:18041]	-1.0751	1.07139	0.358221	116.93	96.31	27.53	8.3	38.48	43	55.0917		BST2			C12orf4
ENST00000484726	nonsense_mediated_decay	BNC2	basonuclin 2 [Source:HGNC Symbol;Acc:HGNC:30988]	-0.0397825	-0.531447	0.983377	39.68	0	28	0	16.76	23.4	17.9733		BTAF1			C12orf43
ENST00000482713	nonsense_mediated_decay	BOD1L1	biorientation of chromosomes in cell division 1 like 1 [Source:HGNC Symbol;Acc:HGNC:31792]	0.104568	1.05142	0.928009	78.43	34.33	78.81	52.23	53.79	39.77	56.2267		BTBD1			C12orf45
ENST00000380596	nonsense_mediated_decay	BOLA2	bolA family member 2 [Source:HGNC Symbol;Acc:HGNC:29488]	-0.0765846	1.41983	0.945455	68.13	74.79	105.87	51.66	32.46	97.9	71.8017		BTBD10			C12orf49
ENST00000568556	nonsense_mediated_decay	BOLA2-SMG1P6	BOLA2-SMG1P6 readthrough [Source:HGNC Symbol;Acc:HGNC:53563]	0.123957	3.69215	0.87888	473.41	243.05	490.72	339.58	293.16	317.76	359.613		BTBD19			C12orf54
ENST00000565417	nonsense_mediated_decay	BOLA2-SMG1P6	BOLA2-SMG1P6 readthrough [Source:HGNC Symbol;Acc:HGNC:53563]	-0.22568	1.54839	0.838307	87.92	77.12	126.74	63.27	62.42	60.05	79.5867		BTBD2			C12orf57
ENST00000488252	nonsense_mediated_decay	BORCS8	BLOC-1 related complex subunit 8 [Source:HGNC Symbol;Acc:HGNC:37247]	0.437918	-0.222595	0.74698	19.4	9.39	39.02	24.03	6.23	35.09	22.1933		BTBD3			C12orf60
ENST00000421712	nonsense_mediated_decay	BRAT1	BRCA1 associated ATM activator 1 [Source:HGNC Symbol;Acc:HGNC:21701]	0.821132	-0.264713	0.550174	13.22	12.09	29.33	28.69	26.95	14.38	20.7767		BTBD6			C12orf65
ENST00000482914	nonsense_mediated_decay	BRD2	bromodomain containing 2 [Source:HGNC Symbol;Acc:HGNC:1103]	0.110665	4.85646	0.876536	946.13	625.32	1105.23	819.35	572.39	752.77	803.532		BTBD7			C12orf66
ENST00000495733	nonsense_mediated_decay	BRD2	bromodomain containing 2 [Source:HGNC Symbol;Acc:HGNC:1103]	0.136781	0.442703	0.911997	56.17	30.14	30.93	15.12	43.12	35.12	35.1		BTBD8			C12orf73
ENST00000512140	nonsense_mediated_decay	BRD8	bromodomain containing 8 [Source:HGNC Symbol;Acc:HGNC:19874]	0.21162	0.224166	0.91918	34.48	50.01	0	0	58.13	23.23	27.6417		BTBD9			C12orf75
ENST00000432618	nonsense_mediated_decay	BRD8	bromodomain containing 8 [Source:HGNC Symbol;Acc:HGNC:19874]	-0.813961	-0.814122	0.604657	25.23	15.13	18.48	15.14	4.25	6.58	14.135		BTC			C12orf76
ENST00000495265	nonsense_mediated_decay	BRD9	bromodomain containing 9 [Source:HGNC Symbol;Acc:HGNC:25818]	-0.481698	2.58445	0.618786	231.88	166.06	258.85	108.5	125.48	112.51	167.213		BTD			C13orf42
ENST00000489816	nonsense_mediated_decay	BRD9	bromodomain containing 9 [Source:HGNC Symbol;Acc:HGNC:25818]	-0.0952818	1.05786	0.93434	91.61	29.84	87.87	48.94	34.49	54.16	57.8183		BTF3			C14orf119
ENST00000490814	nonsense_mediated_decay	BRD9	bromodomain containing 9 [Source:HGNC Symbol;Acc:HGNC:25818]	0.0330152	-0.158707	0.980352	34.46	18.61	24.28	34.04	7.85	19.47	23.1183		BTF3L4			C14orf132
ENST00000441123	nonsense_mediated_decay	BRPF3	bromodomain and PHD finger containing 3 [Source:HGNC Symbol;Acc:HGNC:14256]	-0.332738	1.18703	0.872341	73.51	0	199.31	0	38.99	91.76	67.2617		BTF3L4P2			C14orf28
ENST00000412604	nonsense_mediated_decay	BRWD1	bromodomain and WD repeat domain containing 1 [Source:HGNC Symbol;Acc:HGNC:12760]	-0.199218	0.0368865	0.916755	40.62	0	68.93	20.17	0.02	42.07	28.635		BTG1			C14orf93
ENST00000444377	nonsense_mediated_decay	BSDC1	BSD domain containing 1 [Source:HGNC Symbol;Acc:HGNC:25501]	-1.09368	0.860683	0.359669	52.58	92.24	58.8	52.77	20.06	9.55	47.6667		BTG2			C15orf39
ENST00000373520	nonsense_mediated_decay	BSDC1	BSD domain containing 1 [Source:HGNC Symbol;Acc:HGNC:25501]	-0.263014	0.0798092	0.839094	67.65	25.37	8.45	22.7	32.12	7.48	27.295		BTG3			C15orf40
ENST00000618112	nonsense_mediated_decay	BSG	basigin (Ok blood group) [Source:HGNC Symbol;Acc:HGNC:1116]	1.09822	1.05352	0.348323	35.87	33.81	51.79	54.31	35.35	108.58	53.285		BTG3-AS1			C15orf41
ENST00000559652	nonsense_mediated_decay	BTBD1	BTB domain containing 1 [Source:HGNC Symbol;Acc:HGNC:1120]	-0.447446	-0.12171	0.737808	43	27.49	18.83	29.27	7.63	15.87	23.6817		BTK			C15orf48
ENST00000355125	nonsense_mediated_decay	BTBD7	BTB domain containing 7 [Source:HGNC Symbol;Acc:HGNC:18269]	-7.78043	-0.629134	0.0426497	18.96	0	92.71	0	0	0	18.6117		BTLA			C15orf61
ENST00000475157	nonsense_mediated_decay	BTG2	BTG anti-proliferation factor 2 [Source:HGNC Symbol;Acc:HGNC:1131]	-0.0363396	2.56787	0.970064	268.05	177	90.89	208.58	151.34	54.45	158.385		BTN2A1			C15orf65
ENST00000377600	nonsense_mediated_decay	BTN2A1	butyrophilin subfamily 2 member A1 [Source:HGNC Symbol;Acc:HGNC:1136]	0.265368	1.61861	0.808896	109.88	43.64	120.16	99.52	52.22	83.89	84.885		BTN2A2			C16orf45
ENST00000430270	nonsense_mediated_decay	BUD23	BUD23, rRNA methyltransferase and ribosome maturation factor [Source:HGNC Symbol;Acc:HGNC:16405]	0.901831	-1.14455	0.595542	13.22	6.35	5.9	20.34	6.09	10.86	10.46		BTN2A3P			C16orf46
ENST00000372996	nonsense_mediated_decay	BYSL	bystin like [Source:HGNC Symbol;Acc:HGNC:1157]	2.70535	-0.0143825	0.144511	9.94	6.82	7.03	0	29.37	87.18	23.39		BTN3A1			C16orf58
ENST00000436868	nonsense_mediated_decay	BZW2	basic leucine zipper and W2 domains 2 [Source:HGNC Symbol;Acc:HGNC:18808]	-1.51117	1.33937	0.303219	105.96	75.92	167.28	33.96	0	58.53	73.6083		BTN3A2			C16orf70
ENST00000437745	nonsense_mediated_decay	BZW2	basic leucine zipper and W2 domains 2 [Source:HGNC Symbol;Acc:HGNC:18808]	1.58183	0.430621	0.539856	0	43.53	0	128.36	0	24.51	32.7333		BTN3A3			C16orf72
ENST00000525895	nonsense_mediated_decay	C11orf49	chromosome 11 open reading frame 49 [Source:HGNC Symbol;Acc:HGNC:28720]	-0.152257	0.249653	0.904337	35.66	32.99	41.6	8.05	24.6	41.23	30.6883		BTNL9			C16orf74
ENST00000453037	nonsense_mediated_decay	C12orf29	chromosome 12 open reading frame 29 [Source:HGNC Symbol;Acc:HGNC:25322]	-0.819066	0.567397	0.504959	94.71	37.08	39.78	31.66	27.69	11.96	40.48		BTRC			C16orf86
ENST00000550333	nonsense_mediated_decay	C12orf29	chromosome 12 open reading frame 29 [Source:HGNC Symbol;Acc:HGNC:25322]	-0.535725	-0.0635321	0.713665	67.87	12.33	23.09	22.91	0	28.97	25.8617		BUB1			C16orf87
ENST00000547630	nonsense_mediated_decay	C12orf49	chromosome 12 open reading frame 49 [Source:HGNC Symbol;Acc:HGNC:26128]	0.35139	2.3618	0.725501	186.01	106.26	131.58	133.33	125.77	143.98	137.822		BUB1B			C16orf91
ENST00000445068	nonsense_mediated_decay	C16orf86	chromosome 16 open reading frame 86 [Source:HGNC Symbol;Acc:HGNC:33755]	-1.20362	-0.256659	0.385773	38.13	36.4	20.81	4.94	20.68	5.65	21.1017		BUB3			C16orf95
ENST00000583221	nonsense_mediated_decay	C17orf75	chromosome 17 open reading frame 75 [Source:HGNC Symbol;Acc:HGNC:30173]	0.232226	-0.896786	0.884233	23.02	2.97	18.51	8.38	7.3	19.3	13.2467		BUD13			C17orf100
ENST00000588841	nonsense_mediated_decay	C19orf53	chromosome 19 open reading frame 53 [Source:HGNC Symbol;Acc:HGNC:24991]	0.407276	-0.0600835	0.758188	16.88	38.26	6.84	41.55	15.54	20.02	23.1817		BUD23			C17orf107
ENST00000459772	nonsense_mediated_decay	C1orf112	chromosome 1 open reading frame 112 [Source:HGNC Symbol;Acc:HGNC:25565]	1.48176	-0.102611	0.564149	0	7.96	41.34	0	85.12	0	22.4033		BUD31			C17orf49
ENST00000477196	nonsense_mediated_decay	C1orf159	chromosome 1 open reading frame 159 [Source:HGNC Symbol;Acc:HGNC:26062]	0.664231	-0.387906	0.636874	20.24	10.32	23.25	19.52	26.64	14.05	19.0033		BVES			C17orf51
ENST00000382079	nonsense_mediated_decay	C1QTNF3-AMACR	C1QTNF3-AMACR readthrough (NMD candidate) [Source:HGNC Symbol;Acc:HGNC:49198]	0.367314	-0.542597	0.813035	29.72	14.01	7.91	0	23.03	25.13	16.6333		BYSL			C17orf53
ENST00000443875	nonsense_mediated_decay	C1S	complement C1s [Source:HGNC Symbol;Acc:HGNC:1247]	0.781491	2.15454	0.762348	64.48	178.71	0	3.85	356.19	0	100.538		BZW1			C17orf58
ENST00000420686	nonsense_mediated_decay	C2orf68	chromosome 2 open reading frame 68 [Source:HGNC Symbol;Acc:HGNC:34353]	0.216538	1.21132	0.849492	132.83	43.41	23.26	66.08	68.15	36.12	61.6417		BZW1P2			C17orf75
ENST00000482061	nonsense_mediated_decay	C3orf33	chromosome 3 open reading frame 33 [Source:HGNC Symbol;Acc:HGNC:26434]	-0.744034	-0.891839	0.642918	35.89	9.37	11.55	4.12	12	7.05	13.33		BZW2			C17orf80
ENST00000504464	nonsense_mediated_decay	C5orf22	chromosome 5 open reading frame 22 [Source:HGNC Symbol;Acc:HGNC:25639]	-0.744869	-1.04545	0.653713	31.01	4.55	15.77	10.93	9.7	0	11.9933		C10orf105			C17orf97
ENST00000508527	nonsense_mediated_decay	C5orf63	chromosome 5 open reading frame 63 [Source:HGNC Symbol;Acc:HGNC:40051]	-0.605161	-0.877254	0.704328	17.79	8.89	29.69	7.84	13.2	4.02	13.5717		C10orf25			C18orf21
ENST00000534680	nonsense_mediated_decay	C8orf82	chromosome 8 open reading frame 82 [Source:HGNC Symbol;Acc:HGNC:33826]	0.46521	-1.13148	0.863602	0	0	35.69	0	0	30.71	11.0667		C10orf82			C18orf25
ENST00000479413	nonsense_mediated_decay	C9orf85	chromosome 9 open reading frame 85 [Source:HGNC Symbol;Acc:HGNC:28784]	-0.423718	0.153646	0.741333	20.32	13.19	88.64	26.29	11.11	25.02	30.7617		C10orf88			C18orf32
ENST00000483493	nonsense_mediated_decay	CAAP1	caspase activity and apoptosis inhibitor 1 [Source:HGNC Symbol;Acc:HGNC:25834]	0.367099	-0.29646	0.789347	10.96	15.61	35.57	33.5	2.08	26.83	20.7583		C11orf1			C18orf54
ENST00000471363	nonsense_mediated_decay	CACNA2D3	calcium voltage-gated channel auxiliary subunit alpha2delta 3 [Source:HGNC Symbol;Acc:HGNC:15460]	0.00304699	1.57001	0.998628	203.46	62.87	8.76	91.49	110.69	0	79.545		C11orf24			C19orf12
ENST00000477024	nonsense_mediated_decay	CACNA2D3	calcium voltage-gated channel auxiliary subunit alpha2delta 3 [Source:HGNC Symbol;Acc:HGNC:15460]	-1.11293	0.148621	0.645893	84.15	41.26	0	50.84	0	0	29.375		C11orf45			C19orf24
ENST00000551544	nonsense_mediated_decay	CACNB3	calcium voltage-gated channel auxiliary subunit beta 3 [Source:HGNC Symbol;Acc:HGNC:1403]	0.415952	-1.20319	0.86059	24.61	0	8.46	0	0	28.78	10.3083		C11orf49			C19orf25
ENST00000589321	nonsense_mediated_decay	CACTIN	cactin, spliceosome C complex subunit [Source:HGNC Symbol;Acc:HGNC:29938]	0.801872	-0.474628	0.60266	8.86	0	43.23	35.41	7.01	17.31	18.6367		C11orf52			C19orf33
ENST00000493518	nonsense_mediated_decay	CACUL1	CDK2 associated cullin domain 1 [Source:HGNC Symbol;Acc:HGNC:23727]	-0.0601491	3.90168	0.939046	349.4	432.66	623.27	340.27	336.92	351.31	405.638		C11orf54			C19orf44
ENST00000443197	nonsense_mediated_decay	CALD1	caldesmon 1 [Source:HGNC Symbol;Acc:HGNC:1441]	-2.93261	3.81676	0.253749	0	320.21	2282.62	0	108.92	106.3	469.675		C11orf58			C19orf47
ENST00000430085	nonsense_mediated_decay	CALD1	caldesmon 1 [Source:HGNC Symbol;Acc:HGNC:1441]	-2.46565	1.36998	0.138669	100.65	104.42	192.27	51.86	5.94	0	75.8567		C11orf68			C19orf48
ENST00000553630	nonsense_mediated_decay	CALM1	calmodulin 1 [Source:HGNC Symbol;Acc:HGNC:1442]	0.0146131	5.19572	0.9831	1453.75	977.69	938.36	1054.61	818.88	744.27	997.927		C11orf71			C19orf53
ENST00000574951	nonsense_mediated_decay	CAMTA2	calmodulin binding transcription activator 2 [Source:HGNC Symbol;Acc:HGNC:18807]	0.183546	0.0815682	0.925927	0	29.67	54.93	47.28	0	32.22	27.35		C11orf74			C19orf54
ENST00000540319	nonsense_mediated_decay	CAND1	cullin associated and neddylation dissociated 1 [Source:HGNC Symbol;Acc:HGNC:30688]	-0.484534	3.95466	0.536735	703.75	379.99	660.59	375.77	212.5	336.62	444.87		C11orf87			C19orf66
ENST00000391983	nonsense_mediated_decay	CAPN10	calpain 10 [Source:HGNC Symbol;Acc:HGNC:1477]	-0.277625	0.325763	0.860328	12.99	59.59	36.15	40.83	36.95	0	31.085		C11orf95			C19orf73
ENST00000357048	nonsense_mediated_decay	CAPN10	calpain 10 [Source:HGNC Symbol;Acc:HGNC:1477]	-1.20613	-0.247701	0.423463	17.49	28.1	55.63	0	20.93	9.34	21.915		C11orf98			C1D
ENST00000270361	nonsense_mediated_decay	CAPN10	calpain 10 [Source:HGNC Symbol;Acc:HGNC:1477]	-0.505283	-0.74707	0.742656	6.49	29.88	15.7	8.13	11.03	12.67	13.9833		C12orf10			C1GALT1
ENST00000548676	nonsense_mediated_decay	CAPRIN2	caprin family member 2 [Source:HGNC Symbol;Acc:HGNC:21259]	0.16183	1.97721	0.878011	69.44	61.23	239.76	47.36	73.52	164.76	109.345		C12orf29			C1GALT1C1
ENST00000537553	nonsense_mediated_decay	CAPRIN2	caprin family member 2 [Source:HGNC Symbol;Acc:HGNC:21259]	-0.863428	1.47063	0.441815	89.64	37.58	232.97	42.76	16.44	76.3	82.615		C12orf4			C1GALT1C1L
ENST00000454014	nonsense_mediated_decay	CAPRIN2	caprin family member 2 [Source:HGNC Symbol;Acc:HGNC:21259]	-1.8221	1.34979	0.22597	129.62	2.5	283.72	54.74	5.68	18.08	82.39		C12orf43			C1orf109
ENST00000426421	nonsense_mediated_decay	CAPZA2	capping actin protein of muscle Z-line subunit alpha 2 [Source:HGNC Symbol;Acc:HGNC:1490]	-0.308992	5.11649	0.655671	1324.81	823.39	1568.16	954.58	521.44	752.99	990.895		C12orf45			C1orf112
ENST00000449080	nonsense_mediated_decay	CAPZA2	capping actin protein of muscle Z-line subunit alpha 2 [Source:HGNC Symbol;Acc:HGNC:1490]	0.0104067	3.18201	0.990556	296.57	181.88	400.61	247.05	143.84	258.07	254.67		C12orf49			C1orf115
ENST00000518979	nonsense_mediated_decay	CARD8	caspase recruitment domain family member 8 [Source:HGNC Symbol;Acc:HGNC:17057]	-0.107363	0.306259	0.931916	20.79	17.59	83.97	33.11	11.89	35.12	33.745		C12orf54			C1orf122
ENST00000531387	nonsense_mediated_decay	CARS	cysteinyl-tRNA synthetase [Source:HGNC Symbol;Acc:HGNC:1493]	0.507487	-0.443335	0.831816	0	0	61.82	0	14.99	37.71	19.0867		C12orf57			C1orf131
ENST00000358604	nonsense_mediated_decay	CBWD2	COBW domain containing 2 [Source:HGNC Symbol;Acc:HGNC:17907]	-0.454051	1.96565	0.667811	136.95	114.44	165.09	95.41	78.12	56.13	107.69		C12orf60			C1orf159
ENST00000456188	nonsense_mediated_decay	CBWD2	COBW domain containing 2 [Source:HGNC Symbol;Acc:HGNC:17907]	-0.342186	0.195258	0.788729	15.67	39.04	54.75	16.23	11.76	40.07	29.5867		C12orf65			C1orf174
ENST00000621474	nonsense_mediated_decay	CBWD3	COBW domain containing 3 [Source:HGNC Symbol;Acc:HGNC:18519]	-0.271213	-0.790139	0.861114	40.79	2.24	13.61	14.89	7.05	9.77	14.725		C12orf66			C1orf198
ENST00000497250	nonsense_mediated_decay	CBWD5	COBW domain containing 5 [Source:HGNC Symbol;Acc:HGNC:24584]	-1.2471	1.17586	0.28366	106.71	117.91	37.64	49.22	24.37	21.05	59.4833		C12orf73			C1orf216
ENST00000476161	nonsense_mediated_decay	CBWD5	COBW domain containing 5 [Source:HGNC Symbol;Acc:HGNC:24584]	-0.668454	-0.85354	0.678748	18.92	2.24	40.45	0	11.65	11.89	14.1917		C12orf75			C1orf35
ENST00000586955	nonsense_mediated_decay	CC2D1A	coiled-coil and C2 domain containing 1A [Source:HGNC Symbol;Acc:HGNC:30237]	-1.84849	-1.2628	0.482694	52.94	0	0	0.7	7.9	0	10.2567		C12orf76			C1orf43
ENST00000511544	nonsense_mediated_decay	CC2D2A	coiled-coil and C2 domain containing 2A [Source:HGNC Symbol;Acc:HGNC:29253]	0.230908	-0.028488	0.895164	55.92	22.42	0	26.61	40.44	1.96	24.5583		C13orf42			C1orf50
ENST00000506643	nonsense_mediated_decay	CC2D2A	coiled-coil and C2 domain containing 2A [Source:HGNC Symbol;Acc:HGNC:29253]	-0.739395	-0.19	0.712313	69.26	0	37.42	0	29.93	7.34	23.9917		C14orf119			C1orf52
ENST00000540210	nonsense_mediated_decay	CCAR1	cell division cycle and apoptosis regulator 1 [Source:HGNC Symbol;Acc:HGNC:24236]	-0.225688	3.39365	0.790827	348.12	106.83	736.82	353.4	73.08	281.05	316.55		C14orf132			C1orf53
ENST00000543229	nonsense_mediated_decay	CCAR1	cell division cycle and apoptosis regulator 1 [Source:HGNC Symbol;Acc:HGNC:24236]	-7.5934	-1.00586	0.0470592	37.39	33.84	0	0	0	0	11.8717		C14orf28			C1orf56
ENST00000442217	nonsense_mediated_decay	CCDC115	coiled-coil domain containing 115 [Source:HGNC Symbol;Acc:HGNC:28178]	0.59308	0.724131	0.621542	43.12	32.01	44.72	75.05	43.37	20.06	43.055		C14orf93			C1orf74
ENST00000575223	nonsense_mediated_decay	CCDC137	coiled-coil domain containing 137 [Source:HGNC Symbol;Acc:HGNC:33451]	0.963521	1.6506	0.549674	100.02	78.46	0	57.5	68.99	164.23	78.2		C15orf39			C1orf94
ENST00000409657	nonsense_mediated_decay	CCDC14	coiled-coil domain containing 14 [Source:HGNC Symbol;Acc:HGNC:25766]	-0.291199	-0.641315	0.891666	63.93	0	0	26.88	3.43	6.15	16.7317		C15orf40			C1QBP
ENST00000454193	nonsense_mediated_decay	CCDC142	coiled-coil domain containing 142 [Source:HGNC Symbol;Acc:HGNC:25889]	0.308906	1.00392	0.790636	52.23	50.56	56.66	59.99	26.02	70.15	52.6017		C15orf41			C1QL4
ENST00000431807	nonsense_mediated_decay	CCDC150	coiled-coil domain containing 150 [Source:HGNC Symbol;Acc:HGNC:26834]	-7.34279	-0.988576	0.0506223	10.13	0	72.39	0	0	0	13.7533		C15orf48			C1QTNF1
ENST00000626177	nonsense_mediated_decay	CCDC163	coiled-coil domain containing 163 [Source:HGNC Symbol;Acc:HGNC:27003]	-0.467414	0.177819	0.758247	35.3	26.85	56.46	0	9.67	51.98	30.0433		C15orf61			C1QTNF6
ENST00000486064	nonsense_mediated_decay	CCDC24	coiled-coil domain containing 24 [Source:HGNC Symbol;Acc:HGNC:28688]	-0.751521	-1.18634	0.661276	7.87	16.77	16.54	9.98	5.68	4.32	10.1933		C15orf65			C1R
ENST00000520202	nonsense_mediated_decay	CCDC25	coiled-coil domain containing 25 [Source:HGNC Symbol;Acc:HGNC:25591]	-0.26938	3.62937	0.743092	558.95	305.66	420.48	401.12	213.39	191.7	348.55		C16orf45			C1RL
ENST00000520486	nonsense_mediated_decay	CCDC25	coiled-coil domain containing 25 [Source:HGNC Symbol;Acc:HGNC:25591]	0.0356465	1.93241	0.973162	127.01	128.98	67.3	177.95	47.86	56.92	101.003		C16orf46			C1S
ENST00000517979	nonsense_mediated_decay	CCDC25	coiled-coil domain containing 25 [Source:HGNC Symbol;Acc:HGNC:25591]	0.157103	0.516351	0.898159	42.77	51.91	16.06	31.38	39.22	32.4	35.6233		C16orf58			C2
ENST00000519509	nonsense_mediated_decay	CCDC25	coiled-coil domain containing 25 [Source:HGNC Symbol;Acc:HGNC:25591]	-0.626137	0.130639	0.627636	76.85	12.73	35	23.66	16.39	15.67	30.05		C16orf70			C20orf194
ENST00000559291	nonsense_mediated_decay	CCDC32	coiled-coil domain containing 32 [Source:HGNC Symbol;Acc:HGNC:28295]	0.296179	0.493222	0.809817	49.55	27.25	38.61	33.77	22.8	49.27	36.875		C16orf72			C20orf27
ENST00000341455	nonsense_mediated_decay	CCDC66	coiled-coil domain containing 66 [Source:HGNC Symbol;Acc:HGNC:27709]	1.53621	-0.445421	0.544858	9.31	17.32	0	79.66	0	0	17.715		C16orf74			C20orf96
ENST00000545067	nonsense_mediated_decay	CCDC7	coiled-coil domain containing 7 [Source:HGNC Symbol;Acc:HGNC:26533]	-0.609585	-1.08221	0.715054	21.02	8.67	16.39	11.48	0	11.31	11.4783		C16orf86			C21orf58
ENST00000529745	nonsense_mediated_decay	CCDC90B	coiled-coil domain containing 90B [Source:HGNC Symbol;Acc:HGNC:28108]	-0.212786	2.77265	0.820624	318.58	236.33	86.39	227.09	148.53	75.19	182.018		C16orf87			C21orf91
ENST00000260054	nonsense_mediated_decay	CCDC90B	coiled-coil domain containing 90B [Source:HGNC Symbol;Acc:HGNC:28108]	0.0152814	1.81259	0.988643	136.79	72.36	121.96	137.74	65.82	47.44	97.0183		C16orf91			C22orf39
ENST00000534753	nonsense_mediated_decay	CCDC90B	coiled-coil domain containing 90B [Source:HGNC Symbol;Acc:HGNC:28108]	-0.298236	0.706534	0.803928	48.55	41.99	73.66	41.33	44.99	11.72	43.7067		C16orf95			C22orf46
ENST00000528149	nonsense_mediated_decay	CCDC90B	coiled-coil domain containing 90B [Source:HGNC Symbol;Acc:HGNC:28108]	1.22794	-0.596092	0.411009	12.01	8.44	14.1	36.13	20.71	4.66	16.0083		C17orf100			C2CD2
ENST00000556854	nonsense_mediated_decay	CCNB1IP1	cyclin B1 interacting protein 1 [Source:HGNC Symbol;Acc:HGNC:19437]	0.395613	0.905284	0.736243	46.15	29.07	79.88	57.4	47.53	40.75	50.13		C17orf107			C2CD2L
ENST00000554047	nonsense_mediated_decay	CCNB1IP1	cyclin B1 interacting protein 1 [Source:HGNC Symbol;Acc:HGNC:19437]	-0.355804	0.317378	0.777115	39.89	20.97	69.95	23.98	3.16	46.63	34.0967		C17orf49			C2CD3
ENST00000563065	nonsense_mediated_decay	CCNDBP1	cyclin D1 binding protein 1 [Source:HGNC Symbol;Acc:HGNC:1587]	-0.129055	3.4402	0.878618	396.64	230.68	473.73	266.73	263.37	195.51	304.443		C17orf51			C2CD4A
ENST00000566515	nonsense_mediated_decay	CCNDBP1	cyclin D1 binding protein 1 [Source:HGNC Symbol;Acc:HGNC:1587]	0.70885	2.62142	0.462545	104.7	130.83	193.83	265.26	119.79	165.3	163.285		C17orf53			C2CD4C
ENST00000565296	nonsense_mediated_decay	CCNDBP1	cyclin D1 binding protein 1 [Source:HGNC Symbol;Acc:HGNC:1587]	-3.94021	-0.241196	0.113638	96.94	0	46.16	6.15	0	0	24.875		C17orf58			C2CD5
ENST00000568507	nonsense_mediated_decay	CCNDBP1	cyclin D1 binding protein 1 [Source:HGNC Symbol;Acc:HGNC:1587]	-7.14018	-1.1641	0.0430353	30.7	0	39.51	0	0	0	11.7017		C17orf75			C2CD6
ENST00000293968	nonsense_mediated_decay	CCNF	cyclin F [Source:HGNC Symbol;Acc:HGNC:1591]	-0.0269019	0.35814	0.986061	51.03	24.78	43.32	0	12.87	70.92	33.82		C17orf80			C2orf42
ENST00000477127	nonsense_mediated_decay	CCNL1	cyclin L1 [Source:HGNC Symbol;Acc:HGNC:20569]	-0.70157	0.592497	0.566025	52.65	34.57	85.87	21.72	17.26	37.63	41.6167		C17orf97			C2orf49
ENST00000475298	nonsense_mediated_decay	CCNL1	cyclin L1 [Source:HGNC Symbol;Acc:HGNC:20569]	-0.0701414	0.424457	0.971364	47.32	0	95.2	47.26	38.07	0	37.975		C18orf21			C2orf68
ENST00000481223	nonsense_mediated_decay	CCNL2	cyclin L2 [Source:HGNC Symbol;Acc:HGNC:20570]	-0.364839	1.41735	0.744856	131.33	63.96	84.78	68.43	45.65	48.01	73.6933		C18orf25			C2orf69
ENST00000482621	nonsense_mediated_decay	CCNL2	cyclin L2 [Source:HGNC Symbol;Acc:HGNC:20570]	-0.490255	1.1341	0.670239	98.18	27.36	128.42	39.71	8.38	77.93	63.33		C18orf32			C2orf74
ENST00000501463	nonsense_mediated_decay	CCNO	cyclin O [Source:HGNC Symbol;Acc:HGNC:18576]	0.197421	1.01495	0.946036	0	0	205.22	0	0	145.2	58.4033		C18orf54			C2orf76
ENST00000620088	nonsense_mediated_decay	CCNQ	cyclin Q [Source:HGNC Symbol;Acc:HGNC:28434]	-1.01389	0.0675416	0.679252	0	12.49	120	47.72	0	0	30.035		C19orf12			C2orf80
ENST00000621629	nonsense_mediated_decay	CCNQ	cyclin Q [Source:HGNC Symbol;Acc:HGNC:28434]	-0.414039	-0.683059	0.831006	38.73	18.99	0	0.12	13.1	19.55	15.0817		C19orf24			C2orf88
ENST00000417344	nonsense_mediated_decay	CCNT1	cyclin T1 [Source:HGNC Symbol;Acc:HGNC:1599]	-0.203597	1.43207	0.855538	169.05	51.7	52.07	82.59	30.27	64.16	74.9733		C19orf25			C3
ENST00000419781	nonsense_mediated_decay	CCNT2	cyclin T2 [Source:HGNC Symbol;Acc:HGNC:1600]	-0.600161	1.85291	0.575915	167.08	71.71	185.21	59.82	45.1	93.88	103.8		C19orf33			C3orf14
ENST00000452839	nonsense_mediated_decay	CCNT2	cyclin T2 [Source:HGNC Symbol;Acc:HGNC:1600]	-5.7059	-1.01667	0.00689843	36.77	15.61	22.2	0	0.7	0	12.5467		C19orf44			C3orf18
ENST00000568808	nonsense_mediated_decay	CCPG1	cell cycle progression 1 [Source:HGNC Symbol;Acc:HGNC:24227]	-0.528564	2.76738	0.678102	506.11	154.64	104.9	314.77	90.25	5.51	196.03		C19orf47			C3orf33
ENST00000505073	nonsense_mediated_decay	CCSER1	coiled-coil serine rich protein 1 [Source:HGNC Symbol;Acc:HGNC:29349]	-0.159086	3.68258	0.911733	174.93	32.31	1309.03	110.6	42	708.08	396.158		C19orf48			C3orf38
ENST00000513522	nonsense_mediated_decay	CCSER1	coiled-coil serine rich protein 1 [Source:HGNC Symbol;Acc:HGNC:29349]	0.0418975	-0.0251512	0.98176	4.71	0	94.28	11.78	4	48.06	27.1383		C19orf53			C3orf52
ENST00000368258	nonsense_mediated_decay	CCT3	chaperonin containing TCP1 subunit 3 [Source:HGNC Symbol;Acc:HGNC:1616]	8.7671	-0.0170925	0.0776029	0	0	0	0	0	138.38	23.0633		C19orf54			C3orf62
ENST00000511700	nonsense_mediated_decay	CCT5	chaperonin containing TCP1 subunit 5 [Source:HGNC Symbol;Acc:HGNC:1618]	-0.293698	0.233303	0.817118	49.36	20.6	50.65	22.16	32.72	13.18	31.445		C19orf66			C3orf70
ENST00000409924	nonsense_mediated_decay	CCT7	chaperonin containing TCP1 subunit 7 [Source:HGNC Symbol;Acc:HGNC:1622]	-0.511459	0.756189	0.66912	99.99	29.8	59.38	21.61	58.27	9.06	46.3517		C19orf73			C4A
ENST00000560928	nonsense_mediated_decay	CD276	CD276 molecule [Source:HGNC Symbol;Acc:HGNC:19137]	-0.0275845	0.407319	0.99102	103.38	0	35.04	0	77.93	0	36.0583		C1D			C4B
ENST00000596002	nonsense_mediated_decay	CD320	CD320 molecule [Source:HGNC Symbol;Acc:HGNC:16692]	0.204896	0.376644	0.869524	41.05	33.75	30.44	38.78	28.04	28.18	33.3733		C1GALT1			C4orf19
ENST00000425428	nonsense_mediated_decay	CD44	CD44 molecule (Indian blood group) [Source:HGNC Symbol;Acc:HGNC:1681]	-0.0215025	2.56062	0.982623	256.34	207.23	44.44	233	153.62	30.78	154.235		C1GALT1C1			C4orf3
ENST00000562465	nonsense_mediated_decay	CDAN1	codanin 1 [Source:HGNC Symbol;Acc:HGNC:1713]	0.251085	0.68278	0.834849	56.74	49.23	18.71	39.89	54.58	23.91	40.51		C1GALT1C1L			C4orf33
ENST00000412285	nonsense_mediated_decay	CDC14B	cell division cycle 14B [Source:HGNC Symbol;Acc:HGNC:1719]	-0.514584	2.73879	0.586167	204.3	170.7	377.53	144.71	63.93	183.49	190.777		C1orf109			C4orf46
ENST00000474602	nonsense_mediated_decay	CDC14B	cell division cycle 14B [Source:HGNC Symbol;Acc:HGNC:1719]	-0.500623	-0.74257	0.744471	25.41	15.03	17.84	5.22	10.25	14.71	14.7433		C1orf112			C4orf48
ENST00000570740	nonsense_mediated_decay	CDC27	cell division cycle 27 [Source:HGNC Symbol;Acc:HGNC:1728]	-0.786272	1.31201	0.489483	94.98	79.79	109.51	79.45	32.2	17.27	68.8667		C1orf115			C4orf50
ENST00000533415	nonsense_mediated_decay	CDC27	cell division cycle 27 [Source:HGNC Symbol;Acc:HGNC:1728]	0.634364	0.332313	0.672906	61.51	25.07	0	33.21	28.6	42.68	31.845		C1orf122			C5
ENST00000510811	nonsense_mediated_decay	CDK10	cyclin dependent kinase 10 [Source:HGNC Symbol;Acc:HGNC:1770]	-0.409636	0.730334	0.732578	82.1	27.21	71.89	28.28	41.65	23.55	45.78		C1orf131			C5orf15
ENST00000611150	nonsense_mediated_decay	CDK11B	cyclin dependent kinase 11B [Source:HGNC Symbol;Acc:HGNC:1729]	-0.45423	0.196514	0.759101	31.59	12.76	83.02	39.96	23.46	0	31.7983		C1orf159			C5orf22
ENST00000615951	nonsense_mediated_decay	CDK11B	cyclin dependent kinase 11B [Source:HGNC Symbol;Acc:HGNC:1729]	7.69071	-1.02004	0.0862186	0	0	0	0	0	65.45	10.9083		C1orf174			C5orf24
ENST00000555408	nonsense_mediated_decay	CDK2	cyclin dependent kinase 2 [Source:HGNC Symbol;Acc:HGNC:1771]	-1.02593	0.305102	0.475743	47.37	27.73	78.16	0	27.32	22.78	33.8933		C1orf198			C5orf30
ENST00000531178	nonsense_mediated_decay	CDK2AP2	cyclin dependent kinase 2 associated protein 2 [Source:HGNC Symbol;Acc:HGNC:30833]	-0.105044	-0.285012	0.938886	16.25	12.69	48.61	14.27	8.12	28.53	21.4117		C1orf216			C5orf34
ENST00000553237	nonsense_mediated_decay	CDK4	cyclin dependent kinase 4 [Source:HGNC Symbol;Acc:HGNC:1773]	0.35422	1.99876	0.837829	34.86	158.97	88.02	0	81.04	227.55	98.4067		C1orf35			C5orf38
ENST00000473282	nonsense_mediated_decay	CDK5RAP2	CDK5 regulatory subunit associated protein 2 [Source:HGNC Symbol;Acc:HGNC:18672]	1.34695	-0.477709	0.515056	19.31	14.22	0	0	42.45	23.66	16.6067		C1orf43			C5orf51
ENST00000480112	nonsense_mediated_decay	CDK5RAP2	CDK5 regulatory subunit associated protein 2 [Source:HGNC Symbol;Acc:HGNC:18672]	0.53973	-1.22601	0.816545	17.85	0	12.31	31.4	0	0	10.26		C1orf50			C5orf63
ENST00000515391	nonsense_mediated_decay	CDK7	cyclin dependent kinase 7 [Source:HGNC Symbol;Acc:HGNC:1778]	-0.527115	-0.387659	0.707903	39.22	21.18	15.8	16.51	16.54	6.88	19.355		C1orf52			C6orf106
ENST00000536792	nonsense_mediated_decay	CDK8	cyclin dependent kinase 8 [Source:HGNC Symbol;Acc:HGNC:1779]	0.0843055	-0.991167	0.958758	11.93	9.54	19.32	15.4	15.97	0	12.0267		C1orf53			C6orf120
ENST00000609870	nonsense_mediated_decay	CELF2	CUGBP Elav-like family member 2 [Source:HGNC Symbol;Acc:HGNC:2550]	-0.796967	-0.592564	0.754274	0	1.45	77.66	0	0	28.39	17.9167		C1orf56			C6orf136
ENST00000542935	nonsense_mediated_decay	CEMIP2	cell migration inducing hyaluronidase 2 [Source:HGNC Symbol;Acc:HGNC:11869]	0.655624	2.39068	0.511586	222.49	9.91	208.25	224.24	124.42	106.4	149.285		C1orf74			C6orf203
ENST00000506882	nonsense_mediated_decay	CENPC	centromere protein C [Source:HGNC Symbol;Acc:HGNC:1854]	-0.073004	1.38312	0.960816	145.48	34.68	80.63	106.89	0.01	77.31	74.1667		C1orf94			C6orf222
ENST00000513216	nonsense_mediated_decay	CENPC	centromere protein C [Source:HGNC Symbol;Acc:HGNC:1854]	-0.220457	0.872217	0.851498	64.42	43.44	72.11	69.79	9.7	40.86	50.0533		C1QBP			C6orf47
ENST00000477755	nonsense_mediated_decay	CENPS	centromere protein S [Source:HGNC Symbol;Acc:HGNC:23163]	-0.106096	1.27478	0.92546	124.89	36.18	83.21	63.3	60.88	34.38	67.14		C1QL4			C6orf48
ENST00000510146	nonsense_mediated_decay	CENPU	centromere protein U [Source:HGNC Symbol;Acc:HGNC:21348]	-0.706309	1.68574	0.518776	146.38	85.99	141.72	63.34	61.86	42.44	90.2883		C1QTNF1			C6orf62
ENST00000476243	nonsense_mediated_decay	CENPV	centromere protein V [Source:HGNC Symbol;Acc:HGNC:29920]	0.0171193	4.39459	0.981753	684.99	444.79	896.69	546.59	357.49	605.46	589.335		C1QTNF3-AMACR			C6orf89
ENST00000482983	nonsense_mediated_decay	CENPV	centromere protein V [Source:HGNC Symbol;Acc:HGNC:29920]	-0.319862	-0.260728	0.815093	20.88	30.51	24.75	11.65	20.53	15.9	20.7033		C1QTNF5			C7orf25
ENST00000513565	nonsense_mediated_decay	CEP120	centrosomal protein 120 [Source:HGNC Symbol;Acc:HGNC:26690]	-0.162984	-0.994886	0.920445	17.11	9.75	16.93	8.33	6.74	13.63	12.0817		C1QTNF6			C7orf26
ENST00000554502	nonsense_mediated_decay	CEP128	centrosomal protein 128 [Source:HGNC Symbol;Acc:HGNC:20359]	-0.639266	1.06826	0.771157	7.1	2.41	263.19	6.2	0	103.08	63.6633		C1R			C7orf43
ENST00000513432	nonsense_mediated_decay	CEP192	centrosomal protein 192 [Source:HGNC Symbol;Acc:HGNC:25515]	-0.629645	2.24524	0.537635	229	64.62	291.9	97.62	65.35	96.58	140.845		C1RL			C7orf50
ENST00000510237	nonsense_mediated_decay	CEP192	centrosomal protein 192 [Source:HGNC Symbol;Acc:HGNC:25515]	-1.35894	-1.24127	0.513966	40.94	6.72	0	8.3	4.99	0	10.1583		C1RL-AS1			C8orf33
ENST00000461386	nonsense_mediated_decay	CEP250	centrosomal protein 250 [Source:HGNC Symbol;Acc:HGNC:1859]	0.0230996	0.803989	0.984466	80.56	29.49	54.06	9.41	24.63	83.79	46.99		C1S			C8orf37
ENST00000425525	nonsense_mediated_decay	CEP250	centrosomal protein 250 [Source:HGNC Symbol;Acc:HGNC:1859]	0.904097	-0.796566	0.568061	16.94	9.22	8.19	0	18.21	28.64	13.5333		C2			C8orf44
ENST00000484549	nonsense_mediated_decay	CEP41	centrosomal protein 41 [Source:HGNC Symbol;Acc:HGNC:12370]	-0.142337	-0.442254	0.920135	32.72	7.53	31.31	13.87	27.42	0.97	18.97		C20orf194			C8orf48
ENST00000396791	nonsense_mediated_decay	CEP44	centrosomal protein 44 [Source:HGNC Symbol;Acc:HGNC:29356]	-1.49645	0.082228	0.307645	34.98	27.09	79.15	0	20.41	12.71	29.0567		C20orf27			C8orf58
ENST00000540830	nonsense_mediated_decay	CEP57	centrosomal protein 57 [Source:HGNC Symbol;Acc:HGNC:30794]	0.356858	1.39442	0.750596	76.2	45.77	95.68	178.22	14.51	26.12	72.75		C20orf96			C8orf59
ENST00000539855	nonsense_mediated_decay	CEP57	centrosomal protein 57 [Source:HGNC Symbol;Acc:HGNC:30794]	-0.986128	0.344927	0.626833	18.57	49.48	77.21	0	0	57.06	33.72		C21orf58			C8orf76
ENST00000587929	nonsense_mediated_decay	CEP76	centrosomal protein 76 [Source:HGNC Symbol;Acc:HGNC:25727]	1.14305	-0.879362	0.556923	17.66	0	13.9	35.27	0	13.41	13.3733		C21orf91			C8orf82
ENST00000593250	nonsense_mediated_decay	CEP76	centrosomal protein 76 [Source:HGNC Symbol;Acc:HGNC:25727]	-0.13328	-0.941962	0.934137	9.1	9.55	27.36	7.06	7.35	15.58	12.6667		C22orf34			C8orf88
ENST00000586984	nonsense_mediated_decay	CEP89	centrosomal protein 89 [Source:HGNC Symbol;Acc:HGNC:25907]	-0.168635	1.0164	0.884529	82.9	22.48	107.77	51.27	43.71	33.57	56.95		C22orf39			C9orf116
ENST00000591698	nonsense_mediated_decay	CEP89	centrosomal protein 89 [Source:HGNC Symbol;Acc:HGNC:25907]	1.60171	-0.668942	0.33959	22.49	5.16	0	7.91	11.86	41.94	14.8933		C22orf46			C9orf16
ENST00000553956	nonsense_mediated_decay	CEP95	centrosomal protein 95 [Source:HGNC Symbol;Acc:HGNC:25141]	0.248105	1.16311	0.865966	62.73	0	158.6	56.92	54.02	52.81	64.18		C2CD2			C9orf3
ENST00000380189	nonsense_mediated_decay	CERS5	ceramide synthase 5 [Source:HGNC Symbol;Acc:HGNC:23749]	-0.102696	-0.154772	0.942008	27.45	21.38	31.68	22.2	0	36.42	23.1883		C2CD2L			C9orf40
ENST00000547787	nonsense_mediated_decay	CERS5	ceramide synthase 5 [Source:HGNC Symbol;Acc:HGNC:23749]	0.589217	-0.593123	0.689732	12.32	11.09	23.09	19.93	23.41	7.42	16.21		C2CD3			C9orf64
ENST00000568470	nonsense_mediated_decay	CES2	carboxylesterase 2 [Source:HGNC Symbol;Acc:HGNC:1864]	0.173172	3.67607	0.83187	425.6	364.87	288.33	400.11	343.19	213.52	339.27		C2CD4A			C9orf72
ENST00000535543	nonsense_mediated_decay	CES4A	carboxylesterase 4A [Source:HGNC Symbol;Acc:HGNC:26741]	1.00005	-0.0654457	0.477709	50.46	7.96	0.85	48.97	28.5	8.63	24.2283		C2CD4C			C9orf78
ENST00000518458	nonsense_mediated_decay	CETN3	centrin 3 [Source:HGNC Symbol;Acc:HGNC:1868]	-0.0550112	1.6646	0.959797	103.61	66.91	136.63	77.92	61.31	76.8	87.1967		C2CD5			C9orf85
ENST00000422678	nonsense_mediated_decay	CFL2	cofilin 2 [Source:HGNC Symbol;Acc:HGNC:1875]	-0.152853	2.67219	0.872516	257.06	147.12	233.71	180.12	99.33	150.16	177.917		C2CD6			CA10
ENST00000554470	nonsense_mediated_decay	CFL2	cofilin 2 [Source:HGNC Symbol;Acc:HGNC:1875]	-1.34289	-1.06015	0.559477	39.87	0	17.93	15.97	0	0	12.295		C2orf42			CA11
ENST00000454841	nonsense_mediated_decay	CHCHD5	coiled-coil-helix-coiled-coil-helix domain containing 5 [Source:HGNC Symbol;Acc:HGNC:17840]	0.583772	-0.581365	0.691508	18.09	7.36	23.58	16.5	25.67	7.94	16.5233		C2orf49			CA12
ENST00000523532	nonsense_mediated_decay	CHCHD7	coiled-coil-helix-coiled-coil-helix domain containing 7 [Source:HGNC Symbol;Acc:HGNC:28314]	0.393714	-0.022803	0.764118	8.53	6.31	69.09	43.15	22.82	7.87	26.295		C2orf68			CA13
ENST00000521982	nonsense_mediated_decay	CHCHD7	coiled-coil-helix-coiled-coil-helix domain containing 7 [Source:HGNC Symbol;Acc:HGNC:28314]	-0.0210763	-0.78491	0.989134	19.57	14.43	15.14	1.44	25.39	7.34	13.885		C2orf69			CA2
ENST00000622533	nonsense_mediated_decay	CHD1L	chromodomain helicase DNA binding protein 1 like [Source:HGNC Symbol;Acc:HGNC:1916]	-0.56801	0.33604	0.708599	58.95	6.8	82.06	43.4	0	25.91	36.1867		C2orf72			CA5B
ENST00000625662	nonsense_mediated_decay	CHD2	chromodomain helicase DNA binding protein 2 [Source:HGNC Symbol;Acc:HGNC:1917]	-0.0870239	1.61423	0.936803	68.72	78.42	146.03	63.75	77.45	62.25	82.77		C2orf74			CA8
ENST00000470531	nonsense_mediated_decay	CHD3	chromodomain helicase DNA binding protein 3 [Source:HGNC Symbol;Acc:HGNC:1918]	-0.429828	2.5674	0.657641	250.76	65.18	388.75	153	42.43	166.28	177.733		C2orf76			CAAP1
ENST00000498122	nonsense_mediated_decay	CHEK1	checkpoint kinase 1 [Source:HGNC Symbol;Acc:HGNC:1925]	-0.0651519	0.230315	0.959052	20.38	23.45	66.35	29.65	14.99	32.48	31.2167		C2orf80			CAB39
ENST00000525396	nonsense_mediated_decay	CHEK1	checkpoint kinase 1 [Source:HGNC Symbol;Acc:HGNC:1925]	1.07002	-0.759892	0.492043	2.41	17.29	8.61	21.82	20.82	10.52	13.5783		C2orf88			CAB39L
ENST00000433728	nonsense_mediated_decay	CHEK2	checkpoint kinase 2 [Source:HGNC Symbol;Acc:HGNC:16627]	0.0438315	-0.496268	0.975701	39.75	7.59	16.44	5.58	19.58	18.8	17.9567		C2orf92			CABIN1
ENST00000416671	nonsense_mediated_decay	CHEK2	checkpoint kinase 2 [Source:HGNC Symbol;Acc:HGNC:16627]	-0.210515	-0.527136	0.884538	20.39	13.43	31.76	5.85	17.1	16.49	17.5033		C3			CABLES1
ENST00000315585	nonsense_mediated_decay	CHFR	checkpoint with forkhead and ring finger domains [Source:HGNC Symbol;Acc:HGNC:20455]	-0.181352	0.982209	0.876341	89.34	56.44	40.57	55.62	37.46	35.19	52.4367		C3orf14			CABLES2
ENST00000498407	nonsense_mediated_decay	CHIC1	cysteine rich hydrophobic domain 1 [Source:HGNC Symbol;Acc:HGNC:1934]	-1.09848	-0.428564	0.44407	44.65	19.44	22.11	10.43	12.05	6.73	19.235		C3orf18			CABYR
ENST00000534254	nonsense_mediated_decay	CHID1	chitinase domain containing 1 [Source:HGNC Symbol;Acc:HGNC:28474]	0.572558	-0.69621	0.705762	15.65	11.7	15.27	11.13	24.91	10.11	14.795		C3orf33			CACFD1
ENST00000517325	nonsense_mediated_decay	CHMP7	charged multivesicular body protein 7 [Source:HGNC Symbol;Acc:HGNC:28439]	-0.482981	4.49438	0.515371	867	577.4	1088.04	377.31	518.32	408.66	639.455		C3orf38			CACHD1
ENST00000525317	nonsense_mediated_decay	CHORDC1	cysteine and histidine rich domain containing 1 [Source:HGNC Symbol;Acc:HGNC:14525]	-0.0471008	0.924335	0.967932	64.65	65.9	32.59	59.83	34.05	37.17	49.0317		C3orf52			CACNA1C
ENST00000560411	nonsense_mediated_decay	CHP1	calcineurin like EF-hand protein 1 [Source:HGNC Symbol;Acc:HGNC:17433]	-0.306848	-0.61193	0.835829	13.74	23.59	20.13	23.89	14.43	0	15.9633		C3orf62			CACNA1E
ENST00000552215	nonsense_mediated_decay	CHPT1	choline phosphotransferase 1 [Source:HGNC Symbol;Acc:HGNC:17852]	-0.794675	2.89904	0.390633	372	110.16	485.62	152.5	50.56	187.1	226.323		C3orf70			CACNA1H
ENST00000549128	nonsense_mediated_decay	CHPT1	choline phosphotransferase 1 [Source:HGNC Symbol;Acc:HGNC:17852]	1.04777	-0.714112	0.715812	0	26.62	0	0	52.52	0	13.19		C4A			CACNA2D1
ENST00000543813	nonsense_mediated_decay	CHSY1	chondroitin sulfate synthase 1 [Source:HGNC Symbol;Acc:HGNC:17198]	-0.548612	2.46445	0.578342	210.8	138.01	278.92	55	76.18	178.62	156.255		C4B			CACNA2D2
ENST00000519534	nonsense_mediated_decay	CHTF8	chromosome transmission fidelity factor 8 [Source:HGNC Symbol;Acc:HGNC:24353]	-0.205902	0.141229	0.872677	49.23	29.85	24.26	17.36	29.56	19.95	28.3683		C4orf19			CACNA2D3
ENST00000559514	nonsense_mediated_decay	CINP	cyclin dependent kinase 2 interacting protein [Source:HGNC Symbol;Acc:HGNC:23789]	-0.195168	2.05163	0.85198	124.6	97.42	198.29	79.59	72.85	116.32	114.845		C4orf3			CACNB1
ENST00000559504	nonsense_mediated_decay	CINP	cyclin dependent kinase 2 interacting protein [Source:HGNC Symbol;Acc:HGNC:23789]	0.542818	0.270366	0.668015	28.56	15.08	50.21	44.7	42.59	8.03	31.5283		C4orf33			CACNB3
ENST00000481530	nonsense_mediated_decay	CIP2A	cell proliferation regulating inhibitor of protein phosphatase 2A [Source:HGNC Symbol;Acc:HGNC:29302]	-0.298627	3.22774	0.732402	505.32	167.27	349.88	276.97	112.64	215.22	271.217		C4orf46			CACNB4
ENST00000590347	nonsense_mediated_decay	CIRBP	cold inducible RNA binding protein [Source:HGNC Symbol;Acc:HGNC:1982]	-0.0268057	1.73939	0.981037	195.95	81.38	28.52	130.07	6.99	104.94	91.3083		C4orf48			CACNG8
ENST00000587169	nonsense_mediated_decay	CIRBP	cold inducible RNA binding protein [Source:HGNC Symbol;Acc:HGNC:1982]	-2.02552	1.4066	0.509533	0	0	456.24	0	0	68.72	87.4933		C4orf50			CACTIN
ENST00000586636	nonsense_mediated_decay	CIRBP	cold inducible RNA binding protein [Source:HGNC Symbol;Acc:HGNC:1982]	-0.574002	0.432442	0.644371	26.17	31.79	91.28	27.06	31.72	12.18	36.7		C5			CACUL1
ENST00000435431	nonsense_mediated_decay	CKAP2L	cytoskeleton associated protein 2 like [Source:HGNC Symbol;Acc:HGNC:26877]	-0.355268	-0.284723	0.855225	39.45	18.97	19.62	50.5	0	0	21.4233		C5orf15			CACYBP
ENST00000554989	nonsense_mediated_decay	CKB	creatine kinase B [Source:HGNC Symbol;Acc:HGNC:1991]	0.0711212	3.54986	0.95943	47.37	136.05	1021.13	35.5	112.27	689.06	340.23		C5orf22			CAD
ENST00000553652	nonsense_mediated_decay	CKB	creatine kinase B [Source:HGNC Symbol;Acc:HGNC:1991]	9.69984	2.51185	0.0197746	0	0.82	0	0	14.16	797.13	135.352		C5orf24			CADM4
ENST00000391952	nonsense_mediated_decay	CLASRP	CLK4 associating serine/arginine rich protein [Source:HGNC Symbol;Acc:HGNC:17731]	-0.261498	1.43171	0.815154	125.35	35.08	131.95	69.12	37.63	63.28	77.0683		C5orf30			CADPS
ENST00000587112	nonsense_mediated_decay	CLASRP	CLK4 associating serine/arginine rich protein [Source:HGNC Symbol;Acc:HGNC:17731]	-0.523201	0.193753	0.682562	26.65	38.46	50.57	33.83	17.26	12.71	29.9133		C5orf34			CADPS2
ENST00000389964	nonsense_mediated_decay	CLBA1	clathrin binding box of aftiphilin containing 1 [Source:HGNC Symbol;Acc:HGNC:20126]	-0.091188	1.3133	0.935706	106.8	72.87	47.56	86.59	59.33	22.36	65.9183		C5orf38			CALB1
ENST00000428621	nonsense_mediated_decay	CLHC1	clathrin heavy chain linker domain containing 1 [Source:HGNC Symbol;Acc:HGNC:26453]	-0.914715	-0.498562	0.52877	30.43	18.68	28.55	18.29	2.22	11.44	18.2683		C5orf51			CALCB
ENST00000488683	nonsense_mediated_decay	CLIC4	chloride intracellular channel 4 [Source:HGNC Symbol;Acc:HGNC:13518]	11.4088	2.60221	0.000197251	0	0	0	307.47	133.77	437.17	146.402		C5orf56			CALCOCO1
ENST00000456385	nonsense_mediated_decay	CLIP4	CAP-Gly domain containing linker protein family member 4 [Source:HGNC Symbol;Acc:HGNC:26108]	-1.37416	0.0148654	0.572837	48.89	61.38	0	41.73	0	0	25.3333		C5orf63			CALCOCO2
ENST00000432425	nonsense_mediated_decay	CLK1	CDC like kinase 1 [Source:HGNC Symbol;Acc:HGNC:2068]	-1.25788	2.25992	0.222633	187.1	113.07	362.52	102.33	41.72	56.36	143.85		C6orf106			CALCRL
ENST00000569063	nonsense_mediated_decay	CLK3	CDC like kinase 3 [Source:HGNC Symbol;Acc:HGNC:2071]	-4.11609	-0.933071	0.0470594	9.87	8.69	61.97	3.02	0	0	13.925		C6orf120			CALD1
ENST00000522136	nonsense_mediated_decay	CLK4	CDC like kinase 4 [Source:HGNC Symbol;Acc:HGNC:13659]	-0.659799	-0.806818	0.673229	22.99	8.56	28.21	16.52	4.28	6.56	14.52		C6orf136			CALHM2
ENST00000527133	nonsense_mediated_decay	CLNS1A	chloride nucleotide-sensitive channel 1A [Source:HGNC Symbol;Acc:HGNC:2080]	-0.178986	0.76045	0.880731	46.14	34.11	89.8	13.7	39.05	51.84	45.7733		C6orf203			CALHM5
ENST00000535477	nonsense_mediated_decay	CLPB	ClpB homolog, mitochondrial AAA ATPase chaperonin [Source:HGNC Symbol;Acc:HGNC:30664]	1.04206	-0.215516	0.502812	19.69	5.74	28.83	44.36	32.39	0	21.835		C6orf222			CALM1
ENST00000559152	nonsense_mediated_decay	CLPX	caseinolytic mitochondrial matrix peptidase chaperone subunit [Source:HGNC Symbol;Acc:HGNC:2088]	-1.36942	1.9358	0.371573	281.04	96.06	149.67	105.51	46.04	0	113.053		C6orf47			CALM2
ENST00000493185	nonsense_mediated_decay	CLTA	clathrin light chain A [Source:HGNC Symbol;Acc:HGNC:2090]	-0.759986	2.91187	0.650201	513.99	126.8	310.47	60.16	299.76	0	218.53		C6orf48			CALM3
ENST00000572632	nonsense_mediated_decay	CLUAP1	clusterin associated protein 1 [Source:HGNC Symbol;Acc:HGNC:19009]	-0.534282	-0.540815	0.722672	17.19	23.74	24.89	7.35	0	29.34	17.085		C6orf62			CALML4
ENST00000334841	nonsense_mediated_decay	CMC1	C-X9-C motif containing 1 [Source:HGNC Symbol;Acc:HGNC:28783]	0.512642	-0.486622	0.721505	22.78	14.62	12.47	20.32	13.8	21.05	17.5067		C6orf89			CALML5
ENST00000570086	nonsense_mediated_decay	CMC2	C-X9-C motif containing 2 [Source:HGNC Symbol;Acc:HGNC:24447]	-0.78246	1.18015	0.496929	62.6	55.03	155.33	24.81	68.19	14.76	63.4533		C7orf25			CALN1
ENST00000557659	nonsense_mediated_decay	CNIH1	cornichon family AMPA receptor auxiliary protein 1 [Source:HGNC Symbol;Acc:HGNC:19431]	1.12379	1.62425	0.311158	60.69	37.89	89.29	133.32	96.21	67.75	80.8583		C7orf26			CALR
ENST00000554683	nonsense_mediated_decay	CNIH1	cornichon family AMPA receptor auxiliary protein 1 [Source:HGNC Symbol;Acc:HGNC:19431]	1.10668	0.802647	0.356545	48.59	13.96	48.42	41.49	96.2	20.02	44.78		C7orf43			CALU
ENST00000567188	nonsense_mediated_decay	CNOT1	CCR4-NOT transcription complex subunit 1 [Source:HGNC Symbol;Acc:HGNC:7877]	-0.884868	-0.999788	0.712677	0	18.9	32.84	0	19.49	0	11.8717		C7orf50			CAMK1
ENST00000552319	nonsense_mediated_decay	CNOT2	CCR4-NOT transcription complex subunit 2 [Source:HGNC Symbol;Acc:HGNC:7878]	-0.786143	-0.399892	0.578635	39.87	25.82	12.22	28.19	5.42	3.98	19.25		C8orf31			CAMK1D
ENST00000519954	nonsense_mediated_decay	CNOT7	CCR4-NOT transcription complex subunit 7 [Source:HGNC Symbol;Acc:HGNC:14101]	3.68876	-0.236706	0.150164	0	0	12.99	0	36.01	69.88	19.8133		C8orf33			CAMK2B
ENST00000432877	nonsense_mediated_decay	CNOT9	CCR4-NOT transcription complex subunit 9 [Source:HGNC Symbol;Acc:HGNC:10445]	0.750103	-0.754021	0.62736	7.95	17.04	9.67	10.13	24.48	13.08	13.725		C8orf37			CAMK2D
ENST00000553191	nonsense_mediated_decay	CNPY2	canopy FGF signaling regulator 2 [Source:HGNC Symbol;Acc:HGNC:13529]	0.0275966	2.7373	0.976649	281.87	159.17	175.02	223.02	91.74	169.84	183.443		C8orf44			CAMK2G
ENST00000546466	nonsense_mediated_decay	CNPY2	canopy FGF signaling regulator 2 [Source:HGNC Symbol;Acc:HGNC:13529]	0.817779	-0.455221	0.567885	9.27	6.39	33.83	20.46	12.09	27.97	18.335		C8orf48			CAMK2N1
ENST00000591662	nonsense_mediated_decay	CNTNAP1	contactin associated protein 1 [Source:HGNC Symbol;Acc:HGNC:8011]	-0.148308	-0.380447	0.958636	0	54.32	0	0	46.89	0	16.8683		C8orf58			CAMKK1
ENST00000443583	nonsense_mediated_decay	CNTNAP3	contactin associated protein like 3 [Source:HGNC Symbol;Acc:HGNC:13834]	-0.583957	1.57534	0.597395	104.79	32.97	226.55	60.58	20.2	85.24	88.3883		C8orf59			CAMKK2
ENST00000479351	nonsense_mediated_decay	CNTNAP3B	contactin associated protein like 3B [Source:HGNC Symbol;Acc:HGNC:32035]	-0.0842698	2.09826	0.935403	224.26	48.18	172.75	186.11	37.68	78.06	124.507		C8orf76			CAMKMT
ENST00000619138	nonsense_mediated_decay	CNTNAP3B	contactin associated protein like 3B [Source:HGNC Symbol;Acc:HGNC:32035]	-0.474108	-0.159315	0.801469	50.98	0	49.58	28.93	0	19.93	24.9033		C8orf82			CAMKV
ENST00000571632	nonsense_mediated_decay	CNTROB	centrobin, centriole duplication and spindle assembly protein [Source:HGNC Symbol;Acc:HGNC:29616]	-0.340591	-0.748827	0.824632	17.14	24.92	8.71	8.88	11.75	13.03	14.0717		C8orf88			CAMLG
ENST00000438444	nonsense_mediated_decay	COA1	cytochrome c oxidase assembly factor 1 homolog [Source:HGNC Symbol;Acc:HGNC:21868]	-0.282082	2.49373	0.773522	174.64	124.79	298.17	122.61	77.05	158.97	159.372		C9orf116			CAMP
ENST00000446564	nonsense_mediated_decay	COA1	cytochrome c oxidase assembly factor 1 homolog [Source:HGNC Symbol;Acc:HGNC:21868]	1.06715	0.514463	0.3894	23.02	14.61	51.56	67.56	31.99	34.84	37.2633		C9orf147			CAMSAP1
ENST00000415076	nonsense_mediated_decay	COA1	cytochrome c oxidase assembly factor 1 homolog [Source:HGNC Symbol;Acc:HGNC:21868]	-0.374441	0.297875	0.766391	20.97	25.78	81.53	11.7	7.03	52.37	33.23		C9orf16			CAMSAP2
ENST00000418140	nonsense_mediated_decay	COA1	cytochrome c oxidase assembly factor 1 homolog [Source:HGNC Symbol;Acc:HGNC:21868]	-0.662744	0.145117	0.607235	48.46	21.6	53.89	22.45	14.31	19.34	30.0083		C9orf163			CAMSAP3
ENST00000564415	nonsense_mediated_decay	COG4	component of oligomeric golgi complex 4 [Source:HGNC Symbol;Acc:HGNC:18620]	0.269722	0.420671	0.82786	43.87	19.15	50.88	63.06	12.23	26.93	36.02		C9orf3			CAMTA1
ENST00000494183	nonsense_mediated_decay	COL25A1	collagen type XXV alpha 1 chain [Source:HGNC Symbol;Acc:HGNC:18603]	0.0689079	0.767291	0.974144	1.81	5	168.5	10.83	0	106.22	48.7267		C9orf40			CAMTA2
ENST00000494090	nonsense_mediated_decay	COL27A1	collagen type XXVII alpha 1 chain [Source:HGNC Symbol;Acc:HGNC:22986]	0.813861	0.00271722	0.658672	0	42.65	9.05	33.44	50.75	3.24	23.1883		C9orf64			CAND1
ENST00000357457	nonsense_mediated_decay	COL4A3BP	collagen type IV alpha 3 binding protein [Source:HGNC Symbol;Acc:HGNC:2205]	-0.818346	-1.03788	0.675332	17.81	0	37.45	0	6.22	12.67	12.3583		C9orf72			CAND2
ENST00000480484	nonsense_mediated_decay	COMMD4	COMM domain containing 4 [Source:HGNC Symbol;Acc:HGNC:26027]	-0.0362708	-0.603257	0.980366	21.27	10	27.64	13.97	11.41	15.34	16.605		C9orf78			CANT1
ENST00000562610	nonsense_mediated_decay	COMMD4	COMM domain containing 4 [Source:HGNC Symbol;Acc:HGNC:26027]	-0.333801	-0.804662	0.890488	14.46	29.65	0	36.26	0	0	13.395		C9orf85			CANX
ENST00000207636	nonsense_mediated_decay	COMT	catechol-O-methyltransferase [Source:HGNC Symbol;Acc:HGNC:2228]	-0.198962	-0.346284	0.886045	51.27	10.07	14.54	19.72	16.93	9.74	20.3783		CA10			CAP1
ENST00000367667	nonsense_mediated_decay	COP1	COP1, E3 ubiquitin ligase [Source:HGNC Symbol;Acc:HGNC:17440]	-0.671618	2.12763	0.518585	150.28	104.13	264.1	68.18	67.3	97.32	125.218		CA11			CAP2
ENST00000492672	nonsense_mediated_decay	COPS3	COP9 signalosome subunit 3 [Source:HGNC Symbol;Acc:HGNC:2239]	-0.407888	0.739857	0.733399	69.87	36.83	70.24	43.31	39.2	13.89	45.5567		CA12			CAPG
ENST00000578317	nonsense_mediated_decay	COPS3	COP9 signalosome subunit 3 [Source:HGNC Symbol;Acc:HGNC:2239]	-0.0880298	-0.0656529	0.946876	23.68	22.03	41.26	27.29	15.63	18.7	24.765		CA13			CAPN1
ENST00000577246	nonsense_mediated_decay	COPS3	COP9 signalosome subunit 3 [Source:HGNC Symbol;Acc:HGNC:2239]	0.199785	-0.215621	0.882758	36.46	16.71	17.16	30.27	18.52	12.24	21.8933		CA2			CAPN10
ENST00000518374	nonsense_mediated_decay	COPS5	COP9 signalosome subunit 5 [Source:HGNC Symbol;Acc:HGNC:2240]	0.361635	-0.738276	0.85082	33.83	0	15.76	22.38	18.71	0	15.1133		CA5B			CAPN15
ENST00000455113	nonsense_mediated_decay	COPS7A	COP9 signalosome subunit 7A [Source:HGNC Symbol;Acc:HGNC:16758]	-8.63381	0.0116096	0.000807351	57.14	39.1	75.06	0	0	0	28.55		CA5BP1			CAPN2
ENST00000412922	nonsense_mediated_decay	COPS7B	COP9 signalosome subunit 7B [Source:HGNC Symbol;Acc:HGNC:16760]	1.13392	-0.459465	0.691892	0	29.47	0	0	0	69.54	16.5017		CA8			CAPN5
ENST00000550171	nonsense_mediated_decay	COPZ1	coatomer protein complex subunit zeta 1 [Source:HGNC Symbol;Acc:HGNC:2243]	-0.114876	1.13076	0.920405	59.63	79.48	54.21	75.56	45.05	27.49	56.9033		CAAP1			CAPN6
ENST00000503915	nonsense_mediated_decay	COQ2	coenzyme Q2, polyprenyltransferase [Source:HGNC Symbol;Acc:HGNC:25223]	-0.6954	0.717336	0.563887	48.34	51.46	82.41	39.2	37.52	7.57	44.4167		CAB39			CAPN7
ENST00000616321	nonsense_mediated_decay	CORO1B	coronin 1B [Source:HGNC Symbol;Acc:HGNC:2253]	-0.565476	-0.139599	0.673673	31.56	16.24	51.23	12.79	23.35	9.3	24.0783		CAB39L			CAPN8
ENST00000576370	nonsense_mediated_decay	COX11	cytochrome c oxidase copper chaperone COX11 [Source:HGNC Symbol;Acc:HGNC:2261]	-0.84771	2.35668	0.400214	333.51	116.18	185.56	106.6	33.14	121.41	149.4		CABIN1			CAPNS1
ENST00000572558	nonsense_mediated_decay	COX11	cytochrome c oxidase copper chaperone COX11 [Source:HGNC Symbol;Acc:HGNC:2261]	0.667488	2.23909	0.513961	145.6	57.49	160.68	140.29	179.51	78.85	127.07		CABLES1			CAPRIN1
ENST00000468918	nonsense_mediated_decay	COX17	cytochrome c oxidase copper chaperone COX17 [Source:HGNC Symbol;Acc:HGNC:2264]	0.590389	-0.531438	0.685053	20.84	17.46	7.14	13.28	26.94	13.35	16.5017		CABLES2			CAPRIN2
ENST00000449739	nonsense_mediated_decay	COX18	cytochrome c oxidase assembly factor COX18 [Source:HGNC Symbol;Acc:HGNC:26801]	-0.0555084	3.86362	0.944087	442.63	359.83	602.81	329.04	305.55	370.67	401.755		CABYR			CAPS
ENST00000510031	nonsense_mediated_decay	COX18	cytochrome c oxidase assembly factor COX18 [Source:HGNC Symbol;Acc:HGNC:26801]	0.613035	0.989179	0.599834	36.53	46.42	56.54	67.89	41.6	58.8	51.2967		CACFD1			CAPZA1
ENST00000522934	nonsense_mediated_decay	COX6C	cytochrome c oxidase subunit 6C [Source:HGNC Symbol;Acc:HGNC:2285]	-0.052881	6.67692	0.935228	3350.39	2474.72	4114.07	2387.26	2857.28	1769.55	2825.55		CACHD1			CAPZA2
ENST00000520517	nonsense_mediated_decay	COX6C	cytochrome c oxidase subunit 6C [Source:HGNC Symbol;Acc:HGNC:2285]	8.93961	0.112702	0.028976	0	0	0	0	68.74	78.35	24.515		CACNA1C			CAPZB
ENST00000459637	nonsense_mediated_decay	COX7A2	cytochrome c oxidase subunit 7A2 [Source:HGNC Symbol;Acc:HGNC:2288]	-0.251824	3.04334	0.779581	339.43	158.74	385.15	184.74	221.6	113.79	233.908		CACNA1E			CARD10
ENST00000291440	nonsense_mediated_decay	CPAMD8	C3 and PZP like, alpha-2-macroglobulin domain containing 8 [Source:HGNC Symbol;Acc:HGNC:23228]	-0.0539973	-0.595968	0.970783	13.44	21.7	19.26	8.88	13.02	19.79	16.015		CACNA1H			CARD11
ENST00000509849	nonsense_mediated_decay	CPLANE1	ciliogenesis and planar polarity effector 1 [Source:HGNC Symbol;Acc:HGNC:25801]	-1.24013	0.317674	0.446021	79.77	4.41	86.25	38.44	0	11.73	36.7667		CACNA2D1			CARD16
ENST00000551728	nonsense_mediated_decay	CPM	carboxypeptidase M [Source:HGNC Symbol;Acc:HGNC:2311]	0.535959	-0.488004	0.837574	0	0	58.49	0	0.66	51.97	18.52		CACNA2D2			CARD19
ENST00000401607	nonsense_mediated_decay	CPNE1	copine 1 [Source:HGNC Symbol;Acc:HGNC:2314]	-0.410411	0.144388	0.74956	54.48	25.12	33.19	14.35	10.52	37.87	29.255		CACNA2D3			CARD6
ENST00000554290	nonsense_mediated_decay	CPSF2	cleavage and polyadenylation specific factor 2 [Source:HGNC Symbol;Acc:HGNC:2325]	1.0596	-0.580579	0.479354	26.92	0	15.94	23.4	26.93	6.55	16.6233		CACNB1			CARD8
ENST00000333750	nonsense_mediated_decay	CRACR2A	calcium release activated channel regulator 2A [Source:HGNC Symbol;Acc:HGNC:28657]	-0.187263	1.46132	0.898363	149.8	95.81	4.84	108.4	69.46	3.98	72.0483		CACNB3			CARF
ENST00000458362	nonsense_mediated_decay	CRAT	carnitine O-acetyltransferase [Source:HGNC Symbol;Acc:HGNC:2342]	0.12075	1.52082	0.913258	107.84	60.96	87.65	87.24	32.17	92.57	78.0717		CACNB4			CARHSP1
ENST00000360415	nonsense_mediated_decay	CRCP	CGRP receptor component [Source:HGNC Symbol;Acc:HGNC:17888]	-0.640778	1.30963	0.572626	60.5	79.81	134.46	27.13	46.08	57.51	67.5817		CACNG8			CARM1
ENST00000490820	nonsense_mediated_decay	CREBZF	CREB/ATF bZIP transcription factor [Source:HGNC Symbol;Acc:HGNC:24905]	-0.693276	4.86376	0.332279	1176.31	452.16	2097.21	578.01	189.98	842.85	889.42		CACTIN			CARMIL1
ENST00000260058	nonsense_mediated_decay	CREBZF	CREB/ATF bZIP transcription factor [Source:HGNC Symbol;Acc:HGNC:24905]	-0.344136	2.44376	0.727654	142.85	112.74	340.77	149.61	64.59	127.61	156.362		CACUL1			CARMIL3
ENST00000527529	nonsense_mediated_decay	CREBZF	CREB/ATF bZIP transcription factor [Source:HGNC Symbol;Acc:HGNC:24905]	0.0845248	-0.12858	0.949467	42.35	3.01	40.73	29.02	5.49	27.31	24.6517		CACYBP			CARNMT1
ENST00000578692	nonsense_mediated_decay	CRLF3	cytokine receptor like factor 3 [Source:HGNC Symbol;Acc:HGNC:17177]	-0.292569	1.18727	0.798149	104.88	28.1	116.23	33.47	39.22	65.02	64.4867		CAD			CARS
ENST00000429827	nonsense_mediated_decay	CRYZL1	crystallin zeta like 1 [Source:HGNC Symbol;Acc:HGNC:2420]	-0.338181	-0.502863	0.814674	3.65	18.68	45.2	5.84	8.96	24.49	17.8033		CADM4			CARS2
ENST00000548849	nonsense_mediated_decay	CS	citrate synthase [Source:HGNC Symbol;Acc:HGNC:2422]	0.600216	0.853635	0.611881	74.9	9.14	62.86	50.06	48.58	48.6	49.0233		CADPS			CASC10
ENST00000549143	nonsense_mediated_decay	CS	citrate synthase [Source:HGNC Symbol;Acc:HGNC:2422]	-1.22243	-0.0319219	0.52096	36.94	27.47	54.21	41.15	0	0	26.6283		CADPS2			CASC3
ENST00000397998	nonsense_mediated_decay	CSGALNACT1	chondroitin sulfate N-acetylgalactosaminyltransferase 1 [Source:HGNC Symbol;Acc:HGNC:24290]	0.807124	0.647588	0.690094	28.86	0	92.55	42.96	0	94.81	43.1967		CALB1			CASC4
ENST00000241312	nonsense_mediated_decay	CSMD2	CUB and Sushi multiple domains 2 [Source:HGNC Symbol;Acc:HGNC:19290]	-3.22403	1.5742	0.0555844	89.45	210.94	142.66	21.74	18.01	0	80.4667		CALCB			CASD1
ENST00000442216	nonsense_mediated_decay	CSNK1E	casein kinase 1 epsilon [Source:HGNC Symbol;Acc:HGNC:2453]	-0.121796	1.14212	0.915525	88.59	58.29	61.52	55.14	51.85	38.04	58.905		CALCOCO1			CASK
ENST00000606225	nonsense_mediated_decay	CSNK1G1	casein kinase 1 gamma 1 [Source:HGNC Symbol;Acc:HGNC:2454]	-0.595307	-0.507475	0.680971	37.7	20.87	10.81	20.15	5.51	11.18	17.7033		CALCOCO2			CASKIN1
ENST00000519163	nonsense_mediated_decay	CSPP1	centrosome and spindle pole associated protein 1 [Source:HGNC Symbol;Acc:HGNC:26193]	-0.615782	0.587541	0.614091	65.22	24.58	82.75	35.3	8.65	36.86	42.2267		CALCRL			CASKIN2
ENST00000493039	nonsense_mediated_decay	CSTF1	cleavage stimulation factor subunit 1 [Source:HGNC Symbol;Acc:HGNC:2483]	-0.0236127	4.24936	0.975211	669.44	471.08	667.34	507.69	492.11	325.76	522.237		CALD1			CASP1
ENST00000370625	nonsense_mediated_decay	CTBS	chitobiase [Source:HGNC Symbol;Acc:HGNC:2496]	0.0807652	0.932736	0.944983	62.02	60.32	36.96	64.16	42.82	30.03	49.385		CALHM2			CASP10
ENST00000449476	nonsense_mediated_decay	CTC1	CST telomere replication complex component 1 [Source:HGNC Symbol;Acc:HGNC:26169]	-0.0398547	2.03449	0.969656	146.81	124.28	98.95	91.46	75.24	116.73	108.912		CALHM5			CASP2
ENST00000521724	nonsense_mediated_decay	CTNNA1	catenin alpha 1 [Source:HGNC Symbol;Acc:HGNC:2509]	1.64098	0.991959	0.444931	0	0	107.78	27.39	35.8	143.63	52.4333		CALM1			CASP3
ENST00000513588	nonsense_mediated_decay	CTNND2	catenin delta 2 [Source:HGNC Symbol;Acc:HGNC:2516]	0.252604	1.66291	0.865426	40.54	16.89	250.28	19.29	5.48	213.72	91.0333		CALM2			CASP4
ENST00000606788	nonsense_mediated_decay	CTSA	cathepsin A [Source:HGNC Symbol;Acc:HGNC:9251]	0.242717	1.15717	0.83238	66.52	49.63	71.05	57.71	21.4	90.95	59.5433		CALM3			CASP6
ENST00000531551	nonsense_mediated_decay	CTSB	cathepsin B [Source:HGNC Symbol;Acc:HGNC:2527]	-1.59544	-1.11852	0.500355	12.27	0	47.48	0	10.9	0	11.775		CALML4			CASP7
ENST00000433655	nonsense_mediated_decay	CTSD	cathepsin D [Source:HGNC Symbol;Acc:HGNC:2529]	-0.353172	0.0515737	0.828648	48.5	33.21	18.67	0	49.18	6.59	26.025		CALML5			CASP8
ENST00000454323	nonsense_mediated_decay	CUL3	cullin 3 [Source:HGNC Symbol;Acc:HGNC:2553]	-0.797173	1.56205	0.473044	145.93	80.1	123.41	80.03	43.59	27.31	83.395		CALN1			CASP8AP2
ENST00000531427	nonsense_mediated_decay	CUL5	cullin 5 [Source:HGNC Symbol;Acc:HGNC:2556]	0.4425	1.8381	0.679797	153.47	17.02	147.08	150.26	40.7	103.79	102.053		CALR			CASP9
ENST00000532064	nonsense_mediated_decay	CUL5	cullin 5 [Source:HGNC Symbol;Acc:HGNC:2556]	2.59864	-0.734592	0.209562	0	10.88	0	22.93	18.48	28.92	13.535		CALU			CAST
ENST00000374484	nonsense_mediated_decay	CUTA	cutA divalent cation tolerance homolog [Source:HGNC Symbol;Acc:HGNC:21101]	-0.354861	1.00337	0.760621	80.86	63.2	56.31	21.5	69.15	24.69	52.6183		CAMK1			CASTOR1
ENST00000482684	nonsense_mediated_decay	CUTA	cutA divalent cation tolerance homolog [Source:HGNC Symbol;Acc:HGNC:21101]	0.0301226	0.373258	0.984078	20.58	44.83	42.81	39.81	48.16	0	32.6983		CAMK1D			CASTOR2
ENST00000471520	nonsense_mediated_decay	CUTC	cutC copper transporter [Source:HGNC Symbol;Acc:HGNC:24271]	0.599299	0.379937	0.631882	38.9	29.06	23.21	35.83	46.49	23.33	32.8033		CAMK2B			CASZ1
ENST00000619299	nonsense_mediated_decay	CWC25	CWC25 spliceosome associated protein homolog [Source:HGNC Symbol;Acc:HGNC:25989]	-0.727649	0.480345	0.557261	24.37	79.83	30.49	29.38	22.42	21.27	34.6267		CAMK2D			CAT
ENST00000468709	nonsense_mediated_decay	CWF19L1	CWF19 like cell cycle control factor 1 [Source:HGNC Symbol;Acc:HGNC:25613]	0.494296	0.167334	0.699617	52.29	5.98	33.67	35.36	28.55	22.89	29.79		CAMK2G			CAV1
ENST00000421415	nonsense_mediated_decay	CYB5RL	cytochrome b5 reductase like [Source:HGNC Symbol;Acc:HGNC:32220]	0.0888666	1.04977	0.938817	57.74	44.92	84.8	51.95	73.54	17.8	55.125		CAMK2N1			CAV2
ENST00000528287	nonsense_mediated_decay	CYB5RL	cytochrome b5 reductase like [Source:HGNC Symbol;Acc:HGNC:32220]	-0.521188	0.376597	0.676981	68.15	39.49	25.82	29.16	29.17	12.74	34.0883		CAMKK1			CAVIN1
ENST00000584024	nonsense_mediated_decay	CYBC1	cytochrome b-245 chaperone 1 [Source:HGNC Symbol;Acc:HGNC:28672]	-2.33338	-0.27223	0.284684	19.71	71.68	8.86	0	16.82	0	19.5117		CAMKK2			CAVIN2
ENST00000431118	nonsense_mediated_decay	CYP20A1	cytochrome P450 family 20 subfamily A member 1 [Source:HGNC Symbol;Acc:HGNC:20576]	1.34821	0.197339	0.366147	12.3	0	57.12	32.69	45.31	30.72	29.69		CAMKMT			CAVIN3
ENST00000624589	nonsense_mediated_decay	CYP26A1	cytochrome P450 family 26 subfamily A member 1 [Source:HGNC Symbol;Acc:HGNC:2603]	1.19886	-0.56046	0.453517	23.5	0	16.24	50.12	7.08	6	17.1567		CAMKV			CAVIN4
ENST00000530609	nonsense_mediated_decay	CYP2R1	cytochrome P450 family 2 subfamily R member 1 [Source:HGNC Symbol;Acc:HGNC:20580]	0.40865	-0.688355	0.838423	35.41	10.2	0	20.93	23.7	0	15.04		CAMLG			CBARP
ENST00000534686	nonsense_mediated_decay	CYP2R1	cytochrome P450 family 2 subfamily R member 1 [Source:HGNC Symbol;Acc:HGNC:20580]	1.04538	-0.673645	0.491402	14.84	12.66	5.39	34.85	17.37	4.33	14.9067		CAMP			CBFA2T2
ENST00000532805	nonsense_mediated_decay	CYP2R1	cytochrome P450 family 2 subfamily R member 1 [Source:HGNC Symbol;Acc:HGNC:20580]	-1.18149	-1.08365	0.484455	34.08	8.05	10.62	7.97	2.7	6.16	11.5967		CAMSAP1			CBFA2T3
ENST00000391881	nonsense_mediated_decay	CYTH2	cytohesin 2 [Source:HGNC Symbol;Acc:HGNC:9502]	0.0664517	3.43495	0.937356	347.59	202.99	485.42	295.08	172.98	321.04	304.183		CAMSAP2			CBFB
ENST00000436747	nonsense_mediated_decay	D2HGDH	D-2-hydroxyglutarate dehydrogenase [Source:HGNC Symbol;Acc:HGNC:28358]	-0.12739	1.19065	0.911229	72.82	30.5	132.78	42.38	27.78	79.32	64.2633		CAMSAP3			CBL
ENST00000400769	nonsense_mediated_decay	D2HGDH	D-2-hydroxyglutarate dehydrogenase [Source:HGNC Symbol;Acc:HGNC:28358]	-1.39773	-1.06158	0.408858	24.7	6.53	25.98	8.59	6.19	0	11.9983		CAMTA1			CBLB
ENST00000540717	nonsense_mediated_decay	DAGLA	diacylglycerol lipase alpha [Source:HGNC Symbol;Acc:HGNC:1165]	-7.07825	-1.23494	0.106559	64.95	0	0	0	0	0	10.825		CAMTA2			CBLL1
ENST00000436900	nonsense_mediated_decay	DAZAP2	DAZ associated protein 2 [Source:HGNC Symbol;Acc:HGNC:2684]	-0.0705715	4.65321	0.922798	1058.68	519.67	929.68	606.4	469.89	665.92	708.373		CAND1			CBLN2
ENST00000431138	nonsense_mediated_decay	DBF4	DBF4 zinc finger [Source:HGNC Symbol;Acc:HGNC:17364]	-0.295575	3.3454	0.730253	442.61	193.78	470.18	341.23	108.02	214.11	294.988		CAND2			CBLN3
ENST00000413643	nonsense_mediated_decay	DBF4	DBF4 zinc finger [Source:HGNC Symbol;Acc:HGNC:17364]	-0.412667	2.94046	0.652183	331.5	199.35	298.5	218.93	104.21	148.89	216.897		CANT1			CBR1
ENST00000526924	nonsense_mediated_decay	DBF4B	DBF4 zinc finger B [Source:HGNC Symbol;Acc:HGNC:17883]	-0.106805	1.02127	0.926666	54.12	31.92	118.46	58.86	27.64	48.6	56.6		CANX			CBR3
ENST00000429716	nonsense_mediated_decay	DBNL	drebrin like [Source:HGNC Symbol;Acc:HGNC:2696]	-0.353316	-0.56204	0.815842	13.29	29.4	15.81	23.07	16.31	0	16.3133		CAP1			CBR4
ENST00000326009	nonsense_mediated_decay	DCAF11	DDB1 and CUL4 associated factor 11 [Source:HGNC Symbol;Acc:HGNC:20258]	-0.0362769	3.24582	0.966737	373.09	151.8	435.87	299.5	174.8	193.48	271.423		CAP2			CBS
ENST00000558914	nonsense_mediated_decay	DCAF11	DDB1 and CUL4 associated factor 11 [Source:HGNC Symbol;Acc:HGNC:20258]	-0.0564705	1.78817	0.972207	131.79	15.86	223.99	109.75	0	133.39	102.463		CAPG			CBSL
ENST00000557802	nonsense_mediated_decay	DCAF11	DDB1 and CUL4 associated factor 11 [Source:HGNC Symbol;Acc:HGNC:20258]	0.0431956	0.285599	0.977467	0	45.89	53.21	25.15	18.5	41.35	30.6833		CAPN1			CBWD1
ENST00000509320	nonsense_mediated_decay	DCAF4	DDB1 and CUL4 associated factor 4 [Source:HGNC Symbol;Acc:HGNC:20229]	0.236525	0.785353	0.842401	45.58	39.11	59.61	43.55	46.83	36.35	45.1717		CAPN10			CBWD2
ENST00000470721	nonsense_mediated_decay	DCAF6	DDB1 and CUL4 associated factor 6 [Source:HGNC Symbol;Acc:HGNC:30002]	-1.75444	0.0065341	0.193411	43.68	10.19	90.86	12.11	3.3	13.46	28.9333		CAPN10-DT			CBWD3
ENST00000431926	nonsense_mediated_decay	DCAF7	DDB1 and CUL4 associated factor 7 [Source:HGNC Symbol;Acc:HGNC:30915]	0.373602	3.25369	0.667651	304.83	226.27	232.66	266.25	198.94	298.36	254.552		CAPN15			CBWD5
ENST00000461888	nonsense_mediated_decay	DCAF8	DDB1 and CUL4 associated factor 8 [Source:HGNC Symbol;Acc:HGNC:24891]	-0.0996309	-0.106655	0.940348	9.21	31.39	40.78	7.64	33.55	16.04	23.1017		CAPN2			CBWD6
ENST00000503359	nonsense_mediated_decay	DCK	deoxycytidine kinase [Source:HGNC Symbol;Acc:HGNC:2704]	1.00329	0.914602	0.396564	67.31	22.36	30.65	13.46	53.63	102.66	48.345		CAPN5			CBX1
ENST00000411937	nonsense_mediated_decay	DCLK2	doublecortin like kinase 2 [Source:HGNC Symbol;Acc:HGNC:19002]	0.255554	1.3857	0.820056	65.48	60.93	92.93	58.22	70.56	66.38	69.0833		CAPN6			CBX2
ENST00000466480	nonsense_mediated_decay	DCLRE1B	DNA cross-link repair 1B [Source:HGNC Symbol;Acc:HGNC:17641]	-0.345126	-0.413516	0.808051	18.59	11.91	44.3	20.98	0	22.24	19.67		CAPN7			CBX3
ENST00000543381	nonsense_mediated_decay	DCP1B	decapping mRNA 1B [Source:HGNC Symbol;Acc:HGNC:24451]	-1.30649	-0.357676	0.441581	38.39	43.42	3.69	11.77	17.13	0	19.0667		CAPN8			CBX4
ENST00000500813	nonsense_mediated_decay	DCTD	dCMP deaminase [Source:HGNC Symbol;Acc:HGNC:2710]	0.0247421	1.46136	0.982293	98.43	51.56	110.88	93.19	49.69	51.94	75.9483		CAPNS1			CBX5
ENST00000434055	nonsense_mediated_decay	DCTN1	dynactin subunit 1 [Source:HGNC Symbol;Acc:HGNC:2711]	0.960959	2.71131	0.314215	149.12	39.25	280.13	246.46	97.3	277.48	181.623		CAPRIN1			CBX6
ENST00000550201	nonsense_mediated_decay	DCTN2	dynactin subunit 2 [Source:HGNC Symbol;Acc:HGNC:2712]	0.693055	0.197818	0.588022	66.56	8.18	10.19	13.35	28.85	50.86	29.665		CAPRIN2			CBX7
ENST00000566053	nonsense_mediated_decay	DCTN5	dynactin subunit 5 [Source:HGNC Symbol;Acc:HGNC:24594]	0.781994	1.0463	0.502217	51.13	50.74	29.36	65.08	69.45	46.33	52.015		CAPS			CBX8
ENST00000375403	nonsense_mediated_decay	DCUN1D2	defective in cullin neddylation 1 domain containing 2 [Source:HGNC Symbol;Acc:HGNC:20328]	-0.357403	3.13697	0.68698	306.9	254.19	358.35	237.67	139.52	172.94	244.928		CAPZA1			CBY1
ENST00000477560	nonsense_mediated_decay	DCUN1D4	defective in cullin neddylation 1 domain containing 4 [Source:HGNC Symbol;Acc:HGNC:28998]	-0.730844	1.4042	0.516615	156.23	17.88	165.02	33.18	17.25	85.14	79.1167		CAPZA2			CC2D1A
ENST00000507741	nonsense_mediated_decay	DCUN1D4	defective in cullin neddylation 1 domain containing 4 [Source:HGNC Symbol;Acc:HGNC:28998]	0.467247	-0.0206175	0.774223	62.09	13.72	0	21.96	43.11	8.6	24.9133		CAPZB			CC2D1B
ENST00000529281	nonsense_mediated_decay	DCUN1D5	defective in cullin neddylation 1 domain containing 5 [Source:HGNC Symbol;Acc:HGNC:28409]	1.35374	-0.112339	0.337785	24.9	0	28.5	46.42	24.25	18.51	23.7633		CARD10			CC2D2A
ENST00000527779	nonsense_mediated_decay	DCUN1D5	defective in cullin neddylation 1 domain containing 5 [Source:HGNC Symbol;Acc:HGNC:28409]	0.585112	-0.151701	0.663144	38.1	8.28	21.01	35.4	17.46	19.02	23.2117		CARD11			CCAR1
ENST00000531571	nonsense_mediated_decay	DCUN1D5	defective in cullin neddylation 1 domain containing 5 [Source:HGNC Symbol;Acc:HGNC:28409]	1.01048	-0.618932	0.498961	12.13	7.44	19.45	6.78	14.18	34.7	15.78		CARD16			CCAR2
ENST00000596582	nonsense_mediated_decay	DDA1	DET1 and DDB1 associated 1 [Source:HGNC Symbol;Acc:HGNC:28360]	-0.08907	2.97396	0.921967	265.91	199.57	294.61	191.71	213.31	124.37	214.913		CARD19			CCBE1
ENST00000540166	nonsense_mediated_decay	DDB1	damage specific DNA binding protein 1 [Source:HGNC Symbol;Acc:HGNC:2717]	0.414308	-0.865851	0.838662	0	15.9	20.39	34.73	7.35	0	13.0617		CARD6			CCDC102A
ENST00000378601	nonsense_mediated_decay	DDB2	damage specific DNA binding protein 2 [Source:HGNC Symbol;Acc:HGNC:2718]	0.449463	1.10098	0.697203	48.86	73.19	27.08	67.15	84.82	18.55	53.275		CARD8			CCDC103
ENST00000320153	nonsense_mediated_decay	DDI2	DNA damage inducible 1 homolog 2 [Source:HGNC Symbol;Acc:HGNC:24578]	-0.226766	0.837888	0.849397	52.24	90.4	6.85	35.56	63.08	13.26	43.565		CARD8-AS1			CCDC106
ENST00000435753	nonsense_mediated_decay	DDX11	DEAD/H-box helicase 11 [Source:HGNC Symbol;Acc:HGNC:2736]	-0.192737	1.19973	0.866047	71.01	65.74	84.97	26.41	53.86	64.27	61.0433		CARF			CCDC107
ENST00000542129	nonsense_mediated_decay	DDX11	DEAD/H-box helicase 11 [Source:HGNC Symbol;Acc:HGNC:2736]	1.12893	-0.845871	0.63352	0	0	34.19	33.29	14.93	0	13.735		CARHSP1			CCDC110
ENST00000539049	nonsense_mediated_decay	DDX11	DEAD/H-box helicase 11 [Source:HGNC Symbol;Acc:HGNC:2736]	-1.04755	-0.926754	0.519516	20.66	11.55	25.4	18.78	2.63	0.04	13.1767		CARM1			CCDC112
ENST00000569771	nonsense_mediated_decay	DDX19A	DEAD-box helicase 19A [Source:HGNC Symbol;Acc:HGNC:25628]	0.319742	0.841996	0.786792	49.34	29.17	73.48	46.8	44.41	44.15	47.8917		CARMIL1			CCDC113
ENST00000547135	nonsense_mediated_decay	DDX23	DEAD-box helicase 23 [Source:HGNC Symbol;Acc:HGNC:17347]	-0.0844697	-0.818628	0.956952	19.12	21	4.95	3.48	15.75	15.17	13.245		CARMIL3			CCDC115
ENST00000324340	nonsense_mediated_decay	DDX39A	DExD-box helicase 39A [Source:HGNC Symbol;Acc:HGNC:17821]	0.274011	3.51831	0.743083	256.05	365.51	280.58	258.45	473.56	123.99	293.023		CARMN			CCDC117
ENST00000484566	nonsense_mediated_decay	DDX39B	DExD-box helicase 39B [Source:HGNC Symbol;Acc:HGNC:13917]	1.62588	0.124488	0.319482	26.44	4.62	21.09	55.82	0	59.87	27.9733		CARNMT1			CCDC12
ENST00000507955	nonsense_mediated_decay	DDX41	DEAD-box helicase 41 [Source:HGNC Symbol;Acc:HGNC:18674]	-0.194244	2.85369	0.833974	256.72	172.01	306.49	172.63	136.19	165.82	201.643		CARS			CCDC120
ENST00000577940	nonsense_mediated_decay	DDX42	DEAD-box helicase 42 [Source:HGNC Symbol;Acc:HGNC:18676]	0.657622	-0.355135	0.6379	19.4	19.81	10.51	6.34	6.19	51.45	18.95		CARS2			CCDC121
ENST00000507392	nonsense_mediated_decay	DDX46	DEAD-box helicase 46 [Source:HGNC Symbol;Acc:HGNC:18681]	0.0931363	2.96982	0.918455	265.95	141.83	334.8	261	137.12	180.04	220.123		CASC10			CCDC122
ENST00000629999	nonsense_mediated_decay	DDX49	DEAD-box helicase 49 [Source:HGNC Symbol;Acc:HGNC:18684]	0.359158	2.55502	0.71161	152.26	152.28	161.36	155.92	203.04	97.71	153.762		CASC15			CCDC124
ENST00000602113	nonsense_mediated_decay	DDX49	DEAD-box helicase 49 [Source:HGNC Symbol;Acc:HGNC:18684]	0.874231	0.714478	0.468731	13.31	13.75	88.18	102.88	8.92	40.54	44.5967		CASC3			CCDC125
ENST00000581693	nonsense_mediated_decay	DDX5	DEAD-box helicase 5 [Source:HGNC Symbol;Acc:HGNC:2746]	1.89062	4.03305	0.364308	303.7	176.77	168.3	0	67.47	1759.14	412.563		CASC4			CCDC126
ENST00000471475	nonsense_mediated_decay	DDX50	DExD-box helicase 50 [Source:HGNC Symbol;Acc:HGNC:17906]	-0.680462	0.319606	0.589622	56.12	32.96	47.55	37.68	10.91	17.08	33.7167		CASD1			CCDC127
ENST00000620209	nonsense_mediated_decay	DDX52	DExD-box helicase 52 [Source:HGNC Symbol;Acc:HGNC:20038]	-0.391764	4.26643	0.606093	890.17	474.5	730.59	609.11	258.61	339.46	550.407		CASK			CCDC130
ENST00000616646	nonsense_mediated_decay	DDX52	DExD-box helicase 52 [Source:HGNC Symbol;Acc:HGNC:20038]	-0.257594	0.852654	0.827267	76.21	24.72	91.01	27.12	31.73	50.86	50.275		CASKIN1			CCDC134
ENST00000613633	nonsense_mediated_decay	DDX52	DExD-box helicase 52 [Source:HGNC Symbol;Acc:HGNC:20038]	-0.476737	-0.0364441	0.736993	31.58	29.84	36.36	24.6	28.31	0	25.115		CASKIN2			CCDC137
ENST00000612255	nonsense_mediated_decay	DDX52	DExD-box helicase 52 [Source:HGNC Symbol;Acc:HGNC:20038]	0.193874	-0.194508	0.885755	55.82	4.41	17.99	6.2	16.5	36.04	22.8267		CASP1			CCDC138
ENST00000551344	nonsense_mediated_decay	DDX54	DEAD-box helicase 54 [Source:HGNC Symbol;Acc:HGNC:20084]	2.11417	-1.06661	0.387844	16.98	0	0	0	13	35.27	10.875		CASP10			CCDC14
ENST00000446987	nonsense_mediated_decay	DDX56	DEAD-box helicase 56 [Source:HGNC Symbol;Acc:HGNC:18193]	0.0808335	4.80543	0.910151	999.11	689.85	857.11	853.18	805.43	364.55	761.538		CASP2			CCDC142
ENST00000421223	nonsense_mediated_decay	DDX56	DEAD-box helicase 56 [Source:HGNC Symbol;Acc:HGNC:18193]	-0.0694779	2.38186	0.944425	139.73	150.07	197.39	129.06	115.99	111.06	140.55		CASP3			CCDC144A
ENST00000433257	nonsense_mediated_decay	DDX56	DEAD-box helicase 56 [Source:HGNC Symbol;Acc:HGNC:18193]	-0.511741	0.802046	0.730136	109.1	35.3	48.27	0	48.02	43.67	47.3933		CASP4			CCDC146
ENST00000527170	nonsense_mediated_decay	DEAF1	DEAF1 transcription factor [Source:HGNC Symbol;Acc:HGNC:14677]	0.0398503	2.38973	0.96806	175.66	116.59	196.7	186.33	83.26	111.08	144.937		CASP6			CCDC15
ENST00000517597	nonsense_mediated_decay	DECR1	2,4-dienoyl-CoA reductase 1 [Source:HGNC Symbol;Acc:HGNC:2753]	0.0532262	0.478769	0.965525	53.21	45.72	14.04	78.49	6.22	18.67	36.0583		CASP7			CCDC152
ENST00000437024	nonsense_mediated_decay	DECR2	2,4-dienoyl-CoA reductase 2 [Source:HGNC Symbol;Acc:HGNC:2754]	-7.91405	-0.628303	0.00345789	17.81	25.39	60.46	0	0	0	17.2767		CASP8			CCDC157
ENST00000505224	nonsense_mediated_decay	DEK	DEK proto-oncogene [Source:HGNC Symbol;Acc:HGNC:2768]	0.0373099	0.122157	0.976864	40.39	25.08	29.52	22.51	15.8	35.6	28.15		CASP8AP2			CCDC159
ENST00000294737	nonsense_mediated_decay	DENND1B	DENN domain containing 1B [Source:HGNC Symbol;Acc:HGNC:28404]	-0.52941	0.850108	0.65455	62.88	8.69	146.37	38.88	11.95	48.96	52.955		CASP9			CCDC167
ENST00000461883	nonsense_mediated_decay	DENND2A	DENN domain containing 2A [Source:HGNC Symbol;Acc:HGNC:22212]	-7.40084	-0.973123	0.102096	81.38	0	0	0	0	0	13.5633		CAST			CCDC171
ENST00000518198	nonsense_mediated_decay	DENND3	DENN domain containing 3 [Source:HGNC Symbol;Acc:HGNC:29134]	-0.0405574	0.258865	0.9744	50.92	16.72	46.5	24.78	12.94	41.04	32.15		CASTOR1			CCDC174
ENST00000531747	nonsense_mediated_decay	DENND5A	DENN domain containing 5A [Source:HGNC Symbol;Acc:HGNC:19344]	-1.34846	-0.972158	0.577555	34.94	21.4	0	0	15.97	0	12.0517		CASTOR2			CCDC177
ENST00000571476	nonsense_mediated_decay	DERL2	derlin 2 [Source:HGNC Symbol;Acc:HGNC:17943]	0.293578	-0.15781	0.826855	49.33	12.41	11.75	22.92	28.08	12.8	22.8817		CASTOR3			CCDC18
ENST00000557842	nonsense_mediated_decay	DET1	DET1, COP1 ubiquitin ligase partner [Source:HGNC Symbol;Acc:HGNC:25477]	0.543253	-0.893313	0.782743	9.79	0	32.59	0	14.13	23.11	13.27		CASZ1			CCDC184
ENST00000476658	nonsense_mediated_decay	DFFA	DNA fragmentation factor subunit alpha [Source:HGNC Symbol;Acc:HGNC:2772]	-0.479607	1.18693	0.675637	124.01	49.85	76	45.42	63.44	18.04	62.7933		CAT			CCDC186
ENST00000468793	nonsense_mediated_decay	DFFB	DNA fragmentation factor subunit beta [Source:HGNC Symbol;Acc:HGNC:2773]	-0.870269	-0.627453	0.578964	39.2	17.44	12.89	0	4.51	23.53	16.2617		CAV1			CCDC191
ENST00000339350	nonsense_mediated_decay	DFFB	DNA fragmentation factor subunit beta [Source:HGNC Symbol;Acc:HGNC:2773]	-1.02756	-0.964176	0.598195	41.2	0	18.49	6.38	0	12.95	13.17		CAV2			CCDC22
ENST00000389262	nonsense_mediated_decay	DGCR2	DiGeorge syndrome critical region gene 2 [Source:HGNC Symbol;Acc:HGNC:2845]	-0.075256	2.4163	0.939489	142.8	133.28	238.73	110.56	103.91	148.7	146.33		CAVIN1			CCDC25
ENST00000626247	nonsense_mediated_decay	DGKH	diacylglycerol kinase eta [Source:HGNC Symbol;Acc:HGNC:2854]	0.0490407	-0.797709	0.985814	53.24	0	0	0	32.25	0	14.2483		CAVIN2			CCDC28A
ENST00000524984	nonsense_mediated_decay	DGKZ	diacylglycerol kinase zeta [Source:HGNC Symbol;Acc:HGNC:2857]	-0.284739	0.830424	0.810026	61.1	58.29	51.83	8.65	40.34	57.6	46.3017		CAVIN3			CCDC28B
ENST00000523461	nonsense_mediated_decay	DGLUCY	D-glutamate cyclase [Source:HGNC Symbol;Acc:HGNC:20498]	0.459389	0.410384	0.711864	75.36	13.91	17.82	14.9	23.73	63.81	34.9217		CAVIN4			CCDC3
ENST00000418996	nonsense_mediated_decay	DGUOK	deoxyguanosine kinase [Source:HGNC Symbol;Acc:HGNC:2858]	-0.0424435	3.21032	0.961321	339.75	220.07	328.99	236.8	224.48	177.99	254.68		CBARP			CCDC32
ENST00000434391	nonsense_mediated_decay	DHDDS	dehydrodolichyl diphosphate synthase subunit [Source:HGNC Symbol;Acc:HGNC:20603]	-1.73986	1.58388	0.251104	106.45	157.04	130.41	45.26	0	54.89	82.3417		CBFA2T2			CCDC34
ENST00000601537	nonsense_mediated_decay	DHPS	deoxyhypusine synthase [Source:HGNC Symbol;Acc:HGNC:2869]	0.26296	1.72704	0.808455	106.97	90.86	69.08	89.8	62.36	102.2	86.8783		CBFA2T3			CCDC39
ENST00000595912	nonsense_mediated_decay	DHPS	deoxyhypusine synthase [Source:HGNC Symbol;Acc:HGNC:2869]	-2.08198	-1.13519	0.237094	30.62	13.24	12.68	3.56	0	6.48	11.0967		CBFB			CCDC43
ENST00000578426	nonsense_mediated_decay	DHRS7B	dehydrogenase/reductase 7B [Source:HGNC Symbol;Acc:HGNC:24547]	0.160238	0.134648	0.900803	35.71	27.25	28.93	10.45	46.07	17.72	27.6883		CBL			CCDC47
ENST00000395745	nonsense_mediated_decay	DHX30	DExH-box helicase 30 [Source:HGNC Symbol;Acc:HGNC:16716]	0.2258	2.53673	0.816541	314.06	113.89	75.74	214.66	69.81	167.76	159.32		CBLB			CCDC50
ENST00000441384	nonsense_mediated_decay	DHX30	DExH-box helicase 30 [Source:HGNC Symbol;Acc:HGNC:16716]	-0.235692	0.220245	0.852933	42.1	19.01	56.78	25.51	24.88	19.58	31.31		CBLL1			CCDC51
ENST00000574023	nonsense_mediated_decay	DHX33	DEAH-box helicase 33 [Source:HGNC Symbol;Acc:HGNC:16718]	0.0238416	1.79047	0.982326	133.71	47.8	160.44	101.16	92.36	46.84	97.0517		CBLN2			CCDC57
ENST00000460681	nonsense_mediated_decay	DHX34	DExH-box helicase 34 [Source:HGNC Symbol;Acc:HGNC:16719]	0.377255	0.480779	0.759832	14.45	45.82	41.42	16.16	39.6	50.64	34.6817		CBLN3			CCDC58
ENST00000484417	nonsense_mediated_decay	DHX35	DEAH-box helicase 35 [Source:HGNC Symbol;Acc:HGNC:15861]	-0.288851	2.66185	0.763978	164.77	108.87	426.04	23.49	77.77	290.75	181.948		CBR1			CCDC59
ENST00000580218	nonsense_mediated_decay	DHX40	DEAH-box helicase 40 [Source:HGNC Symbol;Acc:HGNC:18018]	0.770932	0.0243601	0.556282	19.55	15.84	33.6	32.59	37.73	14.77	25.68		CBR3			CCDC6
ENST00000620517	nonsense_mediated_decay	DHX57	DExH-box helicase 57 [Source:HGNC Symbol;Acc:HGNC:20086]	1.98596	-0.848287	0.353751	8.87	8.53	0	0	16.78	41.01	12.5317		CBR4			CCDC61
ENST00000589979	nonsense_mediated_decay	DHX58	DExH-box helicase 58 [Source:HGNC Symbol;Acc:HGNC:29517]	0.875851	-1.08945	0.699756	0	17.55	6.18	0	34.75	2.58	10.1767		CBS			CCDC66
ENST00000342392	nonsense_mediated_decay	DIABLO	diablo IAP-binding mitochondrial protein [Source:HGNC Symbol;Acc:HGNC:21528]	-0.0765357	4.42873	0.918276	802	523.71	772.07	561.28	508.51	408.46	596.005		CBSL			CCDC69
ENST00000514911	nonsense_mediated_decay	DIMT1	DIM1 dimethyladenosine transferase 1 homolog [Source:HGNC Symbol;Acc:HGNC:30217]	0.807005	-0.856785	0.611848	0	18.04	11.31	19.78	10.24	16.88	12.7083		CBWD1			CCDC71
ENST00000546732	nonsense_mediated_decay	DIP2B	disco interacting protein 2 homolog B [Source:HGNC Symbol;Acc:HGNC:29284]	-0.592474	2.32906	0.788556	263.68	234.76	0	132.97	145.06	0	129.412		CBWD2			CCDC71L
ENST00000490646	nonsense_mediated_decay	DIS3	DIS3 homolog, exosome endoribonuclease and 3'-5' exoribonuclease [Source:HGNC Symbol;Acc:HGNC:20604]	-0.403369	3.38767	0.636196	496.95	254.53	388.43	394.13	95.97	172.58	300.432		CBWD3			CCDC77
ENST00000530537	nonsense_mediated_decay	DIS3L	DIS3 like exosome 3'-5' exoribonuclease [Source:HGNC Symbol;Acc:HGNC:28698]	-0.463434	2.76666	0.768749	521.01	0	339.56	138.27	132.59	124.64	209.345		CBWD5			CCDC8
ENST00000390005	nonsense_mediated_decay	DIS3L2	DIS3 like 3'-5' exoribonuclease 2 [Source:HGNC Symbol;Acc:HGNC:28648]	2.64151	-0.000264347	0.368283	0	0	29.72	0	0	117.9	24.6033		CBWD6			CCDC80
ENST00000445090	nonsense_mediated_decay	DIS3L2	DIS3 like 3'-5' exoribonuclease 2 [Source:HGNC Symbol;Acc:HGNC:28648]	-0.754873	-0.52583	0.60454	18.85	7.36	53.03	10	9.09	12.07	18.4		CBX1			CCDC82
ENST00000533297	nonsense_mediated_decay	DLAT	dihydrolipoamide S-acetyltransferase [Source:HGNC Symbol;Acc:HGNC:2896]	-0.24246	4.73623	0.737052	1033.19	697.63	1002.27	616.47	520.38	591.27	743.535		CBX2			CCDC84
ENST00000417551	nonsense_mediated_decay	DLD	dihydrolipoamide dehydrogenase [Source:HGNC Symbol;Acc:HGNC:2898]	-1.68569	3.21935	0.342652	415.86	214.75	795.37	320.03	0	20.59	294.433		CBX3			CCDC85A
ENST00000392381	nonsense_mediated_decay	DLG1	discs large MAGUK scaffold protein 1 [Source:HGNC Symbol;Acc:HGNC:2900]	0.0766295	-0.432485	0.95686	11.73	19.09	30.55	5.39	9.88	33.75	18.3983		CBX4			CCDC85B
ENST00000554204	nonsense_mediated_decay	DMAC2L	distal membrane arm assembly complex 2 like [Source:HGNC Symbol;Acc:HGNC:18799]	-0.270519	-0.418926	0.848298	31.7	23.91	11.46	21.89	20.22	1.91	18.515		CBX5			CCDC85C
ENST00000588522	nonsense_mediated_decay	DMPK	DM1 protein kinase [Source:HGNC Symbol;Acc:HGNC:2933]	0.495795	-0.350896	0.727758	23.89	0	40.74	30.93	16.75	11.11	20.57		CBX6			CCDC86
ENST00000579677	nonsense_mediated_decay	DMTF1	cyclin D binding myb like transcription factor 1 [Source:HGNC Symbol;Acc:HGNC:14603]	0.173427	1.20114	0.87927	31.35	46.45	126.57	60.49	23.06	87.4	62.5533		CBX7			CCDC87
ENST00000412139	nonsense_mediated_decay	DMTF1	cyclin D binding myb like transcription factor 1 [Source:HGNC Symbol;Acc:HGNC:14603]	-7.55186	0.0920775	0.000301937	45.38	38.03	100.45	0.4	0	0	30.71		CBX8			CCDC88A
ENST00000447863	nonsense_mediated_decay	DMTF1	cyclin D binding myb like transcription factor 1 [Source:HGNC Symbol;Acc:HGNC:14603]	-0.319643	-0.426874	0.867153	25.06	0	55.13	18.91	20.77	0	19.9783		CBY1			CCDC88C
ENST00000425406	nonsense_mediated_decay	DMTF1	cyclin D binding myb like transcription factor 1 [Source:HGNC Symbol;Acc:HGNC:14603]	0.375724	-0.704125	0.848786	0	18.56	23.34	20.29	0	26.36	14.7583		CC2D1A			CCDC9
ENST00000399179	nonsense_mediated_decay	DNA2	DNA replication helicase/nuclease 2 [Source:HGNC Symbol;Acc:HGNC:2939]	0.0484932	0.100398	0.980503	62.17	27.23	0	35.77	0	40.35	27.5867		CC2D1B			CCDC90B
ENST00000497783	nonsense_mediated_decay	DNAH10	dynein axonemal heavy chain 10 [Source:HGNC Symbol;Acc:HGNC:2941]	-0.215738	0.764227	0.93627	0	2.5	191.13	0	0	103.8	49.5717		CC2D2A			CCDC91
ENST00000327794	nonsense_mediated_decay	DNAH14	dynein axonemal heavy chain 14 [Source:HGNC Symbol;Acc:HGNC:2945]	-0.0446362	-1.1419	0.986746	0	0	41.85	0	0	25.14	11.165		CCAR1			CCDC92
ENST00000563158	nonsense_mediated_decay	DNAJA2	DnaJ heat shock protein family (Hsp40) member A2 [Source:HGNC Symbol;Acc:HGNC:14884]	-0.00912659	6.13974	0.988975	2768.3	1629.4	2353.2	2265.62	1584.68	1170.01	1961.87		CCAR2			CCDC93
ENST00000334223	nonsense_mediated_decay	DNAJB14	DnaJ heat shock protein family (Hsp40) member B14 [Source:HGNC Symbol;Acc:HGNC:25881]	0.300457	2.07449	0.773414	118.5	80.86	159.8	176.6	36.05	125.2	116.168		CCBE1			CCDC97
ENST00000459889	nonsense_mediated_decay	DNAJB6	DnaJ heat shock protein family (Hsp40) member B6 [Source:HGNC Symbol;Acc:HGNC:14888]	0.385534	1.70877	0.72286	62.53	29.4	200.26	63.43	23.64	172.67	91.9883		CCDC102A			CCER2
ENST00000418559	nonsense_mediated_decay	DNAJC10	DnaJ heat shock protein family (Hsp40) member C10 [Source:HGNC Symbol;Acc:HGNC:24637]	-0.346683	4.53987	0.638517	791.73	438.54	1384.69	357.76	207.54	895.85	679.352		CCDC102B			CCHCR1
ENST00000444005	nonsense_mediated_decay	DNAJC10	DnaJ heat shock protein family (Hsp40) member C10 [Source:HGNC Symbol;Acc:HGNC:24637]	4.64781	-0.402914	0.135113	0	0.12	5.47	0	0	100.12	17.6183		CCDC103			CCL2
ENST00000559238	nonsense_mediated_decay	DNAJC17	DnaJ heat shock protein family (Hsp40) member C17 [Source:HGNC Symbol;Acc:HGNC:25556]	0.22939	1.11196	0.842105	86.69	42.47	56.54	57.42	61.8	40	57.4867		CCDC106			CCL20
ENST00000560645	nonsense_mediated_decay	DNAJC17	DnaJ heat shock protein family (Hsp40) member C17 [Source:HGNC Symbol;Acc:HGNC:25556]	-0.390349	-0.712528	0.797592	19.37	12.22	28.48	3.84	20.16	6.98	15.175		CCDC107			CCL5
ENST00000469657	nonsense_mediated_decay	DNAJC19	DnaJ heat shock protein family (Hsp40) member C19 [Source:HGNC Symbol;Acc:HGNC:30528]	-0.347595	-0.0572788	0.792486	51.13	24.53	17.43	30.21	17.4	8.71	24.9017		CCDC110			CCL8
ENST00000526042	nonsense_mediated_decay	DNAJC24	DnaJ heat shock protein family (Hsp40) member C24 [Source:HGNC Symbol;Acc:HGNC:26979]	-1.05233	-0.0347301	0.428861	31.94	12.64	78.09	15.35	4.66	20.64	27.22		CCDC112			CCM2
ENST00000447096	nonsense_mediated_decay	DNAJC25	DnaJ heat shock protein family (Hsp40) member C25 [Source:HGNC Symbol;Acc:HGNC:34187]	-0.98138	1.68276	0.372394	108.67	109.03	172.04	76.2	48.6	25.95	90.0817		CCDC113			CCN1
ENST00000470551	nonsense_mediated_decay	DNAJC5	DnaJ heat shock protein family (Hsp40) member C5 [Source:HGNC Symbol;Acc:HGNC:16235]	0.0648029	4.85014	0.927559	979.13	757.59	876.27	895.49	792.17	394.65	782.55		CCDC115			CCN2
ENST00000588814	nonsense_mediated_decay	DNAJC7	DnaJ heat shock protein family (Hsp40) member C7 [Source:HGNC Symbol;Acc:HGNC:12392]	0.379352	3.26558	0.662323	262.04	342.79	82.84	173.51	363.66	207.02	238.643		CCDC117			CCN3
ENST00000585866	nonsense_mediated_decay	DNAJC7	DnaJ heat shock protein family (Hsp40) member C7 [Source:HGNC Symbol;Acc:HGNC:12392]	-0.251749	-0.521648	0.86204	25.76	22.21	13.56	18.57	13.87	8.91	17.1467		CCDC12			CCNA2
ENST00000570769	nonsense_mediated_decay	DNASE1	deoxyribonuclease 1 [Source:HGNC Symbol;Acc:HGNC:2956]	0.170121	0.500132	0.889865	18.53	15.2	97.77	18.71	14.94	66.4	38.5917		CCDC120			CCNB1
ENST00000532027	nonsense_mediated_decay	DNHD1	dynein heavy chain domain 1 [Source:HGNC Symbol;Acc:HGNC:26532]	-0.846818	-0.234261	0.557767	39.61	26.02	27.68	0	12.01	25.95	21.8783		CCDC121			CCNB1IP1
ENST00000592705	nonsense_mediated_decay	DNMT1	DNA methyltransferase 1 [Source:HGNC Symbol;Acc:HGNC:2976]	-0.352729	2.05771	0.796067	215.4	145.72	46.78	155.94	101.64	1.64	111.187		CCDC122			CCNB2
ENST00000373963	nonsense_mediated_decay	DNPEP	aspartyl aminopeptidase [Source:HGNC Symbol;Acc:HGNC:2981]	0.183779	2.35353	0.905518	192.49	85.01	190.34	239.84	146.22	0	142.317		CCDC124			CCNC
ENST00000373966	nonsense_mediated_decay	DNPEP	aspartyl aminopeptidase [Source:HGNC Symbol;Acc:HGNC:2981]	-1.20443	1.464	0.287265	164.24	99.44	81.81	45.22	45.62	22.99	76.5533		CCDC125			CCND1
ENST00000359208	nonsense_mediated_decay	DNTTIP2	deoxynucleotidyltransferase terminal interacting protein 2 [Source:HGNC Symbol;Acc:HGNC:24013]	-0.586885	4.89118	0.409754	1754.78	678.69	1042.93	847.57	328.14	549.68	866.965		CCDC126			CCND2
ENST00000339416	nonsense_mediated_decay	DOCK9	dedicator of cytokinesis 9 [Source:HGNC Symbol;Acc:HGNC:14132]	0.590014	1.06723	0.727116	121.62	0	53.68	101.88	4.72	73.11	59.1683		CCDC127			CCND3
ENST00000630992	nonsense_mediated_decay	DOCK9	dedicator of cytokinesis 9 [Source:HGNC Symbol;Acc:HGNC:14132]	0.0347038	-0.921972	0.982783	20.95	2.81	23.24	8.89	11.05	11.51	13.075		CCDC130			CCNDBP1
ENST00000327812	nonsense_mediated_decay	DOLPP1	dolichyldiphosphatase 1 [Source:HGNC Symbol;Acc:HGNC:29565]	0.118919	0.732189	0.920805	79.21	27.93	42.3	44.33	30.08	43.73	44.5967		CCDC134			CCNE1
ENST00000442660	nonsense_mediated_decay	DONSON	downstream neighbor of SON [Source:HGNC Symbol;Acc:HGNC:2993]	0.796191	0.524234	0.518266	65.48	16.57	16.85	68	29.64	29.34	37.6467		CCDC137			CCNE2
ENST00000457359	nonsense_mediated_decay	DONSON	downstream neighbor of SON [Source:HGNC Symbol;Acc:HGNC:2993]	-1.2072	0.196142	0.351285	69.61	19.78	58.26	8.54	8.16	27.54	31.9817		CCDC138			CCNF
ENST00000392834	nonsense_mediated_decay	DPAGT1	dolichyl-phosphate N-acetylglucosaminephosphotransferase 1 [Source:HGNC Symbol;Acc:HGNC:2995]	-0.0280556	1.60473	0.986277	86.28	128.08	36.56	0	95.98	105.45	75.3917		CCDC14			CCNG1
ENST00000381216	nonsense_mediated_decay	DPF3	double PHD fingers 3 [Source:HGNC Symbol;Acc:HGNC:17427]	-8.58632	-0.119136	0.0386434	71.69	69.2	0	0	0	0	23.4817		CCDC142			CCNG2
ENST00000495421	nonsense_mediated_decay	DPH2	DPH2 homolog [Source:HGNC Symbol;Acc:HGNC:3004]	-1.66474	1.62896	0.13964	151.83	108.74	174.17	13.33	67.48	14.14	88.2817		CCDC144A			CCNH
ENST00000434918	nonsense_mediated_decay	DPP4	dipeptidyl peptidase 4 [Source:HGNC Symbol;Acc:HGNC:3009]	-0.546574	1.84996	0.611513	124.58	178.84	44.07	82.21	108.34	10.9	91.49		CCDC144B			CCNI
ENST00000470766	nonsense_mediated_decay	DPP7	dipeptidyl peptidase 7 [Source:HGNC Symbol;Acc:HGNC:14892]	0.0591381	3.18218	0.946382	287.09	260.35	259.03	207.53	313.28	115.85	240.522		CCDC144CP			CCNJ
ENST00000473532	nonsense_mediated_decay	DPP7	dipeptidyl peptidase 7 [Source:HGNC Symbol;Acc:HGNC:14892]	0.0121481	1.36907	0.991381	100.65	74.21	54.6	57.07	93.56	24.55	67.44		CCDC146			CCNK
ENST00000395652	nonsense_mediated_decay	DPP8	dipeptidyl peptidase 8 [Source:HGNC Symbol;Acc:HGNC:16490]	-1.55455	-1.09344	0.421803	12.44	7.16	36.99	14.27	0	0	11.81		CCDC15			CCNL1
ENST00000495679	nonsense_mediated_decay	DPPA4	developmental pluripotency associated 4 [Source:HGNC Symbol;Acc:HGNC:19200]	0.0507034	0.958757	0.984208	12.58	0	193.78	0.16	0	132.22	56.4567		CCDC150			CCNL2
ENST00000306389	nonsense_mediated_decay	DPY19L2	dpy-19 like 2 [Source:HGNC Symbol;Acc:HGNC:19414]	-0.0887806	-0.209878	0.974185	0	0	89.8	0	0	52.2	23.6667		CCDC152			CCNO
ENST00000588648	nonsense_mediated_decay	DPY19L3	dpy-19 like C-mannosyltransferase 3 [Source:HGNC Symbol;Acc:HGNC:27120]	0.399414	-0.718826	0.793105	5.24	12.09	27.54	9.84	11.96	21.91	14.7633		CCDC157			CCNQ
ENST00000520774	nonsense_mediated_decay	DPY19L4	dpy-19 like 4 [Source:HGNC Symbol;Acc:HGNC:27829]	-0.750717	-0.775576	0.629323	5.77	22.05	30.36	12.04	9.6	5.71	14.255		CCDC159			CCNT1
ENST00000551403	nonsense_mediated_decay	DRAM1	DNA damage regulated autophagy modulator 1 [Source:HGNC Symbol;Acc:HGNC:25645]	0.161796	-0.658877	0.935768	20.84	24.4	0	20.26	23.46	0	14.8267		CCDC163			CCNT2
ENST00000582314	nonsense_mediated_decay	DRG2	developmentally regulated GTP binding protein 2 [Source:HGNC Symbol;Acc:HGNC:3030]	-0.68334	0.23764	0.592046	50.01	43.34	29.66	22.89	20.96	16.62	30.58		CCDC167			CCNY
ENST00000518398	nonsense_mediated_decay	DST	dystonin [Source:HGNC Symbol;Acc:HGNC:1090]	0.947993	-0.275505	0.491735	24.04	6.38	22.6	39.07	16.93	16.75	20.9617		CCDC17			CCNYL1
ENST00000449141	nonsense_mediated_decay	DSTN	destrin, actin depolymerizing factor [Source:HGNC Symbol;Acc:HGNC:15750]	-0.125495	4.60067	0.863965	895.68	692.12	746.84	690.42	618.27	328.43	661.96		CCDC171			CCP110
ENST00000549850	nonsense_mediated_decay	DTD2	D-tyrosyl-tRNA deacylase 2 (putative) [Source:HGNC Symbol;Acc:HGNC:20277]	0.171211	2.73214	0.856063	185.98	154.64	246.09	189.87	168.95	135.03	180.093		CCDC174			CCPG1
ENST00000398951	nonsense_mediated_decay	DTNB	dystrobrevin beta [Source:HGNC Symbol;Acc:HGNC:3058]	1.54124	-0.847966	0.433482	16.2	0	10.54	36.24	0	18.24	13.5367		CCDC177			CCS
ENST00000557968	nonsense_mediated_decay	DTWD1	DTW domain containing 1 [Source:HGNC Symbol;Acc:HGNC:30926]	-1.33405	-0.510904	0.364739	48.72	15.49	21.27	15.03	8.2	1.52	18.3717		CCDC18			CCSAP
ENST00000400770	nonsense_mediated_decay	DTYMK	deoxythymidylate kinase [Source:HGNC Symbol;Acc:HGNC:3061]	-0.326649	1.06918	0.777705	44.29	49.02	126.73	39.91	53.19	31.72	57.4767		CCDC18-AS1			CCSER1
ENST00000443233	nonsense_mediated_decay	DUS4L	dihydrouridine synthase 4 like [Source:HGNC Symbol;Acc:HGNC:21517]	0.0993449	-0.10202	0.94043	40.31	12.9	30.79	13.79	38.34	8.06	24.0317		CCDC183-AS1			CCSER2
ENST00000431839	nonsense_mediated_decay	DUS4L	dihydrouridine synthase 4 like [Source:HGNC Symbol;Acc:HGNC:21517]	0.334129	-0.797766	0.832844	25.69	4.64	14.45	33.93	7.39	0	14.35		CCDC184			CCT2
ENST00000436411	nonsense_mediated_decay	DUS4L	dihydrouridine synthase 4 like [Source:HGNC Symbol;Acc:HGNC:21517]	-1.55187	-0.915574	0.346426	42.13	13.81	7.76	0	6.63	8.53	13.1433		CCDC186			CCT3
ENST00000464004	nonsense_mediated_decay	DUSP12	dual specificity phosphatase 12 [Source:HGNC Symbol;Acc:HGNC:3067]	-0.0799518	1.05169	0.944928	77.98	44.1	76.75	61.71	42.73	34.47	56.29		CCDC191			CCT4
ENST00000590342	nonsense_mediated_decay	DUSP3	dual specificity phosphatase 3 [Source:HGNC Symbol;Acc:HGNC:3069]	8.49468	-0.0496785	9.37859e-05	0	0.07	0	70.57	35.84	30.25	22.7883		CCDC22			CCT5
ENST00000418472	nonsense_mediated_decay	DYM	dymeclin [Source:HGNC Symbol;Acc:HGNC:21317]	-0.879304	0.946684	0.455605	134.82	44.38	53.05	40.95	39.59	10.26	53.8417		CCDC24			CCT6A
ENST00000528670	nonsense_mediated_decay	DYNC2H1	dynein cytoplasmic 2 heavy chain 1 [Source:HGNC Symbol;Acc:HGNC:2962]	1.13043	0.0133657	0.432905	44.54	0	20.73	19.73	36.73	33.58	25.885		CCDC25			CCT6B
ENST00000466569	nonsense_mediated_decay	DZIP1	DAZ interacting zinc finger protein 1 [Source:HGNC Symbol;Acc:HGNC:20908]	0.681248	-0.106432	0.609729	25.16	7.22	36.14	26.29	14.84	34.63	24.0467		CCDC28A			CCT7
ENST00000495008	nonsense_mediated_decay	DZIP3	DAZ interacting zinc finger protein 3 [Source:HGNC Symbol;Acc:HGNC:30938]	-0.633718	1.41753	0.572988	113.44	60.72	135	73.1	59.84	10.41	75.4183		CCDC28B			CCT8
ENST00000256117	nonsense_mediated_decay	E2F5	E2F transcription factor 5 [Source:HGNC Symbol;Acc:HGNC:3119]	-0.211743	0.671087	0.860583	43.2	42.73	68.27	33.74	36.22	29.43	42.265		CCDC3			CCZ1
ENST00000455198	nonsense_mediated_decay	E2F6	E2F transcription factor 6 [Source:HGNC Symbol;Acc:HGNC:3120]	0.243123	2.92187	0.79094	259.57	157.55	242.98	141.91	199.4	227.81	204.87		CCDC32			CCZ1B
ENST00000444832	nonsense_mediated_decay	E2F6	E2F transcription factor 6 [Source:HGNC Symbol;Acc:HGNC:3120]	-0.738385	0.196952	0.629292	32.61	59.68	20.14	36.06	23.31	0	28.6333		CCDC34			CD101
ENST00000421117	nonsense_mediated_decay	E2F6	E2F transcription factor 6 [Source:HGNC Symbol;Acc:HGNC:3120]	0.12899	-1.22252	0.956309	0	0	36.95	15.98	9.46	0	10.3983		CCDC39			CD109
ENST00000437573	nonsense_mediated_decay	E2F6	E2F transcription factor 6 [Source:HGNC Symbol;Acc:HGNC:3120]	-2.66754	-1.20523	0.179278	11.47	17.98	26.83	0	5.94	0	10.37		CCDC43			CD14
ENST00000449565	nonsense_mediated_decay	EAF1	ELL associated factor 1 [Source:HGNC Symbol;Acc:HGNC:20907]	2.16432	-1.05235	0.377338	0	0	18.06	0	32.99	14.66	10.9517		CCDC47			CD151
ENST00000555705	nonsense_mediated_decay	EAPP	E2F associated phosphoprotein [Source:HGNC Symbol;Acc:HGNC:19312]	-0.230056	-0.846751	0.883891	17.56	10.31	23.25	5.15	9.69	15.97	13.655		CCDC50			CD163
ENST00000484976	nonsense_mediated_decay	ECD	ecdysoneless cell cycle regulator [Source:HGNC Symbol;Acc:HGNC:17029]	2.37159	0.539406	0.36406	0	30.91	0	49.9	0	126.53	34.5567		CCDC51			CD163L1
ENST00000371520	nonsense_mediated_decay	ECHDC2	enoyl-CoA hydratase domain containing 2 [Source:HGNC Symbol;Acc:HGNC:23408]	0.518603	-0.543137	0.722235	13.37	21.16	10.13	22.42	26.97	3.64	16.2817		CCDC57			CD164
ENST00000380120	nonsense_mediated_decay	ECI2	enoyl-CoA delta isomerase 2 [Source:HGNC Symbol;Acc:HGNC:14601]	0.230168	-0.616793	0.876335	11.84	4.28	39.87	15.39	8.19	20.43	16.6667		CCDC58			CD180
ENST00000418984	nonsense_mediated_decay	EEA1	early endosome antigen 1 [Source:HGNC Symbol;Acc:HGNC:3185]	-0.78958	1.41175	0.483714	160.43	82.96	60.52	44.51	6.71	86.65	73.63		CCDC59			CD24
ENST00000466270	nonsense_mediated_decay	EEF1AKMT2	EEF1A lysine methyltransferase 2 [Source:HGNC Symbol;Acc:HGNC:33787]	-0.86713	2.73816	0.361338	272.26	170.98	389.49	172.34	47.4	122.08	195.758		CCDC6			CD244
ENST00000464099	nonsense_mediated_decay	EEF1AKMT2	EEF1A lysine methyltransferase 2 [Source:HGNC Symbol;Acc:HGNC:33787]	-0.20311	1.64706	0.852731	99.58	99.02	100.38	71.74	67.62	62.69	83.505		CCDC61			CD247
ENST00000455150	nonsense_mediated_decay	EEF1B2	eukaryotic translation elongation factor 1 beta 2 [Source:HGNC Symbol;Acc:HGNC:3208]	-0.167449	2.35132	0.867202	222.73	111.52	180.51	185.6	86.9	71.34	143.1		CCDC66			CD248
ENST00000429769	nonsense_mediated_decay	EEF1B2	eukaryotic translation elongation factor 1 beta 2 [Source:HGNC Symbol;Acc:HGNC:3208]	0.118078	-0.345409	0.932203	25.57	22.17	14.8	25.71	17.05	11.68	19.4967		CCDC69			CD276
ENST00000524397	nonsense_mediated_decay	EEF1D	eukaryotic translation elongation factor 1 delta [Source:HGNC Symbol;Acc:HGNC:3211]	0.987487	0.0735813	0.450455	12.03	28.26	17.45	26.07	47.72	20.26	25.2983		CCDC7			CD2AP
ENST00000529007	nonsense_mediated_decay	EEF1D	eukaryotic translation elongation factor 1 delta [Source:HGNC Symbol;Acc:HGNC:3211]	-1.36982	-0.538354	0.556122	61.26	0	29.04	0	0	22.32	18.77		CCDC71			CD2BP2
ENST00000568269	nonsense_mediated_decay	EEF2K	eukaryotic elongation factor 2 kinase [Source:HGNC Symbol;Acc:HGNC:24615]	0.565937	0.147923	0.660276	11.38	38.43	21.11	17.84	23.76	48.92	26.9067		CCDC71L			CD302
ENST00000587161	nonsense_mediated_decay	EEF2KMT	eukaryotic elongation factor 2 lysine methyltransferase [Source:HGNC Symbol;Acc:HGNC:32221]	0.322206	2.86137	0.727936	247.94	182.92	155.28	248.75	145.85	182.32	193.843		CCDC77			CD320
ENST00000480623	nonsense_mediated_decay	EFHC1	EF-hand domain containing 1 [Source:HGNC Symbol;Acc:HGNC:16406]	-0.406692	2.14033	0.694432	188.25	93.9	202.72	143.58	57.57	69.64	125.943		CCDC8			CD33
ENST00000371394	nonsense_mediated_decay	EHMT1	euchromatic histone lysine methyltransferase 1 [Source:HGNC Symbol;Acc:HGNC:24650]	-1.24244	0.797492	0.303175	74	63.37	77.88	39.12	8.8	24.38	47.925		CCDC80			CD36
ENST00000553401	nonsense_mediated_decay	EIF2B2	eukaryotic translation initiation factor 2B subunit beta [Source:HGNC Symbol;Acc:HGNC:3258]	0.450114	0.53463	0.713542	58.33	25.45	28.63	51.31	38.03	24.98	37.7883		CCDC82			CD3EAP
ENST00000522445	nonsense_mediated_decay	EIF3E	eukaryotic translation initiation factor 3 subunit E [Source:HGNC Symbol;Acc:HGNC:3277]	-0.785005	2.34235	0.436486	195.44	116.61	312.54	155.87	50.24	62.11	148.802		CCDC84			CD40
ENST00000587993	nonsense_mediated_decay	EIF3G	eukaryotic translation initiation factor 3 subunit G [Source:HGNC Symbol;Acc:HGNC:3274]	-0.0463295	2.21515	0.96385	132.48	125.95	176.3	118.85	142.68	53.34	124.933		CCDC85A			CD44
ENST00000593095	nonsense_mediated_decay	EIF3G	eukaryotic translation initiation factor 3 subunit G [Source:HGNC Symbol;Acc:HGNC:3274]	0.722247	-0.136572	0.590739	25.05	13.22	24.39	33.3	34.04	7.33	22.8883		CCDC85B			CD46
ENST00000558353	nonsense_mediated_decay	EIF3J	eukaryotic translation initiation factor 3 subunit J [Source:HGNC Symbol;Acc:HGNC:3270]	-0.120444	2.30691	0.904898	208.43	106.04	178.26	105.53	89.12	136.78	137.36		CCDC85C			CD47
ENST00000439997	nonsense_mediated_decay	EIF3L	eukaryotic translation initiation factor 3 subunit L [Source:HGNC Symbol;Acc:HGNC:18138]	-0.165672	0.668122	0.890677	60.64	32.65	62.2	38.39	15.51	49.02	43.0683		CCDC86			CD52
ENST00000532444	nonsense_mediated_decay	EIF3M	eukaryotic translation initiation factor 3 subunit M [Source:HGNC Symbol;Acc:HGNC:24460]	-0.372546	3.38507	0.662314	294.85	389.76	355.64	293.19	250.19	98.65	280.38		CCDC87			CD55
ENST00000525782	nonsense_mediated_decay	EIF3M	eukaryotic translation initiation factor 3 subunit M [Source:HGNC Symbol;Acc:HGNC:24460]	-0.135318	1.83187	0.899509	160.99	73.33	120.63	108.34	66.06	63.92	98.8783		CCDC88A			CD58
ENST00000531921	nonsense_mediated_decay	EIF3M	eukaryotic translation initiation factor 3 subunit M [Source:HGNC Symbol;Acc:HGNC:24460]	-0.930073	1.41737	0.410515	81.05	115.49	106.85	44.58	57.55	22.91	71.405		CCDC88C			CD59
ENST00000580888	nonsense_mediated_decay	EIF4A1	eukaryotic translation initiation factor 4A1 [Source:HGNC Symbol;Acc:HGNC:3282]	-0.434032	5.31422	0.750716	2019.22	708.69	1878.41	1619.53	829.86	7.75	1177.24		CCDC9			CD63
ENST00000581544	nonsense_mediated_decay	EIF4A1	eukaryotic translation initiation factor 4A1 [Source:HGNC Symbol;Acc:HGNC:3282]	-0.077919	1.74977	0.942534	136.64	33.17	183.85	96.56	88.1	39.71	96.3383		CCDC90B			CD68
ENST00000579139	nonsense_mediated_decay	EIF4A1	eukaryotic translation initiation factor 4A1 [Source:HGNC Symbol;Acc:HGNC:3282]	-1.15776	-0.53182	0.431594	31.6	15.95	33.86	11.34	4.23	11.19	18.0283		CCDC91			CD7
ENST00000425053	nonsense_mediated_decay	EIF4A2	eukaryotic translation initiation factor 4A2 [Source:HGNC Symbol;Acc:HGNC:3284]	-0.35171	5.51192	0.605459	2316.84	1023.19	1636.24	1762.69	660.58	516.25	1319.3		CCDC92			CD79B
ENST00000443963	nonsense_mediated_decay	EIF4A2	eukaryotic translation initiation factor 4A2 [Source:HGNC Symbol;Acc:HGNC:3284]	0.398837	3.71316	0.623234	368.83	188.96	575.53	535.07	286.2	250.99	367.597		CCDC93			CD81
ENST00000426808	nonsense_mediated_decay	EIF4A2	eukaryotic translation initiation factor 4A2 [Source:HGNC Symbol;Acc:HGNC:3284]	-3.37377	2.84668	0.106943	381	313.53	531.93	0	0.82	87.31	219.098		CCDC97			CD82
ENST00000429589	nonsense_mediated_decay	EIF4A2	eukaryotic translation initiation factor 4A2 [Source:HGNC Symbol;Acc:HGNC:3284]	0.140959	1.86832	0.894915	169.16	71.47	87.44	138.24	66.64	67.39	100.057		CCER2			CD83
ENST00000549077	nonsense_mediated_decay	EIF4B	eukaryotic translation initiation factor 4B [Source:HGNC Symbol;Acc:HGNC:3285]	-0.345935	2.56114	0.721481	221.05	121.63	303.23	125.15	129.53	105.6	167.698		CCHCR1			CD9
ENST00000550704	nonsense_mediated_decay	EIF4B	eukaryotic translation initiation factor 4B [Source:HGNC Symbol;Acc:HGNC:3285]	1.28812	1.19494	0.378854	61.66	0	82.87	111.91	69.41	45.24	61.8483		CCL2			CD99
ENST00000515638	nonsense_mediated_decay	EIF4E	eukaryotic translation initiation factor 4E [Source:HGNC Symbol;Acc:HGNC:3287]	0.221843	-1.0483	0.893173	19.48	5.2	14.67	4.55	24.9	0	11.4667		CCL20			CD99L2
ENST00000442406	nonsense_mediated_decay	EIF4G1	eukaryotic translation initiation factor 4 gamma 1 [Source:HGNC Symbol;Acc:HGNC:3296]	0.00368996	0.865565	0.997506	37.87	40.92	92.29	12.14	87.19	17.05	47.91		CCL5			CDADC1
ENST00000422614	nonsense_mediated_decay	EIF4G1	eukaryotic translation initiation factor 4 gamma 1 [Source:HGNC Symbol;Acc:HGNC:3296]	-0.464824	-0.154817	0.729525	32.53	22.68	35.53	15.16	8.35	25.93	23.3633		CCL8			CDAN1
ENST00000447927	nonsense_mediated_decay	EIF6	eukaryotic translation initiation factor 6 [Source:HGNC Symbol;Acc:HGNC:6159]	0.136125	3.41268	0.872554	310.6	333.72	250.71	268.2	340.72	165.2	278.192		CCM2			CDC123
ENST00000415116	nonsense_mediated_decay	EIF6	eukaryotic translation initiation factor 6 [Source:HGNC Symbol;Acc:HGNC:6159]	0.229882	0.271696	0.855538	56.17	15.63	33.37	35.37	38.16	12.36	31.8433		CCN1			CDC14A
ENST00000440766	nonsense_mediated_decay	EIF6	eukaryotic translation initiation factor 6 [Source:HGNC Symbol;Acc:HGNC:6159]	-0.388371	-0.603631	0.817556	23.22	32.02	0	20.28	14.68	3.09	15.5483		CCN2			CDC14B
ENST00000446464	nonsense_mediated_decay	ELMOD3	ELMO domain containing 3 [Source:HGNC Symbol;Acc:HGNC:26158]	-0.737677	1.33724	0.515459	91.57	54.44	157.84	37.86	44.42	45.33	71.91		CCN3			CDC16
ENST00000414593	nonsense_mediated_decay	ELMOD3	ELMO domain containing 3 [Source:HGNC Symbol;Acc:HGNC:26158]	-0.268806	-1.0995	0.897721	20.32	18.07	0	4.46	20.58	0	10.5717		CCNA2			CDC20
ENST00000539560	nonsense_mediated_decay	ELP2	elongator acetyltransferase complex subunit 2 [Source:HGNC Symbol;Acc:HGNC:18248]	0.10051	4.67589	0.889967	876.79	696.91	684.69	813.89	602.41	466.34	690.172		CCNB1			CDC23
ENST00000540766	nonsense_mediated_decay	ELP2	elongator acetyltransferase complex subunit 2 [Source:HGNC Symbol;Acc:HGNC:18248]	0.561921	0.178942	0.661219	16.1	36.08	22.17	46.47	42.49	3.52	27.805		CCNB1IP1			CDC25A
ENST00000518112	nonsense_mediated_decay	ELP3	elongator acetyltransferase complex subunit 3 [Source:HGNC Symbol;Acc:HGNC:20696]	-0.0904062	2.86257	0.922146	335.35	94.34	334.12	148.13	216.56	117.6	207.683		CCNB2			CDC25B
ENST00000519261	nonsense_mediated_decay	ELP3	elongator acetyltransferase complex subunit 3 [Source:HGNC Symbol;Acc:HGNC:20696]	-7.7489	-1.03009	0.105999	0	62.96	0	0	0	0	10.4933		CCNC			CDC25C
ENST00000442215	nonsense_mediated_decay	ELP6	elongator acetyltransferase complex subunit 6 [Source:HGNC Symbol;Acc:HGNC:25976]	0.442541	1.8732	0.678754	147.68	72.64	68.18	134.54	77.51	87.11	97.9433		CCND1			CDC26
ENST00000599293	nonsense_mediated_decay	EMC10	ER membrane protein complex subunit 10 [Source:HGNC Symbol;Acc:HGNC:27609]	-1.77173	4.15356	0.384358	8.31	255.02	2699.54	3.64	281.79	246.94	582.54		CCND2			CDC27
ENST00000601780	nonsense_mediated_decay	EMC10	ER membrane protein complex subunit 10 [Source:HGNC Symbol;Acc:HGNC:27609]	0.360471	-0.51732	0.894943	0	0	60.92	0	0	48.55	18.245		CCND3			CDC34
ENST00000558205	nonsense_mediated_decay	EMC4	ER membrane protein complex subunit 4 [Source:HGNC Symbol;Acc:HGNC:28032]	-0.263961	1.9542	0.803012	109.9	158.16	89.56	86.85	123.79	30.78	99.84		CCNDBP1			CDC37
ENST00000560911	nonsense_mediated_decay	EMC4	ER membrane protein complex subunit 4 [Source:HGNC Symbol;Acc:HGNC:28032]	-0.124948	0.29098	0.921017	45.79	31.57	36.37	25.63	45.23	5.3	31.6483		CCNE1			CDC37L1
ENST00000428228	nonsense_mediated_decay	EMD	emerin [Source:HGNC Symbol;Acc:HGNC:3331]	0.856441	-0.69764	0.573465	16.8	6.33	15.64	19.59	0	32.47	15.1383		CCNE2			CDC40
ENST00000561903	nonsense_mediated_decay	EME2	essential meiotic structure-specific endonuclease subunit 2 [Source:HGNC Symbol;Acc:HGNC:27289]	0.0360968	1.83137	0.973127	102.78	80.49	148.06	63.59	85.4	98.39	96.4517		CCNF			CDC42
ENST00000607161	nonsense_mediated_decay	EMG1	EMG1, N1-specific pseudouridine methyltransferase [Source:HGNC Symbol;Acc:HGNC:16912]	0.122482	3.49089	0.883906	379.74	325.4	262.25	399.12	375.15	48.1	298.293		CCNG1			CDC42BPA
ENST00000261406	nonsense_mediated_decay	EMG1	EMG1, N1-specific pseudouridine methyltransferase [Source:HGNC Symbol;Acc:HGNC:16912]	-0.344212	2.12161	0.740082	200.81	84.62	187.46	94.6	21.25	157.68	124.403		CCNG2			CDC42BPB
ENST00000494448	nonsense_mediated_decay	EML3	EMAP like 3 [Source:HGNC Symbol;Acc:HGNC:26666]	0.337682	-1.11697	0.840385	16.37	5.15	13	15.72	10.86	4.45	10.925		CCNH			CDC42EP1
ENST00000522577	nonsense_mediated_decay	ENDOV	endonuclease V [Source:HGNC Symbol;Acc:HGNC:26640]	-0.521373	-0.643546	0.727265	22.89	3.1	43.68	8.13	11.8	10.92	16.7533		CCNI			CDC42EP2
ENST00000300682	nonsense_mediated_decay	ENGASE	endo-beta-N-acetylglucosaminidase [Source:HGNC Symbol;Acc:HGNC:24622]	-0.370905	2.9414	0.685218	249.42	115.89	518.61	150.46	108.84	211.92	225.857		CCNJ			CDC42EP3
ENST00000581475	nonsense_mediated_decay	ENOSF1	enolase superfamily member 1 [Source:HGNC Symbol;Acc:HGNC:30365]	-3.36405	-0.480991	0.0955595	21.5	49.4	28.32	0	0	7.96	17.8633		CCNK			CDC42EP4
ENST00000513998	nonsense_mediated_decay	ENPP1	ectonucleotide pyrophosphatase/phosphodiesterase 1 [Source:HGNC Symbol;Acc:HGNC:3356]	0.0793395	3.14901	0.928481	424.29	190.93	199.72	506.45	95.17	79.18	249.29		CCNL1			CDC42EP5
ENST00000523335	nonsense_mediated_decay	ENY2	ENY2, transcription and export complex 2 subunit [Source:HGNC Symbol;Acc:HGNC:24449]	-0.108974	2.44518	0.912083	161.3	122.24	257.93	120.68	125.83	117.43	150.902		CCNL2			CDC42SE1
ENST00000403140	nonsense_mediated_decay	EOGT	EGF domain specific O-linked N-acetylglucosamine transferase [Source:HGNC Symbol;Acc:HGNC:28526]	0.0507588	-0.813634	0.974221	20.01	10.02	16.17	34.41	0	4.06	14.1117		CCNO			CDC42SE2
ENST00000602022	nonsense_mediated_decay	EPS15L1	epidermal growth factor receptor pathway substrate 15 like 1 [Source:HGNC Symbol;Acc:HGNC:24634]	1.992	-0.267205	0.310566	0	0	35.44	22.6	23.58	41.94	20.5933		CCNQ			CDC45
ENST00000592031	nonsense_mediated_decay	EPS15L1	epidermal growth factor receptor pathway substrate 15 like 1 [Source:HGNC Symbol;Acc:HGNC:24634]	-7.73142	-0.831668	0.00531405	12.35	30.52	42.48	0	0	0	14.225		CCNT1			CDC5L
ENST00000526909	nonsense_mediated_decay	EPS8L2	EPS8 like 2 [Source:HGNC Symbol;Acc:HGNC:21296]	-0.401362	0.0391471	0.788311	42.45	37.67	16.05	40.94	19.84	0	26.1583		CCNT2			CDC6
ENST00000578373	nonsense_mediated_decay	ERBB2	erb-b2 receptor tyrosine kinase 2 [Source:HGNC Symbol;Acc:HGNC:3430]	-1.32841	-1.02149	0.626837	0	0	61.97	0	0	15.06	12.8383		CCNY			CDC7
ENST00000551085	nonsense_mediated_decay	ERBB3	erb-b2 receptor tyrosine kinase 3 [Source:HGNC Symbol;Acc:HGNC:3431]	-1.20512	0.0660874	0.606933	47.34	0	94.52	42.62	0	0	30.7467		CCNYL1			CDC73
ENST00000440394	nonsense_mediated_decay	ERC1	ELKS/RAB6-interacting/CAST family member 1 [Source:HGNC Symbol;Acc:HGNC:17072]	2.24811	0.873033	0.385975	0	0	71.51	0	46.24	159.96	46.285		CCP110			CDCA2
ENST00000347735	nonsense_mediated_decay	ERC1	ELKS/RAB6-interacting/CAST family member 1 [Source:HGNC Symbol;Acc:HGNC:17072]	-0.473595	-0.186018	0.748158	29.39	25.21	33.45	0	10.53	36.44	22.5033		CCPG1			CDCA3
ENST00000479391	nonsense_mediated_decay	ERCC6L2	ERCC excision repair 6 like 2 [Source:HGNC Symbol;Acc:HGNC:26922]	-0.588532	2.89843	0.523719	332.66	88.82	506.79	223.59	20.67	191.6	227.355		CCS			CDCA4
ENST00000381118	nonsense_mediated_decay	ERCC8	ERCC excision repair 8, CSA ubiquitin ligase complex subunit [Source:HGNC Symbol;Acc:HGNC:3439]	1.21917	-0.563517	0.41221	15.1	0	26.16	17.63	32.21	9.28	16.73		CCSAP			CDCA5
ENST00000549182	nonsense_mediated_decay	ERGIC2	ERGIC and golgi 2 [Source:HGNC Symbol;Acc:HGNC:30208]	-0.308804	1.46687	0.781933	164.91	56.99	67.35	56.73	52.27	60.5	76.4583		CCSER1			CDCA7
ENST00000523415	nonsense_mediated_decay	ERICH1	glutamate rich 1 [Source:HGNC Symbol;Acc:HGNC:27234]	2.03523	-0.65103	0.471442	0	0	25.62	0	0	66.67	15.3817		CCSER2			CDCA7L
ENST00000554019	nonsense_mediated_decay	ERO1A	endoplasmic reticulum oxidoreductase 1 alpha [Source:HGNC Symbol;Acc:HGNC:13280]	0.106159	3.41139	0.900453	428.48	331.98	139.53	303.26	319.69	148.62	278.593		CCT2			CDCA8
ENST00000417453	nonsense_mediated_decay	ESAM	endothelial cell adhesion molecule [Source:HGNC Symbol;Acc:HGNC:17474]	0.878101	-0.293074	0.563785	29.2	0	28.48	14.1	7.08	47.42	21.0467		CCT3			CDCP1
ENST00000383276	nonsense_mediated_decay	ESCO1	establishment of sister chromatid cohesion N-acetyltransferase 1 [Source:HGNC Symbol;Acc:HGNC:24645]	-0.272502	1.46813	0.806881	217.32	20.97	66.89	100.58	29.78	46.59	80.355		CCT4			CDH10
ENST00000552671	nonsense_mediated_decay	ESPL1	extra spindle pole bodies like 1, separase [Source:HGNC Symbol;Acc:HGNC:16856]	-0.333047	0.521484	0.786086	113.22	18.81	19.43	19.58	17.06	47.72	39.3033		CCT5			CDH11
ENST00000434568	nonsense_mediated_decay	ESS2	ess-2 splicing factor homolog [Source:HGNC Symbol;Acc:HGNC:16817]	0.120726	2.70201	0.898669	208.58	166.7	198.69	220.68	140.21	121.3	176.027		CCT6A			CDH13
ENST00000267950	nonsense_mediated_decay	ETFA	electron transfer flavoprotein subunit alpha [Source:HGNC Symbol;Acc:HGNC:3481]	0.137881	5.29198	0.840929	1528.6	837.03	1205.27	1323.17	1106.92	476.23	1079.54		CCT6B			CDH22
ENST00000560044	nonsense_mediated_decay	ETFA	electron transfer flavoprotein subunit alpha [Source:HGNC Symbol;Acc:HGNC:3481]	-0.236265	0.302739	0.91102	0	25.5	98.63	8.84	0	67.04	33.335		CCT6P1			CDH23
ENST00000594342	nonsense_mediated_decay	ETHE1	ETHE1, persulfide dioxygenase [Source:HGNC Symbol;Acc:HGNC:23287]	-0.405628	1.36718	0.718839	105.45	70.78	93.43	64.77	53.38	34.87	70.4467		CCT6P3			CDH24
ENST00000602138	nonsense_mediated_decay	ETHE1	ETHE1, persulfide dioxygenase [Source:HGNC Symbol;Acc:HGNC:23287]	0.749703	-0.483161	0.603204	17.39	17.98	8.09	26.97	30.73	1.34	17.0833		CCT7			CDH4
ENST00000515601	nonsense_mediated_decay	EXOC3	exocyst complex component 3 [Source:HGNC Symbol;Acc:HGNC:30378]	-0.16062	0.388139	0.909797	44.98	19.48	65.58	41.43	0	44.04	35.9183		CCT8			CDH5
ENST00000503889	nonsense_mediated_decay	EXOC3	exocyst complex component 3 [Source:HGNC Symbol;Acc:HGNC:30378]	0.468049	-1.06306	0.858117	0	26.13	0	2.34	32.65	0	10.1867		CCZ1			CDH6
ENST00000555148	nonsense_mediated_decay	EXOC5	exocyst complex component 5 [Source:HGNC Symbol;Acc:HGNC:10696]	-0.416359	3.49871	0.6197	447.35	142.78	750.94	353.66	65	289.97	341.617		CCZ1B			CDH8
ENST00000513654	nonsense_mediated_decay	EXOSC9	exosome component 9 [Source:HGNC Symbol;Acc:HGNC:9137]	-0.376409	2.1736	0.714756	162.08	94.91	237.81	106.16	72.79	96.05	128.3		CD101			CDHR1
ENST00000437196	nonsense_mediated_decay	EXT1	exostosin glycosyltransferase 1 [Source:HGNC Symbol;Acc:HGNC:3512]	-0.134811	1.62997	0.902101	100.56	104.46	77.66	88.75	70.07	47.69	81.5317		CD109			CDIP1
ENST00000436216	nonsense_mediated_decay	EXT1	exostosin glycosyltransferase 1 [Source:HGNC Symbol;Acc:HGNC:3512]	0.925513	-0.647342	0.538111	5.03	6.99	28.4	6.32	16.45	30.03	15.5367		CD14			CDIPT
ENST00000492143	nonsense_mediated_decay	EZH2	enhancer of zeste 2 polycomb repressive complex 2 subunit [Source:HGNC Symbol;Acc:HGNC:3527]	-0.874941	0.855175	0.461917	59.57	40.86	120.3	30.7	22.43	32.73	51.0983		CD151			CDK1
ENST00000443656	nonsense_mediated_decay	FAAP100	FA core complex associated protein 100 [Source:HGNC Symbol;Acc:HGNC:26171]	0.359436	2.96943	0.693169	105.53	185.73	348.71	237.69	190.53	193.58	210.295		CD163			CDK10
ENST00000494400	nonsense_mediated_decay	FAF1	Fas associated factor 1 [Source:HGNC Symbol;Acc:HGNC:3578]	-0.1428	3.01345	0.874464	300.59	278.31	164.02	214.53	200.37	124.12	213.657		CD163L1			CDK11A
ENST00000476484	nonsense_mediated_decay	FAM120AOS	family with sequence similarity 120A opposite strand [Source:HGNC Symbol;Acc:HGNC:23389]	-1.02577	0.727085	0.481191	44.66	30.96	135.9	43.29	0	32.72	47.9217		CD164			CDK11B
ENST00000286181	nonsense_mediated_decay	FAM126B	family with sequence similarity 126 member B [Source:HGNC Symbol;Acc:HGNC:28593]	-0.406474	1.99145	0.699825	167.76	59.75	226.51	62.76	43.72	131.11	115.268		CD180			CDK12
ENST00000415397	nonsense_mediated_decay	FAM133B	family with sequence similarity 133 member B [Source:HGNC Symbol;Acc:HGNC:28629]	0.401012	-0.214826	0.767423	20.25	17.09	27.39	37.43	10.83	18.34	21.8883		CD24			CDK13
ENST00000194672	nonsense_mediated_decay	FAM135A	family with sequence similarity 135 member A [Source:HGNC Symbol;Acc:HGNC:21084]	-0.990473	2.24895	0.334783	243.31	106.41	266.11	136.3	15.18	80.69	141.333		CD244			CDK14
ENST00000512339	nonsense_mediated_decay	FAM13A	family with sequence similarity 13 member A [Source:HGNC Symbol;Acc:HGNC:19367]	1.54868	0.0523626	0.243388	23.8	6.61	20.65	38.76	26.03	40.43	26.0467		CD247			CDK16
ENST00000450006	nonsense_mediated_decay	FAM160B2	family with sequence similarity 160 member B2 [Source:HGNC Symbol;Acc:HGNC:16492]	0.829126	-0.602044	0.674838	35.03	0	11.87	0	28.16	22.66	16.2867		CD248			CDK17
ENST00000510609	nonsense_mediated_decay	FAM169A	family with sequence similarity 169 member A [Source:HGNC Symbol;Acc:HGNC:29138]	-8.70951	0.173541	0.0855122	0	0.08	215.57	0	0	0	35.9417		CD27-AS1			CDK18
ENST00000420217	nonsense_mediated_decay	FAM185A	family with sequence similarity 185 member A [Source:HGNC Symbol;Acc:HGNC:22412]	-0.273552	2.01158	0.794665	150.39	105.21	155.57	118.74	80.77	57	111.28		CD276			CDK19
ENST00000442873	nonsense_mediated_decay	FAM185A	family with sequence similarity 185 member A [Source:HGNC Symbol;Acc:HGNC:22412]	-0.279186	0.810801	0.813909	69.35	15.35	108.04	26.63	22.55	56.59	49.7517		CD2AP			CDK2
ENST00000487649	nonsense_mediated_decay	FAM189B	family with sequence similarity 189 member B [Source:HGNC Symbol;Acc:HGNC:1233]	2.88725	-0.519358	0.207178	0	10.76	0	7.71	7.33	69.57	15.895		CD2BP2			CDK20
ENST00000566403	nonsense_mediated_decay	FAM192A	family with sequence similarity 192 member A [Source:HGNC Symbol;Acc:HGNC:29856]	-0.0467125	1.45513	0.966599	78.36	48.28	144.77	45.08	68.58	68.71	75.63		CD302			CDK2AP1
ENST00000506955	nonsense_mediated_decay	FAM193B	family with sequence similarity 193 member B [Source:HGNC Symbol;Acc:HGNC:25524]	0.0216533	1.49543	0.984456	47.09	55.71	166.32	62.64	39.42	95.72	77.8167		CD320			CDK2AP2
ENST00000510479	nonsense_mediated_decay	FAM193B	family with sequence similarity 193 member B [Source:HGNC Symbol;Acc:HGNC:25524]	-0.0589779	-0.588619	0.976362	47.14	10.43	0	28.41	0	14.85	16.805		CD33			CDK3
ENST00000470476	nonsense_mediated_decay	FAM204A	family with sequence similarity 204 member A [Source:HGNC Symbol;Acc:HGNC:25794]	0.67253	-1.08388	0.687039	16.33	5.56	8.52	9.77	0	26.44	11.1033		CD36			CDK4
ENST00000590873	nonsense_mediated_decay	FAM20A	FAM20A, golgi associated secretory pathway pseudokinase [Source:HGNC Symbol;Acc:HGNC:23015]	-0.135788	1.66114	0.901053	131.8	89.01	78.91	78.74	82.04	47.15	84.6083		CD3EAP			CDK5
ENST00000590074	nonsense_mediated_decay	FAM20A	FAM20A, golgi associated secretory pathway pseudokinase [Source:HGNC Symbol;Acc:HGNC:23015]	0.664137	0.172008	0.605254	18.69	30.18	25.75	10.52	57.95	21.53	27.4367		CD40			CDK5R1
ENST00000534964	nonsense_mediated_decay	FAM214A	family with sequence similarity 214 member A [Source:HGNC Symbol;Acc:HGNC:25609]	-0.705768	0.613714	0.562646	92.45	18.82	71.73	18.26	7.02	52.29	43.4283		CD44			CDK5RAP1
ENST00000569524	nonsense_mediated_decay	FAM219B	family with sequence similarity 219 member B [Source:HGNC Symbol;Acc:HGNC:24695]	-0.171124	4.47053	0.817784	728.03	388.11	1246.22	562.12	250.51	689.82	644.135		CD46			CDK5RAP2
ENST00000563069	nonsense_mediated_decay	FAM219B	family with sequence similarity 219 member B [Source:HGNC Symbol;Acc:HGNC:24695]	-0.305258	0.453096	0.80508	29.53	24.97	88.71	27.52	31.71	21.19	37.2717		CD47			CDK5RAP3
ENST00000416494	nonsense_mediated_decay	FAM234B	family with sequence similarity 234 member B [Source:HGNC Symbol;Acc:HGNC:29288]	0.0075491	1.13938	0.994752	50.54	82.85	50.6	44.5	53.22	54.71	56.07		CD52			CDK6
ENST00000621967	nonsense_mediated_decay	FAM3A	family with sequence similarity 3 member A [Source:HGNC Symbol;Acc:HGNC:13749]	0.835741	0.785518	0.593623	0	55.12	45.44	41.8	75.31	33.78	41.9083		CD55			CDK7
ENST00000514365	nonsense_mediated_decay	FAM47E-STBD1	FAM47E-STBD1 readthrough [Source:HGNC Symbol;Acc:HGNC:44667]	1.25966	-0.368699	0.429076	5.7	25.73	0.84	29.66	40.68	3.89	17.75		CD58			CDK8
ENST00000570699	nonsense_mediated_decay	FAM57A	family with sequence similarity 57 member A [Source:HGNC Symbol;Acc:HGNC:29646]	-0.120162	1.35702	0.936011	117.7	37.15	104.49	130.87	0	49.31	73.2533		CD59			CDK9
ENST00000398187	nonsense_mediated_decay	FAM76B	family with sequence similarity 76 member B [Source:HGNC Symbol;Acc:HGNC:28492]	-0.055009	0.764963	0.963169	51.32	28.76	83.71	76.03	9.1	33.21	47.0217		CD63			CDKAL1
ENST00000435676	nonsense_mediated_decay	FAM78B	family with sequence similarity 78 member B [Source:HGNC Symbol;Acc:HGNC:13495]	1.23226	1.34792	0.289669	37.92	37.69	66.48	10.14	35	202.39	64.9367		CD68			CDKL1
ENST00000441649	nonsense_mediated_decay	FAM78B	family with sequence similarity 78 member B [Source:HGNC Symbol;Acc:HGNC:13495]	0.437531	0.894142	0.7102	16.07	71.92	38.3	33.71	80.12	30.87	45.165		CD7			CDKL5
ENST00000456900	nonsense_mediated_decay	FAM78B	family with sequence similarity 78 member B [Source:HGNC Symbol;Acc:HGNC:13495]	2.47597	0.0822783	0.246702	11.11	0	23.55	0	29.87	90.65	25.8633		CD79B			CDKN1A
ENST00000340537	nonsense_mediated_decay	FAM86B1	family with sequence similarity 86 member B1 [Source:HGNC Symbol;Acc:HGNC:28268]	0.0719326	2.58472	0.965088	413.35	67.9	107.28	226.82	201.22	0	169.428		CD81			CDKN1B
ENST00000529146	nonsense_mediated_decay	FAM86B1	family with sequence similarity 86 member B1 [Source:HGNC Symbol;Acc:HGNC:28268]	0.629954	1.33413	0.701684	117.55	55.78	0	158.92	31.46	34.26	66.3283		CD82			CDKN1C
ENST00000534187	nonsense_mediated_decay	FAM86B1	family with sequence similarity 86 member B1 [Source:HGNC Symbol;Acc:HGNC:28268]	-0.452053	1.09003	0.69594	35.14	122.9	28.78	36.14	29.35	61.4	52.285		CD83			CDKN2A
ENST00000524893	nonsense_mediated_decay	FAM86B1	family with sequence similarity 86 member B1 [Source:HGNC Symbol;Acc:HGNC:28268]	0.634581	-0.189944	0.639078	40.99	10.79	10.35	45.97	21.04	4.81	22.325		CD9			CDKN2AIP
ENST00000510443	nonsense_mediated_decay	FAM86C1	family with sequence similarity 86 member C1 [Source:HGNC Symbol;Acc:HGNC:25561]	0.243589	1.18865	0.83126	112.17	32.09	56.26	111.94	35.26	28.7	62.7367		CD99			CDKN2AIPNL
ENST00000519721	nonsense_mediated_decay	FAM91A1	family with sequence similarity 91 member A1 [Source:HGNC Symbol;Acc:HGNC:26306]	-0.787305	0.172346	0.741651	102.25	0	37.69	0	0	52.26	32.0333		CD99L2			CDKN2B
ENST00000518116	nonsense_mediated_decay	FAM92A	family with sequence similarity 92 member A [Source:HGNC Symbol;Acc:HGNC:30452]	-0.607281	2.53761	0.533985	227.19	116.39	349.18	152.42	88.54	84.31	169.672		CDADC1			CDKN2C
ENST00000452913	nonsense_mediated_decay	FAM92A	family with sequence similarity 92 member A [Source:HGNC Symbol;Acc:HGNC:30452]	0.0125362	1.43577	0.991048	112.81	71.28	58.03	105.37	34.87	54.31	72.7783		CDAN1			CDKN2D
ENST00000359421	nonsense_mediated_decay	FAM92A	family with sequence similarity 92 member A [Source:HGNC Symbol;Acc:HGNC:30452]	0.0866545	-0.555612	0.970685	24.62	0	40.94	0	39.22	0	17.4633		CDC123			CDKN3
ENST00000565280	nonsense_mediated_decay	FAN1	FANCD2 and FANCI associated nuclease 1 [Source:HGNC Symbol;Acc:HGNC:29170]	0.690674	0.387155	0.625902	48.11	0	56.51	29.54	24.89	52.96	35.335		CDC14A			CDNF
ENST00000425676	nonsense_mediated_decay	FANCG	FA complementation group G [Source:HGNC Symbol;Acc:HGNC:3588]	0.593366	-0.94605	0.769906	22.3	11.2	0	13.5	25.08	0	12.0133		CDC14B			CDON
ENST00000447611	nonsense_mediated_decay	FANCI	FA complementation group I [Source:HGNC Symbol;Acc:HGNC:25568]	-0.365974	-0.175354	0.878957	81.46	0	14.38	0	0	48.39	24.0383		CDC16			CDPF1
ENST00000580382	nonsense_mediated_decay	FASN	fatty acid synthase [Source:HGNC Symbol;Acc:HGNC:3594]	-1.14678	-0.754562	0.571702	49.54	2.82	18.32	23.17	0	0	15.6417		CDC20			CDR2L
ENST00000543786	nonsense_mediated_decay	FBRS	fibrosin [Source:HGNC Symbol;Acc:HGNC:20442]	3.94255	0.234366	0.208705	14.51	0	0	0	0	154.62	28.1883		CDC23			CDS1
ENST00000422741	nonsense_mediated_decay	FBXL2	F-box and leucine rich repeat protein 2 [Source:HGNC Symbol;Acc:HGNC:13598]	-0.0620478	0.99803	0.957472	100.13	62.01	14.03	62.81	44.39	28.8	52.0283		CDC25A			CDS2
ENST00000451636	nonsense_mediated_decay	FBXL2	F-box and leucine rich repeat protein 2 [Source:HGNC Symbol;Acc:HGNC:13598]	-1.30053	-0.232059	0.377404	38.27	36.88	24.27	0	17.42	12.72	21.5933		CDC25B			CDT1
ENST00000511441	nonsense_mediated_decay	FBXL5	F-box and leucine rich repeat protein 5 [Source:HGNC Symbol;Acc:HGNC:13602]	-0.304605	-0.210756	0.897063	35.83	0	60.11	0	43.63	0	23.2617		CDC25C			CDV3
ENST00000276960	nonsense_mediated_decay	FBXO10	F-box protein 10 [Source:HGNC Symbol;Acc:HGNC:13589]	1.03317	-1.187	0.547635	8.34	2.91	14.3	8.86	13.8	12.62	10.1383		CDC26			CDX1
ENST00000601394	nonsense_mediated_decay	FBXO17	F-box protein 17 [Source:HGNC Symbol;Acc:HGNC:18754]	0.207985	0.982695	0.858288	33.53	29.89	115.23	39.55	29.88	75.54	53.9367		CDC27			CDYL
ENST00000569022	nonsense_mediated_decay	FBXO22	F-box protein 22 [Source:HGNC Symbol;Acc:HGNC:13593]	0.0510749	5.37151	0.940514	1606.17	1201.59	867.69	1224.44	1207.28	530.07	1106.21		CDC34			CDYL2
ENST00000523990	nonsense_mediated_decay	FBXO28	F-box protein 28 [Source:HGNC Symbol;Acc:HGNC:29046]	0.011551	1.64775	0.991571	87.14	84.98	111.93	91.19	80.57	46.84	83.775		CDC37			CEBPA
ENST00000565593	nonsense_mediated_decay	FBXO31	F-box protein 31 [Source:HGNC Symbol;Acc:HGNC:16510]	0.133667	4.01673	0.863571	500.26	367.36	598.68	372.06	359.23	460.76	443.058		CDC37L1			CEBPB
ENST00000425028	nonsense_mediated_decay	FBXO7	F-box protein 7 [Source:HGNC Symbol;Acc:HGNC:13586]	-0.0320323	1.39911	0.97722	50.66	97.84	76.53	89.39	26.94	71.35	68.785		CDC40			CEBPD
ENST00000420700	nonsense_mediated_decay	FBXO7	F-box protein 7 [Source:HGNC Symbol;Acc:HGNC:13586]	-0.384383	-1.19509	0.82207	13.58	6.68	20.39	11.83	10	0	10.4133		CDC42			CEBPG
ENST00000515664	nonsense_mediated_decay	FBXO8	F-box protein 8 [Source:HGNC Symbol;Acc:HGNC:13587]	0.191617	1.05559	0.868428	79.42	26.02	83.69	93.7	15.31	48.92	57.8433		CDC42BPA			CEBPZ
ENST00000523843	nonsense_mediated_decay	FBXW11	F-box and WD repeat domain containing 11 [Source:HGNC Symbol;Acc:HGNC:13607]	0.0751192	2.13421	0.942123	139.06	119.23	130.94	80.1	115.71	114.45	116.582		CDC42BPB			CEBPZOS
ENST00000519693	nonsense_mediated_decay	FBXW11	F-box and WD repeat domain containing 11 [Source:HGNC Symbol;Acc:HGNC:13607]	-0.147172	0.0985178	0.909248	50.85	25.54	22.54	33.88	22.08	12.13	27.8367		CDC42EP1			CECR2
ENST00000487794	nonsense_mediated_decay	FBXW5	F-box and WD repeat domain containing 5 [Source:HGNC Symbol;Acc:HGNC:13613]	0.384072	2.54417	0.693107	185.22	136.6	142.02	188.2	111.61	170.59	155.707		CDC42EP2			CELF1
ENST00000522126	nonsense_mediated_decay	FCHSD1	FCH and double SH3 domains 1 [Source:HGNC Symbol;Acc:HGNC:25463]	-0.276632	-0.592408	0.872305	1.78	29.26	24.57	25.57	14.52	0	15.95		CDC42EP3			CELF2
ENST00000525283	nonsense_mediated_decay	FDFT1	farnesyl-diphosphate farnesyltransferase 1 [Source:HGNC Symbol;Acc:HGNC:3629]	-0.265882	2.02758	0.799915	166.46	74.12	195.56	99.56	72.82	85.79	115.718		CDC42EP4			CELF4
ENST00000531487	nonsense_mediated_decay	FDXACB1	ferredoxin-fold anticodon binding domain containing 1 [Source:HGNC Symbol;Acc:HGNC:25110]	-1.47849	0.0862811	0.34431	46.2	53.4	28.23	7.45	27.53	0	27.135		CDC42EP5			CELSR1
ENST00000579482	nonsense_mediated_decay	FDXR	ferredoxin reductase [Source:HGNC Symbol;Acc:HGNC:3642]	0.616779	-0.55929	0.703704	14.54	21.22	5.36	34.27	21.21	0	16.1		CDC42SE1			CELSR2
ENST00000577509	nonsense_mediated_decay	FDXR	ferredoxin reductase [Source:HGNC Symbol;Acc:HGNC:3642]	-7.49433	-0.895963	0.100933	86.87	0	0	0	0	0	14.4783		CDC42SE2			CELSR3
ENST00000585494	nonsense_mediated_decay	FECH	ferrochelatase [Source:HGNC Symbol;Acc:HGNC:3647]	1.34781	-0.165739	0.380733	7.91	0	45	33	36.73	13.73	22.7283		CDC45			CEMIP
ENST00000504143	nonsense_mediated_decay	FER	FER tyrosine kinase [Source:HGNC Symbol;Acc:HGNC:3655]	-0.340303	2.68861	0.771167	476.46	116.32	106.43	362.58	48.69	16.47	187.825		CDC5L			CEMIP2
ENST00000451623	nonsense_mediated_decay	FEZ2	fasciculation and elongation protein zeta 2 [Source:HGNC Symbol;Acc:HGNC:3660]	-0.122338	0.822379	0.917707	39.26	36.96	96.87	26.27	22.12	66.63	48.0183		CDC6			CENPA
ENST00000551984	nonsense_mediated_decay	FGD4	FYVE, RhoGEF and PH domain containing 4 [Source:HGNC Symbol;Acc:HGNC:19125]	0.369806	-0.95195	0.891249	39.67	0	0	37.49	0	0	12.86		CDC7			CENPB
ENST00000451107	nonsense_mediated_decay	FGD6	FYVE, RhoGEF and PH domain containing 6 [Source:HGNC Symbol;Acc:HGNC:21740]	-1.29859	-0.525178	0.378741	27.82	13.17	44.75	11.72	5.71	7.22	18.3983		CDC73			CENPBD1
ENST00000487647	nonsense_mediated_decay	FGFR1	fibroblast growth factor receptor 1 [Source:HGNC Symbol;Acc:HGNC:3688]	-0.260894	0.0060432	0.873186	34.28	38.38	18.4	7.18	50	0	24.7067		CDCA2			CENPC
ENST00000260795	nonsense_mediated_decay	FGFR3	fibroblast growth factor receptor 3 [Source:HGNC Symbol;Acc:HGNC:3690]	0.999725	2.13047	0.699857	5	0	325.65	0	17.08	388.93	122.777		CDCA3			CENPE
ENST00000531115	nonsense_mediated_decay	FIBP	FGF1 intracellular binding protein [Source:HGNC Symbol;Acc:HGNC:3705]	0.245109	-0.126236	0.854337	29.08	21.14	22.48	26.4	20.35	19.41	23.1433		CDCA4			CENPF
ENST00000514543	nonsense_mediated_decay	FIP1L1	factor interacting with PAPOLA and CPSF1 [Source:HGNC Symbol;Acc:HGNC:19124]	-0.0259994	-0.612602	0.985967	24.97	14.25	17.3	0	13.56	26.44	16.0867		CDCA5			CENPH
ENST00000449367	nonsense_mediated_decay	FIS1	fission, mitochondrial 1 [Source:HGNC Symbol;Acc:HGNC:21689]	0.0471787	0.980075	0.967705	41.51	72.7	47.75	72.49	48.98	19.24	50.445		CDCA7			CENPI
ENST00000489591	nonsense_mediated_decay	FKBP10	FKBP prolyl isomerase 10 [Source:HGNC Symbol;Acc:HGNC:18169]	-0.205776	2.44929	0.834803	203.24	145.85	194.69	139.72	105.52	111.64	150.11		CDCA7L			CENPJ
ENST00000419018	nonsense_mediated_decay	FKBP14	FKBP prolyl isomerase 14 [Source:HGNC Symbol;Acc:HGNC:18625]	0.0179183	1.29322	0.987373	56.73	80.51	74.32	89.33	73.43	8.95	63.8783		CDCA8			CENPK
ENST00000421839	nonsense_mediated_decay	FKBP1B	FKBP prolyl isomerase 1B [Source:HGNC Symbol;Acc:HGNC:3712]	1.45558	-0.325237	0.563581	0	0	44.65	0	5	71.1	20.125		CDCP1			CENPL
ENST00000535135	nonsense_mediated_decay	FKBP2	FKBP prolyl isomerase 2 [Source:HGNC Symbol;Acc:HGNC:3718]	-0.0263531	-0.691977	0.986142	6.66	28.45	10.29	14.61	2.68	24.37	14.51		CDH10			CENPM
ENST00000233092	nonsense_mediated_decay	FKBP7	FKBP prolyl isomerase 7 [Source:HGNC Symbol;Acc:HGNC:3723]	-0.00187811	0.72937	0.998987	89.53	24.71	44.17	52.34	57.97	0	44.7867		CDH11			CENPN
ENST00000419184	nonsense_mediated_decay	FKBP7	FKBP prolyl isomerase 7 [Source:HGNC Symbol;Acc:HGNC:3723]	-1.07498	0.309401	0.398175	48.54	28.7	75.84	28.32	7.38	17.98	34.46		CDH13			CENPO
ENST00000602526	nonsense_mediated_decay	FKTN	fukutin [Source:HGNC Symbol;Acc:HGNC:3622]	0.697171	0.29538	0.581169	55.13	10.63	24.17	47.52	22.82	33.19	32.2433		CDH22			CENPP
ENST00000429175	nonsense_mediated_decay	FLI1	Fli-1 proto-oncogene, ETS transcription factor [Source:HGNC Symbol;Acc:HGNC:3749]	0.244785	3.19675	0.783218	227.6	139.9	474.69	42.94	159.69	483.91	254.788		CDH23			CENPQ
ENST00000581858	nonsense_mediated_decay	FLII	FLII, actin remodeling protein [Source:HGNC Symbol;Acc:HGNC:3750]	-0.263933	2.24065	0.795595	239.43	85.82	179.38	109.34	105.99	81.97	133.655		CDH24			CENPS
ENST00000415241	nonsense_mediated_decay	FLNA	filamin A [Source:HGNC Symbol;Acc:HGNC:3754]	-0.334063	-0.151515	0.803373	39.89	22.08	24.6	28.17	4.84	20.77	23.3917		CDH4			CENPS-CORT
ENST00000580805	nonsense_mediated_decay	FLOT2	flotillin 2 [Source:HGNC Symbol;Acc:HGNC:3758]	-1.06976	-0.0962713	0.651875	25.38	0	98.53	0	0	36.75	26.7767		CDH5			CENPT
ENST00000526755	nonsense_mediated_decay	FNTA	farnesyltransferase, CAAX box, alpha [Source:HGNC Symbol;Acc:HGNC:3782]	-0.246978	1.87375	0.816956	91.45	74.58	219.9	75.22	33.43	127.24	103.637		CDH6			CENPU
ENST00000533383	nonsense_mediated_decay	FNTA	farnesyltransferase, CAAX box, alpha [Source:HGNC Symbol;Acc:HGNC:3782]	0.215776	0.224139	0.86511	40.58	18.88	40.64	44.95	30.26	9.15	30.7433		CDH8			CENPV
ENST00000612844	nonsense_mediated_decay	FOLR3	folate receptor 3 [Source:HGNC Symbol;Acc:HGNC:3795]	-0.583926	-0.671531	0.698912	13.18	36.88	3.92	14.96	15.74	2.58	14.5433		CDHR1			CENPW
ENST00000473637	nonsense_mediated_decay	FOXK2	forkhead box K2 [Source:HGNC Symbol;Acc:HGNC:6036]	0.477849	2.80573	0.60948	127.61	193.93	196.2	138.53	266.51	152.12	179.15		CDIP1			CENPX
ENST00000527004	nonsense_mediated_decay	FOXRED1	FAD dependent oxidoreductase domain containing 1 [Source:HGNC Symbol;Acc:HGNC:26927]	-0.312232	-0.755987	0.868899	21.36	0	39.25	13.22	0	18.86	15.4483		CDIPT			CEP104
ENST00000534180	nonsense_mediated_decay	FTH1	ferritin heavy chain 1 [Source:HGNC Symbol;Acc:HGNC:3976]	0.232081	1.12455	0.840126	69.25	55.47	55.3	32.31	46.86	82	56.865		CDK1			CEP112
ENST00000464071	nonsense_mediated_decay	FTO	FTO, alpha-ketoglutarate dependent dioxygenase [Source:HGNC Symbol;Acc:HGNC:24678]	-0.0463805	3.53247	0.955622	351.87	294.4	458.79	243.16	223.61	334.8	317.772		CDK10			CEP120
ENST00000294623	nonsense_mediated_decay	FUBP1	far upstream element binding protein 1 [Source:HGNC Symbol;Acc:HGNC:4004]	-0.0564308	4.60314	0.938563	783.3	508.16	1127.86	649.48	498.38	543.71	685.148		CDK11A			CEP126
ENST00000456179	nonsense_mediated_decay	FUNDC2	FUN14 domain containing 2 [Source:HGNC Symbol;Acc:HGNC:24925]	0.0275262	4.0403	0.971701	616.54	296.91	696.37	476.28	336.4	368.19	465.115		CDK11B			CEP128
ENST00000558794	nonsense_mediated_decay	FURIN	furin, paired basic amino acid cleaving enzyme [Source:HGNC Symbol;Acc:HGNC:8568]	-0.191634	-0.501829	0.897351	16.57	17	30.39	9.46	0	33.43	17.8083		CDK12			CEP131
ENST00000566605	nonsense_mediated_decay	FUS	FUS RNA binding protein [Source:HGNC Symbol;Acc:HGNC:4010]	1.94132	3.89919	0.13645	236.65	124.72	239.91	76.28	110.34	1491.06	379.827		CDK13			CEP135
ENST00000342677	nonsense_mediated_decay	FUT8	fucosyltransferase 8 [Source:HGNC Symbol;Acc:HGNC:4019]	0.072427	3.40611	0.932023	295.71	218.09	487.56	253.77	123.24	400.65	296.503		CDK14			CEP152
ENST00000377092	nonsense_mediated_decay	FUZ	fuzzy planar cell polarity protein [Source:HGNC Symbol;Acc:HGNC:26219]	-0.260953	1.22733	0.818964	104.17	73.09	48.56	52	56.7	37.18	61.95		CDK16			CEP162
ENST00000527111	nonsense_mediated_decay	FUZ	fuzzy planar cell polarity protein [Source:HGNC Symbol;Acc:HGNC:26219]	-0.978997	0.331545	0.45702	57.68	61.92	16.79	8.16	43.16	2.35	31.6767		CDK17			CEP164
ENST00000525370	nonsense_mediated_decay	FUZ	fuzzy planar cell polarity protein [Source:HGNC Symbol;Acc:HGNC:26219]	-0.01172	-0.187477	0.99307	30.25	24.98	19.99	11.69	30.58	13.68	21.8617		CDK18			CEP170
ENST00000525130	nonsense_mediated_decay	FUZ	fuzzy planar cell polarity protein [Source:HGNC Symbol;Acc:HGNC:26219]	-0.913723	-0.353811	0.519784	29.12	23.7	33.2	25.21	10.36	0	20.265		CDK19			CEP170B
ENST00000412924	nonsense_mediated_decay	FYTTD1	forty-two-three domain containing 1 [Source:HGNC Symbol;Acc:HGNC:25407]	-1.61574	-0.800738	0.43913	14.95	38.9	9.44	0	16.61	0	13.3167		CDK2			CEP19
ENST00000522484	nonsense_mediated_decay	FZD6	frizzled class receptor 6 [Source:HGNC Symbol;Acc:HGNC:4044]	-0.99226	0.162292	0.529484	38.58	64.29	11.32	24.82	0	28.59	27.9333		CDK20			CEP192
ENST00000521195	nonsense_mediated_decay	FZD6	frizzled class receptor 6 [Source:HGNC Symbol;Acc:HGNC:4044]	0.284303	-0.637491	0.916204	0	37.35	0	0.67	0	48.35	14.395		CDK2AP1			CEP250
ENST00000522367	nonsense_mediated_decay	G3BP1	G3BP stress granule assembly factor 1 [Source:HGNC Symbol;Acc:HGNC:30292]	-0.185102	4.05453	0.811274	607.91	435.75	621.58	429.64	439.29	219.87	459.007		CDK2AP2			CEP290
ENST00000522761	nonsense_mediated_decay	G3BP1	G3BP stress granule assembly factor 1 [Source:HGNC Symbol;Acc:HGNC:30292]	-0.36785	0.908323	0.754093	96.88	26.03	82.88	24.9	25.45	59.47	52.6017		CDK3			CEP295
ENST00000517947	nonsense_mediated_decay	G3BP1	G3BP stress granule assembly factor 1 [Source:HGNC Symbol;Acc:HGNC:30292]	1.16079	-0.518188	0.615144	25.38	12.16	0	1.38	58.23	0	16.1917		CDK4			CEP350
ENST00000585361	nonsense_mediated_decay	G6PC3	glucose-6-phosphatase catalytic subunit 3 [Source:HGNC Symbol;Acc:HGNC:24861]	-0.0750039	1.10845	0.94806	49.79	50.63	104.42	50.73	12.24	84.61	58.7367		CDK5			CEP41
ENST00000541960	nonsense_mediated_decay	GABARAPL1	GABA type A receptor associated protein like 1 [Source:HGNC Symbol;Acc:HGNC:4068]	-0.450034	2.09361	0.666037	136.46	73.53	281.27	85.09	52.74	114.33	123.903		CDK5R1			CEP44
ENST00000540424	nonsense_mediated_decay	GABARAPL1	GABA type A receptor associated protein like 1 [Source:HGNC Symbol;Acc:HGNC:4068]	-0.0951208	-0.217263	0.943981	23.22	8.31	51.53	30.28	3.65	21.01	23		CDK5RAP1			CEP55
ENST00000472823	nonsense_mediated_decay	GABBR1	gamma-aminobutyric acid type B receptor subunit 1 [Source:HGNC Symbol;Acc:HGNC:4070]	-0.0948409	0.0098696	0.972674	0	0	106.58	0	0	61.66	28.04		CDK5RAP2			CEP57
ENST00000504668	nonsense_mediated_decay	GAK	cyclin G associated kinase [Source:HGNC Symbol;Acc:HGNC:4113]	2.54072	-0.714644	0.295639	0	0	17.97	23.42	0	46.17	14.5933		CDK5RAP3			CEP57L1
ENST00000559963	nonsense_mediated_decay	GALK2	galactokinase 2 [Source:HGNC Symbol;Acc:HGNC:4119]	-0.352804	0.456293	0.775624	46.84	51.49	31.58	21.54	38.05	20.54	35.0067		CDK6			CEP63
ENST00000560119	nonsense_mediated_decay	GALK2	galactokinase 2 [Source:HGNC Symbol;Acc:HGNC:4119]	-0.369364	-0.074078	0.780566	31.08	36.52	19.89	8.89	12.18	34.01	23.7617		CDK7			CEP68
ENST00000559883	nonsense_mediated_decay	GALK2	galactokinase 2 [Source:HGNC Symbol;Acc:HGNC:4119]	-1.37464	-1.25223	0.4366	23.5	5.56	19.59	0	2.99	9.4	10.1733		CDK8			CEP70
ENST00000590654	nonsense_mediated_decay	GALNT1	polypeptide N-acetylgalactosaminyltransferase 1 [Source:HGNC Symbol;Acc:HGNC:4123]	-0.533708	3.2301	0.541839	413.68	292.3	317.31	270.08	127.76	153.87	262.5		CDK9			CEP72
ENST00000589189	nonsense_mediated_decay	GALNT1	polypeptide N-acetylgalactosaminyltransferase 1 [Source:HGNC Symbol;Acc:HGNC:4123]	0.172019	2.04038	0.869524	97.22	130.87	107.65	170.16	51.52	95.05	108.745		CDKAL1			CEP76
ENST00000431076	nonsense_mediated_decay	GALNT13	polypeptide N-acetylgalactosaminyltransferase 13 [Source:HGNC Symbol;Acc:HGNC:23242]	0.0366203	0.232843	0.976962	61.34	11.7	37.57	46.23	18.31	15.74	31.815		CDKL1			CEP78
ENST00000603641	nonsense_mediated_decay	GALNT6	polypeptide N-acetylgalactosaminyltransferase 6 [Source:HGNC Symbol;Acc:HGNC:4128]	8.47956	-0.32466	0.0311451	0	0	0	41.75	67.01	0	18.1267		CDKL5			CEP83
ENST00000532402	nonsense_mediated_decay	GANAB	glucosidase II alpha subunit [Source:HGNC Symbol;Acc:HGNC:4138]	1.7651	3.27456	0.453287	0.12	192.15	169.09	247.7	0	840.39	241.575		CDKN1A			CEP85
ENST00000497580	nonsense_mediated_decay	GAPVD1	GTPase activating protein and VPS9 domains 1 [Source:HGNC Symbol;Acc:HGNC:23375]	0.561194	1.03777	0.629161	54.71	29.49	75.62	50.04	45.76	72.29	54.6517		CDKN1B			CEP85L
ENST00000373386	nonsense_mediated_decay	GARNL3	GTPase activating Rap/RanGAP domain like 3 [Source:HGNC Symbol;Acc:HGNC:25425]	-1.4383	-1.11281	0.402044	20.46	16.06	15.88	0	9.25	4.42	11.0117		CDKN1C			CEP89
ENST00000424203	nonsense_mediated_decay	GART	phosphoribosylglycinamide formyltransferase, phosphoribosylglycinamide synthetase, phosphoribosylaminoimidazole synthetase [Source:HGNC Symbol;Acc:HGNC:4163]	-0.0117239	1.66769	0.99143	79.36	109.77	86.66	51.12	71.52	95.84	82.3783		CDKN2A			CEP95
ENST00000552854	nonsense_mediated_decay	GAS2L3	growth arrest specific 2 like 3 [Source:HGNC Symbol;Acc:HGNC:27475]	-0.700458	2.76792	0.457658	252.83	84.24	539.11	121.83	38.55	208.95	207.585		CDKN2AIP			CEP97
ENST00000566266	nonsense_mediated_decay	GAS8	growth arrest specific 8 [Source:HGNC Symbol;Acc:HGNC:4166]	-0.317909	0.417563	0.797975	35.76	15.08	94.25	16.84	25.35	34.74	37.0033		CDKN2AIPNL			CEPT1
ENST00000418032	nonsense_mediated_decay	GATAD2A	GATA zinc finger domain containing 2A [Source:HGNC Symbol;Acc:HGNC:29989]	-0.143143	3.23569	0.869572	339.27	278	285.05	242.07	198.32	191.6	255.718		CDKN2B			CERCAM
ENST00000609040	nonsense_mediated_decay	GATAD2A	GATA zinc finger domain containing 2A [Source:HGNC Symbol;Acc:HGNC:29989]	-0.488679	1.92015	0.646021	86.94	145.55	155.43	86.44	100.89	29.5	100.792		CDKN2C			CERK
ENST00000548171	nonsense_mediated_decay	GATC	glutamyl-tRNA amidotransferase subunit C [Source:HGNC Symbol;Acc:HGNC:25068]	0.388467	1.85798	0.716637	68.44	114.68	86.07	116.35	150.75	15.9	92.0317		CDKN2D			CERS1
ENST00000482325	nonsense_mediated_decay	GCC2	GRIP and coiled-coil domain containing 2 [Source:HGNC Symbol;Acc:HGNC:23218]	-1.22807	4.95919	0.223949	2519.21	621.85	1244.25	929.19	45.73	431.24	965.245		CDKN3			CERS2
ENST00000472230	nonsense_mediated_decay	GCFC2	GC-rich sequence DNA-binding factor 2 [Source:HGNC Symbol;Acc:HGNC:1317]	-0.563399	3.70084	0.489309	791.4	329.67	357.48	400.98	171.4	187.32	373.042		CDNF			CERS5
ENST00000496627	nonsense_mediated_decay	GCOM1	GRINL1A complex locus 1 [Source:HGNC Symbol;Acc:HGNC:26424]	-1.2358	-1.28259	0.532623	8.81	0	39.32	6.87	0	6.36	10.2267		CDON			CERS6
ENST00000564386	nonsense_mediated_decay	GCSH	glycine cleavage system protein H [Source:HGNC Symbol;Acc:HGNC:4208]	-0.114185	4.3337	0.879546	654.48	560.71	732.51	338.54	571.44	424.94	547.103		CDPF1			CES2
ENST00000564172	nonsense_mediated_decay	GDE1	glycerophosphodiester phosphodiesterase 1 [Source:HGNC Symbol;Acc:HGNC:29644]	0.240629	4.25417	0.751529	669.36	496.13	430.62	552.79	461.75	448.95	509.933		CDR2L			CES3
ENST00000412033	nonsense_mediated_decay	GEMIN2	gem nuclear organelle associated protein 2 [Source:HGNC Symbol;Acc:HGNC:10884]	-1.00872	-0.116685	0.495345	25.33	11.95	77.66	18.32	19.37	0	25.4383		CDS1			CES4A
ENST00000478254	nonsense_mediated_decay	GFM1	G elongation factor mitochondrial 1 [Source:HGNC Symbol;Acc:HGNC:13780]	-0.442374	0.167224	0.730127	34.97	26.6	54.96	25.54	21.22	15.96	29.875		CDS2			CETN2
ENST00000621870	nonsense_mediated_decay	GGA3	golgi associated, gamma adaptin ear containing, ARF binding protein 3 [Source:HGNC Symbol;Acc:HGNC:17079]	0.177518	0.198198	0.940784	60.75	0	48.62	0	0	79.21	31.43		CDT1			CETN3
ENST00000621217	nonsense_mediated_decay	GGA3	golgi associated, gamma adaptin ear containing, ARF binding protein 3 [Source:HGNC Symbol;Acc:HGNC:17079]	-1.63068	-0.487493	0.269411	31.14	22.67	35.65	16.97	5.35	0	18.63		CDV3			CFAP161
ENST00000440082	nonsense_mediated_decay	GGCT	gamma-glutamylcyclotransferase [Source:HGNC Symbol;Acc:HGNC:21705]	0.00386292	3.60566	0.996261	448.67	342.23	319.01	358.37	344.22	152.79	327.548		CDX1			CFAP20
ENST00000404603	nonsense_mediated_decay	GGT1	gamma-glutamyltransferase 1 [Source:HGNC Symbol;Acc:HGNC:4250]	-0.208118	3.87618	0.792257	599.97	366.47	527.1	372.81	329.46	257.73	408.923		CDYL			CFAP298
ENST00000512248	nonsense_mediated_decay	GIN1	gypsy retrotransposon integrase 1 [Source:HGNC Symbol;Acc:HGNC:25959]	-0.980486	0.0584781	0.454447	27.62	25.25	70.67	30.54	5.47	11.18	28.455		CDYL2			CFAP300
ENST00000589497	nonsense_mediated_decay	GIPC1	GIPC PDZ domain containing family member 1 [Source:HGNC Symbol;Acc:HGNC:1226]	0.340663	-0.575516	0.816533	18.95	22.46	5.63	8.3	34.08	4.97	15.7317		CEACAM22P			CFAP36
ENST00000481024	nonsense_mediated_decay	GK	glycerol kinase [Source:HGNC Symbol;Acc:HGNC:4289]	0.588122	0.0582644	0.770438	0	0	86.76	37.6	11.81	33.63	28.3		CEBPA			CFAP410
ENST00000480757	nonsense_mediated_decay	GK5	glycerol kinase 5 [Source:HGNC Symbol;Acc:HGNC:28635]	-1.4832	0.0462872	0.299412	49.91	24.27	62.71	13.22	20.28	0	28.3983		CEBPA-DT			CFAP44
ENST00000536703	nonsense_mediated_decay	GLIPR1	GLI pathogenesis related 1 [Source:HGNC Symbol;Acc:HGNC:17001]	-0.20434	-0.275011	0.907327	19.81	41.47	6.25	7.08	41.76	0	19.395		CEBPB			CFAP57
ENST00000495106	nonsense_mediated_decay	GLMN	glomulin, FKBP associated protein [Source:HGNC Symbol;Acc:HGNC:14373]	-0.773797	-0.303459	0.604328	56.91	11.46	23.92	0	10.89	25.38	21.4267		CEBPD			CFAP97
ENST00000575790	nonsense_mediated_decay	GLOD4	glyoxalase domain containing 4 [Source:HGNC Symbol;Acc:HGNC:14111]	0.101062	1.07681	0.93026	94	38.38	60.06	59.56	62.51	26.22	56.7883		CEBPG			CFB
ENST00000575851	nonsense_mediated_decay	GLOD4	glyoxalase domain containing 4 [Source:HGNC Symbol;Acc:HGNC:14111]	-0.331668	-0.291294	0.829271	26.63	8.65	47.9	42.41	0	6.43	22.0033		CEBPZ			CFD
ENST00000608166	nonsense_mediated_decay	GLRX2	glutaredoxin 2 [Source:HGNC Symbol;Acc:HGNC:16065]	-0.677121	0.812726	0.569641	68	43	88	52	7	36	49		CEBPZOS			CFDP1
ENST00000481034	nonsense_mediated_decay	GLRX3	glutaredoxin 3 [Source:HGNC Symbol;Acc:HGNC:15987]	0.0383634	2.61583	0.96816	193.95	204.81	127.99	154.79	180.38	96.67	159.765		CECR2			CFH
ENST00000417154	nonsense_mediated_decay	GLS	glutaminase [Source:HGNC Symbol;Acc:HGNC:4331]	-0.426725	-0.166478	0.751351	19.32	21.82	49.25	9.92	15.48	23.12	23.1517		CECR7			CFI
ENST00000424141	nonsense_mediated_decay	GLS2	glutaminase 2 [Source:HGNC Symbol;Acc:HGNC:29570]	-3.13347	-0.411968	0.109239	24.83	45.5	34.45	10.47	0	0	19.2083		CELF1			CFL1
ENST00000481643	nonsense_mediated_decay	GLT8D1	glycosyltransferase 8 domain containing 1 [Source:HGNC Symbol;Acc:HGNC:24870]	0.570588	0.611693	0.743733	55.88	45.65	0	57.05	64.27	3.88	37.7883		CELF2			CFL2
ENST00000527708	nonsense_mediated_decay	GLYATL1	glycine-N-acyltransferase like 1 [Source:HGNC Symbol;Acc:HGNC:30519]	0.552234	-0.0185913	0.76174	37.86	28.71	0	10.78	61.53	2.87	23.625		CELF4			CFLAR
ENST00000486393	nonsense_mediated_decay	GLYCTK	glycerate kinase [Source:HGNC Symbol;Acc:HGNC:24247]	-0.129149	-0.209179	0.949349	0	42.63	26.57	20.71	34	0	20.6517		CELSR1			CGGBP1
ENST00000588732	nonsense_mediated_decay	GLYR1	glyoxylate reductase 1 homolog [Source:HGNC Symbol;Acc:HGNC:24434]	0.212913	3.13294	0.81022	303.01	140.22	362.11	255.92	185.64	224.75	245.275		CELSR2			CGN
ENST00000561038	nonsense_mediated_decay	GMPR2	guanosine monophosphate reductase 2 [Source:HGNC Symbol;Acc:HGNC:4377]	0.614352	0.586927	0.772218	0	11.75	110.79	0	62.65	53.66	39.8083		CELSR3			CGNL1
ENST00000492349	nonsense_mediated_decay	GNL3	G protein nucleolar 3 [Source:HGNC Symbol;Acc:HGNC:29931]	0.149127	1.43669	0.893857	78.79	54.2	110.4	62.05	68.13	65.07	73.1067		CEMIP			CGREF1
ENST00000482512	nonsense_mediated_decay	GOLGB1	golgin B1 [Source:HGNC Symbol;Acc:HGNC:4429]	-0.919902	4.93133	0.365346	2722.28	273.27	1218.17	1131.53	89.33	375.31	968.315		CEMIP2			CGRRF1
ENST00000539025	nonsense_mediated_decay	GOLT1B	golgi transport 1B [Source:HGNC Symbol;Acc:HGNC:20175]	0.130552	0.175414	0.918616	31.4	16.14	54.01	35.31	25.84	17.21	29.985		CENPA			CHAC1
ENST00000453680	nonsense_mediated_decay	GORASP1	golgi reassembly stacking protein 1 [Source:HGNC Symbol;Acc:HGNC:16769]	1.26304	2.69909	0.189795	119.13	108.07	122.42	336.33	234.94	81.76	167.108		CENPB			CHAC2
ENST00000452389	nonsense_mediated_decay	GORASP1	golgi reassembly stacking protein 1 [Source:HGNC Symbol;Acc:HGNC:16769]	-0.539212	2.10561	0.609242	84.6	186.91	164.97	9.73	71.26	158.42	112.648		CENPBD1			CHAF1A
ENST00000431601	nonsense_mediated_decay	GORASP1	golgi reassembly stacking protein 1 [Source:HGNC Symbol;Acc:HGNC:16769]	-0.12889	0.524276	0.916291	44.16	51.47	30.22	38.58	24.59	31.89	36.8183		CENPBD1P1			CHAF1B
ENST00000442798	nonsense_mediated_decay	GORASP2	golgi reassembly stacking protein 2 [Source:HGNC Symbol;Acc:HGNC:17500]	-0.5591	2.57996	0.714929	225.95	197.4	225.88	194.3	146.27	0	164.967		CENPC			CHAMP1
ENST00000497558	nonsense_mediated_decay	GPALPP1	GPALPP motifs containing 1 [Source:HGNC Symbol;Acc:HGNC:20298]	-0.28334	3.76745	0.724645	402.39	249.14	849.45	320.44	121.02	443.14	397.597		CENPE			CHCHD1
ENST00000521806	nonsense_mediated_decay	GPAT4	glycerol-3-phosphate acyltransferase 4 [Source:HGNC Symbol;Acc:HGNC:20880]	1.18506	0.686179	0.331618	9.53	44.31	24.13	37.08	21.87	98.94	39.31		CENPF			CHCHD10
ENST00000554375	nonsense_mediated_decay	GPATCH2L	G-patch domain containing 2 like [Source:HGNC Symbol;Acc:HGNC:20210]	-0.0894274	1.56955	0.935356	196.86	37.12	68.29	80.9	75.65	40.37	83.1983		CENPH			CHCHD2
ENST00000587228	nonsense_mediated_decay	GPATCH8	G-patch domain containing 8 [Source:HGNC Symbol;Acc:HGNC:29066]	-2.12009	-0.655034	0.273154	16.93	26.11	39.71	0	0	14.43	16.1967		CENPI			CHCHD3
ENST00000481690	nonsense_mediated_decay	GPCPD1	glycerophosphocholine phosphodiesterase 1 [Source:HGNC Symbol;Acc:HGNC:26957]	-0.199548	0.571891	0.869994	55.64	33.24	56.62	37.57	27.03	29.11	39.8683		CENPJ			CHCHD4
ENST00000493417	nonsense_mediated_decay	GPR107	G protein-coupled receptor 107 [Source:HGNC Symbol;Acc:HGNC:17830]	0.366488	-0.703521	0.809044	27.65	12.98	3.98	12.43	14.84	16.77	14.775		CENPK			CHCHD5
ENST00000610164	nonsense_mediated_decay	GPR85	G protein-coupled receptor 85 [Source:HGNC Symbol;Acc:HGNC:4536]	-0.0994459	-0.629431	0.946723	10.79	32.18	5.88	12.95	20.72	7.3	14.97		CENPL			CHCHD6
ENST00000460277	nonsense_mediated_decay	GPR89A	G protein-coupled receptor 89A [Source:HGNC Symbol;Acc:HGNC:31984]	-0.145139	2.84627	0.875667	164.18	189.16	357	166.71	127.17	187.93	198.692		CENPM			CHCHD7
ENST00000580141	nonsense_mediated_decay	GPS1	G protein pathway suppressor 1 [Source:HGNC Symbol;Acc:HGNC:4549]	-0.0166089	-1.10971	0.995354	0	29.15	0	0	0	30.96	10.0183		CENPN			CHD1
ENST00000600231	nonsense_mediated_decay	GRAMD1A	GRAM domain containing 1A [Source:HGNC Symbol;Acc:HGNC:29305]	0.266808	0.0310839	0.917475	2.55	0	93.54	0	0	71.69	27.9633		CENPO			CHD1L
ENST00000494290	nonsense_mediated_decay	GRHPR	glyoxylate and hydroxypyruvate reductase [Source:HGNC Symbol;Acc:HGNC:4570]	-1.081	0.120465	0.406989	23.69	20.04	93.15	19.82	12.03	13.13	30.31		CENPP			CHD2
ENST00000464741	nonsense_mediated_decay	GRID1	glutamate ionotropic receptor delta type subunit 1 [Source:HGNC Symbol;Acc:HGNC:4575]	0.914221	0.647309	0.452914	12	28.42	59.29	9	27	103.36	39.845		CENPQ			CHD3
ENST00000430219	nonsense_mediated_decay	GRIP2	glutamate receptor interacting protein 2 [Source:HGNC Symbol;Acc:HGNC:23841]	0.273466	3.82743	0.731367	426.62	188.23	692.81	297.44	201.19	605.19	401.913		CENPS			CHD4
ENST00000508705	nonsense_mediated_decay	GRK6	G protein-coupled receptor kinase 6 [Source:HGNC Symbol;Acc:HGNC:4545]	-0.457456	0.459061	0.837333	0	95.84	17.52	15.25	61.69	0	31.7167		CENPS-CORT			CHD6
ENST00000453535	nonsense_mediated_decay	GSK3A	glycogen synthase kinase 3 alpha [Source:HGNC Symbol;Acc:HGNC:4616]	1.90697	1.53832	0.329978	0	4.24	130.6	70.96	21.21	233	76.6683		CENPT			CHD7
ENST00000373806	nonsense_mediated_decay	GSN	gelsolin [Source:HGNC Symbol;Acc:HGNC:4620]	-0.316413	1.84174	0.767787	181.63	91.87	96.32	87.23	122.32	6.51	97.6467		CENPU			CHD8
ENST00000498765	nonsense_mediated_decay	GSTP1	glutathione S-transferase pi 1 [Source:HGNC Symbol;Acc:HGNC:4638]	0.628216	-0.266494	0.646438	23.96	4.89	33.55	29.17	4.86	33	21.5717		CENPV			CHD9
ENST00000392871	nonsense_mediated_decay	GTDC1	glycosyltransferase like domain containing 1 [Source:HGNC Symbol;Acc:HGNC:20887]	-0.469078	-0.567847	0.846346	0.01	33.19	28.16	0	34.08	0	15.9067		CENPW			CHDH
ENST00000514069	nonsense_mediated_decay	GTF2H2C	GTF2H2 family member C [Source:HGNC Symbol;Acc:HGNC:31394]	0.237058	-0.849766	0.8805	16.41	14.31	10.68	9.66	18.9	8.69	13.1083		CENPX			CHEK1
ENST00000543415	nonsense_mediated_decay	GTF2H3	general transcription factor IIH subunit 3 [Source:HGNC Symbol;Acc:HGNC:4657]	0.00923823	-0.471096	0.99486	22.44	8.98	34.27	16.79	19.75	8.52	18.4583		CEP104			CHEK2
ENST00000620631	nonsense_mediated_decay	GTF2I	general transcription factor IIi [Source:HGNC Symbol;Acc:HGNC:4659]	0.48181	0.418871	0.698279	38.39	19.97	46.4	16.88	13.09	75.5	35.0383		CEP112			CHERP
ENST00000419181	nonsense_mediated_decay	GTF3A	general transcription factor IIIA [Source:HGNC Symbol;Acc:HGNC:4662]	0.0472648	2.75392	0.959921	235.43	186.76	180.56	251.9	119.45	122.06	182.693		CEP120			CHFR
ENST00000418601	nonsense_mediated_decay	GTPBP1	GTP binding protein 1 [Source:HGNC Symbol;Acc:HGNC:4669]	-0.273927	1.6752	0.801727	101.27	59.46	180.4	85.06	67.57	47.13	90.1483		CEP126			CHGB
ENST00000295864	nonsense_mediated_decay	GTPBP8	GTP binding protein 8 (putative) [Source:HGNC Symbol;Acc:HGNC:25007]	-0.0379386	-0.77758	0.9819	20.09	16.6	9.47	36.48	2.64	0	14.2133		CEP128			CHIC1
ENST00000513775	nonsense_mediated_decay	GUF1	GUF1 homolog, GTPase [Source:HGNC Symbol;Acc:HGNC:25799]	-0.185663	0.9208	0.874119	67.41	54.22	57.16	46.65	9.32	68.87	50.605		CEP131			CHIC2
ENST00000430730	nonsense_mediated_decay	GUSB	glucuronidase beta [Source:HGNC Symbol;Acc:HGNC:4696]	-0.509058	-0.460123	0.798953	11.15	0	72	0	14.08	20.51	19.6233		CEP135			CHID1
ENST00000501744	nonsense_mediated_decay	H2AFJ	H2A histone family member J [Source:HGNC Symbol;Acc:HGNC:14456]	0.037104	-0.783459	0.980863	18.04	18.8	8.3	10.37	14.53	12.47	13.7517		CEP152			CHKA
ENST00000375167	nonsense_mediated_decay	H2AFX	H2A histone family member X [Source:HGNC Symbol;Acc:HGNC:4739]	0.197231	2.03262	0.850809	55.41	184.87	55.03	99.63	71.93	139.57	101.073		CEP162			CHKB
ENST00000517424	nonsense_mediated_decay	HACE1	HECT domain and ankyrin repeat containing E3 ubiquitin protein ligase 1 [Source:HGNC Symbol;Acc:HGNC:21033]	-0.296265	0.172377	0.816954	27.16	34.03	45.89	35	10.38	24.16	29.4367		CEP164			CHL1
ENST00000422591	nonsense_mediated_decay	HACL1	2-hydroxyacyl-CoA lyase 1 [Source:HGNC Symbol;Acc:HGNC:17856]	0.262806	0.900243	0.822942	47.93	57.15	38.84	99.72	26.11	21.33	48.5133		CEP170			CHM
ENST00000510104	nonsense_mediated_decay	HARS2	histidyl-tRNA synthetase 2, mitochondrial [Source:HGNC Symbol;Acc:HGNC:4817]	-0.540429	0.558176	0.658955	39.02	30.47	93.75	25.41	12.6	42.79	40.6733		CEP170B			CHML
ENST00000412731	nonsense_mediated_decay	HAT1	histone acetyltransferase 1 [Source:HGNC Symbol;Acc:HGNC:4821]	-1.01834	0.179645	0.430875	78.79	10.65	55.72	6.03	29.01	9.96	31.6933		CEP170P1			CHMP1A
ENST00000591715	nonsense_mediated_decay	HAUS1	HAUS augmin like complex subunit 1 [Source:HGNC Symbol;Acc:HGNC:25174]	-0.299146	-0.966302	0.875962	19.41	0	31.5	19.1	7.91	0	12.9867		CEP19			CHMP1B
ENST00000391623	nonsense_mediated_decay	HAUS2	HAUS augmin like complex subunit 2 [Source:HGNC Symbol;Acc:HGNC:25530]	-0.689766	1.23935	0.546466	106.22	70.51	88.92	40.36	44.44	37.89	64.7233		CEP192			CHMP2A
ENST00000564279	nonsense_mediated_decay	HAUS2	HAUS augmin like complex subunit 2 [Source:HGNC Symbol;Acc:HGNC:25530]	0.0909773	-0.212464	0.946442	33.62	17.19	23.74	16.44	31.86	8.19	21.84		CEP250			CHMP2B
ENST00000563479	nonsense_mediated_decay	HAUS2	HAUS augmin like complex subunit 2 [Source:HGNC Symbol;Acc:HGNC:25530]	-0.118137	-1.03399	0.942876	10.44	19.25	8.27	6.07	12.62	10.4	11.175		CEP290			CHMP3
ENST00000544223	nonsense_mediated_decay	HCFC2	host cell factor C2 [Source:HGNC Symbol;Acc:HGNC:24972]	-0.257599	2.14539	0.803143	186.02	102.66	166.86	181.35	43.69	68.35	124.822		CEP295			CHMP4A
ENST00000519474	nonsense_mediated_decay	HDAC3	histone deacetylase 3 [Source:HGNC Symbol;Acc:HGNC:4854]	0.77908	-0.244292	0.569112	20.11	11.92	23.57	36.01	7.74	28.74	21.3483		CEP350			CHMP4B
ENST00000548938	nonsense_mediated_decay	HDAC7	histone deacetylase 7 [Source:HGNC Symbol;Acc:HGNC:14067]	-0.451291	2.78092	0.630685	372.66	150.42	244.97	113.32	135.11	153.59	195.012		CEP41			CHMP4C
ENST00000318787	nonsense_mediated_decay	HDDC2	HD domain containing 2 [Source:HGNC Symbol;Acc:HGNC:21078]	-0.0209473	2.90754	0.981808	251.68	171.39	295.83	212.45	145.96	169.22	207.755		CEP44			CHMP5
ENST00000609477	nonsense_mediated_decay	HDDC2	HD domain containing 2 [Source:HGNC Symbol;Acc:HGNC:21078]	0.0331642	0.485639	0.987066	80.97	37.79	0	73.77	26.28	0	36.4683		CEP55			CHMP6
ENST00000563790	nonsense_mediated_decay	HDGFL3	HDGF like 3 [Source:HGNC Symbol;Acc:HGNC:24937]	-0.316294	3.27705	0.715048	364.76	225.32	446.99	274.49	139.5	204.58	275.94		CEP57			CHMP7
ENST00000588183	nonsense_mediated_decay	HDHD2	haloacid dehalogenase like hydrolase domain containing 2 [Source:HGNC Symbol;Acc:HGNC:25364]	0.676112	1.0768	0.55983	19.21	28.44	111.53	51.63	46.98	79.86	56.275		CEP57L1			CHN1
ENST00000587003	nonsense_mediated_decay	HEATR6	HEAT repeat containing 6 [Source:HGNC Symbol;Acc:HGNC:24076]	-1.10773	-0.430709	0.640124	0	20.4	65.76	31.87	0	0	19.6717		CEP63			CHN2
ENST00000453452	nonsense_mediated_decay	HEBP2	heme binding protein 2 [Source:HGNC Symbol;Acc:HGNC:15716]	0.543105	1.1766	0.636013	59.99	44.85	65.03	55.99	52.97	76.41	59.2067		CEP68			CHORDC1
ENST00000545134	nonsense_mediated_decay	HELB	DNA helicase B [Source:HGNC Symbol;Acc:HGNC:17196]	-0.916281	1.87131	0.394434	160.49	96.76	195.91	110.37	34.77	36.39	105.782		CEP70			CHP1
ENST00000440906	nonsense_mediated_decay	HELB	DNA helicase B [Source:HGNC Symbol;Acc:HGNC:17196]	1.79563	-0.787721	0.523175	24.81	0	0	0	0	57.88	13.7817		CEP72			CHP2
ENST00000579953	nonsense_mediated_decay	HELZ	helicase with zinc finger [Source:HGNC Symbol;Acc:HGNC:16878]	-0.998703	-0.512872	0.675597	10.61	0	77.62	0	0	27.33	19.26		CEP76			CHPF
ENST00000448997	nonsense_mediated_decay	HEMK1	HemK methyltransferase family member 1 [Source:HGNC Symbol;Acc:HGNC:24923]	-0.587962	0.719115	0.689828	52.46	27.51	108.26	71.43	0	22.52	47.03		CEP78			CHPF2
ENST00000564734	nonsense_mediated_decay	HERC2	HECT and RLD domain containing E3 ubiquitin protein ligase 2 [Source:HGNC Symbol;Acc:HGNC:4868]	-0.322038	1.71864	0.766882	67.37	115.34	140.64	83.62	55.85	66.24	88.1767		CEP83			CHPT1
ENST00000427635	nonsense_mediated_decay	HERC4	HECT and RLD domain containing E3 ubiquitin protein ligase 4 [Source:HGNC Symbol;Acc:HGNC:24521]	-0.406629	0.492387	0.741337	70.84	15.61	68.82	20.96	11.61	47.77	39.2683		CEP83-DT			CHRAC1
ENST00000567411	nonsense_mediated_decay	HEXA	hexosaminidase subunit alpha [Source:HGNC Symbol;Acc:HGNC:4878]	0.155825	4.54488	0.832539	790.34	667.06	531.41	678.09	754.12	286.17	617.865		CEP85			CHRD
ENST00000566672	nonsense_mediated_decay	HEXA	hexosaminidase subunit alpha [Source:HGNC Symbol;Acc:HGNC:4878]	-0.661909	0.285873	0.601232	49.77	35.55	45.82	39.68	17.31	7.35	32.58		CEP85L			CHRM3
ENST00000533266	nonsense_mediated_decay	HGH1	HGH1 homolog [Source:HGNC Symbol;Acc:HGNC:24161]	0.184395	3.97808	0.813342	664.54	341.19	390.52	499.22	347.05	347.53	431.675		CEP89			CHRNA5
ENST00000428288	nonsense_mediated_decay	HIBADH	3-hydroxyisobutyrate dehydrogenase [Source:HGNC Symbol;Acc:HGNC:4907]	1.92408	1.06974	0.532779	0	57.94	0	0	0.01	237.06	49.1683		CEP95			CHRNB1
[truncated: 41,592 more rows]

## Sheet: 2 WCT C9-ALS
C9ORF72-ALS (C9) patient-derived neurons - Whole Cell transcriptomes (WCT)							Annotated and sequenced transcripts for RSEM > 10
				C9_C-RNAi vs C9_ SRSF1-RNAi
Ensembl transcript ID	Transcript biotype	Gene symbol	Gene description	logFC	logCPM	PValue	C9-1_C-RNAi_WCT	C9-2_C-RNAi_WCT	C9-3_C-RNAi_WCT	C9-1_SRSF1-RNAi_WCT	C9-2_SRSF1-RNAi_WCT	C9-3_SRSF1-RNAi_WCT	Average RSEM		Transcripts sequenced at gene level:	14366		Protein-coding transcripts sequenced at gene level:	13144
ENST00000625474	3prime_overlapping_ncRNA	TGFB2-OT1	TGFB2 overlapping transcript 1 [Source:HGNC Symbol;Acc:HGNC:50629]	0.748242	-0.808946	0.668927	9.04	0	36.3	15.5	2.8	50.44	19.0133		A1BG			A4GALT
ENST00000595302	antisense	A1BG-AS1	A1BG antisense RNA 1 [Source:HGNC Symbol;Acc:HGNC:37133]	-0.10696	-1.01599	0.955959	6.76	42.29	5.39	0	31.08	3.66	14.8633		A1BG-AS1			AAAS
ENST00000441531	antisense	ACVR2B-AS1	ACVR2B antisense RNA 1 [Source:HGNC Symbol;Acc:HGNC:44161]	-0.384837	-0.0992823	0.775443	6	31	79	9	15	53	32.1667		A4GALT			AACS
ENST00000474768	antisense	ADAMTS9-AS2	ADAMTS9 antisense RNA 2 [Source:HGNC Symbol;Acc:HGNC:42435]	-0.842092	-0.842618	0.651638	63.82	11.69	0	26.92	4.14	3.49	18.3433		AAAS			AADAT
ENST00000369655	antisense	ADD3-AS1	ADD3 antisense RNA 1 [Source:HGNC Symbol;Acc:HGNC:48682]	-0.00843873	0.478808	0.995853	125.79	6.84	27.91	117.07	1	18	49.435		AACS			AAGAB
ENST00000609111	antisense	ADIRF-AS1	ADIRF antisense RNA 1 [Source:HGNC Symbol;Acc:HGNC:45127]	-0.583198	0.244474	0.725106	10.66	134.44	8.86	2.97	59.29	11.24	37.91		AADAT			AAK1
ENST00000418273	antisense	ADIRF-AS1	ADIRF antisense RNA 1 [Source:HGNC Symbol;Acc:HGNC:45127]	-0.798292	0.119477	0.680581	10.32	132.97	5.61	2.03	54.71	1.76	34.5667		AAGAB			AAMDC
ENST00000542466	antisense	AGAP2-AS1	AGAP2 antisense RNA 1 [Source:HGNC Symbol;Acc:HGNC:48633]	-0.0931612	1.29923	0.952106	98	182	6	70	121	4	80.1667		AAK1			AAMP
ENST00000399540	antisense	ALOX12-AS1	ALOX12 antisense RNA 1 [Source:HGNC Symbol;Acc:HGNC:51342]	-0.531674	-0.322461	0.705663	26.35	41.52	34.4	17.39	17.82	22.57	26.675		AAMDC			AAR2
ENST00000553596	antisense	ARHGAP5-AS1	ARHGAP5 antisense RNA 1 (head to head) [Source:HGNC Symbol;Acc:HGNC:20279]	-0.486929	1.20256	0.68684	30	74	205	30	40	118	82.8333		AAMP			AARS
ENST00000491862	antisense	ARHGEF26-AS1	ARHGEF26 antisense RNA 1 [Source:HGNC Symbol;Acc:HGNC:41048]	0.95351	-1.02681	0.667472	0	34.15	2.04	1	43.42	5	14.2683		AAR2			AARS2
ENST00000371417	antisense	ARRDC1-AS1	ARRDC1 antisense RNA 1 [Source:HGNC Symbol;Acc:HGNC:23395]	-0.186611	2.09302	0.866161	191.83	113.49	227.4	149.53	81.66	157.28	153.532		AARS			AARSD1
ENST00000623970	antisense	ARRDC1-AS1	ARRDC1 antisense RNA 1 [Source:HGNC Symbol;Acc:HGNC:23395]	-0.395144	1.2645	0.741958	88.49	82.42	141.26	54.77	21.69	136.26	87.4817		AARS2			AASDH
ENST00000496793	antisense	ARRDC1-AS1	ARRDC1 antisense RNA 1 [Source:HGNC Symbol;Acc:HGNC:23395]	-0.501819	0.470419	0.695815	43.68	39.09	102.34	32.7	32.65	38.47	48.155		AARSD1			AASDHPPT
ENST00000585457	antisense	ASB16-AS1	ASB16 antisense RNA 1 [Source:HGNC Symbol;Acc:HGNC:25442]	-0.303128	0.98238	0.805246	71.46	53.74	126.21	19.72	45	104.81	70.1567		AASDH			AASS
ENST00000452809	antisense	ASH1L-AS1	ASH1L antisense RNA 1 [Source:HGNC Symbol;Acc:HGNC:44146]	0.159449	1.59246	0.890968	71.3	145.29	109.71	51.76	119.89	116.73	102.447		AASDHPPT			AATF
ENST00000456633	antisense	ASH1L-AS1	ASH1L antisense RNA 1 [Source:HGNC Symbol;Acc:HGNC:44146]	-0.224586	0.320215	0.862201	54.7	47.71	48.29	18.24	29.11	60.45	43.0833		AASS			ABAT
ENST00000566956	antisense	ATP2A1-AS1	ATP2A1 antisense RNA 1 [Source:HGNC Symbol;Acc:HGNC:51370]	-0.33724	0.141223	0.796889	16	39.38	81.72	7	24.69	59.55	38.0567		AATF			ABCA1
ENST00000461019	antisense	ATP6V0E2-AS1	ATP6V0E2 antisense RNA 1 [Source:HGNC Symbol;Acc:HGNC:44180]	-0.292277	1.72242	0.861878	196.68	20.37	212	160.69	0	152.35	123.682		ABAT			ABCA13
ENST00000488315	antisense	ATP6V0E2-AS1	ATP6V0E2 antisense RNA 1 [Source:HGNC Symbol;Acc:HGNC:44180]	0.253979	0.535624	0.842055	78.32	55.63	16	64.31	45	33.65	48.8183		ABCA1			ABCA2
ENST00000442432	antisense	B4GALT1-AS1	B4GALT1 antisense RNA 1 [Source:HGNC Symbol;Acc:HGNC:49910]	0.0989523	-1.49396	0.956819	17	4	13	26	1	4	10.8333		ABCA10			ABCA3
ENST00000618857	antisense	BACE1-AS	BACE1 antisense RNA [Source:HGNC Symbol;Acc:HGNC:37125]	-0.727469	-0.601938	0.630219	25	30.72	31	11	9	25	21.9533		ABCA11P			ABCA4
ENST00000531363	antisense	BBOX1-AS1	BBOX1 antisense RNA 1 [Source:HGNC Symbol;Acc:HGNC:50700]	1.1161	-0.823422	0.618301	1	1	35.5	0	3	73	18.9167		ABCA13			ABCA5
ENST00000548872	antisense	BCDIN3D-AS1	BCDIN3D antisense RNA 1 [Source:HGNC Symbol;Acc:HGNC:44113]	-0.270859	0.73801	0.82918	78.79	51.73	76.53	57.92	21	69	59.1617		ABCA2			ABCA6
ENST00000499008	antisense	BDNF-AS	BDNF antisense RNA [Source:HGNC Symbol;Acc:HGNC:20608]	-0.271532	0.509386	0.846936	151.5	18.59	8.52	98.93	12.15	10.85	50.09		ABCA3			ABCA7
ENST00000501176	antisense	BDNF-AS	BDNF antisense RNA [Source:HGNC Symbol;Acc:HGNC:20608]	0.101258	-1.08714	0.952448	17.87	5.25	23.25	18.6	0	26.7	15.2783		ABCA4			ABCA8
ENST00000423477	antisense	BOLA3-AS1	BOLA3 divergent transcript [Source:HGNC Symbol;Acc:HGNC:42922]	0.213326	1.59487	0.875447	50	240.07	23	33	199.11	25	95.03		ABCA5			ABCA9
ENST00000533563	antisense	BOLA3-AS1	BOLA3 divergent transcript [Source:HGNC Symbol;Acc:HGNC:42922]	-0.380279	-0.789925	0.896376	0	68.93	0	0	35.89	0	17.47		ABCA6			ABCB1
ENST00000625168	antisense	C10orf25	chromosome 10 open reading frame 25 [Source:HGNC Symbol;Acc:HGNC:23509]	-0.771123	0.0608639	0.560931	35	25	86	21	10	43	36.6667		ABCA7			ABCB10
ENST00000541775	antisense	C1RL-AS1	C1RL antisense RNA 1 [Source:HGNC Symbol;Acc:HGNC:27461]	-0.547254	1.5559	0.640071	254.99	88.14	62.66	151.95	40.54	34.29	105.428		ABCA8			ABCB6
ENST00000382215	antisense	C1RL-AS1	C1RL antisense RNA 1 [Source:HGNC Symbol;Acc:HGNC:27461]	-0.394109	-0.360218	0.781042	80.84	13.37	3.37	42.29	10.01	7.82	26.2833		ABCA9			ABCB7
ENST00000536679	antisense	C1RL-AS1	C1RL antisense RNA 1 [Source:HGNC Symbol;Acc:HGNC:27461]	-0.134956	-0.709458	0.930479	46.99	9.49	12.97	31.76	10.2	8.89	20.05		ABCB1			ABCB8
ENST00000463223	antisense	C9orf147	chromosome 9 open reading frame 147 [Source:HGNC Symbol;Acc:HGNC:31438]	-0.455867	-0.419082	0.751619	48.31	37.65	9	17.65	27.12	6.12	24.3083		ABCB10			ABCB9
ENST00000567819	antisense	CAPN10-DT	CAPN10 divergent transcript [Source:HGNC Symbol;Acc:HGNC:48839]	-0.222211	2.27741	0.837807	141	217	246	141	123	159	171.167		ABCB6			ABCC1
ENST00000602172	antisense	CARD8-AS1	CARD8 antisense RNA 1 [Source:HGNC Symbol;Acc:HGNC:51408]	-0.022031	1.3302	0.985248	198	33	67	139	46	52	89.1667		ABCB7			ABCC10
ENST00000582583	antisense	CCDC144NL-AS1	CCDC144NL antisense RNA 1 [Source:HGNC Symbol;Acc:HGNC:51340]	-0.0631998	-0.959718	0.982697	0	55.5	0	0	36.01	0	15.2517		ABCB8			ABCC2
ENST00000580278	antisense	CCDC144NL-AS1	CCDC144NL antisense RNA 1 [Source:HGNC Symbol;Acc:HGNC:51340]	0.869686	-1.08266	0.767591	0	36.26	0	0	45	0	13.5433		ABCB9			ABCC4
ENST00000414656	antisense	CCDC183-AS1	CCDC183 antisense RNA 1 [Source:HGNC Symbol;Acc:HGNC:44105]	-0.812023	-0.905528	0.62034	15	14	42	12	6	16	17.5		ABCC1			ABCC5
ENST00000545339	antisense	CD27-AS1	CD27 antisense RNA 1 [Source:HGNC Symbol;Acc:HGNC:43896]	-0.262313	0.296704	0.839609	89.01	52.09	7.89	66.49	16.44	21.68	42.2667		ABCC10			ABCD1
ENST00000592982	antisense	CEBPA-DT	CEBPA divergent transcript [Source:HGNC Symbol;Acc:HGNC:25710]	0.208109	-0.621182	0.890506	18	35	12	20	25	14	20.6667		ABCC2			ABCD2
ENST00000425636	antisense	CERS6-AS1	CERS6 antisense RNA 1 [Source:HGNC Symbol;Acc:HGNC:44485]	0.00990403	0.208532	0.993937	51	37	42	29	34	42	39.1667		ABCC4			ABCD3
ENST00000435434	antisense	CFAP58-DT	CFAP58 divergent transcript [Source:HGNC Symbol;Acc:HGNC:45243]	0.116803	-0.521182	0.936702	49	19	5	50	12	2	22.8333		ABCC5			ABCD4
ENST00000586474	antisense	CHMP1B-AS1	CHMP1B antisense RNA 1 [Source:HGNC Symbol;Acc:HGNC:52778]	-0.441149	-0.311362	0.752981	7	23	71	15	11	38	27.5		ABCD1			ABCE1
ENST00000502041	antisense	CKMT2-AS1	CKMT2 antisense RNA 1 [Source:HGNC Symbol;Acc:HGNC:48997]	-0.0367606	2.40161	0.972598	198.34	244.33	175.16	153.99	156.46	177.8	184.347		ABCD2			ABCF1
ENST00000512287	antisense	CKMT2-AS1	CKMT2 antisense RNA 1 [Source:HGNC Symbol;Acc:HGNC:48997]	0.223541	-0.161166	0.869356	8.92	17.27	66.65	4.79	29.54	53.11	30.0467		ABCD3			ABCF2
ENST00000355430	antisense	COLCA1	colorectal cancer associated 1 [Source:HGNC Symbol;Acc:HGNC:33789]	-0.0396177	1.84017	0.987422	403.17	27.73	0	334.07	14.35	0	129.887		ABCD4			ABCF3
ENST00000620864	antisense	COLCA1	colorectal cancer associated 1 [Source:HGNC Symbol;Acc:HGNC:33789]	-0.0421869	1.75051	0.986716	374.07	29.97	0	320.18	8.38	0	122.1		ABCE1			ABCG2
ENST00000602539	antisense	COX10-AS1	COX10 antisense RNA 1 [Source:HGNC Symbol;Acc:HGNC:38873]	-0.299785	1.08302	0.805734	61.59	117	86	43	61.64	69	73.0383		ABCF1			ABHD10
ENST00000581398	antisense	CTBP1-DT	CTBP1 divergent transcript [Source:HGNC Symbol;Acc:HGNC:28307]	-0.209651	2.19522	0.8482	282.25	127.74	167.15	202.4	103.99	92.65	162.697		ABCF2			ABHD11
ENST00000578730	antisense	CTBP1-DT	CTBP1 divergent transcript [Source:HGNC Symbol;Acc:HGNC:28307]	-0.143769	1.75643	0.900079	192.95	88.24	134.13	116.11	81.79	105.08	119.717		ABCF3			ABHD12
ENST00000357591	antisense	CTBP1-DT	CTBP1 divergent transcript [Source:HGNC Symbol;Acc:HGNC:28307]	-0.280122	-0.954694	0.865047	20.11	12.91	25.92	0	9.22	32.6	16.7933		ABCG2			ABHD12B
ENST00000552933	antisense	DDN-AS1	DDN and PRKAG1 antisense RNA 1 [Source:HGNC Symbol;Acc:HGNC:53464]	0.293661	0.448977	0.818954	12.05	67.77	56.83	14.74	46.81	78.18	46.0633		ABHD10			ABHD13
ENST00000547866	antisense	DDN-AS1	DDN and PRKAG1 antisense RNA 1 [Source:HGNC Symbol;Acc:HGNC:53464]	0.454804	-0.169283	0.73857	13.1	20.66	50.56	3.26	33.57	56.34	29.5817		ABHD11			ABHD14A
ENST00000547395	antisense	DDN-AS1	DDN and PRKAG1 antisense RNA 1 [Source:HGNC Symbol;Acc:HGNC:53464]	-0.427992	-0.835509	0.808833	1.84	23.57	42.61	0	16.12	24.48	18.1033		ABHD12			ABHD14B
ENST00000500527	antisense	DDX11-AS1	DDX11 antisense RNA 1 [Source:HGNC Symbol;Acc:HGNC:44176]	0.234095	-0.145016	0.862999	17	34.76	40.94	24.81	33.72	26.98	29.7017		ABHD12B			ABHD15
ENST00000556379	antisense	DHRS4-AS1	DHRS4 antisense RNA 1 [Source:HGNC Symbol;Acc:HGNC:23175]	-0.367211	2.47228	0.729811	415.46	231.64	80.75	263.92	129.3	53.12	195.698		ABHD13			ABHD16A
ENST00000555045	antisense	DHRS4-AS1	DHRS4 antisense RNA 1 [Source:HGNC Symbol;Acc:HGNC:23175]	-0.526037	0.349376	0.684509	71.56	69.8	24.99	59.29	18.89	18.27	43.8		ABHD14A			ABHD17A
ENST00000553454	antisense	DHRS4-AS1	DHRS4 antisense RNA 1 [Source:HGNC Symbol;Acc:HGNC:23175]	-0.0628501	-0.252342	0.963857	75.98	9.53	10.26	61.79	9.13	3.61	28.3833		ABHD14B			ABHD17B
ENST00000554631	antisense	DICER1-AS1	DICER1 antisense RNA 1 [Source:HGNC Symbol;Acc:HGNC:43017]	0.00945586	0.789688	0.993966	47.25	105.14	42.33	33	82.32	31	56.84		ABHD15			ABHD17C
[truncated: 46,357 more rows]

## Sheet: 3 CyT Healthy controls
Healthy (H) control patient-derived neurons - Cytoplasmic Transcriptomes (CyT)							Annotated and sequenced transcripts for RSEM > 10
[truncated: 41,827 more rows]

[truncated: 1 more sheets: 4 CyT C9-ALS]
