# Supplementary material for: SRSF1-dependent inhibition of C9ORF72-repeat RNA nuclear export: genome-wide mechanisms for neuroprotection in amyotrophic lateral sclerosis
Source: Mol Neurodegener. 2021 Aug 10;16:53. doi: 10.1186/s13024-021-00475-y (PMC8353793; doi:10.1186/s13024-021-00475-y)
Supplement: Supplementary file 6 — Additional file 6 : Table S5. Differentially-expressed transcripts in patient-derived neurons. [file 13024_2021_475_MOESM6_ESM.xlsx]

## Sheet: 1 WCT C9-disease
WCT DEGs for Healthy and C9-ALS patient-derived neurons treated with control RNAi:									H_C-RNAi versus C9_C-RNAi (C9-disease)
Annotated transcript changes (2,257):											Protein coding transcript changes (1,714):
Ensembl transcript isoform IDs	Transcript biotype	Gene symbol	Gene description	logFC	logCPM	PValue		DEGs (1,804)			Ensembl transcript isoform IDs	Transcript biotype	Gene symbol	Gene description	logFC	logCPM	PValue		DEGs (1,460 mRNAs)
ENST00000517566	protein_coding	OXR1	oxidation resistance 1 [Source:HGNC Symbol;Acc:HGNC:15822]	-12.3297	3.1779	0.000568112		OXR1			ENST00000517566	protein_coding	OXR1	oxidation resistance 1 [Source:HGNC Symbol;Acc:HGNC:15822]	-12.3297	3.1779	0.000568112		OXR1
ENST00000395343	protein_coding	DIDO1	death inducer-obliterator 1 [Source:HGNC Symbol;Acc:HGNC:2680]	-11.6104	2.46328	0.0002508		DIDO1			ENST00000395343	protein_coding	DIDO1	death inducer-obliterator 1 [Source:HGNC Symbol;Acc:HGNC:2680]	-11.6104	2.46328	0.0002508		DIDO1
ENST00000357872	protein_coding	LVRN	laeverin [Source:HGNC Symbol;Acc:HGNC:26904]	-11.5876	2.44054	0.023949		LVRN			ENST00000357872	protein_coding	LVRN	laeverin [Source:HGNC Symbol;Acc:HGNC:26904]	-11.5876	2.44054	0.023949		LVRN
ENST00000562871	protein_coding	ZNF423	zinc finger protein 423 [Source:HGNC Symbol;Acc:HGNC:16762]	-11.4622	2.31684	0.0248451		ZNF423			ENST00000562871	protein_coding	ZNF423	zinc finger protein 423 [Source:HGNC Symbol;Acc:HGNC:16762]	-11.4622	2.31684	0.0248451		ZNF423
ENST00000310677	protein_coding	ADCY4	adenylate cyclase 4 [Source:HGNC Symbol;Acc:HGNC:235]	-11.413	2.26817	0.0254665		ADCY4			ENST00000310677	protein_coding	ADCY4	adenylate cyclase 4 [Source:HGNC Symbol;Acc:HGNC:235]	-11.413	2.26817	0.0254665		ADCY4
ENST00000612977	protein_coding	RBIS	ribosomal biogenesis factor [Source:HGNC Symbol;Acc:HGNC:32235]	-11.3453	2.2007	0.0239513		RBIS			ENST00000612977	protein_coding	RBIS	ribosomal biogenesis factor [Source:HGNC Symbol;Acc:HGNC:32235]	-11.3453	2.2007	0.0239513		RBIS
ENST00000361005	protein_coding	PRSS3	serine protease 3 [Source:HGNC Symbol;Acc:HGNC:9486]	-11.2362	2.09271	0.024216		PRSS3			ENST00000361005	protein_coding	PRSS3	serine protease 3 [Source:HGNC Symbol;Acc:HGNC:9486]	-11.2362	2.09271	0.024216		PRSS3
ENST00000254299	processed_transcript	GCH1	GTP cyclohydrolase 1 [Source:HGNC Symbol;Acc:HGNC:4193]	-11.1823	2.04045	0.000741668		GCH1			ENST00000438429	protein_coding	KIAA1217	KIAA1217 [Source:HGNC Symbol;Acc:HGNC:25428]	-10.7641	1.62725	0.0248862		KIAA1217
ENST00000553966	processed_transcript	DAAM1	dishevelled associated activator of morphogenesis 1 [Source:HGNC Symbol;Acc:HGNC:18142]	-10.8249	1.68647	0.025256		DAAM1			ENST00000392336	protein_coding	ARMC6	armadillo repeat containing 6 [Source:HGNC Symbol;Acc:HGNC:25049]	-10.7433	1.60745	0.00158724		ARMC6
ENST00000438429	protein_coding	KIAA1217	KIAA1217 [Source:HGNC Symbol;Acc:HGNC:25428]	-10.7641	1.62725	0.0248862		KIAA1217			ENST00000627714	protein_coding	PTBP1	polypyrimidine tract binding protein 1 [Source:HGNC Symbol;Acc:HGNC:9583]	-10.7263	1.58973	0.0249103		PTBP1
ENST00000392336	protein_coding	ARMC6	armadillo repeat containing 6 [Source:HGNC Symbol;Acc:HGNC:25049]	-10.7433	1.60745	0.00158724		ARMC6			ENST00000450894	protein_coding	ITGB4	integrin subunit beta 4 [Source:HGNC Symbol;Acc:HGNC:6158]	-10.6463	1.51137	0.004117		ITGB4
ENST00000627714	protein_coding	PTBP1	polypyrimidine tract binding protein 1 [Source:HGNC Symbol;Acc:HGNC:9583]	-10.7263	1.58973	0.0249103		PTBP1			ENST00000545068	protein_coding	FOXJ3	forkhead box J3 [Source:HGNC Symbol;Acc:HGNC:29178]	-10.5899	1.45815	0.0211728		FOXJ3
ENST00000450894	protein_coding	ITGB4	integrin subunit beta 4 [Source:HGNC Symbol;Acc:HGNC:6158]	-10.6463	1.51137	0.004117		ITGB4			ENST00000398786	protein_coding	C10orf105	chromosome 10 open reading frame 105 [Source:HGNC Symbol;Acc:HGNC:20304]	-10.346	1.2171	0.010053		C10orf105
ENST00000545068	protein_coding	FOXJ3	forkhead box J3 [Source:HGNC Symbol;Acc:HGNC:29178]	-10.5899	1.45815	0.0211728		FOXJ3			ENST00000236925	protein_coding	CAMSAP2	calmodulin regulated spectrin associated protein family member 2 [Source:HGNC Symbol;Acc:HGNC:29188]	-10.3038	1.17484	0.0258063		CAMSAP2
ENST00000398786	protein_coding	C10orf105	chromosome 10 open reading frame 105 [Source:HGNC Symbol;Acc:HGNC:20304]	-10.346	1.2171	0.010053		C10orf105			ENST00000610703	protein_coding	PRKACB	protein kinase cAMP-activated catalytic subunit beta [Source:HGNC Symbol;Acc:HGNC:9381]	-10.2591	1.13344	0.000300981		PRKACB
ENST00000236925	protein_coding	CAMSAP2	calmodulin regulated spectrin associated protein family member 2 [Source:HGNC Symbol;Acc:HGNC:29188]	-10.3038	1.17484	0.0258063		CAMSAP2			ENST00000318238	protein_coding	SAMD9L	sterile alpha motif domain containing 9 like [Source:HGNC Symbol;Acc:HGNC:1349]	-10.1852	1.05851	0.0136463		SAMD9L
ENST00000610703	protein_coding	PRKACB	protein kinase cAMP-activated catalytic subunit beta [Source:HGNC Symbol;Acc:HGNC:9381]	-10.2591	1.13344	0.000300981		PRKACB			ENST00000370069	protein_coding	GMEB2	glucocorticoid modulatory element binding protein 2 [Source:HGNC Symbol;Acc:HGNC:4371]	-10.123	1.12709	0.00859372		GMEB2
ENST00000318238	protein_coding	SAMD9L	sterile alpha motif domain containing 9 like [Source:HGNC Symbol;Acc:HGNC:1349]	-10.1852	1.05851	0.0136463		SAMD9L			ENST00000619410	protein_coding	SCN7A	sodium voltage-gated channel alpha subunit 7 [Source:HGNC Symbol;Acc:HGNC:10594]	-9.96716	0.850979	0.0263544		SCN7A
ENST00000370069	protein_coding	GMEB2	glucocorticoid modulatory element binding protein 2 [Source:HGNC Symbol;Acc:HGNC:4371]	-10.123	1.12709	0.00859372		GMEB2			ENST00000621965	protein_coding	SCN7A	sodium voltage-gated channel alpha subunit 7 [Source:HGNC Symbol;Acc:HGNC:10594]	-9.96716	0.850979	0.0263544		PRR5
ENST00000619410	protein_coding	SCN7A	sodium voltage-gated channel alpha subunit 7 [Source:HGNC Symbol;Acc:HGNC:10594]	-9.96716	0.850979	0.0263544		SCN7A			ENST00000617066	protein_coding	PRR5	proline rich 5 [Source:HGNC Symbol;Acc:HGNC:31682]	-9.85186	0.733266	0.0146354		ZEB1
ENST00000621965	protein_coding	SCN7A	sodium voltage-gated channel alpha subunit 7 [Source:HGNC Symbol;Acc:HGNC:10594]	-9.96716	0.850979	0.0263544		HLA-A			ENST00000361642	protein_coding	ZEB1	zinc finger E-box binding homeobox 1 [Source:HGNC Symbol;Acc:HGNC:11642]	-9.81984	0.705406	0.0264317		ABHD11
ENST00000479320	retained_intron	HLA-A	major histocompatibility complex, class I, A [Source:HGNC Symbol;Acc:HGNC:4931]	-9.90267	0.782982	0.00183529		PRR5			ENST00000437775	protein_coding	ABHD11	abhydrolase domain containing 11 [Source:HGNC Symbol;Acc:HGNC:16407]	-9.8117	0.699077	0.000973828		GAB2
ENST00000617066	protein_coding	PRR5	proline rich 5 [Source:HGNC Symbol;Acc:HGNC:31682]	-9.85186	0.733266	0.0146354		ZEB1			ENST00000340149	protein_coding	GAB2	GRB2 associated binding protein 2 [Source:HGNC Symbol;Acc:HGNC:14458]	-9.78155	0.666585	0.000657349		REPIN1
ENST00000361642	protein_coding	ZEB1	zinc finger E-box binding homeobox 1 [Source:HGNC Symbol;Acc:HGNC:11642]	-9.81984	0.705406	0.0264317		ABHD11			ENST00000479668	protein_coding	REPIN1	replication initiator 1 [Source:HGNC Symbol;Acc:HGNC:17922]	-9.78056	0.669736	0.0234122		ZNF544
ENST00000437775	protein_coding	ABHD11	abhydrolase domain containing 11 [Source:HGNC Symbol;Acc:HGNC:16407]	-9.8117	0.699077	0.000973828		GAB2			ENST00000599227	protein_coding	ZNF544	zinc finger protein 544 [Source:HGNC Symbol;Acc:HGNC:16759]	-9.77213	0.661443	0.0255498		DCUN1D4
ENST00000340149	protein_coding	GAB2	GRB2 associated binding protein 2 [Source:HGNC Symbol;Acc:HGNC:14458]	-9.78155	0.666585	0.000657349		REPIN1			ENST00000451288	protein_coding	DCUN1D4	defective in cullin neddylation 1 domain containing 4 [Source:HGNC Symbol;Acc:HGNC:28998]	-9.76051	0.647356	0.0277786		RGPD1
ENST00000479668	protein_coding	REPIN1	replication initiator 1 [Source:HGNC Symbol;Acc:HGNC:17922]	-9.78056	0.669736	0.0234122		ZNF544			ENST00000398193	protein_coding	RGPD1	RANBP2 like and GRIP domain containing 1 [Source:HGNC Symbol;Acc:HGNC:32414]	-9.65961	0.553934	0.0326177		SPATA13
ENST00000599227	protein_coding	ZNF544	zinc finger protein 544 [Source:HGNC Symbol;Acc:HGNC:16759]	-9.77213	0.661443	0.0255498		DCUN1D4			ENST00000343003	protein_coding	SPATA13	spermatogenesis associated 13 [Source:HGNC Symbol;Acc:HGNC:23222]	-9.64409	0.533422	0.0272178		BNIP3L
ENST00000451288	protein_coding	DCUN1D4	defective in cullin neddylation 1 domain containing 4 [Source:HGNC Symbol;Acc:HGNC:28998]	-9.76051	0.647356	0.0277786		RGPD1			ENST00000518611	protein_coding	BNIP3L	BCL2 interacting protein 3 like [Source:HGNC Symbol;Acc:HGNC:1085]	-9.64211	0.532745	0.0279067		RRAS2
ENST00000461903	retained_intron	HLA-A	major histocompatibility complex, class I, A [Source:HGNC Symbol;Acc:HGNC:4931]	-9.68612	0.572564	0.00438972		SPATA13			ENST00000529237	protein_coding	RRAS2	RAS related 2 [Source:HGNC Symbol;Acc:HGNC:17271]	-9.62362	0.513479	0.0272936		TBC1D14
ENST00000398193	protein_coding	RGPD1	RANBP2 like and GRIP domain containing 1 [Source:HGNC Symbol;Acc:HGNC:32414]	-9.65961	0.553934	0.0326177		BNIP3L			ENST00000446947	protein_coding	TBC1D14	TBC1 domain family member 14 [Source:HGNC Symbol;Acc:HGNC:29246]	-9.59447	0.482651	0.0321315		MME
ENST00000343003	protein_coding	SPATA13	spermatogenesis associated 13 [Source:HGNC Symbol;Acc:HGNC:23222]	-9.64409	0.533422	0.0272178		RRAS2			ENST00000360490	protein_coding	MME	membrane metalloendopeptidase [Source:HGNC Symbol;Acc:HGNC:7154]	-9.59049	0.480946	0.0276059		HELLS
ENST00000518611	protein_coding	BNIP3L	BCL2 interacting protein 3 like [Source:HGNC Symbol;Acc:HGNC:1085]	-9.64211	0.532745	0.0279067		TBC1D14			ENST00000239026	protein_coding	HELLS	helicase, lymphoid specific [Source:HGNC Symbol;Acc:HGNC:4861]	-9.5531	0.448767	0.00189909		PLEKHG5
ENST00000529237	protein_coding	RRAS2	RAS related 2 [Source:HGNC Symbol;Acc:HGNC:17271]	-9.62362	0.513479	0.0272936		MME			ENST00000377732	protein_coding	PLEKHG5	pleckstrin homology and RhoGEF domain containing G5 [Source:HGNC Symbol;Acc:HGNC:29105]	-9.52062	0.414963	0.000656546		SH3BP2
ENST00000446947	protein_coding	TBC1D14	TBC1 domain family member 14 [Source:HGNC Symbol;Acc:HGNC:29246]	-9.59447	0.482651	0.0321315		HELLS			ENST00000435136	protein_coding	SH3BP2	SH3 domain binding protein 2 [Source:HGNC Symbol;Acc:HGNC:10825]	-9.47822	0.378289	0.0386978		AGPAT3
ENST00000360490	protein_coding	MME	membrane metalloendopeptidase [Source:HGNC Symbol;Acc:HGNC:7154]	-9.59049	0.480946	0.0276059		PLEKHG5			ENST00000398061	protein_coding	AGPAT3	1-acylglycerol-3-phosphate O-acyltransferase 3 [Source:HGNC Symbol;Acc:HGNC:326]	-9.4347	0.435127	0.02737		ECE1
ENST00000239026	protein_coding	HELLS	helicase, lymphoid specific [Source:HGNC Symbol;Acc:HGNC:4861]	-9.5531	0.448767	0.00189909		SH3BP2			ENST00000264205	protein_coding	ECE1	endothelin converting enzyme 1 [Source:HGNC Symbol;Acc:HGNC:3146]	-9.41926	0.320436	0.00386506		TANGO2
ENST00000377732	protein_coding	PLEKHG5	pleckstrin homology and RhoGEF domain containing G5 [Source:HGNC Symbol;Acc:HGNC:29105]	-9.52062	0.414963	0.000656546		AGPAT3			ENST00000432883	protein_coding	TANGO2	transport and golgi organization 2 homolog [Source:HGNC Symbol;Acc:HGNC:25439]	-9.39714	0.702801	4.4102e-05		NLRP1
ENST00000435136	protein_coding	SH3BP2	SH3 domain binding protein 2 [Source:HGNC Symbol;Acc:HGNC:10825]	-9.47822	0.378289	0.0386978		RBM38			ENST00000269280	protein_coding	NLRP1	NLR family pyrin domain containing 1 [Source:HGNC Symbol;Acc:HGNC:14374]	-9.34687	0.2465	0.0283203		SHANK1
ENST00000398061	protein_coding	AGPAT3	1-acylglycerol-3-phosphate O-acyltransferase 3 [Source:HGNC Symbol;Acc:HGNC:326]	-9.4347	0.435127	0.02737		ECE1			ENST00000359082	protein_coding	SHANK1	SH3 and multiple ankyrin repeat domains 1 [Source:HGNC Symbol;Acc:HGNC:15474]	-9.30206	0.210381	0.0245506		EPS8L2
ENST00000344785	nonsense_mediated_decay	RBM38	RNA binding motif protein 38 [Source:HGNC Symbol;Acc:HGNC:15818]	-9.42406	0.318633	0.0309546		TANGO2			ENST00000614442	protein_coding	EPS8L2	EPS8 like 2 [Source:HGNC Symbol;Acc:HGNC:21296]	-9.28965	0.190462	0.0295356		NOP53
ENST00000264205	protein_coding	ECE1	endothelin converting enzyme 1 [Source:HGNC Symbol;Acc:HGNC:3146]	-9.41926	0.320436	0.00386506		APTX			ENST00000598959	protein_coding	NOP53	NOP53 ribosome biogenesis factor [Source:HGNC Symbol;Acc:HGNC:4333]	-9.27291	0.182614	0.0246142		MMP28
ENST00000432883	protein_coding	TANGO2	transport and golgi organization 2 homolog [Source:HGNC Symbol;Acc:HGNC:25439]	-9.39714	0.702801	4.4102e-05		NLRP1			ENST00000605424	protein_coding	MMP28	matrix metallopeptidase 28 [Source:HGNC Symbol;Acc:HGNC:14366]	-9.17243	0.0790221	0.0292461		SSR1
ENST00000467331	nonsense_mediated_decay	APTX	aprataxin [Source:HGNC Symbol;Acc:HGNC:15984]	-9.38882	0.285751	0.00258831		ATP10D			ENST00000462112	protein_coding	SSR1	signal sequence receptor subunit 1 [Source:HGNC Symbol;Acc:HGNC:11323]	-9.16168	0.0694001	0.0289261		FAM111A
ENST00000269280	protein_coding	NLRP1	NLR family pyrin domain containing 1 [Source:HGNC Symbol;Acc:HGNC:14374]	-9.34687	0.2465	0.0283203		SHANK1			ENST00000420244	protein_coding	FAM111A	family with sequence similarity 111 member A [Source:HGNC Symbol;Acc:HGNC:24725]	-9.05914	-0.0325025	0.0373619		USP45
ENST00000503288	nonsense_mediated_decay	ATP10D	ATPase phospholipid transporting 10D (putative) [Source:HGNC Symbol;Acc:HGNC:13549]	-9.34131	0.247643	0.00755529		IGFBP7			ENST00000327681	protein_coding	USP45	ubiquitin specific peptidase 45 [Source:HGNC Symbol;Acc:HGNC:20080]	-9.0531	-0.0254068	0.0242987		CNTNAP3B
ENST00000359082	protein_coding	SHANK1	SH3 and multiple ankyrin repeat domains 1 [Source:HGNC Symbol;Acc:HGNC:15474]	-9.30206	0.210381	0.0245506		EPS8L2			ENST00000476961	protein_coding	CNTNAP3B	contactin associated protein family member 3B [Source:HGNC Symbol;Acc:HGNC:32035]	-9.01523	-0.0624659	0.00235097		VXN
ENST00000512512	processed_transcript	IGFBP7	insulin like growth factor binding protein 7 [Source:HGNC Symbol;Acc:HGNC:5476]	-9.29562	0.195666	0.00378268		NOP53			ENST00000305454	protein_coding	VXN	vexin [Source:HGNC Symbol;Acc:HGNC:28498]	-8.99925	-0.0107681	0.028716		SUN1
ENST00000614442	protein_coding	EPS8L2	EPS8 like 2 [Source:HGNC Symbol;Acc:HGNC:21296]	-9.28965	0.190462	0.0295356		MMP28			ENST00000425407	protein_coding	SUN1	Sad1 and UNC84 domain containing 1 [Source:HGNC Symbol;Acc:HGNC:18587]	-8.95041	-0.123105	0.0295336		RNASEK
ENST00000598959	protein_coding	NOP53	NOP53 ribosome biogenesis factor [Source:HGNC Symbol;Acc:HGNC:4333]	-9.27291	0.182614	0.0246142		SSR1			ENST00000548577	protein_coding	RNASEK	ribonuclease K [Source:HGNC Symbol;Acc:HGNC:33911]	-8.94608	0.159101	0.0311389		MACF1
ENST00000605424	protein_coding	MMP28	matrix metallopeptidase 28 [Source:HGNC Symbol;Acc:HGNC:14366]	-9.17243	0.0790221	0.0292461		FAM111A			ENST00000564288	protein_coding	MACF1	microtubule actin crosslinking factor 1 [Source:HGNC Symbol;Acc:HGNC:13664]	-8.90126	-0.180381	0.0319569		CPA4
ENST00000462112	protein_coding	SSR1	signal sequence receptor subunit 1 [Source:HGNC Symbol;Acc:HGNC:11323]	-9.16168	0.0694001	0.0289261		USP45			ENST00000493259	protein_coding	CPA4	carboxypeptidase A4 [Source:HGNC Symbol;Acc:HGNC:15740]	-8.87631	0.529067	0.012568		CLIP1
ENST00000420244	protein_coding	FAM111A	family with sequence similarity 111 member A [Source:HGNC Symbol;Acc:HGNC:24725]	-9.05914	-0.0325025	0.0373619		CNTNAP3B			ENST00000358808	protein_coding	CLIP1	CAP-Gly domain containing linker protein 1 [Source:HGNC Symbol;Acc:HGNC:10461]	-8.82819	-0.237915	0.0300006		CYTH1
ENST00000327681	protein_coding	USP45	ubiquitin specific peptidase 45 [Source:HGNC Symbol;Acc:HGNC:20080]	-9.0531	-0.0254068	0.0242987		VXN			ENST00000585509	protein_coding	CYTH1	cytohesin 1 [Source:HGNC Symbol;Acc:HGNC:9501]	-8.79894	-0.270002	0.0297313		MYD88
ENST00000476961	protein_coding	CNTNAP3B	contactin associated protein family member 3B [Source:HGNC Symbol;Acc:HGNC:32035]	-9.01523	-0.0624659	0.00235097		SUN1			ENST00000421516	protein_coding	MYD88	MYD88 innate immune signal transduction adaptor [Source:HGNC Symbol;Acc:HGNC:7562]	-8.7876	-0.275899	0.00460213		RAPGEF4
ENST00000305454	protein_coding	VXN	vexin [Source:HGNC Symbol;Acc:HGNC:28498]	-8.99925	-0.0107681	0.028716		RNASEK			ENST00000535187	protein_coding	RAPGEF4	Rap guanine nucleotide exchange factor 4 [Source:HGNC Symbol;Acc:HGNC:16626]	-8.78154	-0.287144	0.0314593		PPP1R16B
ENST00000425407	protein_coding	SUN1	Sad1 and UNC84 domain containing 1 [Source:HGNC Symbol;Acc:HGNC:18587]	-8.95041	-0.123105	0.0295336		MACF1			ENST00000360115	protein_coding	MACF1	microtubule actin crosslinking factor 1 [Source:HGNC Symbol;Acc:HGNC:13664]	-8.75825	-0.312686	0.0301125		ZNF286A
ENST00000548577	protein_coding	RNASEK	ribonuclease K [Source:HGNC Symbol;Acc:HGNC:33911]	-8.94608	0.159101	0.0311389		GUK1			ENST00000373331	protein_coding	PPP1R16B	protein phosphatase 1 regulatory subunit 16B [Source:HGNC Symbol;Acc:HGNC:15850]	-8.74627	-0.32806	0.0348551		SLC12A6
ENST00000564288	protein_coding	MACF1	microtubule actin crosslinking factor 1 [Source:HGNC Symbol;Acc:HGNC:13664]	-8.90126	-0.180381	0.0319569		CPA4			ENST00000571451	protein_coding	NLRP1	NLR family pyrin domain containing 1 [Source:HGNC Symbol;Acc:HGNC:14374]	-8.72515	-0.344624	0.0311361		EIF4G3
ENST00000486668	processed_transcript	GUK1	guanylate kinase 1 [Source:HGNC Symbol;Acc:HGNC:4693]	-8.89142	-0.181994	0.0336393		STK39			ENST00000421016	protein_coding	ZNF286A	zinc finger protein 286A [Source:HGNC Symbol;Acc:HGNC:13501]	-8.72287	-0.345023	0.0307054		NCK2
ENST00000493259	protein_coding	CPA4	carboxypeptidase A4 [Source:HGNC Symbol;Acc:HGNC:15740]	-8.87631	0.529067	0.012568		CLIP1			ENST00000560611	protein_coding	SLC12A6	solute carrier family 12 member 6 [Source:HGNC Symbol;Acc:HGNC:10914]	-8.69996	-0.358554	0.00245624		PPP2R2C
ENST00000487143	processed_transcript	STK39	serine/threonine kinase 39 [Source:HGNC Symbol;Acc:HGNC:17717]	-8.86931	-0.198092	0.0254927		CYTH1			ENST00000374935	protein_coding	EIF4G3	eukaryotic translation initiation factor 4 gamma 3 [Source:HGNC Symbol;Acc:HGNC:3298]	-8.68691	-0.368058	0.0129029		AP1B1
ENST00000358808	protein_coding	CLIP1	CAP-Gly domain containing linker protein 1 [Source:HGNC Symbol;Acc:HGNC:10461]	-8.82819	-0.237915	0.0300006		MYD88			ENST00000393349	protein_coding	NCK2	NCK adaptor protein 2 [Source:HGNC Symbol;Acc:HGNC:7665]	-8.6835	-0.164768	0.00913465		USH1C
ENST00000585509	protein_coding	CYTH1	cytohesin 1 [Source:HGNC Symbol;Acc:HGNC:9501]	-8.79894	-0.270002	0.0297313		RAPGEF4			ENST00000506140	protein_coding	PPP2R2C	protein phosphatase 2 regulatory subunit Bgamma [Source:HGNC Symbol;Acc:HGNC:9306]	-8.6794	-0.385082	0.0044833		PLPP2
ENST00000421516	protein_coding	MYD88	MYD88 innate immune signal transduction adaptor [Source:HGNC Symbol;Acc:HGNC:7562]	-8.7876	-0.275899	0.00460213		PPP1R16B			ENST00000415447	protein_coding	AP1B1	adaptor related protein complex 1 subunit beta 1 [Source:HGNC Symbol;Acc:HGNC:554]	-8.66677	-0.398419	0.00214545		CDC40
ENST00000535187	protein_coding	RAPGEF4	Rap guanine nucleotide exchange factor 4 [Source:HGNC Symbol;Acc:HGNC:16626]	-8.78154	-0.287144	0.0314593		ZNF286A			ENST00000318024	protein_coding	USH1C	USH1 protein network component harmonin [Source:HGNC Symbol;Acc:HGNC:12597]	-8.64849	-0.420039	0.0352908		LCLAT1
ENST00000360115	protein_coding	MACF1	microtubule actin crosslinking factor 1 [Source:HGNC Symbol;Acc:HGNC:13664]	-8.75825	-0.312686	0.0301125		SLC12A6			ENST00000269812	protein_coding	PLPP2	phospholipid phosphatase 2 [Source:HGNC Symbol;Acc:HGNC:9230]	-8.64444	-0.40857	0.0393157		PTHLH
ENST00000373331	protein_coding	PPP1R16B	protein phosphatase 1 regulatory subunit 16B [Source:HGNC Symbol;Acc:HGNC:15850]	-8.74627	-0.32806	0.0348551		EIF4G3			ENST00000368930	protein_coding	CDC40	cell division cycle 40 [Source:HGNC Symbol;Acc:HGNC:17350]	-8.63418	-0.431162	0.0324435		SH2B1
ENST00000571451	protein_coding	NLRP1	NLR family pyrin domain containing 1 [Source:HGNC Symbol;Acc:HGNC:14374]	-8.72515	-0.344624	0.0311361		NCK2			ENST00000309052	protein_coding	LCLAT1	lysocardiolipin acyltransferase 1 [Source:HGNC Symbol;Acc:HGNC:26756]	-8.61556	-0.450971	0.0357159		ARNTL
ENST00000421016	protein_coding	ZNF286A	zinc finger protein 286A [Source:HGNC Symbol;Acc:HGNC:13501]	-8.72287	-0.345023	0.0307054		PPP2R2C			ENST00000567169	protein_coding	ZNF423	zinc finger protein 423 [Source:HGNC Symbol;Acc:HGNC:16762]	-8.60205	-0.446521	0.0282597		PAX8
ENST00000560611	protein_coding	SLC12A6	solute carrier family 12 member 6 [Source:HGNC Symbol;Acc:HGNC:10914]	-8.69996	-0.358554	0.00245624		AP1B1			ENST00000535992	protein_coding	PTHLH	parathyroid hormone like hormone [Source:HGNC Symbol;Acc:HGNC:9607]	-8.57756	-0.489111	0.0445301		TACC1
ENST00000374935	protein_coding	EIF4G3	eukaryotic translation initiation factor 4 gamma 3 [Source:HGNC Symbol;Acc:HGNC:3298]	-8.68691	-0.368058	0.0129029		CACNA2D3			ENST00000618521	protein_coding	SH2B1	SH2B adaptor protein 1 [Source:HGNC Symbol;Acc:HGNC:30417]	-8.57314	-0.476926	0.00240382		BMP4
ENST00000393349	protein_coding	NCK2	NCK adaptor protein 2 [Source:HGNC Symbol;Acc:HGNC:7665]	-8.6835	-0.164768	0.00913465		USH1C			ENST00000389707	protein_coding	ARNTL	aryl hydrocarbon receptor nuclear translocator like [Source:HGNC Symbol;Acc:HGNC:701]	-8.53311	-0.511564	0.0281694		NR3C2
ENST00000506140	protein_coding	PPP2R2C	protein phosphatase 2 regulatory subunit Bgamma [Source:HGNC Symbol;Acc:HGNC:9306]	-8.6794	-0.385082	0.0044833		PLPP2			ENST00000429538	protein_coding	PAX8	paired box 8 [Source:HGNC Symbol;Acc:HGNC:8622]	-8.51417	-0.542876	0.0329424		CAMKK2
ENST00000415447	protein_coding	AP1B1	adaptor related protein complex 1 subunit beta 1 [Source:HGNC Symbol;Acc:HGNC:554]	-8.66677	-0.398419	0.00214545		CDC40			ENST00000520615	protein_coding	TACC1	transforming acidic coiled-coil containing protein 1 [Source:HGNC Symbol;Acc:HGNC:11522]	-8.50634	-0.551233	0.0338054		ADAMTS14
ENST00000477024	nonsense_mediated_decay	CACNA2D3	calcium voltage-gated channel auxiliary subunit alpha2delta 3 [Source:HGNC Symbol;Acc:HGNC:15460]	-8.6599	-0.402851	0.0312178		LCLAT1			ENST00000559087	protein_coding	BMP4	bone morphogenetic protein 4 [Source:HGNC Symbol;Acc:HGNC:1071]	-8.50534	-0.554528	0.0370401		PPP2R5C
ENST00000318024	protein_coding	USH1C	USH1 protein network component harmonin [Source:HGNC Symbol;Acc:HGNC:12597]	-8.64849	-0.420039	0.0352908		PTHLH			ENST00000344721	protein_coding	NR3C2	nuclear receptor subfamily 3 group C member 2 [Source:HGNC Symbol;Acc:HGNC:7979]	-8.47848	-0.572725	0.00302677		AR
ENST00000269812	protein_coding	PLPP2	phospholipid phosphatase 2 [Source:HGNC Symbol;Acc:HGNC:9230]	-8.64444	-0.40857	0.0393157		SH2B1			ENST00000347034	protein_coding	CAMKK2	calcium/calmodulin dependent protein kinase kinase 2 [Source:HGNC Symbol;Acc:HGNC:1470]	-8.47334	-0.575442	0.0312764		DNAJC27
ENST00000368930	protein_coding	CDC40	cell division cycle 40 [Source:HGNC Symbol;Acc:HGNC:17350]	-8.63418	-0.431162	0.0324435		CAPN10			ENST00000373208	protein_coding	ADAMTS14	ADAM metallopeptidase with thrombospondin type 1 motif 14 [Source:HGNC Symbol;Acc:HGNC:14899]	-8.46738	-0.548522	0.00273486		BCL2L13
ENST00000309052	protein_coding	LCLAT1	lysocardiolipin acyltransferase 1 [Source:HGNC Symbol;Acc:HGNC:26756]	-8.61556	-0.450971	0.0357159		ARNTL			ENST00000557268	protein_coding	PPP2R5C	protein phosphatase 2 regulatory subunit B'gamma [Source:HGNC Symbol;Acc:HGNC:9311]	-8.4419	-0.595373	0.0285114		PHLDB2
ENST00000567169	protein_coding	ZNF423	zinc finger protein 423 [Source:HGNC Symbol;Acc:HGNC:16762]	-8.60205	-0.446521	0.0282597		PAX8			ENST00000396044	protein_coding	AR	androgen receptor [Source:HGNC Symbol;Acc:HGNC:644]	-8.44062	-0.609666	0.0323078		IMPDH1
ENST00000535992	protein_coding	PTHLH	parathyroid hormone like hormone [Source:HGNC Symbol;Acc:HGNC:9607]	-8.57756	-0.489111	0.0445301		TACC1			ENST00000534855	protein_coding	DNAJC27	DnaJ heat shock protein family (Hsp40) member C27 [Source:HGNC Symbol;Acc:HGNC:30290]	-8.43993	-0.604359	0.00271199		UNC50
ENST00000618521	protein_coding	SH2B1	SH2B adaptor protein 1 [Source:HGNC Symbol;Acc:HGNC:30417]	-8.57314	-0.476926	0.00240382		BMP4			ENST00000543133	protein_coding	BCL2L13	BCL2 like 13 [Source:HGNC Symbol;Acc:HGNC:17164]	-8.43741	-0.564515	0.0305809		MAF1
ENST00000391983	nonsense_mediated_decay	CAPN10	calpain 10 [Source:HGNC Symbol;Acc:HGNC:1477]	-8.56179	-0.498142	0.00464945		ERBB3			ENST00000495180	protein_coding	PHLDB2	pleckstrin homology like domain family B member 2 [Source:HGNC Symbol;Acc:HGNC:29573]	-8.4085	-0.643991	0.0365049		QKI
ENST00000389707	protein_coding	ARNTL	aryl hydrocarbon receptor nuclear translocator like [Source:HGNC Symbol;Acc:HGNC:701]	-8.53311	-0.511564	0.0281694		NR3C2			ENST00000480861	protein_coding	IMPDH1	inosine monophosphate dehydrogenase 1 [Source:HGNC Symbol;Acc:HGNC:6052]	-8.39815	-0.654286	0.0376562		NDRG1
ENST00000429538	protein_coding	PAX8	paired box 8 [Source:HGNC Symbol;Acc:HGNC:8622]	-8.51417	-0.542876	0.0329424		CAMKK2			ENST00000409347	protein_coding	UNC50	unc-50 inner nuclear membrane RNA binding protein [Source:HGNC Symbol;Acc:HGNC:16046]	-8.39639	-0.645236	0.00204467		INSIG1
ENST00000520615	protein_coding	TACC1	transforming acidic coiled-coil containing protein 1 [Source:HGNC Symbol;Acc:HGNC:11522]	-8.50634	-0.551233	0.0338054		ADAMTS14			ENST00000532522	protein_coding	MAF1	MAF1 homolog, negative regulator of RNA polymerase III [Source:HGNC Symbol;Acc:HGNC:24966]	-8.38185	-0.670533	0.0400914		ACVR1B
ENST00000559087	protein_coding	BMP4	bone morphogenetic protein 4 [Source:HGNC Symbol;Acc:HGNC:1071]	-8.50534	-0.554528	0.0370401		PPP2R5C			ENST00000424802	protein_coding	QKI	QKI, KH domain containing RNA binding [Source:HGNC Symbol;Acc:HGNC:21100]	-8.37466	-0.657446	0.0331917		COL6A2
ENST00000551085	nonsense_mediated_decay	ERBB3	erb-b2 receptor tyrosine kinase 3 [Source:HGNC Symbol;Acc:HGNC:3431]	-8.48722	-0.552592	0.0275967		AR			ENST00000537882	protein_coding	NDRG1	N-myc downstream regulated 1 [Source:HGNC Symbol;Acc:HGNC:7679]	-8.36406	-0.687157	0.0404696		ZNF404
ENST00000344721	protein_coding	NR3C2	nuclear receptor subfamily 3 group C member 2 [Source:HGNC Symbol;Acc:HGNC:7979]	-8.47848	-0.572725	0.00302677		DNAJC27			ENST00000344756	protein_coding	INSIG1	insulin induced gene 1 [Source:HGNC Symbol;Acc:HGNC:6083]	-8.35447	-0.674685	0.0278353		GABPB1
ENST00000347034	protein_coding	CAMKK2	calcium/calmodulin dependent protein kinase kinase 2 [Source:HGNC Symbol;Acc:HGNC:1470]	-8.47334	-0.575442	0.0312764		BCL2L13			ENST00000429677	protein_coding	PRSS3	serine protease 3 [Source:HGNC Symbol;Acc:HGNC:9486]	-8.35364	3.25662	0.0223077		SMARCA2
ENST00000373208	protein_coding	ADAMTS14	ADAM metallopeptidase with thrombospondin type 1 motif 14 [Source:HGNC Symbol;Acc:HGNC:14899]	-8.46738	-0.548522	0.00273486		PKD1			ENST00000542485	protein_coding	ACVR1B	activin A receptor type 1B [Source:HGNC Symbol;Acc:HGNC:172]	-8.35092	-0.685797	0.00164139		ABHD2
ENST00000557268	protein_coding	PPP2R5C	protein phosphatase 2 regulatory subunit B'gamma [Source:HGNC Symbol;Acc:HGNC:9311]	-8.4419	-0.595373	0.0285114		PHLDB2			ENST00000409416	protein_coding	COL6A2	collagen type VI alpha 2 chain [Source:HGNC Symbol;Acc:HGNC:2212]	-8.33332	-0.712721	0.0360166		EEF1D
ENST00000396044	protein_coding	AR	androgen receptor [Source:HGNC Symbol;Acc:HGNC:644]	-8.44062	-0.609666	0.0323078		IMPDH1			ENST00000324394	protein_coding	ZNF404	zinc finger protein 404 [Source:HGNC Symbol;Acc:HGNC:19417]	-8.32446	-0.70754	0.00231958		PPP6R3
ENST00000534855	protein_coding	DNAJC27	DnaJ heat shock protein family (Hsp40) member C27 [Source:HGNC Symbol;Acc:HGNC:30290]	-8.43993	-0.604359	0.00271199		UNC50			ENST00000429662	protein_coding	GABPB1	GA binding protein transcription factor subunit beta 1 [Source:HGNC Symbol;Acc:HGNC:4074]	-8.31653	-0.730658	0.0128352		ZNF197
ENST00000543133	protein_coding	BCL2L13	BCL2 like 13 [Source:HGNC Symbol;Acc:HGNC:17164]	-8.43741	-0.564515	0.0305809		MAF1			ENST00000382185	protein_coding	SMARCA2	SWI/SNF related, matrix associated, actin dependent regulator of chromatin, subfamily a, member 2 [Source:HGNC Symbol;Acc:HGNC:11098]	-8.31532	-0.721125	0.0340584		SYT4
ENST00000562297	retained_intron	PKD1	polycystin 1, transient receptor potential channel interacting [Source:HGNC Symbol;Acc:HGNC:9008]	-8.43121	-0.60404	0.027727		RNF212			ENST00000617618	protein_coding	NLRP1	NLR family pyrin domain containing 1 [Source:HGNC Symbol;Acc:HGNC:14374]	-8.31518	-0.730293	0.0370243		FDXR
ENST00000495180	protein_coding	PHLDB2	pleckstrin homology like domain family B member 2 [Source:HGNC Symbol;Acc:HGNC:29573]	-8.4085	-0.643991	0.0365049		QKI			ENST00000565973	protein_coding	ABHD2	abhydrolase domain containing 2 [Source:HGNC Symbol;Acc:HGNC:18717]	-8.30618	-0.741405	0.0425162		GOPC
ENST00000480861	protein_coding	IMPDH1	inosine monophosphate dehydrogenase 1 [Source:HGNC Symbol;Acc:HGNC:6052]	-8.39815	-0.654286	0.0376562		NDRG1			ENST00000419152	protein_coding	EEF1D	eukaryotic translation elongation factor 1 delta [Source:HGNC Symbol;Acc:HGNC:3211]	-8.30062	-0.729911	0.00193077		TXNRD2
ENST00000409347	protein_coding	UNC50	unc-50 inner nuclear membrane RNA binding protein [Source:HGNC Symbol;Acc:HGNC:16046]	-8.39639	-0.645236	0.00204467		INSIG1			ENST00000529710	protein_coding	PPP6R3	protein phosphatase 6 regulatory subunit 3 [Source:HGNC Symbol;Acc:HGNC:1173]	-8.29387	-0.747323	0.0349028		SORCS3
ENST00000532522	protein_coding	MAF1	MAF1 homolog, negative regulator of RNA polymerase III [Source:HGNC Symbol;Acc:HGNC:24966]	-8.38185	-0.670533	0.0400914		ACVR1B			ENST00000383744	protein_coding	ZNF197	zinc finger protein 197 [Source:HGNC Symbol;Acc:HGNC:12988]	-8.28587	-0.747379	0.00227578		ALG13
ENST00000503206	processed_transcript	RNF212	ring finger protein 212 [Source:HGNC Symbol;Acc:HGNC:27729]	-8.37695	-0.652971	0.0223256		BLMH			ENST00000255224	protein_coding	SYT4	synaptotagmin 4 [Source:HGNC Symbol;Acc:HGNC:11512]	-8.266	0.916988	0.0411215		LUC7L
ENST00000424802	protein_coding	QKI	QKI, KH domain containing RNA binding [Source:HGNC Symbol;Acc:HGNC:21100]	-8.37466	-0.657446	0.0331917		COL6A2			ENST00000442102	protein_coding	FDXR	ferredoxin reductase [Source:HGNC Symbol;Acc:HGNC:3642]	-8.24478	-0.784334	0.0353474		AMPD2
ENST00000537882	protein_coding	NDRG1	N-myc downstream regulated 1 [Source:HGNC Symbol;Acc:HGNC:7679]	-8.36406	-0.687157	0.0404696		ZNF404			ENST00000368498	protein_coding	GOPC	golgi associated PDZ and coiled-coil motif containing [Source:HGNC Symbol;Acc:HGNC:17643]	-8.22616	-0.791828	0.0304244		RIOK3
ENST00000344756	protein_coding	INSIG1	insulin induced gene 1 [Source:HGNC Symbol;Acc:HGNC:6083]	-8.35447	-0.674685	0.0278353		GABPB1			ENST00000485358	protein_coding	TXNRD2	thioredoxin reductase 2 [Source:HGNC Symbol;Acc:HGNC:18155]	-8.2197	-0.807671	0.00492408		EXOC7
ENST00000429677	protein_coding	PRSS3	serine protease 3 [Source:HGNC Symbol;Acc:HGNC:9486]	-8.35364	3.25662	0.0223077		SMARCA2			ENST00000369699	protein_coding	SORCS3	sortilin related VPS10 domain containing receptor 3 [Source:HGNC Symbol;Acc:HGNC:16699]	-8.20547	-0.815261	0.00302718		CCNA2
ENST00000542485	protein_coding	ACVR1B	activin A receptor type 1B [Source:HGNC Symbol;Acc:HGNC:172]	-8.35092	-0.685797	0.00164139		ABHD2			ENST00000251943	protein_coding	ALG13	ALG13 UDP-N-acetylglucosaminyltransferase subunit [Source:HGNC Symbol;Acc:HGNC:30881]	-8.1885	-0.836328	0.0337856		SLC6A20
ENST00000578090	nonsense_mediated_decay	BLMH	bleomycin hydrolase [Source:HGNC Symbol;Acc:HGNC:1059]	-8.33511	-0.700468	0.0354252		EEF1D			ENST00000397780	protein_coding	LUC7L	LUC7 like [Source:HGNC Symbol;Acc:HGNC:6723]	-8.17011	-0.843127	0.0358009		HNF4A
ENST00000409416	protein_coding	COL6A2	collagen type VI alpha 2 chain [Source:HGNC Symbol;Acc:HGNC:2212]	-8.33332	-0.712721	0.0360166		PPP6R3			ENST00000528454	protein_coding	AMPD2	adenosine monophosphate deaminase 2 [Source:HGNC Symbol;Acc:HGNC:469]	-8.11816	-0.893202	0.00427487		FAM210A
ENST00000324394	protein_coding	ZNF404	zinc finger protein 404 [Source:HGNC Symbol;Acc:HGNC:19417]	-8.32446	-0.70754	0.00231958		ZNF197			ENST00000577501	protein_coding	RIOK3	RIO kinase 3 [Source:HGNC Symbol;Acc:HGNC:11451]	-8.10997	-0.909139	0.0358608		SLC4A8
ENST00000429662	protein_coding	GABPB1	GA binding protein transcription factor subunit beta 1 [Source:HGNC Symbol;Acc:HGNC:4074]	-8.31653	-0.730658	0.0128352		SYT4			ENST00000335146	protein_coding	EXOC7	exocyst complex component 7 [Source:HGNC Symbol;Acc:HGNC:23214]	-8.10258	-0.913559	0.00311939		DDIAS
ENST00000382185	protein_coding	SMARCA2	SWI/SNF related, matrix associated, actin dependent regulator of chromatin, subfamily a, member 2 [Source:HGNC Symbol;Acc:HGNC:11098]	-8.31532	-0.721125	0.0340584		MYO18A			ENST00000618014	protein_coding	CCNA2	cyclin A2 [Source:HGNC Symbol;Acc:HGNC:1578]	-8.09964	1.74284	0.0188008		PNKD
ENST00000617618	protein_coding	NLRP1	NLR family pyrin domain containing 1 [Source:HGNC Symbol;Acc:HGNC:14374]	-8.31518	-0.730293	0.0370243		FDXR			ENST00000353278	protein_coding	SLC6A20	solute carrier family 6 member 20 [Source:HGNC Symbol;Acc:HGNC:30927]	-8.0844	-0.939991	0.0374728		ANO9
ENST00000565973	protein_coding	ABHD2	abhydrolase domain containing 2 [Source:HGNC Symbol;Acc:HGNC:18717]	-8.30618	-0.741405	0.0425162		GOPC			ENST00000316673	protein_coding	HNF4A	hepatocyte nuclear factor 4 alpha [Source:HGNC Symbol;Acc:HGNC:5024]	-8.08297	-0.926825	0.00282038		SLCO2B1
ENST00000419152	protein_coding	EEF1D	eukaryotic translation elongation factor 1 delta [Source:HGNC Symbol;Acc:HGNC:3211]	-8.30062	-0.729911	0.00193077		TXNRD2			ENST00000322247	protein_coding	FAM210A	family with sequence similarity 210 member A [Source:HGNC Symbol;Acc:HGNC:28346]	-8.06732	-0.943094	0.0387546		AKAP7
ENST00000529710	protein_coding	PPP6R3	protein phosphatase 6 regulatory subunit 3 [Source:HGNC Symbol;Acc:HGNC:1173]	-8.29387	-0.747323	0.0349028		SORCS3			ENST00000358657	protein_coding	SLC4A8	solute carrier family 4 member 8 [Source:HGNC Symbol;Acc:HGNC:11034]	-8.06173	-0.963252	0.0400934		PSMD5
ENST00000383744	protein_coding	ZNF197	zinc finger protein 197 [Source:HGNC Symbol;Acc:HGNC:12988]	-8.28587	-0.747379	0.00227578		HLA-F			ENST00000545322	protein_coding	RBIS	ribosomal biogenesis factor [Source:HGNC Symbol;Acc:HGNC:32235]	-8.06124	-0.962447	0.0387217		P2RX5
ENST00000255224	protein_coding	SYT4	synaptotagmin 4 [Source:HGNC Symbol;Acc:HGNC:11512]	-8.266	0.916988	0.0411215		TARS1			ENST00000528759	protein_coding	DDIAS	DNA damage induced apoptosis suppressor [Source:HGNC Symbol;Acc:HGNC:26351]	-8.05509	-0.970301	0.041489		DSCAM
ENST00000546105	processed_transcript	MYO18A	myosin XVIIIA [Source:HGNC Symbol;Acc:HGNC:31104]	-8.24623	-0.791176	0.0353582		ALG13			ENST00000273077	protein_coding	PNKD	PNKD metallo-beta-lactamase domain containing [Source:HGNC Symbol;Acc:HGNC:9153]	-8.04794	-0.957925	0.04233		ZNF804A
ENST00000442102	protein_coding	FDXR	ferredoxin reductase [Source:HGNC Symbol;Acc:HGNC:3642]	-8.24478	-0.784334	0.0353474		MAPKBP1			ENST00000332826	protein_coding	ANO9	anoctamin 9 [Source:HGNC Symbol;Acc:HGNC:20679]	-8.0471	-0.977322	0.0144733		ATXN7L3
ENST00000368498	protein_coding	GOPC	golgi associated PDZ and coiled-coil motif containing [Source:HGNC Symbol;Acc:HGNC:17643]	-8.22616	-0.791828	0.0304244		LUC7L			ENST00000289575	protein_coding	SLCO2B1	solute carrier organic anion transporter family member 2B1 [Source:HGNC Symbol;Acc:HGNC:10962]	-8.04688	-0.979853	0.0196777		EN2
ENST00000485358	protein_coding	TXNRD2	thioredoxin reductase 2 [Source:HGNC Symbol;Acc:HGNC:18155]	-8.2197	-0.807671	0.00492408		AMPD2			ENST00000263050	protein_coding	AKAP7	A-kinase anchoring protein 7 [Source:HGNC Symbol;Acc:HGNC:377]	-8.03436	-0.973388	0.0385754		BNC2
ENST00000369699	protein_coding	SORCS3	sortilin related VPS10 domain containing receptor 3 [Source:HGNC Symbol;Acc:HGNC:16699]	-8.20547	-0.815261	0.00302718		BTBD7			ENST00000373904	protein_coding	PSMD5	proteasome 26S subunit, non-ATPase 5 [Source:HGNC Symbol;Acc:HGNC:9563]	-8.01149	-1.00982	0.0417889		E2F6
ENST00000489502	processed_transcript	HLA-F	major histocompatibility complex, class I, F [Source:HGNC Symbol;Acc:HGNC:4963]	-8.19831	-0.832298	0.00583257		RIOK3			ENST00000552050	protein_coding	P2RX5	purinergic receptor P2X 5 [Source:HGNC Symbol;Acc:HGNC:8536]	-8.00993	-0.997745	0.0356476		ZNF24
ENST00000509731	nonsense_mediated_decay	TARS1	threonyl-tRNA synthetase 1 [Source:HGNC Symbol;Acc:HGNC:11572]	-8.19711	-0.832548	0.00333337		EXOC7			ENST00000617870	protein_coding	DSCAM	DS cell adhesion molecule [Source:HGNC Symbol;Acc:HGNC:3039]	-7.99296	-1.01494	0.00447813		DDX27
ENST00000251943	protein_coding	ALG13	ALG13 UDP-N-acetylglucosaminyltransferase subunit [Source:HGNC Symbol;Acc:HGNC:30881]	-8.1885	-0.836328	0.0337856		MTUS1			ENST00000302277	protein_coding	ZNF804A	zinc finger protein 804A [Source:HGNC Symbol;Acc:HGNC:21711]	-7.98492	-1.02506	0.00532289		ZFX
ENST00000512970	nonsense_mediated_decay	MAPKBP1	mitogen-activated protein kinase binding protein 1 [Source:HGNC Symbol;Acc:HGNC:29536]	-8.17851	-0.856015	0.0381467		CCNA2			ENST00000591295	protein_coding	ATXN7L3	ataxin 7 like 3 [Source:HGNC Symbol;Acc:HGNC:25416]	-7.98333	-1.03538	0.0418816		SLC19A2
ENST00000397780	protein_coding	LUC7L	LUC7 like [Source:HGNC Symbol;Acc:HGNC:6723]	-8.17011	-0.843127	0.0358009		SLC6A20			ENST00000297375	protein_coding	EN2	engrailed homeobox 2 [Source:HGNC Symbol;Acc:HGNC:3343]	-7.9825	0.693733	0.0443141		RNF145
ENST00000528454	protein_coding	AMPD2	adenosine monophosphate deaminase 2 [Source:HGNC Symbol;Acc:HGNC:469]	-8.11816	-0.893202	0.00427487		HNF4A			ENST00000418777	protein_coding	BNC2	basonuclin 2 [Source:HGNC Symbol;Acc:HGNC:30988]	-7.93578	-1.07179	0.0379909		EDA2R
ENST00000355125	nonsense_mediated_decay	BTBD7	BTB domain containing 7 [Source:HGNC Symbol;Acc:HGNC:18269]	-8.1174	-0.887412	0.0346811		FAM210A			ENST00000546212	protein_coding	E2F6	E2F transcription factor 6 [Source:HGNC Symbol;Acc:HGNC:3120]	-7.93184	-1.06602	0.0391956		ARHGEF28
ENST00000577501	protein_coding	RIOK3	RIO kinase 3 [Source:HGNC Symbol;Acc:HGNC:11451]	-8.10997	-0.909139	0.0358608		SLC4A8			ENST00000590140	protein_coding	ZNF24	zinc finger protein 24 [Source:HGNC Symbol;Acc:HGNC:13032]	-7.9149	-1.09106	0.0383942		LSS
ENST00000335146	protein_coding	EXOC7	exocyst complex component 7 [Source:HGNC Symbol;Acc:HGNC:23214]	-8.10258	-0.913559	0.00311939		DDIAS			ENST00000622530	protein_coding	DDX27	DEAD-box helicase 27 [Source:HGNC Symbol;Acc:HGNC:15837]	-7.91404	-1.07012	0.0320401		C1orf198
ENST00000523718	retained_intron	MTUS1	microtubule associated scaffold protein 1 [Source:HGNC Symbol;Acc:HGNC:29789]	-8.10025	-0.908115	0.00388869		PNKD			ENST00000511747	protein_coding	SH3BP2	SH3 domain binding protein 2 [Source:HGNC Symbol;Acc:HGNC:10825]	-7.91332	-1.0745	0.0414292		AGAP1
ENST00000618014	protein_coding	CCNA2	cyclin A2 [Source:HGNC Symbol;Acc:HGNC:1578]	-8.09964	1.74284	0.0188008		ANO9			ENST00000338565	protein_coding	ZFX	zinc finger protein X-linked [Source:HGNC Symbol;Acc:HGNC:12869]	-7.90314	-1.07757	0.0399646		LZTS3
ENST00000353278	protein_coding	SLC6A20	solute carrier family 6 member 20 [Source:HGNC Symbol;Acc:HGNC:30927]	-8.0844	-0.939991	0.0374728		SLCO2B1			ENST00000367804	protein_coding	SLC19A2	solute carrier family 19 member 2 [Source:HGNC Symbol;Acc:HGNC:10938]	-7.89353	-1.08763	0.0324946		WDR81
ENST00000316673	protein_coding	HNF4A	hepatocyte nuclear factor 4 alpha [Source:HGNC Symbol;Acc:HGNC:5024]	-8.08297	-0.926825	0.00282038		ABHD16A			ENST00000520638	protein_coding	RNF145	ring finger protein 145 [Source:HGNC Symbol;Acc:HGNC:20853]	-7.88512	-1.09446	0.0337792		SAMD4B
ENST00000322247	protein_coding	FAM210A	family with sequence similarity 210 member A [Source:HGNC Symbol;Acc:HGNC:28346]	-8.06732	-0.943094	0.0387546		AKAP7			ENST00000396050	protein_coding	EDA2R	ectodysplasin A2 receptor [Source:HGNC Symbol;Acc:HGNC:17756]	-7.88487	-1.10442	0.0056523		ADGRB2
ENST00000358657	protein_coding	SLC4A8	solute carrier family 4 member 8 [Source:HGNC Symbol;Acc:HGNC:11034]	-8.06173	-0.963252	0.0400934		ERH			ENST00000426542	protein_coding	ARHGEF28	Rho guanine nucleotide exchange factor 28 [Source:HGNC Symbol;Acc:HGNC:30322]	-7.88466	0.296304	0.000943031		ELFN2
ENST00000545322	protein_coding	RBIS	ribosomal biogenesis factor [Source:HGNC Symbol;Acc:HGNC:32235]	-8.06124	-0.962447	0.0387217		PSMD5			ENST00000356396	protein_coding	LSS	lanosterol synthase [Source:HGNC Symbol;Acc:HGNC:6708]	-7.87355	-1.13617	0.0460114		SYK
ENST00000528759	protein_coding	DDIAS	DNA damage induced apoptosis suppressor [Source:HGNC Symbol;Acc:HGNC:26351]	-8.05509	-0.970301	0.041489		P2RX5			ENST00000427697	protein_coding	C1orf198	chromosome 1 open reading frame 198 [Source:HGNC Symbol;Acc:HGNC:25900]	-7.85251	-1.12436	0.0327401		CYLD
ENST00000273077	protein_coding	PNKD	PNKD metallo-beta-lactamase domain containing [Source:HGNC Symbol;Acc:HGNC:9153]	-8.04794	-0.957925	0.04233		DSCAM			ENST00000304032	protein_coding	AGAP1	ArfGAP with GTPase domain, ankyrin repeat and PH domain 1 [Source:HGNC Symbol;Acc:HGNC:16922]	-7.84946	0.136043	0.0423102		CELF4
ENST00000332826	protein_coding	ANO9	anoctamin 9 [Source:HGNC Symbol;Acc:HGNC:20679]	-8.0471	-0.977322	0.0144733		ZNF804A			ENST00000360342	protein_coding	LZTS3	leucine zipper tumor suppressor family member 3 [Source:HGNC Symbol;Acc:HGNC:30139]	-7.84682	-1.13175	0.0482091		ZFYVE27
ENST00000289575	protein_coding	SLCO2B1	solute carrier organic anion transporter family member 2B1 [Source:HGNC Symbol;Acc:HGNC:10962]	-8.04688	-0.979853	0.0196777		ATXN7L3			ENST00000262467	protein_coding	NLRP1	NLR family pyrin domain containing 1 [Source:HGNC Symbol;Acc:HGNC:14374]	-7.8438	-1.16358	0.0472776		MTHFR
ENST00000495769	nonsense_mediated_decay	ABHD16A	abhydrolase domain containing 16A [Source:HGNC Symbol;Acc:HGNC:13921]	-8.04073	-0.96965	0.00305733		EN2			ENST00000437219	protein_coding	WDR81	WD repeat domain 81 [Source:HGNC Symbol;Acc:HGNC:26600]	-7.83842	-1.16405	0.0418191		ROBO4
ENST00000263050	protein_coding	AKAP7	A-kinase anchoring protein 7 [Source:HGNC Symbol;Acc:HGNC:377]	-8.03436	-0.973388	0.0385754		BNC2			ENST00000596368	protein_coding	SAMD4B	sterile alpha motif domain containing 4B [Source:HGNC Symbol;Acc:HGNC:25492]	-7.82833	-1.15185	0.0480527		LMNA
ENST00000216520	processed_transcript	ERH	ERH mRNA splicing and mitosis factor [Source:HGNC Symbol;Acc:HGNC:3447]	-8.01221	0.0133499	0.0161841		E2F6			ENST00000398547	protein_coding	ADGRB2	adhesion G protein-coupled receptor B2 [Source:HGNC Symbol;Acc:HGNC:944]	-7.82433	-1.16392	0.0378028		PEX5L
ENST00000373904	protein_coding	PSMD5	proteasome 26S subunit, non-ATPase 5 [Source:HGNC Symbol;Acc:HGNC:9563]	-8.01149	-1.00982	0.0417889		ZNF24			ENST00000613079	protein_coding	ELFN2	extracellular leucine rich repeat and fibronectin type III domain containing 2 [Source:HGNC Symbol;Acc:HGNC:29396]	-7.82	-1.15888	0.00538284		ADHFE1
ENST00000552050	protein_coding	P2RX5	purinergic receptor P2X 5 [Source:HGNC Symbol;Acc:HGNC:8536]	-8.00993	-0.997745	0.0356476		DDX27			ENST00000375751	protein_coding	SYK	spleen associated tyrosine kinase [Source:HGNC Symbol;Acc:HGNC:11491]	-7.81363	-1.17925	0.0391551		PTS
ENST00000617870	protein_coding	DSCAM	DS cell adhesion molecule [Source:HGNC Symbol;Acc:HGNC:3039]	-7.99296	-1.01494	0.00447813		ZFX			ENST00000564326	protein_coding	CYLD	CYLD lysine 63 deubiquitinase [Source:HGNC Symbol;Acc:HGNC:2584]	-7.79751	-1.17174	0.0339247		LRRC20
ENST00000302277	protein_coding	ZNF804A	zinc finger protein 804A [Source:HGNC Symbol;Acc:HGNC:21711]	-7.98492	-1.02506	0.00532289		RALB			ENST00000588591	protein_coding	CELF4	CUGBP Elav-like family member 4 [Source:HGNC Symbol;Acc:HGNC:14015]	-7.78825	-1.17971	0.0342784		TNNT3
ENST00000591295	protein_coding	ATXN7L3	ataxin 7 like 3 [Source:HGNC Symbol;Acc:HGNC:25416]	-7.98333	-1.03538	0.0418816		SLC19A2			ENST00000423811	protein_coding	ZFYVE27	zinc finger FYVE-type containing 27 [Source:HGNC Symbol;Acc:HGNC:26559]	-7.77389	-1.21667	0.0397461		NCAPH
ENST00000297375	protein_coding	EN2	engrailed homeobox 2 [Source:HGNC Symbol;Acc:HGNC:3343]	-7.9825	0.693733	0.0443141		RNF145			ENST00000376583	protein_coding	MTHFR	methylenetetrahydrofolate reductase [Source:HGNC Symbol;Acc:HGNC:7436]	-7.76955	2.52627	0.00199413		ACTN1
ENST00000418777	protein_coding	BNC2	basonuclin 2 [Source:HGNC Symbol;Acc:HGNC:30988]	-7.93578	-1.07179	0.0379909		EDA2R			ENST00000533054	protein_coding	ROBO4	roundabout guidance receptor 4 [Source:HGNC Symbol;Acc:HGNC:17985]	-7.76274	-1.22687	0.0403322		ARFRP1
ENST00000546212	protein_coding	E2F6	E2F transcription factor 6 [Source:HGNC Symbol;Acc:HGNC:3120]	-7.93184	-1.06602	0.0391956		ARHGEF28			ENST00000504687	protein_coding	LMNA	lamin A/C [Source:HGNC Symbol;Acc:HGNC:6636]	-7.74926	-1.23842	0.00858719		FAM53A
ENST00000590140	protein_coding	ZNF24	zinc finger protein 24 [Source:HGNC Symbol;Acc:HGNC:13032]	-7.9149	-1.09106	0.0383942		LSS			ENST00000392649	protein_coding	PEX5L	peroxisomal biogenesis factor 5 like [Source:HGNC Symbol;Acc:HGNC:30024]	-7.74342	0.43411	0.0100457		POTEJ
ENST00000622530	protein_coding	DDX27	DEAD-box helicase 27 [Source:HGNC Symbol;Acc:HGNC:15837]	-7.91404	-1.07012	0.0320401		C1orf198			ENST00000396623	protein_coding	ADHFE1	alcohol dehydrogenase iron containing 1 [Source:HGNC Symbol;Acc:HGNC:16354]	-7.74006	-1.24306	0.0391779		FAM86B2
ENST00000511747	protein_coding	SH3BP2	SH3 domain binding protein 2 [Source:HGNC Symbol;Acc:HGNC:10825]	-7.91332	-1.0745	0.0414292		TMBIM1			ENST00000524931	protein_coding	PTS	6-pyruvoyltetrahydropterin synthase [Source:HGNC Symbol;Acc:HGNC:9689]	-7.72287	-1.23605	0.0369234		LUZP1
ENST00000338565	protein_coding	ZFX	zinc finger protein X-linked [Source:HGNC Symbol;Acc:HGNC:12869]	-7.90314	-1.07757	0.0399646		AGAP1			ENST00000395011	protein_coding	LRRC20	leucine rich repeat containing 20 [Source:HGNC Symbol;Acc:HGNC:23421]	-7.69911	-1.26099	0.0498508		SYTL5
ENST00000470417	processed_transcript	RALB	RAS like proto-oncogene B [Source:HGNC Symbol;Acc:HGNC:9840]	-7.89606	-1.08392	0.0388145		LZTS3			ENST00000278317	protein_coding	TNNT3	troponin T3, fast skeletal type [Source:HGNC Symbol;Acc:HGNC:11950]	-7.69856	-1.28168	0.0400993		PACC1
ENST00000367804	protein_coding	SLC19A2	solute carrier family 19 member 2 [Source:HGNC Symbol;Acc:HGNC:10938]	-7.89353	-1.08763	0.0324946		WDR81			ENST00000427946	protein_coding	NCAPH	non-SMC condensin I complex subunit H [Source:HGNC Symbol;Acc:HGNC:1112]	-7.6978	-1.23035	0.0127148		ADAM15
ENST00000520638	protein_coding	RNF145	ring finger protein 145 [Source:HGNC Symbol;Acc:HGNC:20853]	-7.88512	-1.09446	0.0337792		SAMD4B			ENST00000376839	protein_coding	ACTN1	actinin alpha 1 [Source:HGNC Symbol;Acc:HGNC:163]	-7.69455	-1.2637	0.0372517		H3-3B
ENST00000396050	protein_coding	EDA2R	ectodysplasin A2 receptor [Source:HGNC Symbol;Acc:HGNC:17756]	-7.88487	-1.10442	0.0056523		ADGRB2			ENST00000619493	protein_coding	ARFRP1	ADP ribosylation factor related protein 1 [Source:HGNC Symbol;Acc:HGNC:662]	-7.67353	-1.29232	0.00915373		BAIAP2
ENST00000426542	protein_coding	ARHGEF28	Rho guanine nucleotide exchange factor 28 [Source:HGNC Symbol;Acc:HGNC:30322]	-7.88466	0.296304	0.000943031		BMP1			ENST00000308132	protein_coding	FAM53A	family with sequence similarity 53 member A [Source:HGNC Symbol;Acc:HGNC:31860]	-7.663	-1.3062	0.00554954		ANK1
ENST00000356396	protein_coding	LSS	lanosterol synthase [Source:HGNC Symbol;Acc:HGNC:6708]	-7.87355	-1.13617	0.0460114		ELFN2			ENST00000409602	protein_coding	POTEJ	POTE ankyrin domain family member J [Source:HGNC Symbol;Acc:HGNC:37094]	-7.63457	0.91559	0.00671525		APOL3
ENST00000427697	protein_coding	C1orf198	chromosome 1 open reading frame 198 [Source:HGNC Symbol;Acc:HGNC:25900]	-7.85251	-1.12436	0.0327401		SYK			ENST00000309608	protein_coding	FAM86B2	family with sequence similarity 86 member B2 [Source:HGNC Symbol;Acc:HGNC:32222]	-7.6338	-1.32788	0.00874143		TENM1
ENST00000495113	retained_intron	TMBIM1	transmembrane BAX inhibitor motif containing 1 [Source:HGNC Symbol;Acc:HGNC:23410]	-7.85165	-1.14575	0.00583108		IL31RA			ENST00000302291	protein_coding	LUZP1	leucine zipper protein 1 [Source:HGNC Symbol;Acc:HGNC:14985]	-7.63217	-1.34683	0.0441865		KIFC3
ENST00000304032	protein_coding	AGAP1	ArfGAP with GTPase domain, ankyrin repeat and PH domain 1 [Source:HGNC Symbol;Acc:HGNC:16922]	-7.84946	0.136043	0.0423102		CYLD			ENST00000456733	protein_coding	SYTL5	synaptotagmin like 5 [Source:HGNC Symbol;Acc:HGNC:15589]	-7.63148	0.303313	0.0167497		C1orf94
ENST00000360342	protein_coding	LZTS3	leucine zipper tumor suppressor family member 3 [Source:HGNC Symbol;Acc:HGNC:30139]	-7.84682	-1.13175	0.0482091		CELF4			ENST00000535273	protein_coding	PACC1	proton activated chloride channel 1 [Source:HGNC Symbol;Acc:HGNC:25593]	-7.6217	-1.32697	0.0388254		DOCK9
ENST00000262467	protein_coding	NLRP1	NLR family pyrin domain containing 1 [Source:HGNC Symbol;Acc:HGNC:14374]	-7.8438	-1.16358	0.0472776		ZFYVE27			ENST00000356955	protein_coding	ADAM15	ADAM metallopeptidase domain 15 [Source:HGNC Symbol;Acc:HGNC:193]	-7.61068	-1.35723	0.0407655		EEF2KMT
ENST00000437219	protein_coding	WDR81	WD repeat domain 81 [Source:HGNC Symbol;Acc:HGNC:26600]	-7.83842	-1.16405	0.0418191		MTHFR			ENST00000586607	protein_coding	H3-3B	H3.3 histone B [Source:HGNC Symbol;Acc:HGNC:4765]	-7.60733	-1.33904	0.0376808		ARNT
ENST00000596368	protein_coding	SAMD4B	sterile alpha motif domain containing 4B [Source:HGNC Symbol;Acc:HGNC:25492]	-7.82833	-1.15185	0.0480527		UBE2F			ENST00000575245	protein_coding	BAIAP2	BAR/IMD domain containing adaptor protein 2 [Source:HGNC Symbol;Acc:HGNC:947]	-7.59499	-1.37571	0.0426612		IL36B
ENST00000398547	protein_coding	ADGRB2	adhesion G protein-coupled receptor B2 [Source:HGNC Symbol;Acc:HGNC:944]	-7.82433	-1.16392	0.0378028		ROBO4			ENST00000347528	protein_coding	ANK1	ankyrin 1 [Source:HGNC Symbol;Acc:HGNC:492]	-7.59098	1.3366	0.00620022		GRAMD1B
ENST00000521385	nonsense_mediated_decay	BMP1	bone morphogenetic protein 1 [Source:HGNC Symbol;Acc:HGNC:1067]	-7.82244	-1.17238	0.0391953		LMNA			ENST00000349314	protein_coding	APOL3	apolipoprotein L3 [Source:HGNC Symbol;Acc:HGNC:14868]	-7.58763	-1.39072	0.0497767		ZBTB7C
ENST00000613079	protein_coding	ELFN2	extracellular leucine rich repeat and fibronectin type III domain containing 2 [Source:HGNC Symbol;Acc:HGNC:29396]	-7.82	-1.15888	0.00538284		PEX5L			ENST00000422452	protein_coding	TENM1	teneurin transmembrane protein 1 [Source:HGNC Symbol;Acc:HGNC:8117]	-7.58637	-0.259663	0.0363197		DMKN
ENST00000375751	protein_coding	SYK	spleen associated tyrosine kinase [Source:HGNC Symbol;Acc:HGNC:11491]	-7.81363	-1.17925	0.0391551		SMIM29			ENST00000465878	protein_coding	KIFC3	kinesin family member C3 [Source:HGNC Symbol;Acc:HGNC:6326]	-7.54152	-0.699498	0.00196892		SERPINB5
ENST00000396834	nonsense_mediated_decay	IL31RA	interleukin 31 receptor A [Source:HGNC Symbol;Acc:HGNC:18969]	-7.81334	-1.18108	0.039444		ADHFE1			ENST00000488417	protein_coding	C1orf94	chromosome 1 open reading frame 94 [Source:HGNC Symbol;Acc:HGNC:28250]	-7.48657	-1.43806	0.0489374		PSRC1
ENST00000564326	protein_coding	CYLD	CYLD lysine 63 deubiquitinase [Source:HGNC Symbol;Acc:HGNC:2584]	-7.79751	-1.17174	0.0339247		IQCB1			ENST00000376460	protein_coding	DOCK9	dedicator of cytokinesis 9 [Source:HGNC Symbol;Acc:HGNC:14132]	-7.47848	-1.43238	0.0421232		TTC8
ENST00000588591	protein_coding	CELF4	CUGBP Elav-like family member 4 [Source:HGNC Symbol;Acc:HGNC:14015]	-7.78825	-1.17971	0.0342784		PTS			ENST00000587133	protein_coding	EEF2KMT	eukaryotic elongation factor 2 lysine methyltransferase [Source:HGNC Symbol;Acc:HGNC:32221]	-7.46905	-1.47749	0.00725118		ADAM7
ENST00000423811	protein_coding	ZFYVE27	zinc finger FYVE-type containing 27 [Source:HGNC Symbol;Acc:HGNC:26559]	-7.77389	-1.21667	0.0397461		PREPL			ENST00000354396	protein_coding	ARNT	aryl hydrocarbon receptor nuclear translocator [Source:HGNC Symbol;Acc:HGNC:700]	-7.46185	-1.48823	0.0435928		NT5M
ENST00000376583	protein_coding	MTHFR	methylenetetrahydrofolate reductase [Source:HGNC Symbol;Acc:HGNC:7436]	-7.76955	2.52627	0.00199413		LRRC20			ENST00000327407	protein_coding	IL36B	interleukin 36 beta [Source:HGNC Symbol;Acc:HGNC:15564]	-7.44567	-1.50709	0.0452876		PAAF1
ENST00000433241	nonsense_mediated_decay	UBE2F	ubiquitin conjugating enzyme E2 F (putative) [Source:HGNC Symbol;Acc:HGNC:12480]	-7.76567	-1.21627	0.00449101		TNNT3			ENST00000322282	protein_coding	GRAMD1B	GRAM domain containing 1B [Source:HGNC Symbol;Acc:HGNC:29214]	-7.42125	-1.52694	0.045136		CIZ1
ENST00000533054	protein_coding	ROBO4	roundabout guidance receptor 4 [Source:HGNC Symbol;Acc:HGNC:17985]	-7.76274	-1.22687	0.0403322		NCAPH			ENST00000588982	protein_coding	ZBTB7C	zinc finger and BTB domain containing 7C [Source:HGNC Symbol;Acc:HGNC:31700]	-7.40677	-1.53229	0.044074		DIAPH1
ENST00000504687	protein_coding	LMNA	lamin A/C [Source:HGNC Symbol;Acc:HGNC:6636]	-7.74926	-1.23842	0.00858719		ACTN1			ENST00000436012	protein_coding	DMKN	dermokine [Source:HGNC Symbol;Acc:HGNC:25063]	-7.40202	-1.54803	0.0168604		TEX2
ENST00000392649	protein_coding	PEX5L	peroxisomal biogenesis factor 5 like [Source:HGNC Symbol;Acc:HGNC:30024]	-7.74342	0.43411	0.0100457		ARFRP1			ENST00000382771	protein_coding	SERPINB5	serpin family B member 5 [Source:HGNC Symbol;Acc:HGNC:8949]	-7.38877	-1.53946	0.046094		ANXA3
ENST00000413013	nonsense_mediated_decay	SMIM29	small integral membrane protein 29 [Source:HGNC Symbol;Acc:HGNC:1340]	-7.74327	-1.24008	0.00576919		FAM53A			ENST00000369903	protein_coding	PSRC1	proline and serine rich coiled-coil 1 [Source:HGNC Symbol;Acc:HGNC:24472]	-7.38876	-1.56052	0.0489498		MYBPC1
ENST00000396623	protein_coding	ADHFE1	alcohol dehydrogenase iron containing 1 [Source:HGNC Symbol;Acc:HGNC:16354]	-7.74006	-1.24306	0.0391779		POTEJ			ENST00000492072	protein_coding	CPA4	carboxypeptidase A4 [Source:HGNC Symbol;Acc:HGNC:15740]	-7.37719	0.519631	0.0231019		WARS1
ENST00000393650	nonsense_mediated_decay	IQCB1	IQ motif containing B1 [Source:HGNC Symbol;Acc:HGNC:28949]	-7.73339	-1.23074	0.0427818		FAM86B2			ENST00000338104	protein_coding	TTC8	tetratricopeptide repeat domain 8 [Source:HGNC Symbol;Acc:HGNC:20087]	-7.37556	-1.53196	0.0483927		SLC16A4
ENST00000524931	protein_coding	PTS	6-pyruvoyltetrahydropterin synthase [Source:HGNC Symbol;Acc:HGNC:9689]	-7.72287	-1.23605	0.0369234		LUZP1			ENST00000380789	protein_coding	ADAM7	ADAM metallopeptidase domain 7 [Source:HGNC Symbol;Acc:HGNC:214]	-7.31126	1.21353	0.0412101		JAG2
ENST00000425263	nonsense_mediated_decay	PREPL	prolyl endopeptidase like [Source:HGNC Symbol;Acc:HGNC:30228]	-7.70316	-1.25514	0.0346881		SYTL5			ENST00000616989	protein_coding	NT5M	5',3'-nucleotidase, mitochondrial [Source:HGNC Symbol;Acc:HGNC:15769]	-7.28574	-1.61133	0.0407057		CYFIP2
ENST00000395011	protein_coding	LRRC20	leucine rich repeat containing 20 [Source:HGNC Symbol;Acc:HGNC:23421]	-7.69911	-1.26099	0.0498508		PACC1			ENST00000542293	protein_coding	PAAF1	proteasomal ATPase associated factor 1 [Source:HGNC Symbol;Acc:HGNC:25687]	-7.27506	-1.62412	0.0100616		CDH23
ENST00000278317	protein_coding	TNNT3	troponin T3, fast skeletal type [Source:HGNC Symbol;Acc:HGNC:11950]	-7.69856	-1.28168	0.0400993		ADAM15			ENST00000372948	protein_coding	CIZ1	CDKN1A interacting zinc finger protein 1 [Source:HGNC Symbol;Acc:HGNC:16744]	-7.27477	-1.61888	0.0395702		P2RY2
ENST00000427946	protein_coding	NCAPH	non-SMC condensin I complex subunit H [Source:HGNC Symbol;Acc:HGNC:1112]	-7.6978	-1.23035	0.0127148		TINAGL1			ENST00000468119	protein_coding	DIAPH1	diaphanous related formin 1 [Source:HGNC Symbol;Acc:HGNC:2876]	-7.24758	-1.66646	0.045331		ACSL5
ENST00000376839	protein_coding	ACTN1	actinin alpha 1 [Source:HGNC Symbol;Acc:HGNC:163]	-7.69455	-1.2637	0.0372517		H3-3B			ENST00000583097	protein_coding	TEX2	testis expressed 2 [Source:HGNC Symbol;Acc:HGNC:30884]	-7.24175	-1.65023	0.0165595		LAMA3
ENST00000619493	protein_coding	ARFRP1	ADP ribosylation factor related protein 1 [Source:HGNC Symbol;Acc:HGNC:662]	-7.67353	-1.29232	0.00915373		BAIAP2			ENST00000503570	protein_coding	ANXA3	annexin A3 [Source:HGNC Symbol;Acc:HGNC:541]	-7.24027	-1.65638	0.0118628		PIK3CB
ENST00000308132	protein_coding	FAM53A	family with sequence similarity 53 member A [Source:HGNC Symbol;Acc:HGNC:31860]	-7.663	-1.3062	0.00554954		ANK1			ENST00000361685	protein_coding	MYBPC1	myosin binding protein C1 [Source:HGNC Symbol;Acc:HGNC:7549]	-7.23603	-1.67848	0.0458526		SCN4B
ENST00000409602	protein_coding	POTEJ	POTE ankyrin domain family member J [Source:HGNC Symbol;Acc:HGNC:37094]	-7.63457	0.91559	0.00671525		APOL3			ENST00000553395	protein_coding	WARS1	tryptophanyl-tRNA synthetase 1 [Source:HGNC Symbol;Acc:HGNC:12729]	-7.23572	-1.65347	0.0430016		GPHN
ENST00000309608	protein_coding	FAM86B2	family with sequence similarity 86 member B2 [Source:HGNC Symbol;Acc:HGNC:32222]	-7.6338	-1.32788	0.00874143		TENM1			ENST00000541986	protein_coding	SLC16A4	solute carrier family 16 member 4 [Source:HGNC Symbol;Acc:HGNC:10925]	-7.21367	-1.68266	0.0468115		RDH5
ENST00000302291	protein_coding	LUZP1	leucine zipper protein 1 [Source:HGNC Symbol;Acc:HGNC:14985]	-7.63217	-1.34683	0.0441865		FASN			ENST00000347004	protein_coding	JAG2	jagged canonical Notch ligand 2 [Source:HGNC Symbol;Acc:HGNC:6189]	-7.21014	2.04184	0.000715343		DENND3
ENST00000456733	protein_coding	SYTL5	synaptotagmin like 5 [Source:HGNC Symbol;Acc:HGNC:15589]	-7.63148	0.303313	0.0167497		TBCA			ENST00000175238	protein_coding	ADAM7	ADAM metallopeptidase domain 7 [Source:HGNC Symbol;Acc:HGNC:214]	-7.19867	1.9803	0.0409384		IL15RA
ENST00000535273	protein_coding	PACC1	proton activated chloride channel 1 [Source:HGNC Symbol;Acc:HGNC:25593]	-7.6217	-1.32697	0.0388254		DMKN			ENST00000435847	protein_coding	CYFIP2	cytoplasmic FMR1 interacting protein 2 [Source:HGNC Symbol;Acc:HGNC:13760]	-7.12634	-1.76617	0.0483427		CARD8
ENST00000356955	protein_coding	ADAM15	ADAM metallopeptidase domain 15 [Source:HGNC Symbol;Acc:HGNC:193]	-7.61068	-1.35723	0.0407655		AKR1A1			ENST00000622827	protein_coding	CDH23	cadherin related 23 [Source:HGNC Symbol;Acc:HGNC:13733]	-7.09528	1.57857	0.0474159		NTSR1
ENST00000478398	processed_transcript	TINAGL1	tubulointerstitial nephritis antigen like 1 [Source:HGNC Symbol;Acc:HGNC:19168]	-7.60845	0.224101	0.00273845		KIFC3			ENST00000393596	protein_coding	P2RY2	purinergic receptor P2Y2 [Source:HGNC Symbol;Acc:HGNC:8541]	-7.08816	-1.80221	0.0490084		KIAA0930
ENST00000586607	protein_coding	H3-3B	H3.3 histone B [Source:HGNC Symbol;Acc:HGNC:4765]	-7.60733	-1.33904	0.0376808		U2AF1			ENST00000354273	protein_coding	ACSL5	acyl-CoA synthetase long chain family member 5 [Source:HGNC Symbol;Acc:HGNC:16526]	-7.0837	-1.81529	0.0190177		LIMCH1
ENST00000575245	protein_coding	BAIAP2	BAR/IMD domain containing adaptor protein 2 [Source:HGNC Symbol;Acc:HGNC:947]	-7.59499	-1.37571	0.0426612		DLG5			ENST00000356116	protein_coding	ACSL5	acyl-CoA synthetase long chain family member 5 [Source:HGNC Symbol;Acc:HGNC:16526]	-7.0837	-1.81529	0.0190177		FBXL16
ENST00000347528	protein_coding	ANK1	ankyrin 1 [Source:HGNC Symbol;Acc:HGNC:492]	-7.59098	1.3366	0.00620022		KCNQ2			ENST00000399516	protein_coding	LAMA3	laminin subunit alpha 3 [Source:HGNC Symbol;Acc:HGNC:6483]	-7.07554	-1.78418	0.0436454		ADAMTS17
ENST00000349314	protein_coding	APOL3	apolipoprotein L3 [Source:HGNC Symbol;Acc:HGNC:14868]	-7.58763	-1.39072	0.0497767		CYP4F30P			ENST00000493568	protein_coding	PIK3CB	phosphatidylinositol-4,5-bisphosphate 3-kinase catalytic subunit beta [Source:HGNC Symbol;Acc:HGNC:8976]	-7.07229	-1.79432	0.0110777		HAL
ENST00000422452	protein_coding	TENM1	teneurin transmembrane protein 1 [Source:HGNC Symbol;Acc:HGNC:8117]	-7.58637	-0.259663	0.0363197		C1orf94			ENST00000324727	protein_coding	SCN4B	sodium voltage-gated channel beta subunit 4 [Source:HGNC Symbol;Acc:HGNC:10592]	-7.04912	-1.75079	0.0315458		HNRNPLL
ENST00000580382	nonsense_mediated_decay	FASN	fatty acid synthase [Source:HGNC Symbol;Acc:HGNC:3594]	-7.58242	-1.36308	0.0129475		ZNF343			ENST00000315266	protein_coding	GPHN	gephyrin [Source:HGNC Symbol;Acc:HGNC:15465]	-7.04333	-1.8104	0.0443923		BOD1
ENST00000517881	processed_transcript	TBCA	tubulin folding cofactor A [Source:HGNC Symbol;Acc:HGNC:11579]	-7.56843	-1.38525	0.0411503		DOCK9			ENST00000402918	protein_coding	ELFN2	extracellular leucine rich repeat and fibronectin type III domain containing 2 [Source:HGNC Symbol;Acc:HGNC:29396]	-6.98933	-1.8609	0.0124225		GJB2
ENST00000488542	retained_intron	DMKN	dermokine [Source:HGNC Symbol;Acc:HGNC:25063]	-7.56678	-1.40474	0.0453419		EEF2KMT			ENST00000257895	protein_coding	RDH5	retinol dehydrogenase 5 [Source:HGNC Symbol;Acc:HGNC:9940]	-6.98592	-1.87577	0.010313		C3
ENST00000495913	processed_transcript	AKR1A1	aldo-keto reductase family 1 member A1 [Source:HGNC Symbol;Acc:HGNC:380]	-7.54176	-1.40814	0.00545897		ARNT			ENST00000518668	protein_coding	DENND3	DENN domain containing 3 [Source:HGNC Symbol;Acc:HGNC:29134]	-6.91907	3.08743	0.00774422		SIRPA
ENST00000465878	protein_coding	KIFC3	kinesin family member C3 [Source:HGNC Symbol;Acc:HGNC:6326]	-7.54152	-0.699498	0.00196892		IL36B			ENST00000379977	protein_coding	IL15RA	interleukin 15 receptor subunit alpha [Source:HGNC Symbol;Acc:HGNC:5978]	-6.90198	1.34992	0.0314914		UGT2A2
ENST00000464750	nonsense_mediated_decay	U2AF1	U2 small nuclear RNA auxiliary factor 1 [Source:HGNC Symbol;Acc:HGNC:12453]	-7.52829	-1.36034	0.000961369		GRAMD1B			ENST00000520753	protein_coding	CARD8	caspase recruitment domain family member 8 [Source:HGNC Symbol;Acc:HGNC:17057]	-6.89966	-1.92639	0.025985		SH3YL1
ENST00000463362	retained_intron	DLG5	discs large MAGUK scaffold protein 5 [Source:HGNC Symbol;Acc:HGNC:2904]	-7.52191	-1.41757	0.00706436		ZBTB7C			ENST00000370501	protein_coding	NTSR1	neurotensin receptor 1 [Source:HGNC Symbol;Acc:HGNC:8039]	-6.8884	0.912486	0.00418382		IRF6
ENST00000630274	retained_intron	KCNQ2	potassium voltage-gated channel subfamily Q member 2 [Source:HGNC Symbol;Acc:HGNC:6296]	-7.51027	-1.43193	0.0427335		SERPINB5			ENST00000423262	protein_coding	KIAA0930	KIAA0930 [Source:HGNC Symbol;Acc:HGNC:1314]	-6.84582	-1.96764	0.0463037		KCNQ2
ENST00000397485	processed_transcript	CYP4F30P	cytochrome P450 family 4 subfamily F member 30, pseudogene [Source:HGNC Symbol;Acc:HGNC:25270]	-7.49477	-1.43309	0.0209117		PSRC1			ENST00000512632	protein_coding	LIMCH1	LIM and calponin homology domains 1 [Source:HGNC Symbol;Acc:HGNC:29191]	-6.82124	-1.98689	0.0465308		ZNF281
ENST00000488417	protein_coding	C1orf94	chromosome 1 open reading frame 94 [Source:HGNC Symbol;Acc:HGNC:28250]	-7.48657	-1.43806	0.0489374		ARRDC1			ENST00000397621	protein_coding	FBXL16	F-box and leucine rich repeat protein 16 [Source:HGNC Symbol;Acc:HGNC:14150]	-6.80221	-2.00998	0.0136125		HYAL3
ENST00000465019	retained_intron	ZNF343	zinc finger protein 343 [Source:HGNC Symbol;Acc:HGNC:16017]	-7.48507	-1.4597	0.0438133		TTC8			ENST00000268070	protein_coding	ADAMTS17	ADAM metallopeptidase with thrombospondin type 1 motif 17 [Source:HGNC Symbol;Acc:HGNC:17109]	-6.78522	-2.02633	0.0146129		FCSK
ENST00000376460	protein_coding	DOCK9	dedicator of cytokinesis 9 [Source:HGNC Symbol;Acc:HGNC:14132]	-7.47848	-1.43238	0.0421232		ADAM7			ENST00000538703	protein_coding	HAL	histidine ammonia-lyase [Source:HGNC Symbol;Acc:HGNC:4806]	-6.76164	1.70866	0.0353219		TNFRSF25
ENST00000587133	protein_coding	EEF2KMT	eukaryotic elongation factor 2 lysine methyltransferase [Source:HGNC Symbol;Acc:HGNC:32221]	-7.46905	-1.47749	0.00725118		NT5M			ENST00000425682	protein_coding	HNRNPLL	heterogeneous nuclear ribonucleoprotein L like [Source:HGNC Symbol;Acc:HGNC:25127]	-6.68115	-2.09266	0.0497609		AKAP13
ENST00000354396	protein_coding	ARNT	aryl hydrocarbon receptor nuclear translocator [Source:HGNC Symbol;Acc:HGNC:700]	-7.46185	-1.48823	0.0435928		PART1			ENST00000473598	protein_coding	LMNA	lamin A/C [Source:HGNC Symbol;Acc:HGNC:6636]	-6.63555	1.13616	0.0455808		SFN
ENST00000327407	protein_coding	IL36B	interleukin 36 beta [Source:HGNC Symbol;Acc:HGNC:15564]	-7.44567	-1.50709	0.0452876		PAAF1			ENST00000477985	protein_coding	BOD1	biorientation of chromosomes in cell division 1 [Source:HGNC Symbol;Acc:HGNC:25114]	-6.60427	-2.17918	0.0160248		AJAP1
ENST00000322282	protein_coding	GRAMD1B	GRAM domain containing 1B [Source:HGNC Symbol;Acc:HGNC:29214]	-7.42125	-1.52694	0.045136		CIZ1			ENST00000382848	protein_coding	GJB2	gap junction protein beta 2 [Source:HGNC Symbol;Acc:HGNC:4284]	-6.59783	1.26722	0.0308222		MARCHF4
ENST00000588982	protein_coding	ZBTB7C	zinc finger and BTB domain containing 7C [Source:HGNC Symbol;Acc:HGNC:31700]	-7.40677	-1.53229	0.044074		LINC01847			ENST00000245907	protein_coding	C3	complement C3 [Source:HGNC Symbol;Acc:HGNC:1318]	-6.53698	5.28922	0.033488		TMEM255B
ENST00000436012	protein_coding	DMKN	dermokine [Source:HGNC Symbol;Acc:HGNC:25063]	-7.40202	-1.54803	0.0168604		DIAPH1			ENST00000356025	protein_coding	SIRPA	signal regulatory protein alpha [Source:HGNC Symbol;Acc:HGNC:9662]	-6.49967	2.62756	0.00577996		PTGDS
ENST00000382771	protein_coding	SERPINB5	serpin family B member 5 [Source:HGNC Symbol;Acc:HGNC:8949]	-7.38877	-1.53946	0.046094		TEX2			ENST00000604629	protein_coding	UGT2A2	UDP glucuronosyltransferase family 2 member A2 [Source:HGNC Symbol;Acc:HGNC:28183]	-6.47928	0.354383	0.0494076		RAB11B
ENST00000369903	protein_coding	PSRC1	proline and serine rich coiled-coil 1 [Source:HGNC Symbol;Acc:HGNC:24472]	-7.38876	-1.56052	0.0489498		ANXA3			ENST00000356150	protein_coding	SH3YL1	SH3 and SYLF domain containing 1 [Source:HGNC Symbol;Acc:HGNC:29546]	-6.43151	0.340038	0.031305		ATP2C2
ENST00000497877	processed_transcript	ARRDC1	arrestin domain containing 1 [Source:HGNC Symbol;Acc:HGNC:28633]	-7.3848	-1.55629	0.0450438		MYBPC1			ENST00000542854	protein_coding	IRF6	interferon regulatory factor 6 [Source:HGNC Symbol;Acc:HGNC:6121]	-6.41799	1.22657	0.00386046		BAIAP2L2
ENST00000492072	protein_coding	CPA4	carboxypeptidase A4 [Source:HGNC Symbol;Acc:HGNC:15740]	-7.37719	0.519631	0.0231019		WARS1			ENST00000626839	protein_coding	KCNQ2	potassium voltage-gated channel subfamily Q member 2 [Source:HGNC Symbol;Acc:HGNC:6296]	-6.17664	1.81441	0.0156524		RNF31
ENST00000338104	protein_coding	TTC8	tetratricopeptide repeat domain 8 [Source:HGNC Symbol;Acc:HGNC:20087]	-7.37556	-1.53196	0.0483927		SLC16A4			ENST00000222482	protein_coding	CPA4	carboxypeptidase A4 [Source:HGNC Symbol;Acc:HGNC:15740]	-6.15335	3.07085	0.0236888		RNASE1
ENST00000380789	protein_coding	ADAM7	ADAM metallopeptidase domain 7 [Source:HGNC Symbol;Acc:HGNC:214]	-7.31126	1.21353	0.0412101		JAG2			ENST00000367352	protein_coding	ZNF281	zinc finger protein 281 [Source:HGNC Symbol;Acc:HGNC:13075]	-6.15246	-0.067177	0.03121		VDR
ENST00000616989	protein_coding	NT5M	5',3'-nucleotidase, mitochondrial [Source:HGNC Symbol;Acc:HGNC:15769]	-7.28574	-1.61133	0.0407057		CYFIP2			ENST00000450982	protein_coding	HYAL3	hyaluronidase 3 [Source:HGNC Symbol;Acc:HGNC:5322]	-6.04184	-0.779807	0.0317028		IL19
ENST00000515734	lncRNA	PART1	prostate androgen-regulated transcript 1 [Source:HGNC Symbol;Acc:HGNC:17263]	-7.28537	-1.63793	0.0459434		TAFA5			ENST00000571514	protein_coding	FCSK	fucose kinase [Source:HGNC Symbol;Acc:HGNC:29500]	-5.96497	-0.628976	0.00761099		PKP1
ENST00000542293	protein_coding	PAAF1	proteasomal ATPase associated factor 1 [Source:HGNC Symbol;Acc:HGNC:25687]	-7.27506	-1.62412	0.0100616		CDH23			ENST00000356876	protein_coding	TNFRSF25	TNF receptor superfamily member 25 [Source:HGNC Symbol;Acc:HGNC:11910]	-5.91575	-0.58814	0.0110115		FAM107A
ENST00000372948	protein_coding	CIZ1	CDKN1A interacting zinc finger protein 1 [Source:HGNC Symbol;Acc:HGNC:16744]	-7.27477	-1.61888	0.0395702		SLC6A6			ENST00000560579	protein_coding	AKAP13	A-kinase anchoring protein 13 [Source:HGNC Symbol;Acc:HGNC:371]	-5.90971	-0.973101	0.0420427		ARL4C
ENST00000522627	lncRNA	LINC01847	long intergenic non-protein coding RNA 1847 [Source:HGNC Symbol;Acc:HGNC:52662]	-7.27274	-1.63887	0.0254978		P2RY2			ENST00000339276	protein_coding	SFN	stratifin [Source:HGNC Symbol;Acc:HGNC:10773]	-5.83857	2.09397	0.0167985		CD163
ENST00000468119	protein_coding	DIAPH1	diaphanous related formin 1 [Source:HGNC Symbol;Acc:HGNC:2876]	-7.24758	-1.66646	0.045331		ACSL5			ENST00000378191	protein_coding	AJAP1	adherens junctions associated protein 1 [Source:HGNC Symbol;Acc:HGNC:30801]	-5.82407	-0.581005	0.0433165		CCL20
ENST00000583097	protein_coding	TEX2	testis expressed 2 [Source:HGNC Symbol;Acc:HGNC:30884]	-7.24175	-1.65023	0.0165595		LAMA3			ENST00000273067	protein_coding	MARCHF4	membrane associated ring-CH-type finger 4 [Source:HGNC Symbol;Acc:HGNC:29269]	-5.8114	-1.3855	0.0437901		RAET1E
ENST00000503570	protein_coding	ANXA3	annexin A3 [Source:HGNC Symbol;Acc:HGNC:541]	-7.24027	-1.65638	0.0118628		PIK3CB			ENST00000488362	protein_coding	TMEM255B	transmembrane protein 255B [Source:HGNC Symbol;Acc:HGNC:28297]	-5.79622	-0.488077	0.00580833		MAB21L3
ENST00000361685	protein_coding	MYBPC1	myosin binding protein C1 [Source:HGNC Symbol;Acc:HGNC:7549]	-7.23603	-1.67848	0.0458526		SCN4B			ENST00000371625	protein_coding	PTGDS	prostaglandin D2 synthase [Source:HGNC Symbol;Acc:HGNC:9592]	-5.7866	2.23224	0.0334283		SLCO4A1
ENST00000553395	protein_coding	WARS1	tryptophanyl-tRNA synthetase 1 [Source:HGNC Symbol;Acc:HGNC:12729]	-7.23572	-1.65347	0.0430016		GPHN			ENST00000600719	protein_coding	RAB11B	RAB11B, member RAS oncogene family [Source:HGNC Symbol;Acc:HGNC:9761]	-5.72522	-2.79032	0.0323656		RASSF1
ENST00000541986	protein_coding	SLC16A4	solute carrier family 16 member 4 [Source:HGNC Symbol;Acc:HGNC:10925]	-7.21367	-1.68266	0.0468115		SDHA			ENST00000416219	protein_coding	ATP2C2	ATPase secretory pathway Ca2+ transporting 2 [Source:HGNC Symbol;Acc:HGNC:29103]	-5.71913	0.0345373	0.0488551		MDFIC
ENST00000347004	protein_coding	JAG2	jagged canonical Notch ligand 2 [Source:HGNC Symbol;Acc:HGNC:6189]	-7.21014	2.04184	0.000715343		RDH5			ENST00000381669	protein_coding	BAIAP2L2	BAR/IMD domain containing adaptor protein 2 like 2 [Source:HGNC Symbol;Acc:HGNC:26203]	-5.69659	0.97315	0.00590295		WNT7A
ENST00000175238	protein_coding	ADAM7	ADAM metallopeptidase domain 7 [Source:HGNC Symbol;Acc:HGNC:214]	-7.19867	1.9803	0.0409384		EIF2A			ENST00000559533	protein_coding	RNF31	ring finger protein 31 [Source:HGNC Symbol;Acc:HGNC:16031]	-5.67339	-0.931391	0.0450353		PHF8
ENST00000435847	protein_coding	CYFIP2	cytoplasmic FMR1 interacting protein 2 [Source:HGNC Symbol;Acc:HGNC:13760]	-7.12634	-1.76617	0.0483427		DENND3			ENST00000397970	protein_coding	RNASE1	ribonuclease A family member 1, pancreatic [Source:HGNC Symbol;Acc:HGNC:10044]	-5.65832	-0.0273587	0.00757314		RAPH1
ENST00000473898	processed_transcript	TAFA5	TAFA chemokine like family member 5 [Source:HGNC Symbol;Acc:HGNC:21592]	-7.10948	-1.77856	0.0487893		IL15RA			ENST00000447291	protein_coding	IL15RA	interleukin 15 receptor subunit alpha [Source:HGNC Symbol;Acc:HGNC:5978]	-5.65625	-1.1712	0.0255164		DPP9
ENST00000622827	protein_coding	CDH23	cadherin related 23 [Source:HGNC Symbol;Acc:HGNC:13733]	-7.09528	1.57857	0.0474159		CARD8			ENST00000549336	protein_coding	VDR	vitamin D receptor [Source:HGNC Symbol;Acc:HGNC:12679]	-5.65447	3.84224	0.0210022		KCNB1
ENST00000618278	nonsense_mediated_decay	SLC6A6	solute carrier family 6 member 6 [Source:HGNC Symbol;Acc:HGNC:11052]	-7.08865	-1.7728	0.0424724		PLGLB2			ENST00000340758	protein_coding	IL19	interleukin 19 [Source:HGNC Symbol;Acc:HGNC:5990]	-5.65334	0.347144	0.0384258		C4orf50
ENST00000393596	protein_coding	P2RY2	purinergic receptor P2Y2 [Source:HGNC Symbol;Acc:HGNC:8541]	-7.08816	-1.80221	0.0490084		NTSR1			ENST00000367324	protein_coding	PKP1	plakophilin 1 [Source:HGNC Symbol;Acc:HGNC:9023]	-5.61882	1.47075	0.0476878		POTEI
ENST00000354273	protein_coding	ACSL5	acyl-CoA synthetase long chain family member 5 [Source:HGNC Symbol;Acc:HGNC:16526]	-7.0837	-1.81529	0.0190177		KIAA0930			ENST00000360997	protein_coding	FAM107A	family with sequence similarity 107 member A [Source:HGNC Symbol;Acc:HGNC:30827]	-5.60809	-0.881045	0.0299268		SEC14L2
ENST00000356116	protein_coding	ACSL5	acyl-CoA synthetase long chain family member 5 [Source:HGNC Symbol;Acc:HGNC:16526]	-7.0837	-1.81529	0.0190177		IFNGR2			ENST00000339728	protein_coding	ARL4C	ADP ribosylation factor like GTPase 4C [Source:HGNC Symbol;Acc:HGNC:698]	-5.60044	0.432186	0.0330763		RORB
ENST00000399516	protein_coding	LAMA3	laminin subunit alpha 3 [Source:HGNC Symbol;Acc:HGNC:6483]	-7.07554	-1.78418	0.0436454		LIMCH1			ENST00000359156	protein_coding	CD163	CD163 molecule [Source:HGNC Symbol;Acc:HGNC:1631]	-5.60031	-1.46045	0.0199333		TRIM7
ENST00000493568	protein_coding	PIK3CB	phosphatidylinositol-4,5-bisphosphate 3-kinase catalytic subunit beta [Source:HGNC Symbol;Acc:HGNC:8976]	-7.07229	-1.79432	0.0110777		FBXL16			ENST00000409189	protein_coding	CCL20	C-C motif chemokine ligand 20 [Source:HGNC Symbol;Acc:HGNC:10619]	-5.58272	0.584478	0.0299257		PAQR8
ENST00000324727	protein_coding	SCN4B	sodium voltage-gated channel beta subunit 4 [Source:HGNC Symbol;Acc:HGNC:10592]	-7.04912	-1.75079	0.0315458		ADAMTS17			ENST00000532335	protein_coding	RAET1E	retinoic acid early transcript 1E [Source:HGNC Symbol;Acc:HGNC:16793]	-5.56212	-0.0543099	0.0222849		TM7SF3
ENST00000315266	protein_coding	GPHN	gephyrin [Source:HGNC Symbol;Acc:HGNC:15465]	-7.04333	-1.8104	0.0443923		HAL			ENST00000538310	protein_coding	PTHLH	parathyroid hormone like hormone [Source:HGNC Symbol;Acc:HGNC:9607]	-5.54056	-1.31144	0.0260507		EEF1A2
ENST00000509082	processed_transcript	SDHA	succinate dehydrogenase complex flavoprotein subunit A [Source:HGNC Symbol;Acc:HGNC:10680]	-6.99797	-1.84594	0.0438091		AHNAK2			ENST00000619550	protein_coding	HNF4A	hepatocyte nuclear factor 4 alpha [Source:HGNC Symbol;Acc:HGNC:5024]	-5.46841	1.77302	0.0068035		KLHDC7A
ENST00000402918	protein_coding	ELFN2	extracellular leucine rich repeat and fibronectin type III domain containing 2 [Source:HGNC Symbol;Acc:HGNC:29396]	-6.98933	-1.8609	0.0124225		HNRNPLL			ENST00000369500	protein_coding	MAB21L3	mab-21 like 3 [Source:HGNC Symbol;Acc:HGNC:26787]	-5.42093	-2.97884	0.0441218		LTN1
ENST00000257895	protein_coding	RDH5	retinol dehydrogenase 5 [Source:HGNC Symbol;Acc:HGNC:9940]	-6.98592	-1.87577	0.010313		PPP1R12B			ENST00000370507	protein_coding	SLCO4A1	solute carrier organic anion transporter family member 4A1 [Source:HGNC Symbol;Acc:HGNC:10953]	-5.40407	1.52821	0.0197737		ASIC2
ENST00000477551	nonsense_mediated_decay	EIF2A	eukaryotic translation initiation factor 2A [Source:HGNC Symbol;Acc:HGNC:3254]	-6.95136	-1.88321	0.0443284		BOD1			ENST00000530616	protein_coding	EEF1D	eukaryotic translation elongation factor 1 delta [Source:HGNC Symbol;Acc:HGNC:3211]	-5.35093	-1.14037	0.0162369		HLA-F
ENST00000518668	protein_coding	DENND3	DENN domain containing 3 [Source:HGNC Symbol;Acc:HGNC:29134]	-6.91907	3.08743	0.00774422		GJB2			ENST00000395126	protein_coding	RASSF1	Ras association domain family member 1 [Source:HGNC Symbol;Acc:HGNC:9882]	-5.33971	1.56892	0.00530138		ITPRID2
ENST00000379977	protein_coding	IL15RA	interleukin 15 receptor subunit alpha [Source:HGNC Symbol;Acc:HGNC:5978]	-6.90198	1.34992	0.0314914		C3			ENST00000498196	protein_coding	MDFIC	MyoD family inhibitor domain containing [Source:HGNC Symbol;Acc:HGNC:28870]	-5.32866	-1.31787	0.0439821		GPAA1
ENST00000520753	protein_coding	CARD8	caspase recruitment domain family member 8 [Source:HGNC Symbol;Acc:HGNC:17057]	-6.89966	-1.92639	0.025985		SIRPA			ENST00000285018	protein_coding	WNT7A	Wnt family member 7A [Source:HGNC Symbol;Acc:HGNC:12786]	-5.32845	0.271506	0.0148191		RAI14
ENST00000465361	retained_intron	PLGLB2	plasminogen like B2 [Source:HGNC Symbol;Acc:HGNC:9073]	-6.89802	-1.93849	0.0127749		UGT2A2			ENST00000322659	protein_coding	PHF8	PHD finger protein 8 [Source:HGNC Symbol;Acc:HGNC:20672]	-5.28183	-0.665991	0.0177858		HAPLN1
ENST00000370501	protein_coding	NTSR1	neurotensin receptor 1 [Source:HGNC Symbol;Acc:HGNC:8039]	-6.8884	0.912486	0.00418382		DPP7			ENST00000439222	protein_coding	RAPH1	Ras association (RalGDS/AF-6) and pleckstrin homology domains 1 [Source:HGNC Symbol;Acc:HGNC:14436]	-5.26946	-2.27324	0.0217551		TRPV4
ENST00000423262	protein_coding	KIAA0930	KIAA0930 [Source:HGNC Symbol;Acc:HGNC:1314]	-6.84582	-1.96764	0.0463037		SH3YL1			ENST00000598360	protein_coding	DPP9	dipeptidyl peptidase 9 [Source:HGNC Symbol;Acc:HGNC:18648]	-5.26915	-1.4606	0.0464724		LTBR
ENST00000545369	nonsense_mediated_decay	IFNGR2	interferon gamma receptor 2 [Source:HGNC Symbol;Acc:HGNC:5440]	-6.83829	-1.08217	0.021226		IRF6			ENST00000371741	protein_coding	KCNB1	potassium voltage-gated channel subfamily B member 1 [Source:HGNC Symbol;Acc:HGNC:6231]	-5.181	0.434135	0.00850938		SLC9B2
ENST00000512632	protein_coding	LIMCH1	LIM and calponin homology domains 1 [Source:HGNC Symbol;Acc:HGNC:29191]	-6.82124	-1.98689	0.0465308		NOX5			ENST00000531445	protein_coding	C4orf50	chromosome 4 open reading frame 50 [Source:HGNC Symbol;Acc:HGNC:33766]	-5.14938	-1.92938	0.0311181		SPATA5L1
ENST00000397621	protein_coding	FBXL16	F-box and leucine rich repeat protein 16 [Source:HGNC Symbol;Acc:HGNC:14150]	-6.80221	-2.00998	0.0136125		ZNF281			ENST00000401833	protein_coding	TANGO2	transport and golgi organization 2 homolog [Source:HGNC Symbol;Acc:HGNC:25439]	-5.13599	-1.19141	0.0174524		PLS3
ENST00000268070	protein_coding	ADAMTS17	ADAM metallopeptidase with thrombospondin type 1 motif 17 [Source:HGNC Symbol;Acc:HGNC:17109]	-6.78522	-2.02633	0.0146129		HYAL3			ENST00000451531	protein_coding	POTEI	POTE ankyrin domain family member I [Source:HGNC Symbol;Acc:HGNC:37093]	-5.12317	0.551566	0.0120323		PKP3
ENST00000538703	protein_coding	HAL	histidine ammonia-lyase [Source:HGNC Symbol;Acc:HGNC:4806]	-6.76164	1.70866	0.0353219		ADIRF			ENST00000617837	protein_coding	SEC14L2	SEC14 like lipid binding 2 [Source:HGNC Symbol;Acc:HGNC:10699]	-5.03012	0.687384	0.0112728		SLC17A9
ENST00000555122	retained_intron	AHNAK2	AHNAK nucleoprotein 2 [Source:HGNC Symbol;Acc:HGNC:20125]	-6.68237	2.53251	0.0447938		FCSK			ENST00000376896	protein_coding	RORB	RAR related orphan receptor B [Source:HGNC Symbol;Acc:HGNC:10259]	-5.02736	-1.3432	0.0304765		FXYD3
ENST00000425682	protein_coding	HNRNPLL	heterogeneous nuclear ribonucleoprotein L like [Source:HGNC Symbol;Acc:HGNC:25127]	-6.68115	-2.09266	0.0497609		TNFRSF25			ENST00000274773	protein_coding	TRIM7	tripartite motif containing 7 [Source:HGNC Symbol;Acc:HGNC:16278]	-5.01864	1.86935	0.0154048		OAS1
ENST00000465284	processed_transcript	PPP1R12B	protein phosphatase 1 regulatory subunit 12B [Source:HGNC Symbol;Acc:HGNC:7619]	-6.6472	-2.16212	0.0217604		AKAP13			ENST00000360726	protein_coding	PAQR8	progestin and adipoQ receptor family member 8 [Source:HGNC Symbol;Acc:HGNC:15708]	-4.95814	1.70913	0.0404685		BST2
ENST00000473598	protein_coding	LMNA	lamin A/C [Source:HGNC Symbol;Acc:HGNC:6636]	-6.63555	1.13616	0.0455808		SFN			ENST00000545344	protein_coding	TM7SF3	transmembrane 7 superfamily member 3 [Source:HGNC Symbol;Acc:HGNC:23049]	-4.94671	-0.50337	0.0312756		CYP3A5
ENST00000477985	protein_coding	BOD1	biorientation of chromosomes in cell division 1 [Source:HGNC Symbol;Acc:HGNC:25114]	-6.60427	-2.17918	0.0160248		AJAP1			ENST00000217182	protein_coding	EEF1A2	eukaryotic translation elongation factor 1 alpha 2 [Source:HGNC Symbol;Acc:HGNC:3192]	-4.91473	7.12515	0.00314632		WDR18
ENST00000382848	protein_coding	GJB2	gap junction protein beta 2 [Source:HGNC Symbol;Acc:HGNC:4284]	-6.59783	1.26722	0.0308222		RPL37P6			ENST00000400664	protein_coding	KLHDC7A	kelch domain containing 7A [Source:HGNC Symbol;Acc:HGNC:26791]	-4.87718	0.876181	0.0170998		PLOD2
ENST00000245907	protein_coding	C3	complement C3 [Source:HGNC Symbol;Acc:HGNC:1318]	-6.53698	5.28922	0.033488		MARCHF4			ENST00000389194	protein_coding	LTN1	listerin E3 ubiquitin protein ligase 1 [Source:HGNC Symbol;Acc:HGNC:13082]	-4.87656	1.35333	0.0478144		MAL
ENST00000356025	protein_coding	SIRPA	signal regulatory protein alpha [Source:HGNC Symbol;Acc:HGNC:9662]	-6.49967	2.62756	0.00577996		TMEM255B			ENST00000225823	protein_coding	ASIC2	acid sensing ion channel subunit 2 [Source:HGNC Symbol;Acc:HGNC:99]	-4.86219	1.20345	0.0457122		DOCK8
ENST00000604629	protein_coding	UGT2A2	UDP glucuronosyltransferase family 2 member A2 [Source:HGNC Symbol;Acc:HGNC:28183]	-6.47928	0.354383	0.0494076		PTGDS			ENST00000434407	protein_coding	HLA-F	major histocompatibility complex, class I, F [Source:HGNC Symbol;Acc:HGNC:4963]	-4.85946	-1.14427	0.0301343		SLC9A2
ENST00000473532	nonsense_mediated_decay	DPP7	dipeptidyl peptidase 7 [Source:HGNC Symbol;Acc:HGNC:14892]	-6.47156	0.406674	0.00386544		RAB11B			ENST00000382194	protein_coding	SMARCA2	SWI/SNF related, matrix associated, actin dependent regulator of chromatin, subfamily a, member 2 [Source:HGNC Symbol;Acc:HGNC:11098]	-4.84285	2.07474	0.0477599		MYO1G
ENST00000356150	protein_coding	SH3YL1	SH3 and SYLF domain containing 1 [Source:HGNC Symbol;Acc:HGNC:29546]	-6.43151	0.340038	0.031305		ATP2C2			ENST00000409136	protein_coding	ITPRID2	ITPR interacting domain containing 2 [Source:HGNC Symbol;Acc:HGNC:11319]	-4.84278	0.397853	0.0314653		TNFRSF12A
ENST00000542854	protein_coding	IRF6	interferon regulatory factor 6 [Source:HGNC Symbol;Acc:HGNC:6121]	-6.41799	1.22657	0.00386046		BAIAP2L2			ENST00000361036	protein_coding	GPAA1	glycosylphosphatidylinositol anchor attachment 1 [Source:HGNC Symbol;Acc:HGNC:4446]	-4.83692	1.93209	0.0407862		ITGA3
ENST00000527315	retained_intron	NOX5	NADPH oxidase 5 [Source:HGNC Symbol;Acc:HGNC:14874]	-6.28211	-2.41088	0.0270638		RNF31			ENST00000512625	protein_coding	RAI14	retinoic acid induced 14 [Source:HGNC Symbol;Acc:HGNC:14873]	-4.82649	-1.76671	0.0293133		MBNL3
ENST00000381108	lncRNA		novel transcript	-6.21164	3.5056	0.000869488		RNASE1			ENST00000510978	protein_coding	HAPLN1	hyaluronan and proteoglycan link protein 1 [Source:HGNC Symbol;Acc:HGNC:2380]	-4.80059	0.461643	0.0347849		TGFBI
ENST00000626839	protein_coding	KCNQ2	potassium voltage-gated channel subfamily Q member 2 [Source:HGNC Symbol;Acc:HGNC:6296]	-6.17664	1.81441	0.0156524		VDR			ENST00000261740	protein_coding	TRPV4	transient receptor potential cation channel subfamily V member 4 [Source:HGNC Symbol;Acc:HGNC:18083]	-4.74141	1.12754	0.0191751		INF2
ENST00000222482	protein_coding	CPA4	carboxypeptidase A4 [Source:HGNC Symbol;Acc:HGNC:15740]	-6.15335	3.07085	0.0236888		IL19			ENST00000539925	protein_coding	LTBR	lymphotoxin beta receptor [Source:HGNC Symbol;Acc:HGNC:6718]	-4.71621	2.67826	0.00128221		KLRG1
ENST00000367352	protein_coding	ZNF281	zinc finger protein 281 [Source:HGNC Symbol;Acc:HGNC:13075]	-6.15246	-0.067177	0.03121		PKP1			ENST00000503818	protein_coding	SLC9B2	solute carrier family 9 member B2 [Source:HGNC Symbol;Acc:HGNC:25143]	-4.71368	-1.99675	0.0321459		KCNN3
ENST00000450982	protein_coding	HYAL3	hyaluronidase 3 [Source:HGNC Symbol;Acc:HGNC:5322]	-6.04184	-0.779807	0.0317028		FAM107A			ENST00000531624	protein_coding	SPATA5L1	spermatogenesis associated 5 like 1 [Source:HGNC Symbol;Acc:HGNC:28762]	-4.67656	-0.881041	0.0292898		TMEM200C
ENST00000561504	nonsense_mediated_decay	ADIRF	adipogenesis regulatory factor [Source:HGNC Symbol;Acc:HGNC:24043]	-6.02178	3.46978	0.02597		ARL4C			ENST00000539310	protein_coding	PLS3	plastin 3 [Source:HGNC Symbol;Acc:HGNC:9091]	-4.60128	3.20939	0.0403677		EIF2S3B
ENST00000503469	lncRNA		novel transcript	-5.99108	-1.22706	0.0108142		CD163			ENST00000331563	protein_coding	PKP3	plakophilin 3 [Source:HGNC Symbol;Acc:HGNC:9025]	-4.57899	2.3624	0.00151006		KIAA1328
ENST00000571514	protein_coding	FCSK	fucose kinase [Source:HGNC Symbol;Acc:HGNC:29500]	-5.96497	-0.628976	0.00761099		CCL20			ENST00000370349	protein_coding	SLC17A9	solute carrier family 17 member 9 [Source:HGNC Symbol;Acc:HGNC:16192]	-4.56173	1.5671	0.037313		SYT7
ENST00000486886	retained_intron	PHLDB2	pleckstrin homology like domain family B member 2 [Source:HGNC Symbol;Acc:HGNC:29573]	-5.95216	0.351954	0.0456763		SMG1P3			ENST00000604621	protein_coding	FXYD3	FXYD domain containing ion transport regulator 3 [Source:HGNC Symbol;Acc:HGNC:4027]	-4.49219	-1.44143	0.0274341		P2RX6
ENST00000356876	protein_coding	TNFRSF25	TNF receptor superfamily member 25 [Source:HGNC Symbol;Acc:HGNC:11910]	-5.91575	-0.58814	0.0110115		RAET1E			ENST00000265709	protein_coding	ANK1	ankyrin 1 [Source:HGNC Symbol;Acc:HGNC:492]	-4.4793	-0.34168	0.0221027		VARS1
ENST00000560579	protein_coding	AKAP13	A-kinase anchoring protein 13 [Source:HGNC Symbol;Acc:HGNC:371]	-5.90971	-0.973101	0.0420427		MTHFD1			ENST00000202917	protein_coding	OAS1	2'-5'-oligoadenylate synthetase 1 [Source:HGNC Symbol;Acc:HGNC:8086]	-4.44504	4.1351	0.03116		FOXL1
ENST00000339276	protein_coding	SFN	stratifin [Source:HGNC Symbol;Acc:HGNC:10773]	-5.83857	2.09397	0.0167985		SSH3			ENST00000252593	protein_coding	BST2	bone marrow stromal cell antigen 2 [Source:HGNC Symbol;Acc:HGNC:1119]	-4.39281	3.75658	0.0210979		AKAP1
ENST00000378191	protein_coding	AJAP1	adherens junctions associated protein 1 [Source:HGNC Symbol;Acc:HGNC:30801]	-5.82407	-0.581005	0.0433165		MAB21L3			ENST00000222982	protein_coding	CYP3A5	cytochrome P450 family 3 subfamily A member 5 [Source:HGNC Symbol;Acc:HGNC:2638]	-4.35715	0.867657	0.0206379		RNF180
ENST00000464216	processed_transcript	RPL37P6	ribosomal protein L37 pseudogene 6 [Source:HGNC Symbol;Acc:HGNC:31080]	-5.81788	-0.928763	0.0304371		TNXB			ENST00000587001	protein_coding	WDR18	WD repeat domain 18 [Source:HGNC Symbol;Acc:HGNC:17956]	-4.31983	1.45528	0.0141463		CSPG4
ENST00000273067	protein_coding	MARCHF4	membrane associated ring-CH-type finger 4 [Source:HGNC Symbol;Acc:HGNC:29269]	-5.8114	-1.3855	0.0437901		SLCO4A1			ENST00000395868	protein_coding	PTHLH	parathyroid hormone like hormone [Source:HGNC Symbol;Acc:HGNC:9607]	-4.30661	0.385787	0.0476754		LTK
ENST00000488362	protein_coding	TMEM255B	transmembrane protein 255B [Source:HGNC Symbol;Acc:HGNC:28297]	-5.79622	-0.488077	0.00580833		DGKA			ENST00000461497	protein_coding	PLOD2	procollagen-lysine,2-oxoglutarate 5-dioxygenase 2 [Source:HGNC Symbol;Acc:HGNC:9082]	-4.2393	-1.15777	0.022165		H2BC3
ENST00000371625	protein_coding	PTGDS	prostaglandin D2 synthase [Source:HGNC Symbol;Acc:HGNC:9592]	-5.7866	2.23224	0.0334283		RASSF1			ENST00000349807	protein_coding	MAL	mal, T cell differentiation protein [Source:HGNC Symbol;Acc:HGNC:6817]	-4.235	-0.191179	0.0202923		DNAAF3
ENST00000600719	protein_coding	RAB11B	RAB11B, member RAS oncogene family [Source:HGNC Symbol;Acc:HGNC:9761]	-5.72522	-2.79032	0.0323656		MDFIC			ENST00000382329	protein_coding	DOCK8	dedicator of cytokinesis 8 [Source:HGNC Symbol;Acc:HGNC:19191]	-4.10826	1.40958	0.0393198		VKORC1
ENST00000416219	protein_coding	ATP2C2	ATPase secretory pathway Ca2+ transporting 2 [Source:HGNC Symbol;Acc:HGNC:29103]	-5.71913	0.0345373	0.0488551		WNT7A			ENST00000390645	protein_coding	ARL4C	ADP ribosylation factor like GTPase 4C [Source:HGNC Symbol;Acc:HGNC:698]	-4.08512	2.99111	0.0398164		DKK1
ENST00000381669	protein_coding	BAIAP2L2	BAR/IMD domain containing adaptor protein 2 like 2 [Source:HGNC Symbol;Acc:HGNC:26203]	-5.69659	0.97315	0.00590295		PHF8			ENST00000233969	protein_coding	SLC9A2	solute carrier family 9 member A2 [Source:HGNC Symbol;Acc:HGNC:11072]	-4.04107	0.777754	0.0464651		SLC22A5
ENST00000559533	protein_coding	RNF31	ring finger protein 31 [Source:HGNC Symbol;Acc:HGNC:16031]	-5.67339	-0.931391	0.0450353		RAPH1			ENST00000258787	protein_coding	MYO1G	myosin IG [Source:HGNC Symbol;Acc:HGNC:13880]	-3.97655	0.0524136	0.0263131		CDC42EP3
ENST00000397970	protein_coding	RNASE1	ribonuclease A family member 1, pancreatic [Source:HGNC Symbol;Acc:HGNC:10044]	-5.65832	-0.0273587	0.00757314		DPP9			ENST00000341627	protein_coding	TNFRSF12A	TNF receptor superfamily member 12A [Source:HGNC Symbol;Acc:HGNC:18152]	-3.89576	0.715969	0.0492743		ALG1
ENST00000447291	protein_coding	IL15RA	interleukin 15 receptor subunit alpha [Source:HGNC Symbol;Acc:HGNC:5978]	-5.65625	-1.1712	0.0255164		RNA5-8SN5			ENST00000320031	protein_coding	ITGA3	integrin subunit alpha 3 [Source:HGNC Symbol;Acc:HGNC:6139]	-3.84604	1.52146	0.00390607		B4GALT4
ENST00000549336	protein_coding	VDR	vitamin D receptor [Source:HGNC Symbol;Acc:HGNC:12679]	-5.65447	3.84224	0.0210022		RNA5-8SN2			ENST00000394311	protein_coding	MBNL3	muscleblind like splicing regulator 3 [Source:HGNC Symbol;Acc:HGNC:20564]	-3.83492	0.965229	0.0335399		SHISA5
ENST00000340758	protein_coding	IL19	interleukin 19 [Source:HGNC Symbol;Acc:HGNC:5990]	-5.65334	0.347144	0.0384258		RNA5-8SN3			ENST00000508076	protein_coding	TGFBI	transforming growth factor beta induced [Source:HGNC Symbol;Acc:HGNC:11771]	-3.83073	3.54525	0.0172948		DDX60
ENST00000367324	protein_coding	PKP1	plakophilin 1 [Source:HGNC Symbol;Acc:HGNC:9023]	-5.61882	1.47075	0.0476878		RNA5-8SN4			ENST00000617571	protein_coding	INF2	inverted formin, FH2 and WH2 domain containing [Source:HGNC Symbol;Acc:HGNC:23791]	-3.76605	1.46406	0.0319454		COL6A1
ENST00000360997	protein_coding	FAM107A	family with sequence similarity 107 member A [Source:HGNC Symbol;Acc:HGNC:30827]	-5.60809	-0.881045	0.0299268		RNA5-8SN1			ENST00000356986	protein_coding	KLRG1	killer cell lectin like receptor G1 [Source:HGNC Symbol;Acc:HGNC:6380]	-3.72303	-0.209207	0.040336		DSG2
ENST00000339728	protein_coding	ARL4C	ADP ribosylation factor like GTPase 4C [Source:HGNC Symbol;Acc:HGNC:698]	-5.60044	0.432186	0.0330763		ANKRD36BP2			ENST00000274341	protein_coding	HAPLN1	hyaluronan and proteoglycan link protein 1 [Source:HGNC Symbol;Acc:HGNC:2380]	-3.6818	3.61159	0.0170952		ADAM12
ENST00000359156	protein_coding	CD163	CD163 molecule [Source:HGNC Symbol;Acc:HGNC:1631]	-5.60031	-1.46045	0.0199333		KCNB1			ENST00000271915	protein_coding	KCNN3	potassium calcium-activated channel subfamily N member 3 [Source:HGNC Symbol;Acc:HGNC:6292]	-3.65351	0.894274	0.0109254		RNF144B
ENST00000409189	protein_coding	CCL20	C-C motif chemokine ligand 20 [Source:HGNC Symbol;Acc:HGNC:10619]	-5.58272	0.584478	0.0299257		C4orf50			ENST00000344425	protein_coding	KCNQ2	potassium voltage-gated channel subfamily Q member 2 [Source:HGNC Symbol;Acc:HGNC:6296]	-3.64849	2.67733	0.0212199		LRATD2
ENST00000440195	processed_transcript	SMG1P3	SMG1 pseudogene 3 [Source:HGNC Symbol;Acc:HGNC:49860]	-5.57045	-0.184502	0.0402989		POTEI			ENST00000581347	protein_coding	TMEM200C	transmembrane protein 200C [Source:HGNC Symbol;Acc:HGNC:37208]	-3.61869	3.9631	0.0275624		ABCA13
ENST00000532335	protein_coding	RAET1E	retinoic acid early transcript 1E [Source:HGNC Symbol;Acc:HGNC:16793]	-5.56212	-0.0543099	0.0222849		EEF1A2			ENST00000538173	protein_coding	EIF2S3B	eukaryotic translation initiation factor 2 subunit gamma B [Source:HGNC Symbol;Acc:HGNC:43863]	-3.58479	1.91667	0.00348633		ADGRE2
ENST00000538310	protein_coding	PTHLH	parathyroid hormone like hormone [Source:HGNC Symbol;Acc:HGNC:9607]	-5.54056	-1.31144	0.0260507		SEC14L2			ENST00000587139	protein_coding	KIAA1328	KIAA1328 [Source:HGNC Symbol;Acc:HGNC:29248]	-3.53336	-0.609268	0.0296455		AHNAK2
ENST00000420010	processed_transcript	ATP2C2	ATPase secretory pathway Ca2+ transporting 2 [Source:HGNC Symbol;Acc:HGNC:29103]	-5.52642	0.902479	0.0430047		RORB			ENST00000263846	protein_coding	SYT7	synaptotagmin 7 [Source:HGNC Symbol;Acc:HGNC:11514]	-3.52504	2.20933	0.0101755		MYO1D
ENST00000553391	processed_transcript	MTHFD1	methylenetetrahydrofolate dehydrogenase, cyclohydrolase and formyltetrahydrofolate synthetase 1 [Source:HGNC Symbol;Acc:HGNC:7432]	-5.47402	-2.95516	0.0362242		TRIM7			ENST00000413302	protein_coding	P2RX6	purinergic receptor P2X 6 [Source:HGNC Symbol;Acc:HGNC:8538]	-3.52479	0.400782	0.0378592		CD320
ENST00000619550	protein_coding	HNF4A	hepatocyte nuclear factor 4 alpha [Source:HGNC Symbol;Acc:HGNC:5024]	-5.46841	1.77302	0.0068035		COMMD3			ENST00000428445	protein_coding	VARS1	valyl-tRNA synthetase 1 [Source:HGNC Symbol;Acc:HGNC:12651]	-3.51691	0.742384	0.0450785		OSBPL1A
ENST00000532881	nonsense_mediated_decay	SSH3	slingshot protein phosphatase 3 [Source:HGNC Symbol;Acc:HGNC:30581]	-5.44419	-1.01052	0.0254271		PAQR8			ENST00000320241	protein_coding	FOXL1	forkhead box L1 [Source:HGNC Symbol;Acc:HGNC:3817]	-3.50086	0.803622	0.0391756		FZD6
ENST00000369500	protein_coding	MAB21L3	mab-21 like 3 [Source:HGNC Symbol;Acc:HGNC:26787]	-5.42093	-2.97884	0.0441218		TM7SF3			ENST00000340900	protein_coding	RNASE1	ribonuclease A family member 1, pancreatic [Source:HGNC Symbol;Acc:HGNC:10044]	-3.49431	3.59884	0.00392256		KLHL30
ENST00000507916	lncRNA		novel transcript	-5.41789	-0.202957	0.0114936		KLHDC7A			ENST00000314126	protein_coding	AKAP1	A-kinase anchoring protein 1 [Source:HGNC Symbol;Acc:HGNC:367]	-3.47358	-0.314549	0.0445946		PLEC
ENST00000490077	retained_intron	TNXB	tenascin XB [Source:HGNC Symbol;Acc:HGNC:11976]	-5.41335	2.54969	0.0359655		LTN1			ENST00000397967	protein_coding	RNASE1	ribonuclease A family member 1, pancreatic [Source:HGNC Symbol;Acc:HGNC:10044]	-3.43488	2.52711	0.00616889		NME2
ENST00000370507	protein_coding	SLCO4A1	solute carrier organic anion transporter family member 4A1 [Source:HGNC Symbol;Acc:HGNC:10953]	-5.40407	1.52821	0.0197737		ASIC2			ENST00000389100	protein_coding	RNF180	ring finger protein 180 [Source:HGNC Symbol;Acc:HGNC:27752]	-3.43329	0.503313	0.00625145		IL4R
ENST00000547358	retained_intron	DGKA	diacylglycerol kinase alpha [Source:HGNC Symbol;Acc:HGNC:2849]	-5.36767	-0.445548	0.0104396		ITPRID2			ENST00000308508	protein_coding	CSPG4	chondroitin sulfate proteoglycan 4 [Source:HGNC Symbol;Acc:HGNC:2466]	-3.42158	4.89312	0.0485747		SPR
ENST00000530616	protein_coding	EEF1D	eukaryotic translation elongation factor 1 delta [Source:HGNC Symbol;Acc:HGNC:3211]	-5.35093	-1.14037	0.0162369		GPAA1			ENST00000561619	protein_coding	LTK	leukocyte receptor tyrosine kinase [Source:HGNC Symbol;Acc:HGNC:6721]	-3.41526	-0.820019	0.0430243		ITGA6
ENST00000395126	protein_coding	RASSF1	Ras association domain family member 1 [Source:HGNC Symbol;Acc:HGNC:9882]	-5.33971	1.56892	0.00530138		RAI14			ENST00000542836	protein_coding	SYT7	synaptotagmin 7 [Source:HGNC Symbol;Acc:HGNC:11514]	-3.40401	-0.99265	0.0269732		DHRS4L2
ENST00000498196	protein_coding	MDFIC	MyoD family inhibitor domain containing [Source:HGNC Symbol;Acc:HGNC:28870]	-5.32866	-1.31787	0.0439821		HAPLN1			ENST00000615966	protein_coding	H2BC3	H2B clustered histone 3 [Source:HGNC Symbol;Acc:HGNC:4751]	-3.40141	2.53144	0.0250769		ARNTL2
ENST00000285018	protein_coding	WNT7A	Wnt family member 7A [Source:HGNC Symbol;Acc:HGNC:12786]	-5.32845	0.271506	0.0148191		GNA11			ENST00000588076	protein_coding	DNAAF3	dynein axonemal assembly factor 3 [Source:HGNC Symbol;Acc:HGNC:30492]	-3.39562	1.41617	0.0302028		CLU
ENST00000322659	protein_coding	PHF8	PHD finger protein 8 [Source:HGNC Symbol;Acc:HGNC:20672]	-5.28183	-0.665991	0.0177858		TRPV4			ENST00000300851	protein_coding	VKORC1	vitamin K epoxide reductase complex subunit 1 [Source:HGNC Symbol;Acc:HGNC:23663]	-3.35602	1.41744	0.0127863		HES2
ENST00000439222	protein_coding	RAPH1	Ras association (RalGDS/AF-6) and pleckstrin homology domains 1 [Source:HGNC Symbol;Acc:HGNC:14436]	-5.26946	-2.27324	0.0217551		LTBR			ENST00000434325	protein_coding	PLPP2	phospholipid phosphatase 2 [Source:HGNC Symbol;Acc:HGNC:9230]	-3.35526	3.28256	0.0433323		ASPH
ENST00000598360	protein_coding	DPP9	dipeptidyl peptidase 9 [Source:HGNC Symbol;Acc:HGNC:18648]	-5.26915	-1.4606	0.0464724		SLC9B2			ENST00000373970	protein_coding	DKK1	dickkopf WNT signaling pathway inhibitor 1 [Source:HGNC Symbol;Acc:HGNC:2891]	-3.34298	1.2985	0.0373846		EDA
ENST00000610460	rRNA			-5.25764	3.88692	0.0446133		SPATA5L1			ENST00000245407	protein_coding	SLC22A5	solute carrier family 22 member 5 [Source:HGNC Symbol;Acc:HGNC:10969]	-3.3003	1.89386	0.0360963		MYO5B
ENST00000611446	rRNA	RNA5-8SN5	RNA, 5.8S ribosomal N5 [Source:HGNC Symbol;Acc:HGNC:53533]	-5.25764	3.88692	0.0446133		PRKRIP1			ENST00000611976	protein_coding	CDC42EP3	CDC42 effector protein 3 [Source:HGNC Symbol;Acc:HGNC:16943]	-3.21289	3.0223	0.00882776		PPP1R18
ENST00000612463	rRNA	RNA5-8SN2	RNA, 5.8S ribosomal N2 [Source:HGNC Symbol;Acc:HGNC:53521]	-5.25764	3.88692	0.0446133		PLK2			ENST00000544428	protein_coding	ALG1	ALG1 chitobiosyldiphosphodolichol beta-mannosyltransferase [Source:HGNC Symbol;Acc:HGNC:18294]	-3.17555	2.21911	0.028985		KRT18
ENST00000613359	rRNA	RNA5-8SN3	RNA, 5.8S ribosomal N3 [Source:HGNC Symbol;Acc:HGNC:53525]	-5.25764	3.88692	0.0446133		FAM201A			ENST00000475803	protein_coding	B4GALT4	beta-1,4-galactosyltransferase 4 [Source:HGNC Symbol;Acc:HGNC:927]	-3.14461	-0.741394	0.0359934		CRISPLD2
ENST00000616292	rRNA	RNA5-8SN4	RNA, 5.8S ribosomal N4 [Source:HGNC Symbol;Acc:HGNC:53529]	-5.25764	3.88692	0.0446133		PLS3			ENST00000444115	protein_coding	SHISA5	shisa family member 5 [Source:HGNC Symbol;Acc:HGNC:30376]	-3.14216	2.59052	0.0205299		SLC43A1
ENST00000618998	rRNA			-5.25764	3.88692	0.0446133		PKP3			ENST00000393743	protein_coding	DDX60	DExD/H-box helicase 60 [Source:HGNC Symbol;Acc:HGNC:25942]	-3.11849	3.37642	0.0284013		TMEM250
ENST00000619471	rRNA	RNA5-8SN1	RNA, 5.8S ribosomal N1 [Source:HGNC Symbol;Acc:HGNC:53517]	-5.25764	3.88692	0.0446133		SLC17A9			ENST00000361866	protein_coding	COL6A1	collagen type VI alpha 1 chain [Source:HGNC Symbol;Acc:HGNC:2211]	-3.10984	6.26194	0.00279091		RGS10
ENST00000619779	rRNA			-5.25764	3.88692	0.0446133		FXYD3			ENST00000261590	protein_coding	DSG2	desmoglein 2 [Source:HGNC Symbol;Acc:HGNC:3049]	-3.05686	3.18191	0.0444076		ZDHHC2
ENST00000622311	processed_transcript	ANKRD36BP2	ankyrin repeat domain 36B pseudogene 2 [Source:HGNC Symbol;Acc:HGNC:33607]	-5.20244	-0.402636	0.0310641		OAS1			ENST00000368679	protein_coding	ADAM12	ADAM metallopeptidase domain 12 [Source:HGNC Symbol;Acc:HGNC:190]	-3.04627	0.291965	0.0224328		JADE2
ENST00000371741	protein_coding	KCNB1	potassium voltage-gated channel subfamily B member 1 [Source:HGNC Symbol;Acc:HGNC:6231]	-5.181	0.434135	0.00850938		DNAAF3			ENST00000442011	protein_coding	TGFBI	transforming growth factor beta induced [Source:HGNC Symbol;Acc:HGNC:11771]	-3.03026	6.51601	0.0406893		ASS1
ENST00000531445	protein_coding	C4orf50	chromosome 4 open reading frame 50 [Source:HGNC Symbol;Acc:HGNC:33766]	-5.14938	-1.92938	0.0311181		BST2			ENST00000581530	protein_coding	FDXR	ferredoxin reductase [Source:HGNC Symbol;Acc:HGNC:3642]	-3.02858	0.446794	0.0254119		MICALL2
ENST00000401833	protein_coding	TANGO2	transport and golgi organization 2 homolog [Source:HGNC Symbol;Acc:HGNC:25439]	-5.13599	-1.19141	0.0174524		CYP3A5			ENST00000259939	protein_coding	RNF144B	ring finger protein 144B [Source:HGNC Symbol;Acc:HGNC:21578]	-3.01119	0.757415	0.0284275		AFDN
ENST00000451531	protein_coding	POTEI	POTE ankyrin domain family member I [Source:HGNC Symbol;Acc:HGNC:37093]	-5.12317	0.551566	0.0120323		WDR18			ENST00000304916	protein_coding	LRATD2	LRAT domain containing 2 [Source:HGNC Symbol;Acc:HGNC:24166]	-3.0097	6.12273	0.0148663		AKR7A3
ENST00000298049	non_stop_decay	EEF1A2	eukaryotic translation elongation factor 1 alpha 2 [Source:HGNC Symbol;Acc:HGNC:3192]	-5.0308	5.24457	0.000800562		SNX18P3			ENST00000435803	protein_coding	ABCA13	ATP binding cassette subfamily A member 13 [Source:HGNC Symbol;Acc:HGNC:14638]	-2.98007	2.37189	0.0205837		LYSMD2
ENST00000617837	protein_coding	SEC14L2	SEC14 like lipid binding 2 [Source:HGNC Symbol;Acc:HGNC:10699]	-5.03012	0.687384	0.0112728		PLOD2			ENST00000315576	protein_coding	ADGRE2	adhesion G protein-coupled receptor E2 [Source:HGNC Symbol;Acc:HGNC:3337]	-2.96495	2.29725	0.0298965		APLN
ENST00000376896	protein_coding	RORB	RAR related orphan receptor B [Source:HGNC Symbol;Acc:HGNC:10259]	-5.02736	-1.3432	0.0304765		MAL			ENST00000333244	protein_coding	AHNAK2	AHNAK nucleoprotein 2 [Source:HGNC Symbol;Acc:HGNC:20125]	-2.92709	3.94147	0.00387836		CTSZ
ENST00000274773	protein_coding	TRIM7	tripartite motif containing 7 [Source:HGNC Symbol;Acc:HGNC:16278]	-5.01864	1.86935	0.0154048		DHRS2			ENST00000557457	protein_coding	AHNAK2	AHNAK nucleoprotein 2 [Source:HGNC Symbol;Acc:HGNC:20125]	-2.89434	1.04182	0.00235859		NSF
ENST00000429294	processed_transcript	HLA-F	major histocompatibility complex, class I, F [Source:HGNC Symbol;Acc:HGNC:4963]	-4.99037	-0.330989	0.0340921		DOCK8			ENST00000579584	protein_coding	MYO1D	myosin ID [Source:HGNC Symbol;Acc:HGNC:7598]	-2.84798	0.538404	0.0439108		STING1
ENST00000496071	retained_intron	COMMD3	COMM domain containing 3 [Source:HGNC Symbol;Acc:HGNC:23332]	-4.98723	0.200421	0.00587562		SLC9A2			ENST00000370857	protein_coding	MBNL3	muscleblind like splicing regulator 3 [Source:HGNC Symbol;Acc:HGNC:20564]	-2.82382	3.49827	0.00429906		KCNMA1
ENST00000360726	protein_coding	PAQR8	progestin and adipoQ receptor family member 8 [Source:HGNC Symbol;Acc:HGNC:15708]	-4.95814	1.70913	0.0404685		MYO1G			ENST00000537716	protein_coding	CD320	CD320 molecule [Source:HGNC Symbol;Acc:HGNC:16692]	-2.80941	1.60725	0.00873572		C16orf74
ENST00000545344	protein_coding	TM7SF3	transmembrane 7 superfamily member 3 [Source:HGNC Symbol;Acc:HGNC:23049]	-4.94671	-0.50337	0.0312756		GACAT2			ENST00000357041	protein_coding	OSBPL1A	oxysterol binding protein like 1A [Source:HGNC Symbol;Acc:HGNC:16398]	-2.7803	2.00868	0.0090103		NCL
ENST00000217182	protein_coding	EEF1A2	eukaryotic translation elongation factor 1 alpha 2 [Source:HGNC Symbol;Acc:HGNC:3192]	-4.91473	7.12515	0.00314632		TNFRSF12A			ENST00000523739	protein_coding	FZD6	frizzled class receptor 6 [Source:HGNC Symbol;Acc:HGNC:4044]	-2.77813	1.38331	0.017336		TMEM230
ENST00000589672	retained_intron	PLPP2	phospholipid phosphatase 2 [Source:HGNC Symbol;Acc:HGNC:9230]	-4.88761	-1.65128	0.043609		ITGA3			ENST00000409223	protein_coding	KLHL30	kelch like family member 30 [Source:HGNC Symbol;Acc:HGNC:24770]	-2.76335	2.25113	0.0242439		H2BC14
ENST00000400664	protein_coding	KLHDC7A	kelch domain containing 7A [Source:HGNC Symbol;Acc:HGNC:26791]	-4.87718	0.876181	0.0170998		MBNL3			ENST00000345136	protein_coding	PLEC	plectin [Source:HGNC Symbol;Acc:HGNC:9069]	-2.76306	3.67456	0.0120189		SPRYD3
ENST00000389194	protein_coding	LTN1	listerin E3 ubiquitin protein ligase 1 [Source:HGNC Symbol;Acc:HGNC:13082]	-4.87656	1.35333	0.0478144		TGFBI			ENST00000513177	protein_coding	NME2	NME/NM23 nucleoside diphosphate kinase 2 [Source:HGNC Symbol;Acc:HGNC:7850]	-2.74358	2.72567	0.00967576		DPP7
ENST00000225823	protein_coding	ASIC2	acid sensing ion channel subunit 2 [Source:HGNC Symbol;Acc:HGNC:99]	-4.86219	1.20345	0.0457122		U2AF1L5			ENST00000395762	protein_coding	IL4R	interleukin 4 receptor [Source:HGNC Symbol;Acc:HGNC:6015]	-2.73417	2.35123	0.0138066		TPM4
ENST00000434407	protein_coding	HLA-F	major histocompatibility complex, class I, F [Source:HGNC Symbol;Acc:HGNC:4963]	-4.85946	-1.14427	0.0301343		INF2			ENST00000359280	protein_coding	ADAM15	ADAM metallopeptidase domain 15 [Source:HGNC Symbol;Acc:HGNC:193]	-2.71192	1.84201	0.0124153		PODXL
ENST00000382194	protein_coding	SMARCA2	SWI/SNF related, matrix associated, actin dependent regulator of chromatin, subfamily a, member 2 [Source:HGNC Symbol;Acc:HGNC:11098]	-4.84285	2.07474	0.0477599		KLRG1			ENST00000234454	protein_coding	SPR	sepiapterin reductase [Source:HGNC Symbol;Acc:HGNC:11257]	-2.69866	5.10469	0.00495263		EMP1
ENST00000409136	protein_coding	ITPRID2	ITPR interacting domain containing 2 [Source:HGNC Symbol;Acc:HGNC:11319]	-4.84278	0.397853	0.0314653		PAX8-AS1			ENST00000264107	protein_coding	ITGA6	integrin subunit alpha 6 [Source:HGNC Symbol;Acc:HGNC:6142]	-2.67631	3.53532	0.00214149		STAT6
ENST00000361036	protein_coding	GPAA1	glycosylphosphatidylinositol anchor attachment 1 [Source:HGNC Symbol;Acc:HGNC:4446]	-4.83692	1.93209	0.0407862		PTPN18			ENST00000392934	protein_coding	MYBPC1	myosin binding protein C1 [Source:HGNC Symbol;Acc:HGNC:7549]	-2.6573	1.34367	0.00939542		ANKMY1
ENST00000512625	protein_coding	RAI14	retinoic acid induced 14 [Source:HGNC Symbol;Acc:HGNC:14873]	-4.82649	-1.76671	0.0293133		FAM95C			ENST00000621761	protein_coding	DHRS4L2	dehydrogenase/reductase 4 like 2 [Source:HGNC Symbol;Acc:HGNC:19731]	-2.63614	3.28784	0.00282908		ANKRD29
ENST00000510978	protein_coding	HAPLN1	hyaluronan and proteoglycan link protein 1 [Source:HGNC Symbol;Acc:HGNC:2380]	-4.80059	0.461643	0.0347849		KCNN3			ENST00000544915	protein_coding	ARNTL2	aryl hydrocarbon receptor nuclear translocator like 2 [Source:HGNC Symbol;Acc:HGNC:18984]	-2.6319	3.45251	0.0199652		GYPC
ENST00000586180	processed_transcript	GNA11	G protein subunit alpha 11 [Source:HGNC Symbol;Acc:HGNC:4379]	-4.79255	-0.518411	0.0324447		P2RX6			ENST00000523308	protein_coding	DENND3	DENN domain containing 3 [Source:HGNC Symbol;Acc:HGNC:29134]	-2.62659	0.865333	0.0210662		KCNIP2
ENST00000261740	protein_coding	TRPV4	transient receptor potential cation channel subfamily V member 4 [Source:HGNC Symbol;Acc:HGNC:18083]	-4.74141	1.12754	0.0191751		TMEM200C			ENST00000316403	protein_coding	CLU	clusterin [Source:HGNC Symbol;Acc:HGNC:2095]	-2.61999	0.896729	0.0492426		MTDH
ENST00000539925	protein_coding	LTBR	lymphotoxin beta receptor [Source:HGNC Symbol;Acc:HGNC:6718]	-4.71621	2.67826	0.00128221		EIF2S3B			ENST00000377834	protein_coding	HES2	hes family bHLH transcription factor 2 [Source:HGNC Symbol;Acc:HGNC:16005]	-2.60866	-0.241185	0.0166455		ENDOD1
ENST00000503818	protein_coding	SLC9B2	solute carrier family 9 member B2 [Source:HGNC Symbol;Acc:HGNC:25143]	-4.71368	-1.99675	0.0321459		KIAA1328			ENST00000518306	protein_coding	ASPH	aspartate beta-hydroxylase [Source:HGNC Symbol;Acc:HGNC:757]	-2.57882	0.696057	0.0399511		USP36
ENST00000531624	protein_coding	SPATA5L1	spermatogenesis associated 5 like 1 [Source:HGNC Symbol;Acc:HGNC:28762]	-4.67656	-0.881041	0.0292898		SYT7			ENST00000616899	protein_coding	EDA	ectodysplasin A [Source:HGNC Symbol;Acc:HGNC:3157]	-2.56483	0.648962	0.0378426		NSMF
ENST00000482465	processed_transcript	PRKRIP1	PRKR interacting protein 1 [Source:HGNC Symbol;Acc:HGNC:21894]	-4.64292	0.424306	0.0293325		VARS1			ENST00000285039	protein_coding	MYO5B	myosin VB [Source:HGNC Symbol;Acc:HGNC:7603]	-2.56002	3.34993	0.0314536		SRP54
ENST00000509555	retained_intron	PLK2	polo like kinase 2 [Source:HGNC Symbol;Acc:HGNC:19699]	-4.63379	-1.38433	0.0456417		FOXL1			ENST00000274853	protein_coding	PPP1R18	protein phosphatase 1 regulatory subunit 18 [Source:HGNC Symbol;Acc:HGNC:29413]	-2.55808	3.27667	0.0172721		ANTXR2
ENST00000484285	lncRNA	FAM201A	family with sequence similarity 201 member A [Source:HGNC Symbol;Acc:HGNC:27239]	-4.60674	0.380557	0.00927891		SBF2-AS1			ENST00000518249	protein_coding	DENND3	DENN domain containing 3 [Source:HGNC Symbol;Acc:HGNC:29134]	-2.55191	-0.828235	0.0254237		CHPT1
ENST00000539310	protein_coding	PLS3	plastin 3 [Source:HGNC Symbol;Acc:HGNC:9091]	-4.60128	3.20939	0.0403677		AKAP1			ENST00000388837	protein_coding	KRT18	keratin 18 [Source:HGNC Symbol;Acc:HGNC:6430]	-2.51174	4.77919	0.0436794		TMEM220
ENST00000331563	protein_coding	PKP3	plakophilin 3 [Source:HGNC Symbol;Acc:HGNC:9025]	-4.57899	2.3624	0.00151006		SRRM2			ENST00000262424	protein_coding	CRISPLD2	cysteine rich secretory protein LCCL domain containing 2 [Source:HGNC Symbol;Acc:HGNC:25248]	-2.51066	3.14664	0.0366855		PLCB3
ENST00000370349	protein_coding	SLC17A9	solute carrier family 17 member 9 [Source:HGNC Symbol;Acc:HGNC:16192]	-4.56173	1.5671	0.037313		RNF180			ENST00000296794	protein_coding	ARHGEF28	Rho guanine nucleotide exchange factor 28 [Source:HGNC Symbol;Acc:HGNC:30322]	-2.51023	0.784047	0.0198345		GNAZ
ENST00000604621	protein_coding	FXYD3	FXYD domain containing ion transport regulator 3 [Source:HGNC Symbol;Acc:HGNC:4027]	-4.49219	-1.44143	0.0274341		CSPG4			ENST00000528450	protein_coding	SLC43A1	solute carrier family 43 member 1 [Source:HGNC Symbol;Acc:HGNC:9225]	-2.50765	3.03141	0.0121119		SUSD5
ENST00000265709	protein_coding	ANK1	ankyrin 1 [Source:HGNC Symbol;Acc:HGNC:492]	-4.4793	-0.34168	0.0221027		LTK			ENST00000561457	protein_coding	TMEM250	transmembrane protein 250 [Source:HGNC Symbol;Acc:HGNC:31009]	-2.49581	4.696	0.00358139		EML1
ENST00000202917	protein_coding	OAS1	2'-5'-oligoadenylate synthetase 1 [Source:HGNC Symbol;Acc:HGNC:8086]	-4.44504	4.1351	0.03116		H2BC3			ENST00000392865	protein_coding	RGS10	regulator of G protein signaling 10 [Source:HGNC Symbol;Acc:HGNC:9992]	-2.49574	2.54034	0.0364526		TANC1
ENST00000533527	retained_intron	DNAAF3	dynein axonemal assembly factor 3 [Source:HGNC Symbol;Acc:HGNC:30492]	-4.42595	2.46976	0.0365409		COX5B			ENST00000522184	protein_coding	ZDHHC2	zinc finger DHHC-type palmitoyltransferase 2 [Source:HGNC Symbol;Acc:HGNC:18469]	-2.48348	-0.268464	0.0432042		IGFBP4
ENST00000252593	protein_coding	BST2	bone marrow stromal cell antigen 2 [Source:HGNC Symbol;Acc:HGNC:1119]	-4.39281	3.75658	0.0210979		VKORC1			ENST00000395003	protein_coding	JADE2	jade family PHD finger 2 [Source:HGNC Symbol;Acc:HGNC:22984]	-2.47707	3.12578	0.0107795		PUS1
ENST00000222982	protein_coding	CYP3A5	cytochrome P450 family 3 subfamily A member 5 [Source:HGNC Symbol;Acc:HGNC:2638]	-4.35715	0.867657	0.0206379		DKK1			ENST00000372393	protein_coding	ASS1	argininosuccinate synthase 1 [Source:HGNC Symbol;Acc:HGNC:758]	-2.46461	3.94896	0.0111644		RELL2
ENST00000587001	protein_coding	WDR18	WD repeat domain 18 [Source:HGNC Symbol;Acc:HGNC:17956]	-4.31983	1.45528	0.0141463		SLC22A5			ENST00000297508	protein_coding	MICALL2	MICAL like 2 [Source:HGNC Symbol;Acc:HGNC:29672]	-2.46329	1.35076	0.0468894		SATB2
ENST00000395868	protein_coding	PTHLH	parathyroid hormone like hormone [Source:HGNC Symbol;Acc:HGNC:9607]	-4.30661	0.385787	0.0476754		RASA4			ENST00000351017	protein_coding	AFDN	afadin, adherens junction formation factor [Source:HGNC Symbol;Acc:HGNC:7137]	-2.45557	2.99713	0.0199892		SH3TC1
ENST00000424993	transcribed_unprocessed_pseudogene	SNX18P3	sorting nexin 18 pseudogene 3 [Source:HGNC Symbol;Acc:HGNC:39611]	-4.28084	-0.659413	0.0394184		PLSCR3			ENST00000361640	protein_coding	AKR7A3	aldo-keto reductase family 7 member A3 [Source:HGNC Symbol;Acc:HGNC:390]	-2.44728	0.654781	0.025306		RBFOX2
ENST00000461497	protein_coding	PLOD2	procollagen-lysine,2-oxoglutarate 5-dioxygenase 2 [Source:HGNC Symbol;Acc:HGNC:9082]	-4.2393	-1.15777	0.022165		CDC42EP3			ENST00000454181	protein_coding	LYSMD2	LysM domain containing 2 [Source:HGNC Symbol;Acc:HGNC:28571]	-2.42999	1.80027	0.00651921		SLC45A3
ENST00000349807	protein_coding	MAL	mal, T cell differentiation protein [Source:HGNC Symbol;Acc:HGNC:6817]	-4.235	-0.191179	0.0202923		ALG1			ENST00000429967	protein_coding	APLN	apelin [Source:HGNC Symbol;Acc:HGNC:16665]	-2.42487	0.366129	0.0124417		PHLDA2
ENST00000556701	retained_intron	DHRS2	dehydrogenase/reductase 2 [Source:HGNC Symbol;Acc:HGNC:18349]	-4.16917	0.137192	0.0398289		B4GALT4			ENST00000372394	protein_coding	ASS1	argininosuccinate synthase 1 [Source:HGNC Symbol;Acc:HGNC:758]	-2.41327	-0.80842	0.0357927		TNNT1
ENST00000562942	processed_transcript		cytochrome P450, family 4, subfamily F family pseudogene	-4.15491	-0.471679	0.0456226		SHISA5			ENST00000217131	protein_coding	CTSZ	cathepsin Z [Source:HGNC Symbol;Acc:HGNC:2547]	-2.4128	3.59351	0.0417573		ZNF41
ENST00000382329	protein_coding	DOCK8	dedicator of cytokinesis 8 [Source:HGNC Symbol;Acc:HGNC:19191]	-4.10826	1.40958	0.0393198		METTL1			ENST00000575068	protein_coding	NSF	N-ethylmaleimide sensitive factor, vesicle fusing ATPase [Source:HGNC Symbol;Acc:HGNC:8016]	-2.41188	3.99346	0.0407411		IFITM2
ENST00000390645	protein_coding	ARL4C	ADP ribosylation factor like GTPase 4C [Source:HGNC Symbol;Acc:HGNC:698]	-4.08512	2.99111	0.0398164		DDX60			ENST00000330794	protein_coding	STING1	stimulator of interferon response cGAMP interactor 1 [Source:HGNC Symbol;Acc:HGNC:27962]	-2.39442	3.62698	0.039042		MBD1
ENST00000233969	protein_coding	SLC9A2	solute carrier family 9 member A2 [Source:HGNC Symbol;Acc:HGNC:11072]	-4.04107	0.777754	0.0464651		COL6A1			ENST00000480683	protein_coding	KCNMA1	potassium calcium-activated channel subfamily M alpha 1 [Source:HGNC Symbol;Acc:HGNC:6284]	-2.39217	-1.09852	0.0438533		FIGNL1
ENST00000438107	lncRNA		novel transcript	-4.03972	3.19154	0.000775001		PLK3			ENST00000284245	protein_coding	C16orf74	chromosome 16 open reading frame 74 [Source:HGNC Symbol;Acc:HGNC:23362]	-2.36828	-0.408853	0.0381157		KATNAL2
ENST00000488738	processed_transcript	SLC17A9	solute carrier family 17 member 9 [Source:HGNC Symbol;Acc:HGNC:16192]	-3.99216	1.64504	0.0166096		DSG2			ENST00000454824	protein_coding	NCL	nucleolin [Source:HGNC Symbol;Acc:HGNC:7667]	-2.36752	0.998486	0.0325389		UPP1
ENST00000258787	protein_coding	MYO1G	myosin IG [Source:HGNC Symbol;Acc:HGNC:13880]	-3.97655	0.0524136	0.0263131		RALGDS			ENST00000342308	protein_coding	TMEM230	transmembrane protein 230 [Source:HGNC Symbol;Acc:HGNC:15876]	-2.36526	1.34668	0.0357783		DHX30
ENST00000579368	lncRNA	GACAT2	gastric cancer associated transcript 2 [Source:HGNC Symbol;Acc:HGNC:50516]	-3.92098	1.85168	0.0455692		ADAM12			ENST00000621112	protein_coding	H2BC14	H2B clustered histone 14 [Source:HGNC Symbol;Acc:HGNC:4750]	-2.36097	3.34204	0.00153373		NFE2
ENST00000341627	protein_coding	TNFRSF12A	TNF receptor superfamily member 12A [Source:HGNC Symbol;Acc:HGNC:18152]	-3.89576	0.715969	0.0492743		PON2			ENST00000301463	protein_coding	SPRYD3	SPRY domain containing 3 [Source:HGNC Symbol;Acc:HGNC:25920]	-2.35783	4.18318	0.00964041		ZNF780A
ENST00000320031	protein_coding	ITGA3	integrin subunit alpha 3 [Source:HGNC Symbol;Acc:HGNC:6139]	-3.84604	1.52146	0.00390607		RNF144B			ENST00000371579	protein_coding	DPP7	dipeptidyl peptidase 7 [Source:HGNC Symbol;Acc:HGNC:14892]	-2.34953	4.96744	0.0311272		RHBDF2
ENST00000394311	protein_coding	MBNL3	muscleblind like splicing regulator 3 [Source:HGNC Symbol;Acc:HGNC:20564]	-3.83492	0.965229	0.0335399		LRATD2			ENST00000344824	protein_coding	TPM4	tropomyosin 4 [Source:HGNC Symbol;Acc:HGNC:12013]	-2.33962	1.83781	0.0194282		ITPR3
ENST00000508076	protein_coding	TGFBI	transforming growth factor beta induced [Source:HGNC Symbol;Acc:HGNC:11771]	-3.83073	3.54525	0.0172948		TMEM51-AS1			ENST00000378555	protein_coding	PODXL	podocalyxin like [Source:HGNC Symbol;Acc:HGNC:9171]	-2.33256	0.419796	0.0120826		IL27RA
ENST00000470766	nonsense_mediated_decay	DPP7	dipeptidyl peptidase 7 [Source:HGNC Symbol;Acc:HGNC:14892]	-3.82468	2.25129	0.00944508		ABCA13			ENST00000443588	protein_coding	ASS1	argininosuccinate synthase 1 [Source:HGNC Symbol;Acc:HGNC:758]	-2.33097	0.225305	0.0326993		ZNFX1
ENST00000624739	retained_intron	U2AF1L5	U2 small nuclear RNA auxiliary factor 1 like 5 [Source:HGNC Symbol;Acc:HGNC:51830]	-3.80443	1.65101	0.0366957		ADGRE2			ENST00000519811	protein_coding	DENND3	DENN domain containing 3 [Source:HGNC Symbol;Acc:HGNC:29134]	-2.32367	4.75946	0.0185349		LGMN
ENST00000617571	protein_coding	INF2	inverted formin, FH2 and WH2 domain containing [Source:HGNC Symbol;Acc:HGNC:23791]	-3.76605	1.46406	0.0319454		PYCARD			ENST00000431267	protein_coding	EMP1	epithelial membrane protein 1 [Source:HGNC Symbol;Acc:HGNC:3333]	-2.31419	3.30378	0.0458216		NUDT8
ENST00000356986	protein_coding	KLRG1	killer cell lectin like receptor G1 [Source:HGNC Symbol;Acc:HGNC:6380]	-3.72303	-0.209207	0.040336		P4HTM			ENST00000454075	protein_coding	STAT6	signal transducer and activator of transcription 6 [Source:HGNC Symbol;Acc:HGNC:11368]	-2.28029	-0.0457644	0.031304		LRP11
ENST00000422956	lncRNA	PAX8-AS1	PAX8 antisense RNA 1 [Source:HGNC Symbol;Acc:HGNC:49271]	-3.71798	0.863466	0.0070412		MYO1D			ENST00000361678	protein_coding	ANKMY1	ankyrin repeat and MYND domain containing 1 [Source:HGNC Symbol;Acc:HGNC:20987]	-2.27939	-0.231532	0.0442387		SMTN
ENST00000462321	retained_intron	PTPN18	protein tyrosine phosphatase non-receptor type 18 [Source:HGNC Symbol;Acc:HGNC:9649]	-3.6968	-0.995405	0.0396445		CD320			ENST00000585908	protein_coding	ANKRD29	ankyrin repeat domain 29 [Source:HGNC Symbol;Acc:HGNC:27110]	-2.27085	-0.172946	0.0465882		NCOR1
ENST00000274341	protein_coding	HAPLN1	hyaluronan and proteoglycan link protein 1 [Source:HGNC Symbol;Acc:HGNC:2380]	-3.6818	3.61159	0.0170952		VCL			ENST00000409836	protein_coding	GYPC	glycophorin C (Gerbich blood group) [Source:HGNC Symbol;Acc:HGNC:4704]	-2.26712	4.28082	0.000634787		MCL1
ENST00000625242	processed_transcript	FAM95C	family with sequence similarity 95 member C [Source:HGNC Symbol;Acc:HGNC:45272]	-3.65351	0.306658	0.0321254		OSBPL1A			ENST00000348850	protein_coding	KCNIP2	potassium voltage-gated channel interacting protein 2 [Source:HGNC Symbol;Acc:HGNC:15522]	-2.25568	1.04188	0.0165364		SLC6A6
ENST00000271915	protein_coding	KCNN3	potassium calcium-activated channel subfamily N member 3 [Source:HGNC Symbol;Acc:HGNC:6292]	-3.65351	0.894274	0.0109254		FZD6			ENST00000521933	protein_coding	MTDH	metadherin [Source:HGNC Symbol;Acc:HGNC:29608]	-2.24633	0.202017	0.0373226		CRIP2
ENST00000344425	protein_coding	KCNQ2	potassium voltage-gated channel subfamily Q member 2 [Source:HGNC Symbol;Acc:HGNC:6296]	-3.64849	2.67733	0.0212199		KLHL30			ENST00000278505	protein_coding	ENDOD1	endonuclease domain containing 1 [Source:HGNC Symbol;Acc:HGNC:29129]	-2.23024	4.83412	0.0449599		RNPEP
ENST00000442475	nonsense_mediated_decay	P2RX6	purinergic receptor P2X 6 [Source:HGNC Symbol;Acc:HGNC:8538]	-3.6357	0.437342	0.00697213		PLEC			ENST00000589424	protein_coding	USP36	ubiquitin specific peptidase 36 [Source:HGNC Symbol;Acc:HGNC:20062]	-2.22963	0.599046	0.0264323		SMARCA4
ENST00000581347	protein_coding	TMEM200C	transmembrane protein 200C [Source:HGNC Symbol;Acc:HGNC:37208]	-3.61869	3.9631	0.0275624		NME2			ENST00000371473	protein_coding	NSMF	NMDA receptor synaptonuclear signaling and neuronal migration factor [Source:HGNC Symbol;Acc:HGNC:29843]	-2.21564	0.558916	0.0341161		DCAF4
ENST00000538173	protein_coding	EIF2S3B	eukaryotic translation initiation factor 2 subunit gamma B [Source:HGNC Symbol;Acc:HGNC:43863]	-3.58479	1.91667	0.00348633		IL4R			ENST00000555557	protein_coding	SRP54	signal recognition particle 54 [Source:HGNC Symbol;Acc:HGNC:11301]	-2.21517	0.583894	0.0305586		RAD21
ENST00000587139	protein_coding	KIAA1328	KIAA1328 [Source:HGNC Symbol;Acc:HGNC:29248]	-3.53336	-0.609268	0.0296455		PODXL			ENST00000404191	protein_coding	ANTXR2	ANTXR cell adhesion molecule 2 [Source:HGNC Symbol;Acc:HGNC:21732]	-2.21355	3.44031	0.019694		HSPG2
ENST00000263846	protein_coding	SYT7	synaptotagmin 7 [Source:HGNC Symbol;Acc:HGNC:11514]	-3.52504	2.20933	0.0101755		SLC45A3			ENST00000549872	protein_coding	CHPT1	choline phosphotransferase 1 [Source:HGNC Symbol;Acc:HGNC:17852]	-2.20173	2.69147	0.0103559		SLC4A2
ENST00000413302	protein_coding	P2RX6	purinergic receptor P2X 6 [Source:HGNC Symbol;Acc:HGNC:8538]	-3.52479	0.400782	0.0378592		RPL23AP53			ENST00000341871	protein_coding	TMEM220	transmembrane protein 220 [Source:HGNC Symbol;Acc:HGNC:33757]	-2.20142	1.85181	0.0264411		PON2
ENST00000509199	processed_transcript	TRIM7	tripartite motif containing 7 [Source:HGNC Symbol;Acc:HGNC:16278]	-3.52146	1.46227	0.0301082		SPR			ENST00000540288	protein_coding	PLCB3	phospholipase C beta 3 [Source:HGNC Symbol;Acc:HGNC:9056]	-2.19901	2.66288	0.0172807		PUF60
ENST00000428445	protein_coding	VARS1	valyl-tRNA synthetase 1 [Source:HGNC Symbol;Acc:HGNC:12651]	-3.51691	0.742384	0.0450785		ITGA6			ENST00000615612	protein_coding	GNAZ	G protein subunit alpha z [Source:HGNC Symbol;Acc:HGNC:4395]	-2.19837	3.07995	0.00847544		C17orf97
ENST00000320241	protein_coding	FOXL1	forkhead box L1 [Source:HGNC Symbol;Acc:HGNC:3817]	-3.50086	0.803622	0.0391756		LIPE-AS1			ENST00000309558	protein_coding	SUSD5	sushi domain containing 5 [Source:HGNC Symbol;Acc:HGNC:29061]	-2.19832	3.12674	0.0470255		HNRNPUL1
ENST00000340900	protein_coding	RNASE1	ribonuclease A family member 1, pancreatic [Source:HGNC Symbol;Acc:HGNC:10044]	-3.49431	3.59884	0.00392256		FAM86B1			ENST00000612828	protein_coding	CNTNAP3B	contactin associated protein family member 3B [Source:HGNC Symbol;Acc:HGNC:32035]	-2.18485	1.63313	0.0389733		EFR3A
ENST00000534671	lncRNA	SBF2-AS1	SBF2 antisense RNA 1 [Source:HGNC Symbol;Acc:HGNC:27438]	-3.48065	1.18875	0.0471026		DHRS4L2			ENST00000556714	protein_coding	EML1	EMAP like 1 [Source:HGNC Symbol;Acc:HGNC:3330]	-2.1823	0.574575	0.0230238		ABI1
ENST00000314126	protein_coding	AKAP1	A-kinase anchoring protein 1 [Source:HGNC Symbol;Acc:HGNC:367]	-3.47358	-0.314549	0.0445946		CLBA1			ENST00000263635	protein_coding	TANC1	tetratricopeptide repeat, ankyrin repeat and coiled-coil containing 1 [Source:HGNC Symbol;Acc:HGNC:29364]	-2.16889	4.25091	0.0146352		ACOT11
ENST00000445234	unprocessed_pseudogene		pseudogene similar to part of immunoglobulin superfamily, member 3 (IGSF3)	-3.45009	-0.327529	0.0134548		ARNTL2			ENST00000269593	protein_coding	IGFBP4	insulin like growth factor binding protein 4 [Source:HGNC Symbol;Acc:HGNC:5473]	-2.16555	2.94193	0.0442361		FLNB
ENST00000574866	processed_transcript	SRRM2	serine/arginine repetitive matrix 2 [Source:HGNC Symbol;Acc:HGNC:16639]	-3.44844	0.0779955	0.0164533		CLU			ENST00000322060	protein_coding	PUS1	pseudouridine synthase 1 [Source:HGNC Symbol;Acc:HGNC:15508]	-2.16216	0.844011	0.0387025		MBOAT2
ENST00000397967	protein_coding	RNASE1	ribonuclease A family member 1, pancreatic [Source:HGNC Symbol;Acc:HGNC:10044]	-3.43488	2.52711	0.00616889		LBHD1			ENST00000444782	protein_coding	RELL2	RELT like 2 [Source:HGNC Symbol;Acc:HGNC:26902]	-2.16162	2.46975	0.00845803		ALG2
ENST00000389100	protein_coding	RNF180	ring finger protein 180 [Source:HGNC Symbol;Acc:HGNC:27752]	-3.43329	0.503313	0.00625145		HES2			ENST00000260926	protein_coding	SATB2	SATB homeobox 2 [Source:HGNC Symbol;Acc:HGNC:21637]	-2.14424	2.97093	0.0111815		MMP15
ENST00000308508	protein_coding	CSPG4	chondroitin sulfate proteoglycan 4 [Source:HGNC Symbol;Acc:HGNC:2466]	-3.42158	4.89312	0.0485747		STING1			ENST00000245105	protein_coding	SH3TC1	SH3 domain and tetratricopeptide repeats 1 [Source:HGNC Symbol;Acc:HGNC:26009]	-2.13035	2.83385	0.0364417		UBA3
ENST00000561619	protein_coding	LTK	leukocyte receptor tyrosine kinase [Source:HGNC Symbol;Acc:HGNC:6721]	-3.41526	-0.820019	0.0430243		ASPH			ENST00000414461	protein_coding	RBFOX2	RNA binding fox-1 homolog 2 [Source:HGNC Symbol;Acc:HGNC:9906]	-2.0963	1.04971	0.021403		MMRN2
ENST00000542836	protein_coding	SYT7	synaptotagmin 7 [Source:HGNC Symbol;Acc:HGNC:11514]	-3.40401	-0.99265	0.0269732		EDA			ENST00000261178	protein_coding	ARNTL2	aryl hydrocarbon receptor nuclear translocator like 2 [Source:HGNC Symbol;Acc:HGNC:18984]	-2.08534	1.4279	0.0384645		PLD3
ENST00000615966	protein_coding	H2BC3	H2B clustered histone 3 [Source:HGNC Symbol;Acc:HGNC:4751]	-3.40141	2.53144	0.0250769		MYO5B			ENST00000367145	protein_coding	SLC45A3	solute carrier family 45 member 3 [Source:HGNC Symbol;Acc:HGNC:8642]	-2.06406	2.13419	0.0298933		TMEM64
ENST00000588076	protein_coding	DNAAF3	dynein axonemal assembly factor 3 [Source:HGNC Symbol;Acc:HGNC:30492]	-3.39562	1.41617	0.0302028		PPP1R18			ENST00000369103	protein_coding	RGS10	regulator of G protein signaling 10 [Source:HGNC Symbol;Acc:HGNC:9992]	-2.06195	3.76493	0.0242714		GNG4
ENST00000464949	processed_transcript	COX5B	cytochrome c oxidase subunit 5B [Source:HGNC Symbol;Acc:HGNC:2269]	-3.36569	2.27627	0.0395814		LSP1P4			ENST00000314222	protein_coding	PHLDA2	pleckstrin homology like domain family A member 2 [Source:HGNC Symbol;Acc:HGNC:12385]	-2.03725	0.533265	0.0449015		BOK
ENST00000300851	protein_coding	VKORC1	vitamin K epoxide reductase complex subunit 1 [Source:HGNC Symbol;Acc:HGNC:23663]	-3.35602	1.41744	0.0127863		KRT18			ENST00000526416	protein_coding	PLEC	plectin [Source:HGNC Symbol;Acc:HGNC:9069]	-2.032	1.38273	0.0234852		UQCC1
ENST00000434325	protein_coding	PLPP2	phospholipid phosphatase 2 [Source:HGNC Symbol;Acc:HGNC:9230]	-3.35526	3.28256	0.0433323		CRISPLD2			ENST00000593194	protein_coding	TNNT1	troponin T1, slow skeletal type [Source:HGNC Symbol;Acc:HGNC:11948]	-2.0201	2.21134	0.0499966		EPM2A
ENST00000373970	protein_coding	DKK1	dickkopf WNT signaling pathway inhibitor 1 [Source:HGNC Symbol;Acc:HGNC:2891]	-3.34298	1.2985	0.0373846		SLC43A1			ENST00000377065	protein_coding	ZNF41	zinc finger protein 41 [Source:HGNC Symbol;Acc:HGNC:13107]	-2.00707	-0.410331	0.030481		CCT7
ENST00000245407	protein_coding	SLC22A5	solute carrier family 22 member 5 [Source:HGNC Symbol;Acc:HGNC:10969]	-3.3003	1.89386	0.0360963		TMEM250			ENST00000399815	protein_coding	IFITM2	interferon induced transmembrane protein 2 [Source:HGNC Symbol;Acc:HGNC:5413]	-2.0065	2.31361	0.0322463		RPS27L
ENST00000522223	retained_intron	RASA4	RAS p21 protein activator 4 [Source:HGNC Symbol;Acc:HGNC:23181]	-3.2781	-0.283446	0.0446708		RGS10			ENST00000590208	protein_coding	MBD1	methyl-CpG binding domain protein 1 [Source:HGNC Symbol;Acc:HGNC:6916]	-2.00639	2.54825	0.0152516		LBHD1
ENST00000575543	retained_intron	PLSCR3	phospholipid scramblase 3 [Source:HGNC Symbol;Acc:HGNC:16495]	-3.22492	1.46922	0.0166633		ZDHHC2			ENST00000356889	protein_coding	FIGNL1	fidgetin like 1 [Source:HGNC Symbol;Acc:HGNC:13286]	-1.99165	0.511361	0.00946155		OPHN1
ENST00000611976	protein_coding	CDC42EP3	CDC42 effector protein 3 [Source:HGNC Symbol;Acc:HGNC:16943]	-3.21289	3.0223	0.00882776		JADE2			ENST00000356157	protein_coding	KATNAL2	katanin catalytic subunit A1 like 2 [Source:HGNC Symbol;Acc:HGNC:25387]	-1.98584	0.564519	0.0108347		SFRP1
ENST00000544428	protein_coding	ALG1	ALG1 chitobiosyldiphosphodolichol beta-mannosyltransferase [Source:HGNC Symbol;Acc:HGNC:18294]	-3.17555	2.21911	0.028985		TNFRSF10B			ENST00000395564	protein_coding	UPP1	uridine phosphorylase 1 [Source:HGNC Symbol;Acc:HGNC:12576]	-1.97426	2.04004	0.0223642		PLXNB2
ENST00000589796	lncRNA		novel transcript, antisense to HEXIM2	-3.15412	0.0928317	0.029613		ASS1			ENST00000619982	protein_coding	DHX30	DExH-box helicase 30 [Source:HGNC Symbol;Acc:HGNC:16716]	-1.96438	5.15941	0.00860648		ALDH4A1
ENST00000475803	protein_coding	B4GALT4	beta-1,4-galactosyltransferase 4 [Source:HGNC Symbol;Acc:HGNC:927]	-3.14461	-0.741394	0.0359934		MICALL2			ENST00000435572	protein_coding	NFE2	nuclear factor, erythroid 2 [Source:HGNC Symbol;Acc:HGNC:7780]	-1.96333	0.302668	0.0392473		TMEM54
ENST00000444115	protein_coding	SHISA5	shisa family member 5 [Source:HGNC Symbol;Acc:HGNC:30376]	-3.14216	2.59052	0.0205299		AFDN			ENST00000594395	protein_coding	ZNF780A	zinc finger protein 780A [Source:HGNC Symbol;Acc:HGNC:27603]	-1.94231	-0.237542	0.0369321		SERGEF
ENST00000551117	nonsense_mediated_decay	METTL1	methyltransferase like 1 [Source:HGNC Symbol;Acc:HGNC:7030]	-3.12675	-1.13088	0.042324		AKR7A3			ENST00000313080	protein_coding	RHBDF2	rhomboid 5 homolog 2 [Source:HGNC Symbol;Acc:HGNC:20788]	-1.9351	2.14214	0.0369153		LYN
ENST00000393743	protein_coding	DDX60	DExD/H-box helicase 60 [Source:HGNC Symbol;Acc:HGNC:25942]	-3.11849	3.37642	0.0284013		LYSMD2			ENST00000605930	protein_coding	ITPR3	inositol 1,4,5-trisphosphate receptor type 3 [Source:HGNC Symbol;Acc:HGNC:6182]	-1.93489	6.39301	0.0204847		UBXN6
ENST00000361866	protein_coding	COL6A1	collagen type VI alpha 1 chain [Source:HGNC Symbol;Acc:HGNC:2211]	-3.10984	6.26194	0.00279091		APLN			ENST00000263379	protein_coding	IL27RA	interleukin 27 receptor subunit alpha [Source:HGNC Symbol;Acc:HGNC:17290]	-1.92684	2.63605	0.0308769		ITGB1BP1
ENST00000479351	nonsense_mediated_decay	CNTNAP3B	contactin associated protein family member 3B [Source:HGNC Symbol;Acc:HGNC:32035]	-3.08261	1.29745	0.00514333		CTSZ			ENST00000371752	protein_coding	ZNFX1	zinc finger NFX1-type containing 1 [Source:HGNC Symbol;Acc:HGNC:29271]	-1.91715	4.60776	0.0170087		TMEM123
ENST00000465443	processed_transcript	PLK3	polo like kinase 3 [Source:HGNC Symbol;Acc:HGNC:2154]	-3.07495	0.639116	0.0213125		NSF			ENST00000557434	protein_coding	LGMN	legumain [Source:HGNC Symbol;Acc:HGNC:9472]	-1.89932	0.208871	0.0325283		ZNF691
ENST00000618777	retained_intron	CNTNAP3B	contactin associated protein family member 3B [Source:HGNC Symbol;Acc:HGNC:32035]	-3.06167	1.16037	0.0167265		KCNMA1			ENST00000301490	protein_coding	NUDT8	nudix hydrolase 8 [Source:HGNC Symbol;Acc:HGNC:8055]	-1.88855	0.0297231	0.0246238		CTSD
ENST00000261590	protein_coding	DSG2	desmoglein 2 [Source:HGNC Symbol;Acc:HGNC:3049]	-3.05686	3.18191	0.0444076		C16orf74			ENST00000239367	protein_coding	LRP11	LDL receptor related protein 11 [Source:HGNC Symbol;Acc:HGNC:16936]	-1.88796	4.18944	0.0134028		ENTPD6
ENST00000482648	retained_intron	RALGDS	ral guanine nucleotide dissociation stimulator [Source:HGNC Symbol;Acc:HGNC:9842]	-3.05025	1.8193	0.00817998		NCL			ENST00000612341	protein_coding	SMTN	smoothelin [Source:HGNC Symbol;Acc:HGNC:11126]	-1.88166	-0.646393	0.0472978		CSNK1A1
ENST00000368679	protein_coding	ADAM12	ADAM metallopeptidase domain 12 [Source:HGNC Symbol;Acc:HGNC:190]	-3.04627	0.291965	0.0224328		TMEM230			ENST00000582357	protein_coding	NCOR1	nuclear receptor corepressor 1 [Source:HGNC Symbol;Acc:HGNC:7672]	-1.86554	1.04609	0.0335049		ACSS1
ENST00000542667	processed_transcript	TM7SF3	transmembrane 7 superfamily member 3 [Source:HGNC Symbol;Acc:HGNC:23049]	-3.03904	-1.37145	0.0327839		H2BC14			ENST00000620947	protein_coding	MCL1	MCL1 apoptosis regulator, BCL2 family member [Source:HGNC Symbol;Acc:HGNC:6943]	-1.86293	3.65812	0.0111824		GPRIN1
ENST00000446142	nonsense_mediated_decay	PON2	paraoxonase 2 [Source:HGNC Symbol;Acc:HGNC:9205]	-3.03695	2.44059	0.00786368		SPRYD3			ENST00000352480	protein_coding	ASS1	argininosuccinate synthase 1 [Source:HGNC Symbol;Acc:HGNC:758]	-1.86264	8.67804	0.00786118		CTDSPL
ENST00000442011	protein_coding	TGFBI	transforming growth factor beta induced [Source:HGNC Symbol;Acc:HGNC:11771]	-3.03026	6.51601	0.0406893		SFXN3			ENST00000613060	protein_coding	SLC6A6	solute carrier family 6 member 6 [Source:HGNC Symbol;Acc:HGNC:11052]	-1.85042	1.61079	0.0244302		PVR
ENST00000581530	protein_coding	FDXR	ferredoxin reductase [Source:HGNC Symbol;Acc:HGNC:3642]	-3.02858	0.446794	0.0254119		TPM4			ENST00000550577	protein_coding	CRIP2	cysteine rich protein 2 [Source:HGNC Symbol;Acc:HGNC:2361]	-1.84907	2.57255	0.0200415		VPS28
ENST00000259939	protein_coding	RNF144B	ring finger protein 144B [Source:HGNC Symbol;Acc:HGNC:21578]	-3.01119	0.757415	0.0284275		MBOAT2			ENST00000447312	protein_coding	RNPEP	arginyl aminopeptidase [Source:HGNC Symbol;Acc:HGNC:10078]	-1.84739	2.69692	0.0246331		TP53BP1
ENST00000304916	protein_coding	LRATD2	LRAT domain containing 2 [Source:HGNC Symbol;Acc:HGNC:24166]	-3.0097	6.12273	0.0148663		EMP1			ENST00000429416	protein_coding	SMARCA4	SWI/SNF related, matrix associated, actin dependent regulator of chromatin, subfamily a, member 4 [Source:HGNC Symbol;Acc:HGNC:11100]	-1.82228	3.481	0.025714		TENT5A
ENST00000404665	lncRNA	TMEM51-AS1	TMEM51 antisense RNA 1 [Source:HGNC Symbol;Acc:HGNC:26301]	-3.00942	-0.812512	0.0320944		CAPN15			ENST00000358377	protein_coding	DCAF4	DDB1 and CUL4 associated factor 4 [Source:HGNC Symbol;Acc:HGNC:20229]	-1.81308	1.56536	0.0210411		ATP13A1
ENST00000532739	unprocessed_pseudogene		polycystic kidney disease 1 (autosomal dominant) (PKD1) pseudogene	-3.0034	0.993476	0.010275		STAT6			ENST00000517485	protein_coding	RAD21	RAD21 cohesin complex component [Source:HGNC Symbol;Acc:HGNC:9811]	-1.81117	-0.453156	0.032357		ZNF211
ENST00000435803	protein_coding	ABCA13	ATP binding cassette subfamily A member 13 [Source:HGNC Symbol;Acc:HGNC:14638]	-2.98007	2.37189	0.0205837		ANKMY1			ENST00000374695	protein_coding	HSPG2	heparan sulfate proteoglycan 2 [Source:HGNC Symbol;Acc:HGNC:5273]	-1.79022	5.90834	0.0319567		BICD2
ENST00000315576	protein_coding	ADGRE2	adhesion G protein-coupled receptor E2 [Source:HGNC Symbol;Acc:HGNC:3337]	-2.96495	2.29725	0.0298965		ANKRD29			ENST00000392826	protein_coding	SLC4A2	solute carrier family 4 member 2 [Source:HGNC Symbol;Acc:HGNC:11028]	-1.77528	4.68027	0.0165792		IFNAR2
ENST00000565022	retained_intron	PYCARD	PYD and CARD domain containing [Source:HGNC Symbol;Acc:HGNC:16608]	-2.95607	-0.965114	0.0293848		GYPC			ENST00000433091	protein_coding	PON2	paraoxonase 2 [Source:HGNC Symbol;Acc:HGNC:9205]	-1.77374	2.97401	0.0411945		MTA2
ENST00000517813	retained_intron	DENND3	DENN domain containing 3 [Source:HGNC Symbol;Acc:HGNC:29134]	-2.95469	1.01011	0.011346		KCNIP2			ENST00000527744	protein_coding	PUF60	poly(U) binding splicing factor 60 [Source:HGNC Symbol;Acc:HGNC:17042]	-1.77294	0.853627	0.0326563		TAX1BP3
ENST00000565670	processed_transcript	SNX18P3	sorting nexin 18 pseudogene 3 [Source:HGNC Symbol;Acc:HGNC:39611]	-2.95346	0.770639	0.0259302		MTDH			ENST00000360127	protein_coding	C17orf97	chromosome 17 open reading frame 97 [Source:HGNC Symbol;Acc:HGNC:33800]	-1.77239	0.683078	0.0374116		NOTCH2
ENST00000472301	retained_intron	P4HTM	prolyl 4-hydroxylase, transmembrane [Source:HGNC Symbol;Acc:HGNC:28858]	-2.95009	0.720769	0.0389514		ENDOD1			ENST00000599614	protein_coding	HNRNPUL1	heterogeneous nuclear ribonucleoprotein U like 1 [Source:HGNC Symbol;Acc:HGNC:17011]	-1.77203	1.27871	0.0194204		INKA2
ENST00000333244	protein_coding	AHNAK2	AHNAK nucleoprotein 2 [Source:HGNC Symbol;Acc:HGNC:20125]	-2.92709	3.94147	0.00387836		USP36			ENST00000519656	protein_coding	EFR3A	EFR3 homolog A [Source:HGNC Symbol;Acc:HGNC:28970]	-1.77078	6.00897	0.0298995		TGFBRAP1
ENST00000557457	protein_coding	AHNAK2	AHNAK nucleoprotein 2 [Source:HGNC Symbol;Acc:HGNC:20125]	-2.89434	1.04182	0.00235859		NSMF			ENST00000376138	protein_coding	ABI1	abl interactor 1 [Source:HGNC Symbol;Acc:HGNC:11320]	-1.76531	1.11388	0.0438799		MTCL1
ENST00000579584	protein_coding	MYO1D	myosin ID [Source:HGNC Symbol;Acc:HGNC:7598]	-2.84798	0.538404	0.0439108		SRP54			ENST00000343744	protein_coding	ACOT11	acyl-CoA thioesterase 11 [Source:HGNC Symbol;Acc:HGNC:18156]	-1.75943	0.747753	0.031691		NADSYN1
ENST00000370857	protein_coding	MBNL3	muscleblind like splicing regulator 3 [Source:HGNC Symbol;Acc:HGNC:20564]	-2.82382	3.49827	0.00429906		ANTXR2			ENST00000358537	protein_coding	FLNB	filamin B [Source:HGNC Symbol;Acc:HGNC:3755]	-1.75598	9.93229	0.0434406		RAPGEFL1
ENST00000537716	protein_coding	CD320	CD320 molecule [Source:HGNC Symbol;Acc:HGNC:16692]	-2.80941	1.60725	0.00873572		CHPT1			ENST00000305997	protein_coding	MBOAT2	membrane bound O-acyltransferase domain containing 2 [Source:HGNC Symbol;Acc:HGNC:25193]	-1.74975	4.88822	0.0181374		RETSAT
ENST00000472585	retained_intron	VCL	vinculin [Source:HGNC Symbol;Acc:HGNC:12665]	-2.78354	-0.702651	0.0217739		TMEM220			ENST00000319033	protein_coding	ALG2	ALG2 alpha-1,3/1,6-mannosyltransferase [Source:HGNC Symbol;Acc:HGNC:23159]	-1.74633	3.65323	0.00192652		XPC
ENST00000357041	protein_coding	OSBPL1A	oxysterol binding protein like 1A [Source:HGNC Symbol;Acc:HGNC:16398]	-2.7803	2.00868	0.0090103		PLCB3			ENST00000219271	protein_coding	MMP15	matrix metallopeptidase 15 [Source:HGNC Symbol;Acc:HGNC:7161]	-1.7388	4.72112	0.017752		CSNK1G2
ENST00000523739	protein_coding	FZD6	frizzled class receptor 6 [Source:HGNC Symbol;Acc:HGNC:4044]	-2.77813	1.38331	0.017336		GNAZ			ENST00000349511	protein_coding	UBA3	ubiquitin like modifier activating enzyme 3 [Source:HGNC Symbol;Acc:HGNC:12470]	-1.73215	1.34823	0.0347458		WASHC2A
ENST00000409223	protein_coding	KLHL30	kelch like family member 30 [Source:HGNC Symbol;Acc:HGNC:24770]	-2.76335	2.25113	0.0242439		SUSD5			ENST00000372027	protein_coding	MMRN2	multimerin 2 [Source:HGNC Symbol;Acc:HGNC:19888]	-1.72258	5.56349	0.0499494		AMFR
ENST00000345136	protein_coding	PLEC	plectin [Source:HGNC Symbol;Acc:HGNC:9069]	-2.76306	3.67456	0.0120189		BCRP2			ENST00000594908	protein_coding	PLD3	phospholipase D family member 3 [Source:HGNC Symbol;Acc:HGNC:17158]	-1.72126	0.626787	0.0318395		CALM2
ENST00000513177	protein_coding	NME2	NME/NM23 nucleoside diphosphate kinase 2 [Source:HGNC Symbol;Acc:HGNC:7850]	-2.74358	2.72567	0.00967576		EML1			ENST00000422900	protein_coding	TMEM64	transmembrane protein 64 [Source:HGNC Symbol;Acc:HGNC:25441]	-1.71763	2.28228	0.0384954		MAPKAP1
ENST00000395762	protein_coding	IL4R	interleukin 4 receptor [Source:HGNC Symbol;Acc:HGNC:6015]	-2.73417	2.35123	0.0138066		ABCA11P			ENST00000391854	protein_coding	GNG4	G protein subunit gamma 4 [Source:HGNC Symbol;Acc:HGNC:4407]	-1.71545	3.54408	0.0212844		MARCHF2
ENST00000446198	nonsense_mediated_decay	PODXL	podocalyxin like [Source:HGNC Symbol;Acc:HGNC:9171]	-2.73211	6.0235	0.00707007		HPS1			ENST00000503057	protein_coding	LIMCH1	LIM and calponin homology domains 1 [Source:HGNC Symbol;Acc:HGNC:29191]	-1.71513	0.716026	0.0336386		PTPA
ENST00000460934	processed_transcript	SLC45A3	solute carrier family 45 member 3 [Source:HGNC Symbol;Acc:HGNC:8642]	-2.71905	-1.12215	0.0443669		TANC1			ENST00000318407	protein_coding	BOK	BCL2 family apoptosis regulator BOK [Source:HGNC Symbol;Acc:HGNC:1087]	-1.67491	4.91073	0.00170888		AMIGO1
ENST00000359280	protein_coding	ADAM15	ADAM metallopeptidase domain 15 [Source:HGNC Symbol;Acc:HGNC:193]	-2.71192	1.84201	0.0124153		IGFBP4			ENST00000397556	protein_coding	UQCC1	ubiquinol-cytochrome c reductase complex assembly factor 1 [Source:HGNC Symbol;Acc:HGNC:15891]	-1.65778	0.629119	0.0247066		EEF1AKMT3
ENST00000606975	processed_transcript	RPL23AP53	ribosomal protein L23a pseudogene 53 [Source:HGNC Symbol;Acc:HGNC:35921]	-2.69947	0.407734	0.0148371		PUS1			ENST00000367519	protein_coding	EPM2A	EPM2A glucan phosphatase, laforin [Source:HGNC Symbol;Acc:HGNC:3413]	-1.64757	3.50831	0.0322316		SMIM11B
ENST00000234454	protein_coding	SPR	sepiapterin reductase [Source:HGNC Symbol;Acc:HGNC:11257]	-2.69866	5.10469	0.00495263		RELL2			ENST00000539919	protein_coding	CCT7	chaperonin containing TCP1 subunit 7 [Source:HGNC Symbol;Acc:HGNC:1622]	-1.64234	1.81258	0.0405156		CAPN1
ENST00000264107	protein_coding	ITGA6	integrin subunit alpha 6 [Source:HGNC Symbol;Acc:HGNC:6142]	-2.67631	3.53532	0.00214149		PCOTH			ENST00000411926	protein_coding	RPS27L	ribosomal protein S27 like [Source:HGNC Symbol;Acc:HGNC:18476]	-1.64204	4.75503	0.0391858		AP3D1
ENST00000593491	lncRNA	LIPE-AS1	LIPE antisense RNA 1 [Source:HGNC Symbol;Acc:HGNC:48589]	-2.66991	1.17349	0.0207506		SATB2			ENST00000512946	protein_coding	LIMCH1	LIM and calponin homology domains 1 [Source:HGNC Symbol;Acc:HGNC:29191]	-1.63257	2.88576	0.0409421		ZNF180
ENST00000392934	protein_coding	MYBPC1	myosin binding protein C1 [Source:HGNC Symbol;Acc:HGNC:7549]	-2.6573	1.34367	0.00939542		SH3TC1			ENST00000431002	protein_coding	LBHD1	LBH domain containing 1 [Source:HGNC Symbol;Acc:HGNC:28351]	-1.62848	4.2801	0.00662246		UNK
ENST00000340537	nonsense_mediated_decay	FAM86B1	family with sequence similarity 86 member B1 [Source:HGNC Symbol;Acc:HGNC:28268]	-2.64267	1.77985	0.0199574		RBFOX2			ENST00000355520	protein_coding	OPHN1	oligophrenin 1 [Source:HGNC Symbol;Acc:HGNC:8148]	-1.62493	3.78066	0.00569115		VPS51
ENST00000455123	nonsense_mediated_decay	PON2	paraoxonase 2 [Source:HGNC Symbol;Acc:HGNC:9205]	-2.63655	4.24329	0.0484508		SBDSP1			ENST00000379845	protein_coding	SFRP1	secreted frizzled related protein 1 [Source:HGNC Symbol;Acc:HGNC:10776]	-1.60754	4.41821	0.0135675		KCTD15
ENST00000621761	protein_coding	DHRS4L2	dehydrogenase/reductase 4 like 2 [Source:HGNC Symbol;Acc:HGNC:19731]	-2.63614	3.28784	0.00282908		HDAC7			ENST00000358755	protein_coding	FZD6	frizzled class receptor 6 [Source:HGNC Symbol;Acc:HGNC:4044]	-1.60217	4.7084	0.0327134		RXYLT1
ENST00000389964	nonsense_mediated_decay	CLBA1	clathrin binding box of aftiphilin containing 1 [Source:HGNC Symbol;Acc:HGNC:20126]	-2.6321	0.5876	0.0154473		PHLDA2			ENST00000359337	protein_coding	PLXNB2	plexin B2 [Source:HGNC Symbol;Acc:HGNC:9104]	-1.58282	6.03772	0.0195221		MCCC1
ENST00000544915	protein_coding	ARNTL2	aryl hydrocarbon receptor nuclear translocator like 2 [Source:HGNC Symbol;Acc:HGNC:18984]	-2.6319	3.45251	0.0199652		GYS1			ENST00000538839	protein_coding	ALDH4A1	aldehyde dehydrogenase 4 family member A1 [Source:HGNC Symbol;Acc:HGNC:406]	-1.57361	2.86054	0.0481247		SNX33
ENST00000523308	protein_coding	DENND3	DENN domain containing 3 [Source:HGNC Symbol;Acc:HGNC:29134]	-2.62659	0.865333	0.0210662		TAOK3			ENST00000373463	protein_coding	TMEM54	transmembrane protein 54 [Source:HGNC Symbol;Acc:HGNC:24143]	-1.57012	2.24543	0.0399899		ZNF584
ENST00000316403	protein_coding	CLU	clusterin [Source:HGNC Symbol;Acc:HGNC:2095]	-2.61999	0.896729	0.0492426		TNNT1			ENST00000366597	protein_coding	GNG4	G protein subunit gamma 4 [Source:HGNC Symbol;Acc:HGNC:4407]	-1.56751	4.41355	0.0106178		EXT2
ENST00000526490	retained_intron	LBHD1	LBH domain containing 1 [Source:HGNC Symbol;Acc:HGNC:28351]	-2.61306	1.14959	0.00803483		ZNF41			ENST00000528200	protein_coding	SERGEF	secretion regulating guanine nucleotide exchange factor [Source:HGNC Symbol;Acc:HGNC:17499]	-1.54827	1.75114	0.0338186		SLC41A3
ENST00000377834	protein_coding	HES2	hes family bHLH transcription factor 2 [Source:HGNC Symbol;Acc:HGNC:16005]	-2.60866	-0.241185	0.0166455		IFITM2			ENST00000519728	protein_coding	LYN	LYN proto-oncogene, Src family tyrosine kinase [Source:HGNC Symbol;Acc:HGNC:6735]	-1.54787	3.89283	0.049769		FAM89A
ENST00000507297	retained_intron	STING1	stimulator of interferon response cGAMP interactor 1 [Source:HGNC Symbol;Acc:HGNC:27962]	-2.58302	1.93614	0.0131192		MBD1			ENST00000394765	protein_coding	UBXN6	UBX domain protein 6 [Source:HGNC Symbol;Acc:HGNC:14928]	-1.54681	4.5699	0.01095		TWNK
ENST00000518306	protein_coding	ASPH	aspartate beta-hydroxylase [Source:HGNC Symbol;Acc:HGNC:757]	-2.57882	0.696057	0.0399511		STK17A			ENST00000359712	protein_coding	ITGB1BP1	integrin subunit beta 1 binding protein 1 [Source:HGNC Symbol;Acc:HGNC:23927]	-1.51871	3.68377	0.0100185		SYNGR2
ENST00000616899	protein_coding	EDA	ectodysplasin A [Source:HGNC Symbol;Acc:HGNC:3157]	-2.56483	0.648962	0.0378426		FIGNL1			ENST00000556260	protein_coding	PPP2R5C	protein phosphatase 2 regulatory subunit B'gamma [Source:HGNC Symbol;Acc:HGNC:9311]	-1.51736	4.66422	0.0257609		HRAS
ENST00000285039	protein_coding	MYO5B	myosin VB [Source:HGNC Symbol;Acc:HGNC:7603]	-2.56002	3.34993	0.0314536		KATNAL2			ENST00000361236	protein_coding	TMEM123	transmembrane protein 123 [Source:HGNC Symbol;Acc:HGNC:30138]	-1.51556	5.49464	0.0179584		DIP2A
ENST00000274853	protein_coding	PPP1R18	protein phosphatase 1 regulatory subunit 18 [Source:HGNC Symbol;Acc:HGNC:29413]	-2.55808	3.27667	0.0172721		UPP1			ENST00000372506	protein_coding	ZNF691	zinc finger protein 691 [Source:HGNC Symbol;Acc:HGNC:28028]	-1.50852	1.61291	0.0180263		CTBP1
ENST00000608018	processed_transcript	LSP1P4	LSP1 pseudogene 4 [Source:HGNC Symbol;Acc:HGNC:53915]	-2.55243	3.07687	0.0163968		RPL23AP82			ENST00000438213	protein_coding	CTSD	cathepsin D [Source:HGNC Symbol;Acc:HGNC:2529]	-1.49121	2.49849	0.0373855		CA5B
ENST00000518249	protein_coding	DENND3	DENN domain containing 3 [Source:HGNC Symbol;Acc:HGNC:29134]	-2.55191	-0.828235	0.0254237		SNORD3B-2			ENST00000376652	protein_coding	ENTPD6	ectonucleoside triphosphate diphosphohydrolase 6 [Source:HGNC Symbol;Acc:HGNC:3368]	-1.48699	2.51577	0.0226392		WDR4
ENST00000388837	protein_coding	KRT18	keratin 18 [Source:HGNC Symbol;Acc:HGNC:6430]	-2.51174	4.77919	0.0436794		DHX30			ENST00000606719	protein_coding	CSNK1A1	casein kinase 1 alpha 1 [Source:HGNC Symbol;Acc:HGNC:2451]	-1.48545	2.55734	0.0170158		UGT8
ENST00000262424	protein_coding	CRISPLD2	cysteine rich secretory protein LCCL domain containing 2 [Source:HGNC Symbol;Acc:HGNC:25248]	-2.51066	3.14664	0.0366855		NFE2			ENST00000323482	protein_coding	ACSS1	acyl-CoA synthetase short chain family member 1 [Source:HGNC Symbol;Acc:HGNC:16091]	-1.48226	3.65984	0.0363684		TMEM9B
ENST00000296794	protein_coding	ARHGEF28	Rho guanine nucleotide exchange factor 28 [Source:HGNC Symbol;Acc:HGNC:30322]	-2.51023	0.784047	0.0198345		TMEM63B			ENST00000303991	protein_coding	GPRIN1	G protein regulated inducer of neurite outgrowth 1 [Source:HGNC Symbol;Acc:HGNC:24835]	-1.47787	2.10657	0.027479		ZCCHC2
ENST00000528450	protein_coding	SLC43A1	solute carrier family 43 member 1 [Source:HGNC Symbol;Acc:HGNC:9225]	-2.50765	3.03141	0.0121119		ZNF780A			ENST00000443503	protein_coding	CTDSPL	CTD small phosphatase like [Source:HGNC Symbol;Acc:HGNC:16890]	-1.46365	3.6438	0.0330176		RNH1
ENST00000561457	protein_coding	TMEM250	transmembrane protein 250 [Source:HGNC Symbol;Acc:HGNC:31009]	-2.49581	4.696	0.00358139		RHBDF2			ENST00000403059	protein_coding	PVR	PVR cell adhesion molecule [Source:HGNC Symbol;Acc:HGNC:9705]	-1.45959	3.61319	0.0300008		MED23
ENST00000392865	protein_coding	RGS10	regulator of G protein signaling 10 [Source:HGNC Symbol;Acc:HGNC:9992]	-2.49574	2.54034	0.0364526		ITPR3			ENST00000292510	protein_coding	VPS28	VPS28 subunit of ESCRT-I [Source:HGNC Symbol;Acc:HGNC:18178]	-1.45572	4.11318	0.0272997		PRKAR1B
ENST00000522184	protein_coding	ZDHHC2	zinc finger DHHC-type palmitoyltransferase 2 [Source:HGNC Symbol;Acc:HGNC:18469]	-2.48348	-0.268464	0.0432042		IL27RA			ENST00000602675	protein_coding	C16orf74	chromosome 16 open reading frame 74 [Source:HGNC Symbol;Acc:HGNC:23362]	-1.45391	0.799249	0.0394258		EIF4G1
ENST00000395003	protein_coding	JADE2	jade family PHD finger 2 [Source:HGNC Symbol;Acc:HGNC:22984]	-2.47707	3.12578	0.0107795		ZNFX1			ENST00000450115	protein_coding	TP53BP1	tumor protein p53 binding protein 1 [Source:HGNC Symbol;Acc:HGNC:11999]	-1.45096	2.91371	0.0231854		ELK4
ENST00000523752	retained_intron	TNFRSF10B	TNF receptor superfamily member 10b [Source:HGNC Symbol;Acc:HGNC:11905]	-2.47089	4.36853	0.00861947		FAM86DP			ENST00000320172	protein_coding	TENT5A	terminal nucleotidyltransferase 5A [Source:HGNC Symbol;Acc:HGNC:18345]	-1.45095	4.101	0.0423925		PHF2
ENST00000372393	protein_coding	ASS1	argininosuccinate synthase 1 [Source:HGNC Symbol;Acc:HGNC:758]	-2.46461	3.94896	0.0111644		LGMN			ENST00000291503	protein_coding	ATP13A1	ATPase 13A1 [Source:HGNC Symbol;Acc:HGNC:24215]	-1.44392	3.40991	0.00321524		THEM4
ENST00000297508	protein_coding	MICALL2	MICAL like 2 [Source:HGNC Symbol;Acc:HGNC:29672]	-2.46329	1.35076	0.0468894		NUDT8			ENST00000319170	protein_coding	RAPH1	Ras association (RalGDS/AF-6) and pleckstrin homology domains 1 [Source:HGNC Symbol;Acc:HGNC:14436]	-1.43764	3.38604	0.0204153		PALD1
ENST00000351017	protein_coding	AFDN	afadin, adherens junction formation factor [Source:HGNC Symbol;Acc:HGNC:7137]	-2.45557	2.99713	0.0199892		LRP11			ENST00000391703	protein_coding	ZNF211	zinc finger protein 211 [Source:HGNC Symbol;Acc:HGNC:13003]	-1.42851	1.69558	0.0195959		NMRAL1
ENST00000361640	protein_coding	AKR7A3	aldo-keto reductase family 7 member A3 [Source:HGNC Symbol;Acc:HGNC:390]	-2.44728	0.654781	0.025306		SMTN			ENST00000375512	protein_coding	BICD2	BICD cargo adaptor 2 [Source:HGNC Symbol;Acc:HGNC:17208]	-1.42343	7.71898	0.0224978		UBXN8
ENST00000454181	protein_coding	LYSMD2	LysM domain containing 2 [Source:HGNC Symbol;Acc:HGNC:28571]	-2.42999	1.80027	0.00651921		COPS5			ENST00000342136	protein_coding	IFNAR2	interferon alpha and beta receptor subunit 2 [Source:HGNC Symbol;Acc:HGNC:5433]	-1.42305	0.0731856	0.048793		FBXO41
ENST00000429967	protein_coding	APLN	apelin [Source:HGNC Symbol;Acc:HGNC:16665]	-2.42487	0.366129	0.0124417		OTUD4			ENST00000527204	protein_coding	MTA2	metastasis associated 1 family member 2 [Source:HGNC Symbol;Acc:HGNC:7411]	-1.41914	4.23208	0.0238337		ALDH6A1
ENST00000372394	protein_coding	ASS1	argininosuccinate synthase 1 [Source:HGNC Symbol;Acc:HGNC:758]	-2.41327	-0.80842	0.0357927		NCOR1			ENST00000225525	protein_coding	TAX1BP3	Tax1 binding protein 3 [Source:HGNC Symbol;Acc:HGNC:30684]	-1.40558	6.11218	0.0139195		MTURN
ENST00000217131	protein_coding	CTSZ	cathepsin Z [Source:HGNC Symbol;Acc:HGNC:2547]	-2.4128	3.59351	0.0417573		MCL1			ENST00000611779	protein_coding	TAX1BP3	Tax1 binding protein 3 [Source:HGNC Symbol;Acc:HGNC:30684]	-1.40006	4.81217	0.0196417		PNP
ENST00000575068	protein_coding	NSF	N-ethylmaleimide sensitive factor, vesicle fusing ATPase [Source:HGNC Symbol;Acc:HGNC:8016]	-2.41188	3.99346	0.0407411		CRIP2			ENST00000579475	protein_coding	NOTCH2	notch receptor 2 [Source:HGNC Symbol;Acc:HGNC:7882]	-1.39001	2.18585	0.0211217		AGK
ENST00000330794	protein_coding	STING1	stimulator of interferon response cGAMP interactor 1 [Source:HGNC Symbol;Acc:HGNC:27962]	-2.39442	3.62698	0.039042		RNPEP			ENST00000357260	protein_coding	INKA2	inka box actin regulator 2 [Source:HGNC Symbol;Acc:HGNC:28045]	-1.38533	2.58062	0.0368208		TIMP2
ENST00000480683	protein_coding	KCNMA1	potassium calcium-activated channel subfamily M alpha 1 [Source:HGNC Symbol;Acc:HGNC:6284]	-2.39217	-1.09852	0.0438533		NADSYN1			ENST00000595531	protein_coding	TGFBRAP1	transforming growth factor beta receptor associated protein 1 [Source:HGNC Symbol;Acc:HGNC:16836]	-1.3732	4.91457	0.00387403		CEP164
ENST00000284245	protein_coding	C16orf74	chromosome 16 open reading frame 74 [Source:HGNC Symbol;Acc:HGNC:23362]	-2.36828	-0.408853	0.0381157		FBXL2			ENST00000518815	protein_coding	MTCL1	microtubule crosslinking factor 1 [Source:HGNC Symbol;Acc:HGNC:29121]	-1.35718	2.28168	0.0490995		URGCP
ENST00000454824	protein_coding	NCL	nucleolin [Source:HGNC Symbol;Acc:HGNC:7667]	-2.36752	0.998486	0.0325389		SMARCA4			ENST00000530055	protein_coding	NADSYN1	NAD synthetase 1 [Source:HGNC Symbol;Acc:HGNC:29832]	-1.34996	3.40065	0.0444195		FITM2
ENST00000342308	protein_coding	TMEM230	transmembrane protein 230 [Source:HGNC Symbol;Acc:HGNC:15876]	-2.36526	1.34668	0.0357783		DCAF4			ENST00000264644	protein_coding	RAPGEFL1	Rap guanine nucleotide exchange factor like 1 [Source:HGNC Symbol;Acc:HGNC:17428]	-1.34846	2.345	0.0337951		RFXANK
ENST00000621112	protein_coding	H2BC14	H2B clustered histone 14 [Source:HGNC Symbol;Acc:HGNC:4750]	-2.36097	3.34204	0.00153373		RAD21			ENST00000295802	protein_coding	RETSAT	retinol saturase [Source:HGNC Symbol;Acc:HGNC:25991]	-1.34402	5.68308	0.0250913		CACYBP
ENST00000301463	protein_coding	SPRYD3	SPRY domain containing 3 [Source:HGNC Symbol;Acc:HGNC:25920]	-2.35783	4.18318	0.00964041		HSPG2			ENST00000404220	protein_coding	IFNAR2	interferon alpha and beta receptor subunit 2 [Source:HGNC Symbol;Acc:HGNC:5433]	-1.33872	1.78994	0.0219724		EEF2K
ENST00000470252	processed_transcript	SFXN3	sideroflexin 3 [Source:HGNC Symbol;Acc:HGNC:16087]	-2.35238	0.245403	0.0461184		SLC4A2			ENST00000285021	protein_coding	XPC	XPC complex subunit, DNA damage recognition and repair factor [Source:HGNC Symbol;Acc:HGNC:12816]	-1.33475	6.15411	0.0275686		UNG
ENST00000371579	protein_coding	DPP7	dipeptidyl peptidase 7 [Source:HGNC Symbol;Acc:HGNC:14892]	-2.34953	4.96744	0.0311272		PUF60			ENST00000585959	protein_coding	CSNK1G2	casein kinase 1 gamma 2 [Source:HGNC Symbol;Acc:HGNC:2455]	-1.33097	1.2274	0.0452158		MAP3K20
ENST00000344824	protein_coding	TPM4	tropomyosin 4 [Source:HGNC Symbol;Acc:HGNC:12013]	-2.33962	1.83781	0.0194282		C17orf97			ENST00000611324	protein_coding	WASHC2A	WASH complex subunit 2A [Source:HGNC Symbol;Acc:HGNC:23416]	-1.32729	1.40118	0.0321538		DRAM2
ENST00000378555	protein_coding	PODXL	podocalyxin like [Source:HGNC Symbol;Acc:HGNC:9171]	-2.33256	0.419796	0.0120826		HNRNPUL1			ENST00000492830	protein_coding	AMFR	autocrine motility factor receptor [Source:HGNC Symbol;Acc:HGNC:463]	-1.31888	2.32677	0.0375924		PLXNB1
ENST00000443588	protein_coding	ASS1	argininosuccinate synthase 1 [Source:HGNC Symbol;Acc:HGNC:758]	-2.33097	0.225305	0.0326993		EFR3A			ENST00000456319	protein_coding	CALM2	calmodulin 2 [Source:HGNC Symbol;Acc:HGNC:1445]	-1.31198	2.35903	0.0337901		ANKS6
ENST00000519811	protein_coding	DENND3	DENN domain containing 3 [Source:HGNC Symbol;Acc:HGNC:29134]	-2.32367	4.75946	0.0185349		ABI1			ENST00000373511	protein_coding	MAPKAP1	MAPK associated protein 1 [Source:HGNC Symbol;Acc:HGNC:18752]	-1.31149	1.28251	0.0416219		POLD2
ENST00000486484	processed_transcript	MBOAT2	membrane bound O-acyltransferase domain containing 2 [Source:HGNC Symbol;Acc:HGNC:25193]	-2.31472	2.14709	0.0341882		ACOT11			ENST00000602117	protein_coding	MARCHF2	membrane associated ring-CH-type finger 2 [Source:HGNC Symbol;Acc:HGNC:28038]	-1.30901	1.87937	0.049444		PCYT2
ENST00000431267	protein_coding	EMP1	epithelial membrane protein 1 [Source:HGNC Symbol;Acc:HGNC:3333]	-2.31419	3.30378	0.0458216		TIMM29			ENST00000329146	protein_coding	CRIP2	cysteine rich protein 2 [Source:HGNC Symbol;Acc:HGNC:2361]	-1.30747	3.54794	0.0253766		NPM1
ENST00000483783	retained_intron	DPP7	dipeptidyl peptidase 7 [Source:HGNC Symbol;Acc:HGNC:14892]	-2.3132	0.383302	0.0110639		FLNB			ENST00000348141	protein_coding	PTPA	protein phosphatase 2 phosphatase activator [Source:HGNC Symbol;Acc:HGNC:9308]	-1.30433	0.510132	0.046961		ZMIZ2
ENST00000565010	retained_intron	CAPN15	calpain 15 [Source:HGNC Symbol;Acc:HGNC:11182]	-2.29002	0.774898	0.00531092		ALG2			ENST00000369864	protein_coding	AMIGO1	adhesion molecule with Ig like domain 1 [Source:HGNC Symbol;Acc:HGNC:20824]	-1.30211	3.51845	0.0281554		THADA
ENST00000454075	protein_coding	STAT6	signal transducer and activator of transcription 6 [Source:HGNC Symbol;Acc:HGNC:11368]	-2.28029	-0.0457644	0.031304		MMP15			ENST00000263367	protein_coding	HNRNPUL1	heterogeneous nuclear ribonucleoprotein U like 1 [Source:HGNC Symbol;Acc:HGNC:17011]	-1.29712	3.88763	0.0153024		SYNJ2
ENST00000361678	protein_coding	ANKMY1	ankyrin repeat and MYND domain containing 1 [Source:HGNC Symbol;Acc:HGNC:20987]	-2.27939	-0.231532	0.0442387		UBA3			ENST00000300209	protein_coding	EEF1AKMT3	EEF1A lysine methyltransferase 3 [Source:HGNC Symbol;Acc:HGNC:24936]	-1.29653	2.3282	0.0491951		COMT
ENST00000585908	protein_coding	ANKRD29	ankyrin repeat domain 29 [Source:HGNC Symbol;Acc:HGNC:27110]	-2.27085	-0.172946	0.0465882		MMRN2			ENST00000619874	protein_coding	SMIM11B	small integral membrane protein 11B [Source:HGNC Symbol;Acc:HGNC:51846]	-1.29317	3.22608	0.0218951		THRAP3
ENST00000409836	protein_coding	GYPC	glycophorin C (Gerbich blood group) [Source:HGNC Symbol;Acc:HGNC:4704]	-2.26712	4.28082	0.000634787		PLD3			ENST00000279247	protein_coding	CAPN1	calpain 1 [Source:HGNC Symbol;Acc:HGNC:1476]	-1.28456	5.30116	0.0431009		YIPF5
ENST00000551296	retained_intron	DGKA	diacylglycerol kinase alpha [Source:HGNC Symbol;Acc:HGNC:2849]	-2.2561	-0.575185	0.0490536		TMEM64			ENST00000345016	protein_coding	AP3D1	adaptor related protein complex 3 subunit delta 1 [Source:HGNC Symbol;Acc:HGNC:568]	-1.26539	5.1283	0.00741647		HNRNPH1
ENST00000348850	protein_coding	KCNIP2	potassium voltage-gated channel interacting protein 2 [Source:HGNC Symbol;Acc:HGNC:15522]	-2.25568	1.04188	0.0165364		GNG4			ENST00000592529	protein_coding	ZNF180	zinc finger protein 180 [Source:HGNC Symbol;Acc:HGNC:12970]	-1.26293	2.05885	0.0227881		PRIM2
ENST00000521933	protein_coding	MTDH	metadherin [Source:HGNC Symbol;Acc:HGNC:29608]	-2.24633	0.202017	0.0373226		IPPK			ENST00000617716	protein_coding		periodic tryptophan protein 2 homolog [Source:NCBI gene;Acc:102724159]	-1.25896	5.55581	0.0134363		KIF1B
ENST00000278505	protein_coding	ENDOD1	endonuclease domain containing 1 [Source:HGNC Symbol;Acc:HGNC:29129]	-2.23024	4.83412	0.0449599		ITGB1BP1			ENST00000589666	protein_coding	UNK	unk zinc finger [Source:HGNC Symbol;Acc:HGNC:29369]	-1.25603	4.22711	0.0412595		MLLT3
ENST00000589424	protein_coding	USP36	ubiquitin specific peptidase 36 [Source:HGNC Symbol;Acc:HGNC:20062]	-2.22963	0.599046	0.0264323		GPATCH4			ENST00000526856	protein_coding	VPS51	VPS51 subunit of GARP complex [Source:HGNC Symbol;Acc:HGNC:1172]	-1.25579	2.05148	0.0448251		PELI1
ENST00000517458	processed_transcript	LRATD2	LRAT domain containing 2 [Source:HGNC Symbol;Acc:HGNC:24166]	-2.21814	0.305969	0.0333359		BOK			ENST00000284006	protein_coding	KCTD15	potassium channel tetramerization domain containing 15 [Source:HGNC Symbol;Acc:HGNC:23297]	-1.24651	4.53048	0.0448001		SLX1B
ENST00000371473	protein_coding	NSMF	NMDA receptor synaptonuclear signaling and neuronal migration factor [Source:HGNC Symbol;Acc:HGNC:29843]	-2.21564	0.558916	0.0341161		GRASP			ENST00000458549	protein_coding	TMEM64	transmembrane protein 64 [Source:HGNC Symbol;Acc:HGNC:25441]	-1.24336	6.53474	0.0207101		ARPIN-AP3S2
ENST00000555557	protein_coding	SRP54	signal recognition particle 54 [Source:HGNC Symbol;Acc:HGNC:11301]	-2.21517	0.583894	0.0305586		UQCC1			ENST00000537373	protein_coding	RXYLT1	ribitol xylosyltransferase 1 [Source:HGNC Symbol;Acc:HGNC:13530]	-1.2399	3.45656	0.0474436		SRP14
ENST00000404191	protein_coding	ANTXR2	ANTXR cell adhesion molecule 2 [Source:HGNC Symbol;Acc:HGNC:21732]	-2.21355	3.44031	0.019694		EPM2A			ENST00000258449	protein_coding	TGFBRAP1	transforming growth factor beta receptor associated protein 1 [Source:HGNC Symbol;Acc:HGNC:16836]	-1.23856	2.88937	0.0304917		WARS2
ENST00000549872	protein_coding	CHPT1	choline phosphotransferase 1 [Source:HGNC Symbol;Acc:HGNC:17852]	-2.20173	2.69147	0.0103559		CCT7			ENST00000265594	protein_coding	MCCC1	methylcrotonoyl-CoA carboxylase 1 [Source:HGNC Symbol;Acc:HGNC:6936]	-1.23331	5.48652	0.0364261		HNRNPL
ENST00000341871	protein_coding	TMEM220	transmembrane protein 220 [Source:HGNC Symbol;Acc:HGNC:33757]	-2.20142	1.85181	0.0264411		RPS27L			ENST00000569152	protein_coding	SNX33	sorting nexin 33 [Source:HGNC Symbol;Acc:HGNC:28468]	-1.22911	2.2041	0.0416241		DNAJB5
ENST00000443998	processed_pseudogene		ribosomal protein L29 (RPL29) pseudogene	-2.20075	3.11066	0.0497702		OPHN1			ENST00000593920	protein_coding	ZNF584	zinc finger protein 584 [Source:HGNC Symbol;Acc:HGNC:27318]	-1.21279	3.09715	0.0385586		SRP9
ENST00000540288	protein_coding	PLCB3	phospholipase C beta 3 [Source:HGNC Symbol;Acc:HGNC:9056]	-2.19901	2.66288	0.0172807		SFRP1			ENST00000343631	protein_coding	EXT2	exostosin glycosyltransferase 2 [Source:HGNC Symbol;Acc:HGNC:3513]	-1.20903	4.53493	0.01559		SENP7
ENST00000615612	protein_coding	GNAZ	G protein subunit alpha z [Source:HGNC Symbol;Acc:HGNC:4395]	-2.19837	3.07995	0.00847544		PLXNB2			ENST00000360370	protein_coding	SLC41A3	solute carrier family 41 member 3 [Source:HGNC Symbol;Acc:HGNC:31046]	-1.20474	4.50887	0.0187942		PDXDC1
ENST00000309558	protein_coding	SUSD5	sushi domain containing 5 [Source:HGNC Symbol;Acc:HGNC:29061]	-2.19832	3.12674	0.0470255		POLR1B			ENST00000366654	protein_coding	FAM89A	family with sequence similarity 89 member A [Source:HGNC Symbol;Acc:HGNC:25057]	-1.1919	3.9042	0.0308054		ARHGAP19
ENST00000398241	retained_intron	BCRP2	BCR pseudogene 2 [Source:HGNC Symbol;Acc:HGNC:1015]	-2.1933	0.186727	0.0495346		ALDH4A1			ENST00000370228	protein_coding	TWNK	twinkle mtDNA helicase [Source:HGNC Symbol;Acc:HGNC:1160]	-1.19013	3.37555	0.0173968		L3MBTL3
ENST00000612828	protein_coding	CNTNAP3B	contactin associated protein family member 3B [Source:HGNC Symbol;Acc:HGNC:32035]	-2.18485	1.63313	0.0389733		TMEM54			ENST00000588282	protein_coding	SYNGR2	synaptogyrin 2 [Source:HGNC Symbol;Acc:HGNC:11499]	-1.18978	4.73699	0.0351137		HSDL1
ENST00000556714	protein_coding	EML1	EMAP like 1 [Source:HGNC Symbol;Acc:HGNC:3330]	-2.1823	0.574575	0.0230238		CUEDC1			ENST00000311189	protein_coding	HRAS	HRas proto-oncogene, GTPase [Source:HGNC Symbol;Acc:HGNC:5173]	-1.18952	2.95018	0.038817		ELMOD2
ENST00000514396	processed_transcript	ABCA11P	ATP binding cassette subfamily A member 11, pseudogene [Source:HGNC Symbol;Acc:HGNC:31]	-2.18087	0.197082	0.0255789		SERGEF			ENST00000417564	protein_coding	DIP2A	disco interacting protein 2 homolog A [Source:HGNC Symbol;Acc:HGNC:17217]	-1.18392	3.96277	0.0081079		NME4
ENST00000480020	processed_transcript	HPS1	HPS1 biogenesis of lysosomal organelles complex 3 subunit 1 [Source:HGNC Symbol;Acc:HGNC:5163]	-2.17278	-0.283565	0.037186		LYN			ENST00000290921	protein_coding	CTBP1	C-terminal binding protein 1 [Source:HGNC Symbol;Acc:HGNC:2494]	-1.18387	2.68025	0.0496069		TSPYL2
ENST00000263635	protein_coding	TANC1	tetratricopeptide repeat, ankyrin repeat and coiled-coil containing 1 [Source:HGNC Symbol;Acc:HGNC:29364]	-2.16889	4.25091	0.0146352		UBXN6			ENST00000318636	protein_coding	CA5B	carbonic anhydrase 5B [Source:HGNC Symbol;Acc:HGNC:1378]	-1.17832	4.33728	0.044144		WNK1
ENST00000269593	protein_coding	IGFBP4	insulin like growth factor binding protein 4 [Source:HGNC Symbol;Acc:HGNC:5473]	-2.16555	2.94193	0.0442361		PKD1P5			ENST00000398208	protein_coding	WDR4	WD repeat domain 4 [Source:HGNC Symbol;Acc:HGNC:12756]	-1.17678	2.63561	0.0405084		PRDX1
ENST00000322060	protein_coding	PUS1	pseudouridine synthase 1 [Source:HGNC Symbol;Acc:HGNC:15508]	-2.16216	0.844011	0.0387025		POLR3F			ENST00000310836	protein_coding	UGT8	UDP glycosyltransferase 8 [Source:HGNC Symbol;Acc:HGNC:12555]	-1.17324	4.75408	0.038689		B3GNT2
ENST00000444782	protein_coding	RELL2	RELT like 2 [Source:HGNC Symbol;Acc:HGNC:26902]	-2.16162	2.46975	0.00845803		TMEM123			ENST00000309134	protein_coding	TMEM9B	TMEM9 domain family member B [Source:HGNC Symbol;Acc:HGNC:1168]	-1.16384	3.16721	0.0441544		MMS22L
ENST00000382133	lncRNA	PCOTH	Pro-X-Gly collagen triple helix like repeat containing [Source:HGNC Symbol;Acc:HGNC:39839]	-2.14477	1.37276	0.0221015		ZNF691			ENST00000586834	protein_coding	ZCCHC2	zinc finger CCHC-type containing 2 [Source:HGNC Symbol;Acc:HGNC:22916]	-1.16274	2.39845	0.0412077		PHKA1
ENST00000260926	protein_coding	SATB2	SATB homeobox 2 [Source:HGNC Symbol;Acc:HGNC:21637]	-2.14424	2.97093	0.0111815		CTSD			ENST00000397604	protein_coding	RNH1	ribonuclease/angiogenin inhibitor 1 [Source:HGNC Symbol;Acc:HGNC:10074]	-1.15968	4.88846	0.00666935		PARD6B
ENST00000245105	protein_coding	SH3TC1	SH3 domain and tetratricopeptide repeats 1 [Source:HGNC Symbol;Acc:HGNC:26009]	-2.13035	2.83385	0.0364417		ENTPD6			ENST00000354577	protein_coding	MED23	mediator complex subunit 23 [Source:HGNC Symbol;Acc:HGNC:2372]	-1.15421	2.34683	0.0307221		DHTKD1
ENST00000414461	protein_coding	RBFOX2	RNA binding fox-1 homolog 2 [Source:HGNC Symbol;Acc:HGNC:9906]	-2.0963	1.04971	0.021403		CSNK1A1			ENST00000301458	protein_coding	CD320	CD320 molecule [Source:HGNC Symbol;Acc:HGNC:16692]	-1.12679	5.76125	0.0449567		RNF217
ENST00000498905	lncRNA	SBF2-AS1	SBF2 antisense RNA 1 [Source:HGNC Symbol;Acc:HGNC:27438]	-2.08917	3.56534	0.0166793		ACSS1			ENST00000403562	protein_coding	PRKAR1B	protein kinase cAMP-dependent type I regulatory subunit beta [Source:HGNC Symbol;Acc:HGNC:9390]	-1.10963	2.30267	0.0471293		CENPV
ENST00000261178	protein_coding	ARNTL2	aryl hydrocarbon receptor nuclear translocator like 2 [Source:HGNC Symbol;Acc:HGNC:18984]	-2.08534	1.4279	0.0384645		GPRIN1			ENST00000411531	protein_coding	EIF4G1	eukaryotic translation initiation factor 4 gamma 1 [Source:HGNC Symbol;Acc:HGNC:3296]	-1.10378	5.66102	0.0219627		NIPSNAP1
ENST00000470074	retained_intron	TANC1	tetratricopeptide repeat, ankyrin repeat and coiled-coil containing 1 [Source:HGNC Symbol;Acc:HGNC:29364]	-2.07934	0.868916	0.0207549		CTDSPL			ENST00000357992	protein_coding	ELK4	ETS transcription factor ELK4 [Source:HGNC Symbol;Acc:HGNC:3326]	-1.10155	5.2612	0.0148902		VLDLR
ENST00000453858	transcribed_unprocessed_pseudogene	SBDSP1	SBDS pseudogene 1 [Source:HGNC Symbol;Acc:HGNC:21646]	-2.07312	0.305811	0.0176844		PVR			ENST00000359246	protein_coding	PHF2	PHD finger protein 2 [Source:HGNC Symbol;Acc:HGNC:8920]	-1.09935	5.65609	0.0423265		COPG2
ENST00000367145	protein_coding	SLC45A3	solute carrier family 45 member 3 [Source:HGNC Symbol;Acc:HGNC:8642]	-2.06406	2.13419	0.0298933		VPS28			ENST00000368814	protein_coding	THEM4	thioesterase superfamily member 4 [Source:HGNC Symbol;Acc:HGNC:17947]	-1.09792	2.79659	0.036933		PTGR1
ENST00000369103	protein_coding	RGS10	regulator of G protein signaling 10 [Source:HGNC Symbol;Acc:HGNC:9992]	-2.06195	3.76493	0.0242714		RSRP1			ENST00000263563	protein_coding	PALD1	phosphatase domain containing paladin 1 [Source:HGNC Symbol;Acc:HGNC:23530]	-1.0976	6.06447	0.0358133		MAGED2
ENST00000548938	nonsense_mediated_decay	HDAC7	histone deacetylase 7 [Source:HGNC Symbol;Acc:HGNC:14067]	-2.04979	2.29943	0.00408027		TP53BP1			ENST00000283429	protein_coding	NMRAL1	NmrA like redox sensor 1 [Source:HGNC Symbol;Acc:HGNC:24987]	-1.09537	2.50318	0.049568		JTB
ENST00000608531	processed_transcript	LSP1P4	LSP1 pseudogene 4 [Source:HGNC Symbol;Acc:HGNC:53915]	-2.04149	0.331738	0.0387438		TENT5A			ENST00000265616	protein_coding	UBXN8	UBX domain protein 8 [Source:HGNC Symbol;Acc:HGNC:30307]	-1.0834	3.91076	0.0453751		GABARAPL1
ENST00000314222	protein_coding	PHLDA2	pleckstrin homology like domain family A member 2 [Source:HGNC Symbol;Acc:HGNC:12385]	-2.03725	0.533265	0.0449015		ATP13A1			ENST00000295133	protein_coding	FBXO41	F-box protein 41 [Source:HGNC Symbol;Acc:HGNC:29409]	-1.08273	3.40246	0.0116531		OIP5
ENST00000526416	protein_coding	PLEC	plectin [Source:HGNC Symbol;Acc:HGNC:9069]	-2.032	1.38273	0.0234852		RNF220			ENST00000350259	protein_coding	ALDH6A1	aldehyde dehydrogenase 6 family member A1 [Source:HGNC Symbol;Acc:HGNC:7179]	-1.0799	2.35219	0.0431175		ARRDC3
ENST00000457974	processed_transcript	GYS1	glycogen synthase 1 [Source:HGNC Symbol;Acc:HGNC:4706]	-2.02474	-0.057342	0.0247937		ZNF211			ENST00000324453	protein_coding	MTURN	maturin, neural progenitor differentiation regulator homolog [Source:HGNC Symbol;Acc:HGNC:25457]	-1.07905	5.98668	0.0131679		RNF125
ENST00000537305	retained_intron	TAOK3	TAO kinase 3 [Source:HGNC Symbol;Acc:HGNC:18133]	-2.02337	0.0792591	0.0243782		BICD2			ENST00000361505	protein_coding	PNP	purine nucleoside phosphorylase [Source:HGNC Symbol;Acc:HGNC:7892]	-1.07709	6.61572	0.0428853		GPRASP2
ENST00000593194	protein_coding	TNNT1	troponin T1, slow skeletal type [Source:HGNC Symbol;Acc:HGNC:11948]	-2.0201	2.21134	0.0499966		IFNAR2			ENST00000629555	protein_coding	AGK	acylglycerol kinase [Source:HGNC Symbol;Acc:HGNC:21869]	-1.07436	3.49888	0.0464257		GLRX
ENST00000377065	protein_coding	ZNF41	zinc finger protein 41 [Source:HGNC Symbol;Acc:HGNC:13107]	-2.00707	-0.410331	0.030481		MTA2			ENST00000585421	protein_coding	TIMP2	TIMP metallopeptidase inhibitor 2 [Source:HGNC Symbol;Acc:HGNC:11821]	-1.07391	3.94713	0.0391943		DUSP16
ENST00000399815	protein_coding	IFITM2	interferon induced transmembrane protein 2 [Source:HGNC Symbol;Acc:HGNC:5413]	-2.0065	2.31361	0.0322463		RXYLT1			ENST00000278935	protein_coding	CEP164	centrosomal protein 164 [Source:HGNC Symbol;Acc:HGNC:29182]	-1.07284	5.3175	0.0135792		PBX2
ENST00000590208	protein_coding	MBD1	methyl-CpG binding domain protein 1 [Source:HGNC Symbol;Acc:HGNC:6916]	-2.00639	2.54825	0.0152516		FASTKD3			ENST00000443736	protein_coding	URGCP	upregulator of cell proliferation [Source:HGNC Symbol;Acc:HGNC:30890]	-1.07231	4.73802	0.0196807		CTSC
ENST00000474211	retained_intron	STK17A	serine/threonine kinase 17a [Source:HGNC Symbol;Acc:HGNC:11395]	-2.00602	0.792837	0.0289516		TAX1BP3			ENST00000396825	protein_coding	FITM2	fat storage inducing transmembrane protein 2 [Source:HGNC Symbol;Acc:HGNC:16135]	-1.07183	4.36209	0.0392977		FBXL5
ENST00000356889	protein_coding	FIGNL1	fidgetin like 1 [Source:HGNC Symbol;Acc:HGNC:13286]	-1.99165	0.511361	0.00946155		RHOT2			ENST00000407360	protein_coding	RFXANK	regulatory factor X associated ankyrin containing protein [Source:HGNC Symbol;Acc:HGNC:9987]	-1.06452	2.63088	0.0301406		GLUL
ENST00000356157	protein_coding	KATNAL2	katanin catalytic subunit A1 like 2 [Source:HGNC Symbol;Acc:HGNC:25387]	-1.98584	0.564519	0.0108347		POLM			ENST00000405362	protein_coding	CACYBP	calcyclin binding protein [Source:HGNC Symbol;Acc:HGNC:30423]	-1.06321	2.67679	0.0261625		SAMHD1
ENST00000395564	protein_coding	UPP1	uridine phosphorylase 1 [Source:HGNC Symbol;Acc:HGNC:12576]	-1.97426	2.04004	0.0223642		GAS5			ENST00000263026	protein_coding	EEF2K	eukaryotic elongation factor 2 kinase [Source:HGNC Symbol;Acc:HGNC:24615]	-1.06188	5.94435	0.0226519		PHGDH
ENST00000480246	processed_transcript	RPL23AP82	ribosomal protein L23a pseudogene 82 [Source:HGNC Symbol;Acc:HGNC:33730]	-1.97342	2.55007	0.0218742		NOTCH2			ENST00000336865	protein_coding	UNG	uracil DNA glycosylase [Source:HGNC Symbol;Acc:HGNC:12572]	-1.0286	5.03504	0.0280536		CDC7
ENST00000571722	snoRNA	SNORD3B-2	small nucleolar RNA, C/D box 3B-2 [Source:HGNC Symbol;Acc:HGNC:33190]	-1.96586	4.64556	0.0142337		CRAT			ENST00000338983	protein_coding	MAP3K20	mitogen-activated protein kinase kinase kinase 20 [Source:HGNC Symbol;Acc:HGNC:17797]	-1.02815	6.02679	0.0196423		CASK
ENST00000619982	protein_coding	DHX30	DExH-box helicase 30 [Source:HGNC Symbol;Acc:HGNC:16716]	-1.96438	5.15941	0.00860648		INKA2			ENST00000286692	protein_coding	DRAM2	DNA damage regulated autophagy modulator 2 [Source:HGNC Symbol;Acc:HGNC:28769]	-1.02569	3.25174	0.0366234		THRA
ENST00000435572	protein_coding	NFE2	nuclear factor, erythroid 2 [Source:HGNC Symbol;Acc:HGNC:7780]	-1.96333	0.302668	0.0392473		TGFBRAP1			ENST00000296440	protein_coding	PLXNB1	plexin B1 [Source:HGNC Symbol;Acc:HGNC:9103]	-1.02484	3.38666	0.0304871		NRDC
ENST00000423888	processed_transcript	RPL23AP82	ribosomal protein L23a pseudogene 82 [Source:HGNC Symbol;Acc:HGNC:33730]	-1.96333	0.555032	0.0425599		TYSND1			ENST00000353234	protein_coding	ANKS6	ankyrin repeat and sterile alpha motif domain containing 6 [Source:HGNC Symbol;Acc:HGNC:26724]	-1.02125	4.9321	0.0310202		MAGED1
ENST00000534326	retained_intron	TMEM63B	transmembrane protein 63B [Source:HGNC Symbol;Acc:HGNC:17735]	-1.94974	-0.667407	0.0475429		MTCL1			ENST00000452185	protein_coding	POLD2	DNA polymerase delta 2, accessory subunit [Source:HGNC Symbol;Acc:HGNC:9176]	-1.02034	4.29555	0.0339059		CBS
ENST00000594395	protein_coding	ZNF780A	zinc finger protein 780A [Source:HGNC Symbol;Acc:HGNC:27603]	-1.94231	-0.237542	0.0369321		RAPGEFL1			ENST00000538936	protein_coding	PCYT2	phosphate cytidylyltransferase 2, ethanolamine [Source:HGNC Symbol;Acc:HGNC:8756]	-1.01988	3.51625	0.0475902		SMC2
ENST00000313080	protein_coding	RHBDF2	rhomboid 5 homolog 2 [Source:HGNC Symbol;Acc:HGNC:20788]	-1.9351	2.14214	0.0369153		RETSAT			ENST00000393820	protein_coding	NPM1	nucleophosmin 1 [Source:HGNC Symbol;Acc:HGNC:7910]	-1.01745	8.30966	0.0155413		KDM1A
ENST00000605930	protein_coding	ITPR3	inositol 1,4,5-trisphosphate receptor type 3 [Source:HGNC Symbol;Acc:HGNC:6182]	-1.93489	6.39301	0.0204847		DDX17			ENST00000309315	protein_coding	ZMIZ2	zinc finger MIZ-type containing 2 [Source:HGNC Symbol;Acc:HGNC:22229]	-1.01445	2.54203	0.0324614		KLC1
ENST00000263379	protein_coding	IL27RA	interleukin 27 receptor subunit alpha [Source:HGNC Symbol;Acc:HGNC:17290]	-1.92684	2.63605	0.0308769		XPC			ENST00000414510	protein_coding	PTPA	protein phosphatase 2 phosphatase activator [Source:HGNC Symbol;Acc:HGNC:9308]	-1.01238	3.5054	0.0312392		HMGA1
ENST00000616901	lncRNA		novel transcript	-1.9226	0.511209	0.0483872		CSNK1G2			ENST00000405006	protein_coding	THADA	THADA armadillo repeat containing [Source:HGNC Symbol;Acc:HGNC:19217]	-1.01173	3.39009	0.0430108		RUSC2
ENST00000371752	protein_coding	ZNFX1	zinc finger NFX1-type containing 1 [Source:HGNC Symbol;Acc:HGNC:29271]	-1.91715	4.60776	0.0170087		WASHC2A			ENST00000355585	protein_coding	SYNJ2	synaptojanin 2 [Source:HGNC Symbol;Acc:HGNC:11504]	-1.00789	4.14847	0.0457505		MAPKAPK3
ENST00000459803	processed_transcript	FAM86DP	family with sequence similarity 86 member D, pseudogene [Source:HGNC Symbol;Acc:HGNC:32659]	-1.90741	-0.105362	0.0244677		AMFR			ENST00000449653	protein_coding	COMT	catechol-O-methyltransferase [Source:HGNC Symbol;Acc:HGNC:2228]	-1.00745	3.13885	0.0350113		FGD4
ENST00000557434	protein_coding	LGMN	legumain [Source:HGNC Symbol;Acc:HGNC:9472]	-1.89932	0.208871	0.0325283		CALM2			ENST00000279230	protein_coding	PLCB3	phospholipase C beta 3 [Source:HGNC Symbol;Acc:HGNC:9056]	-1.00037	5.90489	0.0425303		TRIB2
ENST00000301490	protein_coding	NUDT8	nudix hydrolase 8 [Source:HGNC Symbol;Acc:HGNC:8055]	-1.88855	0.0297231	0.0246238		MAPKAP1			ENST00000469141	protein_coding	THRAP3	thyroid hormone receptor associated protein 3 [Source:HGNC Symbol;Acc:HGNC:22964]	1.00371	3.65446	0.0184997		TMBIM6
ENST00000239367	protein_coding	LRP11	LDL receptor related protein 11 [Source:HGNC Symbol;Acc:HGNC:16936]	-1.88796	4.18944	0.0134028		MARCHF2			ENST00000274496	protein_coding	YIPF5	Yip1 domain family member 5 [Source:HGNC Symbol;Acc:HGNC:24877]	1.0051	6.04438	0.0301749		ALPK1
ENST00000612341	protein_coding	SMTN	smoothelin [Source:HGNC Symbol;Acc:HGNC:11126]	-1.88166	-0.646393	0.0472978		PTPA			ENST00000521173	protein_coding	HNRNPH1	heterogeneous nuclear ribonucleoprotein H1 [Source:HGNC Symbol;Acc:HGNC:5041]	1.00915	2.10202	0.0478274		DHX35
ENST00000523086	processed_transcript	COPS5	COP9 signalosome subunit 5 [Source:HGNC Symbol;Acc:HGNC:2240]	-1.88097	-0.530385	0.0432418		AMIGO1			ENST00000615550	protein_coding	PRIM2	DNA primase subunit 2 [Source:HGNC Symbol;Acc:HGNC:9370]	1.01437	4.67751	0.0430049		WDHD1
ENST00000585975	retained_intron	EEF2KMT	eukaryotic elongation factor 2 lysine methyltransferase [Source:HGNC Symbol;Acc:HGNC:32221]	-1.87527	0.31542	0.0275768		EEF1AKMT3			ENST00000377086	protein_coding	KIF1B	kinesin family member 1B [Source:HGNC Symbol;Acc:HGNC:16636]	1.01862	5.17087	0.0327822		DVL1
ENST00000505976	processed_transcript	OTUD4	OTU deubiquitinase 4 [Source:HGNC Symbol;Acc:HGNC:24949]	-1.87319	-0.326793	0.0331353		SMIM11B			ENST00000380338	protein_coding	MLLT3	MLLT3 super elongation complex subunit [Source:HGNC Symbol;Acc:HGNC:7136]	1.02123	2.63306	0.0399732		SEPTIN9
ENST00000493984	retained_intron	ASS1	argininosuccinate synthase 1 [Source:HGNC Symbol;Acc:HGNC:758]	-1.86575	0.0173947	0.0275171		AMZ2P1			ENST00000358912	protein_coding	PELI1	pellino E3 ubiquitin protein ligase 1 [Source:HGNC Symbol;Acc:HGNC:8827]	1.02559	4.94417	0.0442716		ZNF184
ENST00000582357	protein_coding	NCOR1	nuclear receptor corepressor 1 [Source:HGNC Symbol;Acc:HGNC:7672]	-1.86554	1.04609	0.0335049		CAPN1			ENST00000330181	protein_coding	SLX1B	SLX1 homolog B, structure-specific endonuclease subunit [Source:HGNC Symbol;Acc:HGNC:28748]	1.04008	3.90155	0.0185788		DICER1
ENST00000620947	protein_coding	MCL1	MCL1 apoptosis regulator, BCL2 family member [Source:HGNC Symbol;Acc:HGNC:6943]	-1.86293	3.65812	0.0111824		THUMPD2			ENST00000398333	protein_coding	ARPIN-AP3S2	ARPIN-AP3S2 readthrough [Source:HGNC Symbol;Acc:HGNC:38824]	1.04155	3.2721	0.0232543		NDC80
ENST00000352480	protein_coding	ASS1	argininosuccinate synthase 1 [Source:HGNC Symbol;Acc:HGNC:758]	-1.86264	8.67804	0.00786118		AP3D1			ENST00000558720	protein_coding	SRP14	signal recognition particle 14 [Source:HGNC Symbol;Acc:HGNC:11299]	1.05932	3.0701	0.0378111		ARRDC4
ENST00000613060	protein_coding	SLC6A6	solute carrier family 6 member 6 [Source:HGNC Symbol;Acc:HGNC:11052]	-1.85042	1.61079	0.0244302		ZNF180			ENST00000369426	protein_coding	WARS2	tryptophanyl tRNA synthetase 2, mitochondrial [Source:HGNC Symbol;Acc:HGNC:12730]	1.06058	2.17786	0.0427133		TSPAN6
ENST00000550577	protein_coding	CRIP2	cysteine rich protein 2 [Source:HGNC Symbol;Acc:HGNC:2361]	-1.84907	2.57255	0.0200415		UNK			ENST00000221419	protein_coding	HNRNPL	heterogeneous nuclear ribonucleoprotein L [Source:HGNC Symbol;Acc:HGNC:5045]	1.06353	3.75863	0.0193459		TMEM254
ENST00000447312	protein_coding	RNPEP	arginyl aminopeptidase [Source:HGNC Symbol;Acc:HGNC:10078]	-1.84739	2.69692	0.0246331		VPS51			ENST00000312316	protein_coding	DNAJB5	DnaJ heat shock protein family (Hsp40) member B5 [Source:HGNC Symbol;Acc:HGNC:14887]	1.07841	2.23783	0.0381874		ASH2L
ENST00000530534	retained_intron	NADSYN1	NAD synthetase 1 [Source:HGNC Symbol;Acc:HGNC:29832]	-1.84291	1.39664	0.0304533		ZNF337-AS1			ENST00000366839	protein_coding	SRP9	signal recognition particle 9 [Source:HGNC Symbol;Acc:HGNC:11304]	1.08287	4.77705	0.0188479		ERO1B
ENST00000451636	nonsense_mediated_decay	FBXL2	F-box and leucine rich repeat protein 2 [Source:HGNC Symbol;Acc:HGNC:13598]	-1.84004	-0.384059	0.0430705		KCTD15			ENST00000394095	protein_coding	SENP7	SUMO specific peptidase 7 [Source:HGNC Symbol;Acc:HGNC:30402]	1.08463	2.84243	0.0235442		NECTIN2
ENST00000429416	protein_coding	SMARCA4	SWI/SNF related, matrix associated, actin dependent regulator of chromatin, subfamily a, member 4 [Source:HGNC Symbol;Acc:HGNC:11100]	-1.82228	3.481	0.025714		GPBP1L1			ENST00000535621	protein_coding	PDXDC1	pyridoxal dependent decarboxylase domain containing 1 [Source:HGNC Symbol;Acc:HGNC:28995]	1.10545	3.43327	0.0413251		DNM2
ENST00000358377	protein_coding	DCAF4	DDB1 and CUL4 associated factor 4 [Source:HGNC Symbol;Acc:HGNC:20229]	-1.81308	1.56536	0.0210411		MCCC1			ENST00000358531	protein_coding	ARHGAP19	Rho GTPase activating protein 19 [Source:HGNC Symbol;Acc:HGNC:23724]	1.10586	4.8315	0.044198		PIR
ENST00000517485	protein_coding	RAD21	RAD21 cohesin complex component [Source:HGNC Symbol;Acc:HGNC:9811]	-1.81117	-0.453156	0.032357		SNX33			ENST00000361794	protein_coding	L3MBTL3	L3MBTL histone methyl-lysine binding protein 3 [Source:HGNC Symbol;Acc:HGNC:23035]	1.11137	3.58472	0.030012		PSIP1
ENST00000374695	protein_coding	HSPG2	heparan sulfate proteoglycan 2 [Source:HGNC Symbol;Acc:HGNC:5273]	-1.79022	5.90834	0.0319567		ZNF584			ENST00000219439	protein_coding	HSDL1	hydroxysteroid dehydrogenase like 1 [Source:HGNC Symbol;Acc:HGNC:16475]	1.11571	5.27813	0.04883		DDHD1
ENST00000392826	protein_coding	SLC4A2	solute carrier family 4 member 2 [Source:HGNC Symbol;Acc:HGNC:11028]	-1.77528	4.68027	0.0165792		EXT2			ENST00000323570	protein_coding	ELMOD2	ELMO domain containing 2 [Source:HGNC Symbol;Acc:HGNC:28111]	1.13115	5.49209	0.0220664		HMGA2
ENST00000433091	protein_coding	PON2	paraoxonase 2 [Source:HGNC Symbol;Acc:HGNC:9205]	-1.77374	2.97401	0.0411945		LANCL2			ENST00000219479	protein_coding	NME4	NME/NM23 nucleoside diphosphate kinase 4 [Source:HGNC Symbol;Acc:HGNC:7852]	1.13985	5.10115	0.042024		RBBP9
ENST00000527744	protein_coding	PUF60	poly(U) binding splicing factor 60 [Source:HGNC Symbol;Acc:HGNC:17042]	-1.77294	0.853627	0.0326563		SLC41A3			ENST00000375442	protein_coding	TSPYL2	TSPY like 2 [Source:HGNC Symbol;Acc:HGNC:24358]	1.1465	3.86299	0.0188584		MED13
ENST00000360127	protein_coding	C17orf97	chromosome 17 open reading frame 97 [Source:HGNC Symbol;Acc:HGNC:33800]	-1.77239	0.683078	0.0374116		FAM89A			ENST00000537687	protein_coding	WNK1	WNK lysine deficient protein kinase 1 [Source:HGNC Symbol;Acc:HGNC:14540]	1.1487	3.32743	0.0229834		EPB41L2
ENST00000599614	protein_coding	HNRNPUL1	heterogeneous nuclear ribonucleoprotein U like 1 [Source:HGNC Symbol;Acc:HGNC:17011]	-1.77203	1.27871	0.0194204		TWNK			ENST00000262746	protein_coding	PRDX1	peroxiredoxin 1 [Source:HGNC Symbol;Acc:HGNC:9352]	1.16132	1.93589	0.0344344		GDF11
ENST00000519656	protein_coding	EFR3A	EFR3 homolog A [Source:HGNC Symbol;Acc:HGNC:28970]	-1.77078	6.00897	0.0298995		SYNGR2			ENST00000301998	protein_coding	B3GNT2	UDP-GlcNAc:betaGal beta-1,3-N-acetylglucosaminyltransferase 2 [Source:HGNC Symbol;Acc:HGNC:15629]	1.16157	2.76959	0.045127		RFC3
ENST00000376138	protein_coding	ABI1	abl interactor 1 [Source:HGNC Symbol;Acc:HGNC:11320]	-1.76531	1.11388	0.0438799		HRAS			ENST00000275053	protein_coding	MMS22L	MMS22 like, DNA repair protein [Source:HGNC Symbol;Acc:HGNC:21475]	1.16478	3.84673	0.0488734		RBM42
ENST00000343744	protein_coding	ACOT11	acyl-CoA thioesterase 11 [Source:HGNC Symbol;Acc:HGNC:18156]	-1.75943	0.747753	0.031691		DIP2A			ENST00000373539	protein_coding	PHKA1	phosphorylase kinase regulatory subunit alpha 1 [Source:HGNC Symbol;Acc:HGNC:8925]	1.17015	3.99074	0.0283626		NXT2
ENST00000588807	nonsense_mediated_decay	TIMM29	translocase of inner mitochondrial membrane 29 [Source:HGNC Symbol;Acc:HGNC:25152]	-1.75611	0.570973	0.0190017		CTBP1			ENST00000371610	protein_coding	PARD6B	par-6 family cell polarity regulator beta [Source:HGNC Symbol;Acc:HGNC:16245]	1.17236	4.14046	0.0216565		DNMT3A
ENST00000358537	protein_coding	FLNB	filamin B [Source:HGNC Symbol;Acc:HGNC:3755]	-1.75598	9.93229	0.0434406		FLII			ENST00000263035	protein_coding	DHTKD1	dehydrogenase E1 and transketolase domain containing 1 [Source:HGNC Symbol;Acc:HGNC:23537]	1.17283	5.73717	0.0499131		CBX5
ENST00000305997	protein_coding	MBOAT2	membrane bound O-acyltransferase domain containing 2 [Source:HGNC Symbol;Acc:HGNC:25193]	-1.74975	4.88822	0.0181374		CA5B			ENST00000521654	protein_coding	RNF217	ring finger protein 217 [Source:HGNC Symbol;Acc:HGNC:21487]	1.17406	4.51416	0.00717331		UBE2E3
ENST00000319033	protein_coding	ALG2	ALG2 alpha-1,3/1,6-mannosyltransferase [Source:HGNC Symbol;Acc:HGNC:23159]	-1.74633	3.65323	0.00192652		WDR4			ENST00000299736	protein_coding	CENPV	centromere protein V [Source:HGNC Symbol;Acc:HGNC:29920]	1.17922	3.12565	0.0336694		FPGS
ENST00000219271	protein_coding	MMP15	matrix metallopeptidase 15 [Source:HGNC Symbol;Acc:HGNC:7161]	-1.7388	4.72112	0.017752		UGT8			ENST00000216121	protein_coding	NIPSNAP1	nipsnap homolog 1 [Source:HGNC Symbol;Acc:HGNC:7827]	1.18872	6.9263	0.047945		SPATS2
ENST00000349511	protein_coding	UBA3	ubiquitin like modifier activating enzyme 3 [Source:HGNC Symbol;Acc:HGNC:12470]	-1.73215	1.34823	0.0347458		TMEM9B			ENST00000382099	protein_coding	VLDLR	very low density lipoprotein receptor [Source:HGNC Symbol;Acc:HGNC:12698]	1.1967	3.27009	0.0190574		MAGI3
ENST00000372027	protein_coding	MMRN2	multimerin 2 [Source:HGNC Symbol;Acc:HGNC:19888]	-1.72258	5.56349	0.0499494		ZCCHC2			ENST00000425248	protein_coding	COPG2	COPI coat complex subunit gamma 2 [Source:HGNC Symbol;Acc:HGNC:2237]	1.19867	4.46064	0.0199813		TRIM2
ENST00000594908	protein_coding	PLD3	phospholipase D family member 3 [Source:HGNC Symbol;Acc:HGNC:17158]	-1.72126	0.626787	0.0318395		RNH1			ENST00000309195	protein_coding	PTGR1	prostaglandin reductase 1 [Source:HGNC Symbol;Acc:HGNC:18429]	1.21044	3.55657	0.0338454		CCN1
ENST00000422900	protein_coding	TMEM64	transmembrane protein 64 [Source:HGNC Symbol;Acc:HGNC:25441]	-1.71763	2.28228	0.0384954		MED23			ENST00000375060	protein_coding	MAGED2	MAGE family member D2 [Source:HGNC Symbol;Acc:HGNC:16353]	1.21446	2.35333	0.0298067		GPX8
ENST00000391854	protein_coding	GNG4	G protein subunit gamma 4 [Source:HGNC Symbol;Acc:HGNC:4407]	-1.71545	3.54408	0.0212844		PRKAR1B			ENST00000368589	protein_coding	JTB	jumping translocation breakpoint [Source:HGNC Symbol;Acc:HGNC:6201]	1.21675	2.32305	0.0386091		GUCY1A2
ENST00000503057	protein_coding	LIMCH1	LIM and calponin homology domains 1 [Source:HGNC Symbol;Acc:HGNC:29191]	-1.71513	0.716026	0.0336386		EIF4G1			ENST00000266458	protein_coding	GABARAPL1	GABA type A receptor associated protein like 1 [Source:HGNC Symbol;Acc:HGNC:4068]	1.22097	5.43198	0.0076505		PRKCA
ENST00000486841	processed_transcript	IPPK	inositol-pentakisphosphate 2-kinase [Source:HGNC Symbol;Acc:HGNC:14645]	-1.70875	1.82389	0.0276588		ELK4			ENST00000220514	protein_coding	OIP5	Opa interacting protein 5 [Source:HGNC Symbol;Acc:HGNC:20300]	1.22887	3.37474	0.048103		NLGN2
ENST00000460720	retained_intron	ITGB1BP1	integrin subunit beta 1 binding protein 1 [Source:HGNC Symbol;Acc:HGNC:23927]	-1.68297	2.58933	0.00420779		PHF2			ENST00000265138	protein_coding	ARRDC3	arrestin domain containing 3 [Source:HGNC Symbol;Acc:HGNC:29263]	1.23073	4.64871	0.00571523		CCDC89
ENST00000498756	retained_intron	GPATCH4	G-patch domain containing 4 [Source:HGNC Symbol;Acc:HGNC:25982]	-1.6758	0.0977172	0.0454629		THEM4			ENST00000217740	protein_coding	RNF125	ring finger protein 125 [Source:HGNC Symbol;Acc:HGNC:21150]	1.23872	5.89769	0.0194883		SRPK1
ENST00000318407	protein_coding	BOK	BCL2 family apoptosis regulator BOK [Source:HGNC Symbol;Acc:HGNC:1087]	-1.67491	4.91073	0.00170888		PALD1			ENST00000332262	protein_coding	GPRASP2	G protein-coupled receptor associated sorting protein 2 [Source:HGNC Symbol;Acc:HGNC:25169]	1.2516	3.45039	0.0278498		TBCD
ENST00000552963	processed_transcript	GRASP	general receptor for phosphoinositides 1 associated scaffold protein [Source:HGNC Symbol;Acc:HGNC:18707]	-1.66146	2.28955	0.0215461		NMRAL1			ENST00000237858	protein_coding	GLRX	glutaredoxin [Source:HGNC Symbol;Acc:HGNC:4330]	1.26052	1.69206	0.0393293		MYL6
ENST00000397556	protein_coding	UQCC1	ubiquinol-cytochrome c reductase complex assembly factor 1 [Source:HGNC Symbol;Acc:HGNC:15891]	-1.65778	0.629119	0.0247066		RPL32P3			ENST00000298573	protein_coding	DUSP16	dual specificity phosphatase 16 [Source:HGNC Symbol;Acc:HGNC:17909]	1.26147	4.49476	0.0317449		CORO7
ENST00000367519	protein_coding	EPM2A	EPM2A glucan phosphatase, laforin [Source:HGNC Symbol;Acc:HGNC:3413]	-1.64757	3.50831	0.0322316		UBXN8			ENST00000375050	protein_coding	PBX2	PBX homeobox 2 [Source:HGNC Symbol;Acc:HGNC:8633]	1.26355	4.17563	0.00893113		TTC9C
ENST00000539919	protein_coding	CCT7	chaperonin containing TCP1 subunit 7 [Source:HGNC Symbol;Acc:HGNC:1622]	-1.64234	1.81258	0.0405156		FBXO41			ENST00000227266	protein_coding	CTSC	cathepsin C [Source:HGNC Symbol;Acc:HGNC:2528]	1.2704	6.27498	0.00518078		UNC13B
ENST00000411926	protein_coding	RPS27L	ribosomal protein S27 like [Source:HGNC Symbol;Acc:HGNC:18476]	-1.64204	4.75503	0.0391858		ALDH6A1			ENST00000341285	protein_coding	FBXL5	F-box and leucine rich repeat protein 5 [Source:HGNC Symbol;Acc:HGNC:13602]	1.27617	3.41084	0.0443538		CCNQ
ENST00000512946	protein_coding	LIMCH1	LIM and calponin homology domains 1 [Source:HGNC Symbol;Acc:HGNC:29191]	-1.63257	2.88576	0.0409421		MTURN			ENST00000339526	protein_coding	GLUL	glutamate-ammonia ligase [Source:HGNC Symbol;Acc:HGNC:4341]	1.27799	6.10325	0.0455543		NBPF15
ENST00000431002	protein_coding	LBHD1	LBH domain containing 1 [Source:HGNC Symbol;Acc:HGNC:28351]	-1.62848	4.2801	0.00662246		PABPC1			ENST00000262878	protein_coding	SAMHD1	SAM and HD domain containing deoxynucleoside triphosphate triphosphohydrolase 1 [Source:HGNC Symbol;Acc:HGNC:15925]	1.27856	6.04873	0.0442356		ACAA2
ENST00000355520	protein_coding	OPHN1	oligophrenin 1 [Source:HGNC Symbol;Acc:HGNC:8148]	-1.62493	3.78066	0.00569115		PNP			ENST00000369409	protein_coding	PHGDH	phosphoglycerate dehydrogenase [Source:HGNC Symbol;Acc:HGNC:8923]	1.28276	6.68412	0.00543921		ZFP36L1
ENST00000449651	nonsense_mediated_decay	ANTXR2	ANTXR cell adhesion molecule 2 [Source:HGNC Symbol;Acc:HGNC:21732]	-1.61434	3.02711	0.0460073		AGK			ENST00000234626	protein_coding	CDC7	cell division cycle 7 [Source:HGNC Symbol;Acc:HGNC:1745]	1.29243	4.86265	0.0234544		FANCB
ENST00000379845	protein_coding	SFRP1	secreted frizzled related protein 1 [Source:HGNC Symbol;Acc:HGNC:10776]	-1.60754	4.41821	0.0135675		TIMP2			ENST00000378163	protein_coding	CASK	calcium/calmodulin dependent serine protein kinase [Source:HGNC Symbol;Acc:HGNC:1497]	1.29433	2.43538	0.031666		RIMKLA
ENST00000358755	protein_coding	FZD6	frizzled class receptor 6 [Source:HGNC Symbol;Acc:HGNC:4044]	-1.60217	4.7084	0.0327134		CEP164			ENST00000450525	protein_coding	THRA	thyroid hormone receptor alpha [Source:HGNC Symbol;Acc:HGNC:11796]	1.29433	3.16918	0.0256453		SUOX
ENST00000359337	protein_coding	PLXNB2	plexin B2 [Source:HGNC Symbol;Acc:HGNC:9104]	-1.58282	6.03772	0.0195221		URGCP			ENST00000539524	protein_coding	NRDC	nardilysin convertase [Source:HGNC Symbol;Acc:HGNC:7995]	1.29777	3.41433	0.0491168		POLD1
ENST00000333990	nonsense_mediated_decay	POLR1B	RNA polymerase I subunit B [Source:HGNC Symbol;Acc:HGNC:20454]	-1.57863	2.71905	0.0194159		FITM2			ENST00000326587	protein_coding	MAGED1	MAGE family member D1 [Source:HGNC Symbol;Acc:HGNC:6813]	1.30413	5.98382	0.0169216		MELK
ENST00000538839	protein_coding	ALDH4A1	aldehyde dehydrogenase 4 family member A1 [Source:HGNC Symbol;Acc:HGNC:406]	-1.57361	2.86054	0.0481247		RFXANK			ENST00000533655	protein_coding	DDIAS	DNA damage induced apoptosis suppressor [Source:HGNC Symbol;Acc:HGNC:26351]	1.30641	3.60264	0.0345779		PGAP6
ENST00000373463	protein_coding	TMEM54	transmembrane protein 54 [Source:HGNC Symbol;Acc:HGNC:24143]	-1.57012	2.24543	0.0399899		CACYBP			ENST00000398165	protein_coding	CBS	cystathionine beta-synthase [Source:HGNC Symbol;Acc:HGNC:1550]	1.32228	4.45316	0.0115887		LAMA4
ENST00000366597	protein_coding	GNG4	G protein subunit gamma 4 [Source:HGNC Symbol;Acc:HGNC:4407]	-1.56751	4.41355	0.0106178		EEF2K			ENST00000286398	protein_coding	SMC2	structural maintenance of chromosomes 2 [Source:HGNC Symbol;Acc:HGNC:14011]	1.32281	2.74983	0.0254293		CTH
ENST00000584746	retained_intron	CUEDC1	CUE domain containing 1 [Source:HGNC Symbol;Acc:HGNC:31350]	-1.5525	1.42917	0.0374796		QTRT1			ENST00000400181	protein_coding	KDM1A	lysine demethylase 1A [Source:HGNC Symbol;Acc:HGNC:29079]	1.32983	5.46558	0.0242724		NET1
ENST00000528200	protein_coding	SERGEF	secretion regulating guanine nucleotide exchange factor [Source:HGNC Symbol;Acc:HGNC:17499]	-1.54827	1.75114	0.0338186		UNG			ENST00000557450	protein_coding	KLC1	kinesin light chain 1 [Source:HGNC Symbol;Acc:HGNC:6387]	1.33323	2.67282	0.0216553		DEPP1
ENST00000519728	protein_coding	LYN	LYN proto-oncogene, Src family tyrosine kinase [Source:HGNC Symbol;Acc:HGNC:6735]	-1.54787	3.89283	0.049769		MAP3K20			ENST00000401473	protein_coding	HMGA1	high mobility group AT-hook 1 [Source:HGNC Symbol;Acc:HGNC:5010]	1.34031	3.59078	0.0142894		FARP1
ENST00000394765	protein_coding	UBXN6	UBX domain protein 6 [Source:HGNC Symbol;Acc:HGNC:14928]	-1.54681	4.5699	0.01095		DRAM2			ENST00000455600	protein_coding	RUSC2	RUN and SH3 domain containing 2 [Source:HGNC Symbol;Acc:HGNC:23625]	1.35152	1.95053	0.0300269		TSC22D3
ENST00000532415	transcribed_unprocessed_pseudogene	PKD1P5	polycystin 1, transient receptor potential channel interacting pseudogene 5 [Source:HGNC Symbol;Acc:HGNC:30069]	-1.5442	3.30841	0.0135456		PLXNB1			ENST00000621469	protein_coding	MAPKAPK3	MAPK activated protein kinase 3 [Source:HGNC Symbol;Acc:HGNC:6888]	1.35956	2.60806	0.0238473		PSAT1
ENST00000359712	protein_coding	ITGB1BP1	integrin subunit beta 1 binding protein 1 [Source:HGNC Symbol;Acc:HGNC:23927]	-1.51871	3.68377	0.0100185		ANKS6			ENST00000427716	protein_coding	FGD4	FYVE, RhoGEF and PH domain containing 4 [Source:HGNC Symbol;Acc:HGNC:19125]	1.36306	4.78305	0.0483721		C15orf41
ENST00000556260	protein_coding	PPP2R5C	protein phosphatase 2 regulatory subunit B'gamma [Source:HGNC Symbol;Acc:HGNC:9311]	-1.51736	4.66422	0.0257609		POLD2			ENST00000155926	protein_coding	TRIB2	tribbles pseudokinase 2 [Source:HGNC Symbol;Acc:HGNC:30809]	1.36558	5.04404	0.0498694		LGR4
ENST00000462997	processed_transcript	POLR3F	RNA polymerase III subunit F [Source:HGNC Symbol;Acc:HGNC:15763]	-1.51579	1.17096	0.043356		PCYT2			ENST00000550445	protein_coding	TMBIM6	transmembrane BAX inhibitor motif containing 6 [Source:HGNC Symbol;Acc:HGNC:11723]	1.38234	0.630745	0.0470347		ZNF714
ENST00000361236	protein_coding	TMEM123	transmembrane protein 123 [Source:HGNC Symbol;Acc:HGNC:30138]	-1.51556	5.49464	0.0179584		NPM1			ENST00000458497	protein_coding	ALPK1	alpha kinase 1 [Source:HGNC Symbol;Acc:HGNC:20917]	1.41693	2.00774	0.030163		MEIS2
ENST00000372506	protein_coding	ZNF691	zinc finger protein 691 [Source:HGNC Symbol;Acc:HGNC:28028]	-1.50852	1.61291	0.0180263		ZMIZ2			ENST00000356346	protein_coding	PLEC	plectin [Source:HGNC Symbol;Acc:HGNC:9069]	1.41818	2.57919	0.0200482		RNF24
ENST00000438213	protein_coding	CTSD	cathepsin D [Source:HGNC Symbol;Acc:HGNC:2529]	-1.49121	2.49849	0.0373855		HSPA8			ENST00000252011	protein_coding	DHX35	DEAH-box helicase 35 [Source:HGNC Symbol;Acc:HGNC:15861]	1.42389	4.94412	0.027243		NQO2
ENST00000376652	protein_coding	ENTPD6	ectonucleoside triphosphate diphosphohydrolase 6 [Source:HGNC Symbol;Acc:HGNC:3368]	-1.48699	2.51577	0.0226392		THADA			ENST00000420358	protein_coding	WDHD1	WD repeat and HMG-box DNA binding protein 1 [Source:HGNC Symbol;Acc:HGNC:23170]	1.42534	4.38987	0.0217363		TTK
ENST00000606719	protein_coding	CSNK1A1	casein kinase 1 alpha 1 [Source:HGNC Symbol;Acc:HGNC:2451]	-1.48545	2.55734	0.0170158		SYNJ2			ENST00000378888	protein_coding	DVL1	dishevelled segment polarity protein 1 [Source:HGNC Symbol;Acc:HGNC:3084]	1.42912	3.78106	0.017809		COPS7A
ENST00000323482	protein_coding	ACSS1	acyl-CoA synthetase short chain family member 1 [Source:HGNC Symbol;Acc:HGNC:16091]	-1.48226	3.65984	0.0363684		COMT			ENST00000593189	protein_coding	SEPTIN9	septin 9 [Source:HGNC Symbol;Acc:HGNC:7323]	1.43354	2.98136	0.0437699		PLEKHG2
ENST00000303991	protein_coding	GPRIN1	G protein regulated inducer of neurite outgrowth 1 [Source:HGNC Symbol;Acc:HGNC:24835]	-1.47787	2.10657	0.027479		THRAP3			ENST00000211936	protein_coding	ZNF184	zinc finger protein 184 [Source:HGNC Symbol;Acc:HGNC:12975]	1.43687	2.44555	0.0291305		DNAJC6
ENST00000467695	retained_intron	ASS1	argininosuccinate synthase 1 [Source:HGNC Symbol;Acc:HGNC:758]	-1.47339	2.85936	0.0216535		YIPF5			ENST00000527414	protein_coding	DICER1	dicer 1, ribonuclease III [Source:HGNC Symbol;Acc:HGNC:17098]	1.43856	3.25845	0.0325215		TBC1D23
ENST00000443503	protein_coding	CTDSPL	CTD small phosphatase like [Source:HGNC Symbol;Acc:HGNC:16890]	-1.46365	3.6438	0.0330176		HNRNPH1			ENST00000261597	protein_coding	NDC80	NDC80 kinetochore complex component [Source:HGNC Symbol;Acc:HGNC:16909]	1.43921	4.61878	0.0488195		CASP6
ENST00000403059	protein_coding	PVR	PVR cell adhesion molecule [Source:HGNC Symbol;Acc:HGNC:9705]	-1.45959	3.61319	0.0300008		PRIM2			ENST00000268042	protein_coding	ARRDC4	arrestin domain containing 4 [Source:HGNC Symbol;Acc:HGNC:28087]	1.44003	4.73443	0.0112845		KATNAL1
ENST00000525200	nonsense_mediated_decay	NADSYN1	NAD synthetase 1 [Source:HGNC Symbol;Acc:HGNC:29832]	-1.4594	3.10196	0.0263194		KIF1B			ENST00000356634	protein_coding	KDM1A	lysine demethylase 1A [Source:HGNC Symbol;Acc:HGNC:29079]	1.455	7.76463	0.0455797		FMR1
ENST00000292510	protein_coding	VPS28	VPS28 subunit of ESCRT-I [Source:HGNC Symbol;Acc:HGNC:18178]	-1.45572	4.11318	0.0272997		MLLT3			ENST00000612152	protein_coding	TSPAN6	tetraspanin 6 [Source:HGNC Symbol;Acc:HGNC:11858]	1.45578	1.80886	0.035608		CENPK
ENST00000602675	protein_coding	C16orf74	chromosome 16 open reading frame 74 [Source:HGNC Symbol;Acc:HGNC:23362]	-1.45391	0.799249	0.0394258		PELI1			ENST00000372281	protein_coding	TMEM254	transmembrane protein 254 [Source:HGNC Symbol;Acc:HGNC:25804]	1.45615	1.99676	0.0296156		FAXDC2
ENST00000568254	nonsense_mediated_decay	RSRP1	arginine and serine rich protein 1 [Source:HGNC Symbol;Acc:HGNC:25234]	-1.45214	2.20498	0.0269594		SLX1B			ENST00000428278	protein_coding	ASH2L	ASH2 like, histone lysine methyltransferase complex subunit [Source:HGNC Symbol;Acc:HGNC:744]	1.46089	3.83083	0.0147014		MAPK12
ENST00000450115	protein_coding	TP53BP1	tumor protein p53 binding protein 1 [Source:HGNC Symbol;Acc:HGNC:11999]	-1.45096	2.91371	0.0231854		ARPIN-AP3S2			ENST00000347546	protein_coding	MAGED2	MAGE family member D2 [Source:HGNC Symbol;Acc:HGNC:16353]	1.46368	4.09094	0.0157446		SEMA4D
ENST00000320172	protein_coding	TENT5A	terminal nucleotidyltransferase 5A [Source:HGNC Symbol;Acc:HGNC:18345]	-1.45095	4.101	0.0423925		SRP14			ENST00000354619	protein_coding	ERO1B	endoplasmic reticulum oxidoreductase 1 beta [Source:HGNC Symbol;Acc:HGNC:14355]	1.46408	0.73221	0.0497665		CENPH
ENST00000291503	protein_coding	ATP13A1	ATPase 13A1 [Source:HGNC Symbol;Acc:HGNC:24215]	-1.44392	3.40991	0.00321524		WARS2			ENST00000252483	protein_coding	NECTIN2	nectin cell adhesion molecule 2 [Source:HGNC Symbol;Acc:HGNC:9707]	1.46924	2.44315	0.0221242		SPRY3
ENST00000319170	protein_coding	RAPH1	Ras association (RalGDS/AF-6) and pleckstrin homology domains 1 [Source:HGNC Symbol;Acc:HGNC:14436]	-1.43764	3.38604	0.0204153		HNRNPL			ENST00000389253	protein_coding	DNM2	dynamin 2 [Source:HGNC Symbol;Acc:HGNC:2974]	1.47524	3.31038	0.0277573		MAP3K9
ENST00000475378	processed_transcript	RNF220	ring finger protein 220 [Source:HGNC Symbol;Acc:HGNC:25552]	-1.43664	1.19316	0.034127		DNAJB5			ENST00000380420	protein_coding	PIR	pirin [Source:HGNC Symbol;Acc:HGNC:30048]	1.48252	3.69238	0.00830409		NEDD9
ENST00000391703	protein_coding	ZNF211	zinc finger protein 211 [Source:HGNC Symbol;Acc:HGNC:13003]	-1.42851	1.69558	0.0195959		SRP9			ENST00000380715	protein_coding	PSIP1	PC4 and SFRS1 interacting protein 1 [Source:HGNC Symbol;Acc:HGNC:9527]	1.48501	0.915826	0.0473926		MPDZ
ENST00000375512	protein_coding	BICD2	BICD cargo adaptor 2 [Source:HGNC Symbol;Acc:HGNC:17208]	-1.42343	7.71898	0.0224978		SENP7			ENST00000395606	protein_coding	DDHD1	DDHD domain containing 1 [Source:HGNC Symbol;Acc:HGNC:19714]	1.48696	3.34223	0.0128292		CEP126
ENST00000342136	protein_coding	IFNAR2	interferon alpha and beta receptor subunit 2 [Source:HGNC Symbol;Acc:HGNC:5433]	-1.42305	0.0731856	0.048793		PDXDC1			ENST00000357248	protein_coding	SMARCA2	SWI/SNF related, matrix associated, actin dependent regulator of chromatin, subfamily a, member 2 [Source:HGNC Symbol;Acc:HGNC:11098]	1.49413	4.60491	0.0215209		ROBO1
ENST00000527204	protein_coding	MTA2	metastasis associated 1 family member 2 [Source:HGNC Symbol;Acc:HGNC:7411]	-1.41914	4.23208	0.0238337		ARHGAP19			ENST00000403681	protein_coding	HMGA2	high mobility group AT-hook 2 [Source:HGNC Symbol;Acc:HGNC:5009]	1.49701	4.72911	0.0368695		HMCN1
ENST00000543342	nonsense_mediated_decay	RXYLT1	ribitol xylosyltransferase 1 [Source:HGNC Symbol;Acc:HGNC:13530]	-1.41329	2.27481	0.0259559		L3MBTL3			ENST00000337227	protein_coding	RBBP9	RB binding protein 9, serine hydrolase [Source:HGNC Symbol;Acc:HGNC:9892]	1.50526	5.60469	0.0489075		DEPDC1
ENST00000513658	processed_transcript	FASTKD3	FAST kinase domains 3 [Source:HGNC Symbol;Acc:HGNC:28758]	-1.4074	0.299283	0.0494402		HSDL1			ENST00000583958	protein_coding	MED13	mediator complex subunit 13 [Source:HGNC Symbol;Acc:HGNC:22474]	1.50698	0.653544	0.0350894		AGAP4
ENST00000225525	protein_coding	TAX1BP3	Tax1 binding protein 3 [Source:HGNC Symbol;Acc:HGNC:30684]	-1.40558	6.11218	0.0139195		MAPK8IP3			ENST00000525271	protein_coding	EPB41L2	erythrocyte membrane protein band 4.1 like 2 [Source:HGNC Symbol;Acc:HGNC:3379]	1.51027	1.95468	0.0313379		PLIN2
ENST00000568950	retained_intron	RHOT2	ras homolog family member T2 [Source:HGNC Symbol;Acc:HGNC:21169]	-1.40247	0.37406	0.0472838		ELMOD2			ENST00000257868	protein_coding	GDF11	growth differentiation factor 11 [Source:HGNC Symbol;Acc:HGNC:4216]	1.51861	4.44519	0.0226413		ZNF280B
ENST00000611779	protein_coding	TAX1BP3	Tax1 binding protein 3 [Source:HGNC Symbol;Acc:HGNC:30684]	-1.40006	4.81217	0.0196417		NME4			ENST00000434425	protein_coding	RFC3	replication factor C subunit 3 [Source:HGNC Symbol;Acc:HGNC:9971]	1.51866	1.08478	0.0444574		F2R
ENST00000492605	retained_intron	POLM	DNA polymerase mu [Source:HGNC Symbol;Acc:HGNC:9185]	-1.39576	0.535196	0.0419485		TSPYL2			ENST00000589559	protein_coding	RBM42	RNA binding motif protein 42 [Source:HGNC Symbol;Acc:HGNC:28117]	1.52139	1.38738	0.0453797		PBX3
ENST00000443799	retained_intron	GAS5	growth arrest specific 5 [Source:HGNC Symbol;Acc:HGNC:16355]	-1.39031	2.04105	0.0280657		WNK1			ENST00000372103	protein_coding	NXT2	nuclear transport factor 2 like export factor 2 [Source:HGNC Symbol;Acc:HGNC:18151]	1.53324	0.97349	0.0443617		SUCO
ENST00000579475	protein_coding	NOTCH2	notch receptor 2 [Source:HGNC Symbol;Acc:HGNC:7882]	-1.39001	2.18585	0.0211217		LINC00667			ENST00000380746	protein_coding	DNMT3A	DNA methyltransferase 3 alpha [Source:HGNC Symbol;Acc:HGNC:2978]	1.53604	3.8164	0.0483885		UBE2V2
ENST00000458362	nonsense_mediated_decay	CRAT	carnitine O-acetyltransferase [Source:HGNC Symbol;Acc:HGNC:2342]	-1.3879	0.926212	0.0334965		PRDX1			ENST00000439541	protein_coding	CBX5	chromobox 5 [Source:HGNC Symbol;Acc:HGNC:1555]	1.53604	3.31885	0.0389859		OLFML3
ENST00000357260	protein_coding	INKA2	inka box actin regulator 2 [Source:HGNC Symbol;Acc:HGNC:28045]	-1.38533	2.58062	0.0368208		B3GNT2			ENST00000602499	protein_coding	UBE2E3	ubiquitin conjugating enzyme E2 E3 [Source:HGNC Symbol;Acc:HGNC:12479]	1.54003	0.356145	0.0313291		TEDC1
ENST00000595531	protein_coding	TGFBRAP1	transforming growth factor beta receptor associated protein 1 [Source:HGNC Symbol;Acc:HGNC:16836]	-1.3732	4.91457	0.00387403		MMS22L			ENST00000373247	protein_coding	FPGS	folylpolyglutamate synthase [Source:HGNC Symbol;Acc:HGNC:3824]	1.54743	3.17035	0.0464572		GSE1
ENST00000494143	processed_transcript	TYSND1	trypsin domain containing 1 [Source:HGNC Symbol;Acc:HGNC:28531]	-1.36207	3.39323	0.00794304		PHKA1			ENST00000552918	protein_coding	SPATS2	spermatogenesis associated serine rich 2 [Source:HGNC Symbol;Acc:HGNC:18650]	1.55269	3.83687	0.0122252		NXPE3
ENST00000518815	protein_coding	MTCL1	microtubule crosslinking factor 1 [Source:HGNC Symbol;Acc:HGNC:29121]	-1.35718	2.28168	0.0490995		PARD6B			ENST00000307546	protein_coding	MAGI3	membrane associated guanylate kinase, WW and PDZ domain containing 3 [Source:HGNC Symbol;Acc:HGNC:29647]	1.55685	2.78791	0.0495915		NRIP3
ENST00000530055	protein_coding	NADSYN1	NAD synthetase 1 [Source:HGNC Symbol;Acc:HGNC:29832]	-1.34996	3.40065	0.0444195		DHTKD1			ENST00000338700	protein_coding	TRIM2	tripartite motif containing 2 [Source:HGNC Symbol;Acc:HGNC:15974]	1.56145	6.80659	0.0239855		ST7L
ENST00000264644	protein_coding	RAPGEFL1	Rap guanine nucleotide exchange factor like 1 [Source:HGNC Symbol;Acc:HGNC:17428]	-1.34846	2.345	0.0337951		RNF217			ENST00000451137	protein_coding	CCN1	cellular communication network factor 1 [Source:HGNC Symbol;Acc:HGNC:2654]	1.57886	0.920423	0.0364431		PLEKHH3
ENST00000295802	protein_coding	RETSAT	retinol saturase [Source:HGNC Symbol;Acc:HGNC:25991]	-1.34402	5.68308	0.0250913		CENPV			ENST00000503787	protein_coding	GPX8	glutathione peroxidase 8 (putative) [Source:HGNC Symbol;Acc:HGNC:33100]	1.59096	2.99781	0.0483399		TUFT1
ENST00000431312	retained_intron	DDX17	DEAD-box helicase 17 [Source:HGNC Symbol;Acc:HGNC:2740]	-1.34285	2.06832	0.018206		DNAJB14			ENST00000526355	protein_coding	GUCY1A2	guanylate cyclase 1 soluble subunit alpha 2 [Source:HGNC Symbol;Acc:HGNC:4684]	1.59179	5.41908	0.0235575		MYORG
ENST00000404220	protein_coding	IFNAR2	interferon alpha and beta receptor subunit 2 [Source:HGNC Symbol;Acc:HGNC:5433]	-1.33872	1.78994	0.0219724		NIPSNAP1			ENST00000413366	protein_coding	PRKCA	protein kinase C alpha [Source:HGNC Symbol;Acc:HGNC:9393]	1.59626	3.86274	0.0277727		RBBP4
ENST00000285021	protein_coding	XPC	XPC complex subunit, DNA damage recognition and repair factor [Source:HGNC Symbol;Acc:HGNC:12816]	-1.33475	6.15411	0.0275686		VLDLR			ENST00000302926	protein_coding	NLGN2	neuroligin 2 [Source:HGNC Symbol;Acc:HGNC:14290]	1.60303	2.50332	0.0201533		VASH1
ENST00000585959	protein_coding	CSNK1G2	casein kinase 1 gamma 2 [Source:HGNC Symbol;Acc:HGNC:2455]	-1.33097	1.2274	0.0452158		COPG2			ENST00000316398	protein_coding	CCDC89	coiled-coil domain containing 89 [Source:HGNC Symbol;Acc:HGNC:26762]	1.60975	-0.413423	0.0493043		PDXP
ENST00000611324	protein_coding	WASHC2A	WASH complex subunit 2A [Source:HGNC Symbol;Acc:HGNC:23416]	-1.32729	1.40118	0.0321538		PTGR1			ENST00000423325	protein_coding	SRPK1	SRSF protein kinase 1 [Source:HGNC Symbol;Acc:HGNC:11305]	1.61269	3.40692	0.0186556		LRP4
ENST00000492830	protein_coding	AMFR	autocrine motility factor receptor [Source:HGNC Symbol;Acc:HGNC:463]	-1.31888	2.32677	0.0375924		MAGED2			ENST00000355528	protein_coding	TBCD	tubulin folding cofactor D [Source:HGNC Symbol;Acc:HGNC:11581]	1.63298	2.43655	0.0462665		CTNNB1
ENST00000456319	protein_coding	CALM2	calmodulin 2 [Source:HGNC Symbol;Acc:HGNC:1445]	-1.31198	2.35903	0.0337901		JTB			ENST00000548580	protein_coding	MYL6	myosin light chain 6 [Source:HGNC Symbol;Acc:HGNC:7587]	1.64343	3.23813	0.0128636		ACSS2
ENST00000373511	protein_coding	MAPKAP1	MAPK associated protein 1 [Source:HGNC Symbol;Acc:HGNC:18752]	-1.31149	1.28251	0.0416219		PPP4R1			ENST00000251166	protein_coding	CORO7	coronin 7 [Source:HGNC Symbol;Acc:HGNC:26161]	1.64351	3.73995	0.0125559		MAP1A
ENST00000602117	protein_coding	MARCHF2	membrane associated ring-CH-type finger 2 [Source:HGNC Symbol;Acc:HGNC:28038]	-1.30901	1.87937	0.049444		GABARAPL1			ENST00000530625	protein_coding	TTC9C	tetratricopeptide repeat domain 9C [Source:HGNC Symbol;Acc:HGNC:28432]	1.64881	0.541692	0.0302031		PASK
ENST00000329146	protein_coding	CRIP2	cysteine rich protein 2 [Source:HGNC Symbol;Acc:HGNC:2361]	-1.30747	3.54794	0.0253766		OIP5			ENST00000619578	protein_coding	UNC13B	unc-13 homolog B [Source:HGNC Symbol;Acc:HGNC:12566]	1.65414	4.34347	0.0313957		SYNE2
ENST00000348141	protein_coding	PTPA	protein phosphatase 2 phosphatase activator [Source:HGNC Symbol;Acc:HGNC:9308]	-1.30433	0.510132	0.046961		ARRDC3			ENST00000440428	protein_coding	CCNQ	cyclin Q [Source:HGNC Symbol;Acc:HGNC:28434]	1.65672	1.40414	0.0281877		BTBD8
ENST00000369864	protein_coding	AMIGO1	adhesion molecule with Ig like domain 1 [Source:HGNC Symbol;Acc:HGNC:20824]	-1.30211	3.51845	0.0281554		RNF125			ENST00000488031	protein_coding	NBPF15	NBPF member 15 [Source:HGNC Symbol;Acc:HGNC:28791]	1.6589	3.5427	0.00220362		CLSTN1
ENST00000263367	protein_coding	HNRNPUL1	heterogeneous nuclear ribonucleoprotein U like 1 [Source:HGNC Symbol;Acc:HGNC:17011]	-1.29712	3.88763	0.0153024		GPRASP2			ENST00000586485	protein_coding	ACAA2	acetyl-CoA acyltransferase 2 [Source:HGNC Symbol;Acc:HGNC:83]	1.66381	0.472189	0.0420513		MSL1
ENST00000300209	protein_coding	EEF1AKMT3	EEF1A lysine methyltransferase 3 [Source:HGNC Symbol;Acc:HGNC:24936]	-1.29653	2.3282	0.0491951		GLRX			ENST00000439696	protein_coding	ZFP36L1	ZFP36 ring finger protein like 1 [Source:HGNC Symbol;Acc:HGNC:1107]	1.67506	2.72973	0.045415		HIPK2
ENST00000619874	protein_coding	SMIM11B	small integral membrane protein 11B [Source:HGNC Symbol;Acc:HGNC:51846]	-1.29317	3.22608	0.0218951		DUSP16			ENST00000398334	protein_coding	FANCB	FA complementation group B [Source:HGNC Symbol;Acc:HGNC:3583]	1.68375	2.66254	0.005616		SLC3A2
ENST00000397713	processed_transcript	AMZ2P1	archaelysin family metallopeptidase 2 pseudogene 1 [Source:HGNC Symbol;Acc:HGNC:26491]	-1.28972	2.08588	0.0244394		PBX2			ENST00000431473	protein_coding	RIMKLA	ribosomal modification protein rimK like family member A [Source:HGNC Symbol;Acc:HGNC:28725]	1.68776	2.7253	0.0451672		BCAT1
ENST00000279247	protein_coding	CAPN1	calpain 1 [Source:HGNC Symbol;Acc:HGNC:1476]	-1.28456	5.30116	0.0431009		CTSC			ENST00000394115	protein_coding	SUOX	sulfite oxidase [Source:HGNC Symbol;Acc:HGNC:11460]	1.69606	1.67194	0.0364092		PLEKHA8
ENST00000378727	nonsense_mediated_decay	THUMPD2	THUMP domain containing 2 [Source:HGNC Symbol;Acc:HGNC:14890]	-1.26972	1.23612	0.0355225		FBXL5			ENST00000613923	protein_coding	POLD1	DNA polymerase delta 1, catalytic subunit [Source:HGNC Symbol;Acc:HGNC:9175]	1.6979	1.27741	0.0264344		RSU1
ENST00000528509	nonsense_mediated_decay	NADSYN1	NAD synthetase 1 [Source:HGNC Symbol;Acc:HGNC:29832]	-1.26911	2.43885	0.0261217		GLUL			ENST00000298048	protein_coding	MELK	maternal embryonic leucine zipper kinase [Source:HGNC Symbol;Acc:HGNC:16870]	1.69855	3.52602	0.0456054		FOXM1
ENST00000345016	protein_coding	AP3D1	adaptor related protein complex 3 subunit delta 1 [Source:HGNC Symbol;Acc:HGNC:568]	-1.26539	5.1283	0.00741647		SAMHD1			ENST00000250930	protein_coding	PGAP6	post-glycosylphosphatidylinositol attachment to proteins 6 [Source:HGNC Symbol;Acc:HGNC:17205]	1.70329	2.35502	0.0442746		FAM72C
ENST00000592529	protein_coding	ZNF180	zinc finger protein 180 [Source:HGNC Symbol;Acc:HGNC:12970]	-1.26293	2.05885	0.0227881		PHGDH			ENST00000368638	protein_coding	LAMA4	laminin subunit alpha 4 [Source:HGNC Symbol;Acc:HGNC:6484]	1.70611	2.64828	0.0335393		UFD1
ENST00000617716	protein_coding		periodic tryptophan protein 2 homolog [Source:NCBI gene;Acc:102724159]	-1.25896	5.55581	0.0134363		CDC7			ENST00000370938	protein_coding	CTH	cystathionine gamma-lyase [Source:HGNC Symbol;Acc:HGNC:2501]	1.70742	3.30471	0.00648817		POLDIP3
ENST00000589666	protein_coding	UNK	unk zinc finger [Source:HGNC Symbol;Acc:HGNC:29369]	-1.25603	4.22711	0.0412595		CASK			ENST00000355029	protein_coding	NET1	neuroepithelial cell transforming 1 [Source:HGNC Symbol;Acc:HGNC:14592]	1.70872	4.02891	0.0183989		SCAF8
ENST00000526856	protein_coding	VPS51	VPS51 subunit of GARP complex [Source:HGNC Symbol;Acc:HGNC:1172]	-1.25579	2.05148	0.0448251		THRA			ENST00000298295	protein_coding	DEPP1	DEPP1 autophagy regulator [Source:HGNC Symbol;Acc:HGNC:23355]	1.72358	1.50654	0.0336425		PCDHGB4
ENST00000414393	lncRNA	ZNF337-AS1	ZNF337 antisense RNA 1 [Source:HGNC Symbol;Acc:HGNC:40759]	-1.24865	1.76957	0.0468876		NRDC			ENST00000319562	protein_coding	FARP1	FERM, ARH/RhoGEF and pleckstrin domain protein 1 [Source:HGNC Symbol;Acc:HGNC:3591]	1.7342	1.67688	0.0190965		SLC16A2
ENST00000284006	protein_coding	KCTD15	potassium channel tetramerization domain containing 15 [Source:HGNC Symbol;Acc:HGNC:23297]	-1.24651	4.53048	0.0448001		MAGED1			ENST00000372397	protein_coding	TSC22D3	TSC22 domain family member 3 [Source:HGNC Symbol;Acc:HGNC:3051]	1.74002	2.90123	0.0462933		LEPR
ENST00000458549	protein_coding	TMEM64	transmembrane protein 64 [Source:HGNC Symbol;Acc:HGNC:25441]	-1.24336	6.53474	0.0207101		CBS			ENST00000347159	protein_coding	PSAT1	phosphoserine aminotransferase 1 [Source:HGNC Symbol;Acc:HGNC:19129]	1.74736	1.19038	0.0445235		NUMA1
ENST00000537373	protein_coding	RXYLT1	ribitol xylosyltransferase 1 [Source:HGNC Symbol;Acc:HGNC:13530]	-1.2399	3.45656	0.0474436		SMC2			ENST00000566621	protein_coding	C15orf41	chromosome 15 open reading frame 41 [Source:HGNC Symbol;Acc:HGNC:26929]	1.7514	2.91316	0.0185799		RND2
ENST00000258449	protein_coding	TGFBRAP1	transforming growth factor beta receptor associated protein 1 [Source:HGNC Symbol;Acc:HGNC:16836]	-1.23856	2.88937	0.0304917		KDM1A			ENST00000389858	protein_coding	LGR4	leucine rich repeat containing G protein-coupled receptor 4 [Source:HGNC Symbol;Acc:HGNC:13299]	1.75516	5.08579	0.0436129		SPSB4
ENST00000488278	processed_transcript	GPBP1L1	GC-rich promoter binding protein 1 like 1 [Source:HGNC Symbol;Acc:HGNC:28843]	-1.23715	1.40206	0.0344135		KLC1			ENST00000456283	protein_coding	ZNF714	zinc finger protein 714 [Source:HGNC Symbol;Acc:HGNC:27124]	1.75681	4.07001	0.0285588		PPP2R3B
ENST00000265594	protein_coding	MCCC1	methylcrotonoyl-CoA carboxylase 1 [Source:HGNC Symbol;Acc:HGNC:6936]	-1.23331	5.48652	0.0364261		HMGA1			ENST00000338564	protein_coding	MEIS2	Meis homeobox 2 [Source:HGNC Symbol;Acc:HGNC:7001]	1.75922	0.987266	0.0366735		PCSK5
ENST00000569152	protein_coding	SNX33	sorting nexin 33 [Source:HGNC Symbol;Acc:HGNC:28468]	-1.22911	2.2041	0.0416241		RUSC2			ENST00000336095	protein_coding	RNF24	ring finger protein 24 [Source:HGNC Symbol;Acc:HGNC:13779]	1.76305	2.89686	0.00311731		PTGES3L
ENST00000593920	protein_coding	ZNF584	zinc finger protein 584 [Source:HGNC Symbol;Acc:HGNC:27318]	-1.21279	3.09715	0.0385586		MAPKAPK3			ENST00000338130	protein_coding	NQO2	N-ribosyldihydronicotinamide:quinone reductase 2 [Source:HGNC Symbol;Acc:HGNC:7856]	1.76663	-0.199769	0.0413986		FAT4
ENST00000343631	protein_coding	EXT2	exostosin glycosyltransferase 2 [Source:HGNC Symbol;Acc:HGNC:3513]	-1.20903	4.53493	0.01559		FGD4			ENST00000369798	protein_coding	TTK	TTK protein kinase [Source:HGNC Symbol;Acc:HGNC:12401]	1.7765	5.28176	0.0495771		ZNF695
ENST00000452107	nonsense_mediated_decay	LANCL2	LanC like 2 [Source:HGNC Symbol;Acc:HGNC:6509]	-1.2058	2.7717	0.0354712		TRIB2			ENST00000626119	protein_coding	COPS7A	COP9 signalosome subunit 7A [Source:HGNC Symbol;Acc:HGNC:16758]	1.77676	0.473171	0.028006		PJA1
ENST00000360370	protein_coding	SLC41A3	solute carrier family 41 member 3 [Source:HGNC Symbol;Acc:HGNC:31046]	-1.20474	4.50887	0.0187942		TMBIM6			ENST00000425673	protein_coding	PLEKHG2	pleckstrin homology and RhoGEF domain containing G2 [Source:HGNC Symbol;Acc:HGNC:29515]	1.79367	0.942031	0.0311995		BOC
ENST00000366654	protein_coding	FAM89A	family with sequence similarity 89 member A [Source:HGNC Symbol;Acc:HGNC:25057]	-1.1919	3.9042	0.0308054		NARF			ENST00000524432	protein_coding	MACF1	microtubule actin crosslinking factor 1 [Source:HGNC Symbol;Acc:HGNC:13664]	1.80517	1.54927	0.0285074		SEPTIN11
ENST00000370228	protein_coding	TWNK	twinkle mtDNA helicase [Source:HGNC Symbol;Acc:HGNC:1160]	-1.19013	3.37555	0.0173968		SSR2			ENST00000494710	protein_coding	DNAJC6	DnaJ heat shock protein family (Hsp40) member C6 [Source:HGNC Symbol;Acc:HGNC:15469]	1.81382	0.661969	0.03984		BEND3
ENST00000588282	protein_coding	SYNGR2	synaptogyrin 2 [Source:HGNC Symbol;Acc:HGNC:11499]	-1.18978	4.73699	0.0351137		ALPK1			ENST00000344949	protein_coding	TBC1D23	TBC1 domain family member 23 [Source:HGNC Symbol;Acc:HGNC:25622]	1.81503	4.64104	0.0427584		MCM5
ENST00000311189	protein_coding	HRAS	HRas proto-oncogene, GTPase [Source:HGNC Symbol;Acc:HGNC:5173]	-1.18952	2.95018	0.038817		PRKAR1A			ENST00000265164	protein_coding	CASP6	caspase 6 [Source:HGNC Symbol;Acc:HGNC:1507]	1.81829	2.28175	0.00507593		RPL31
ENST00000417564	protein_coding	DIP2A	disco interacting protein 2 homolog A [Source:HGNC Symbol;Acc:HGNC:17217]	-1.18392	3.96277	0.0081079		DHX35			ENST00000380615	protein_coding	KATNAL1	katanin catalytic subunit A1 like 1 [Source:HGNC Symbol;Acc:HGNC:28361]	1.82482	2.72691	0.0449802		DLC1
ENST00000290921	protein_coding	CTBP1	C-terminal binding protein 1 [Source:HGNC Symbol;Acc:HGNC:2494]	-1.18387	2.68025	0.0496069		WDHD1			ENST00000439526	protein_coding	FMR1	FMRP translational regulator 1 [Source:HGNC Symbol;Acc:HGNC:3775]	1.82596	2.17882	0.0252482		PELI2
ENST00000581858	nonsense_mediated_decay	FLII	FLII actin remodeling protein [Source:HGNC Symbol;Acc:HGNC:3750]	-1.18332	1.88818	0.0411593		DVL1			ENST00000514814	protein_coding	CENPK	centromere protein K [Source:HGNC Symbol;Acc:HGNC:29479]	1.83006	1.23459	0.0434603		CSRP2
ENST00000318636	protein_coding	CA5B	carbonic anhydrase 5B [Source:HGNC Symbol;Acc:HGNC:1378]	-1.17832	4.33728	0.044144		SEPTIN9			ENST00000326080	protein_coding	FAXDC2	fatty acid hydroxylase domain containing 2 [Source:HGNC Symbol;Acc:HGNC:1334]	1.83208	2.43227	0.0299691		N4BP3
ENST00000398208	protein_coding	WDR4	WD repeat domain 4 [Source:HGNC Symbol;Acc:HGNC:12756]	-1.17678	2.63561	0.0405084		TTC3			ENST00000215659	protein_coding	MAPK12	mitogen-activated protein kinase 12 [Source:HGNC Symbol;Acc:HGNC:6874]	1.83833	3.12821	0.0465168		ADD3
ENST00000310836	protein_coding	UGT8	UDP glycosyltransferase 8 [Source:HGNC Symbol;Acc:HGNC:12555]	-1.17324	4.75408	0.038689		ZNF184			ENST00000356444	protein_coding	SEMA4D	semaphorin 4D [Source:HGNC Symbol;Acc:HGNC:10732]	1.84797	1.29729	0.0493269		HOXC5
ENST00000309134	protein_coding	TMEM9B	TMEM9 domain family member B [Source:HGNC Symbol;Acc:HGNC:1168]	-1.16384	3.16721	0.0441544		DICER1			ENST00000534585	protein_coding	MAF1	MAF1 homolog, negative regulator of RNA polymerase III [Source:HGNC Symbol;Acc:HGNC:24966]	1.8525	1.17462	0.0477358		MZT2B
ENST00000476405	retained_intron		novel transcript	-1.16328	2.81284	0.0366683		NDC80			ENST00000283006	protein_coding	CENPH	centromere protein H [Source:HGNC Symbol;Acc:HGNC:17268]	1.85778	4.57099	0.0353716		PDGFRA
ENST00000586834	protein_coding	ZCCHC2	zinc finger CCHC-type containing 2 [Source:HGNC Symbol;Acc:HGNC:22916]	-1.16274	2.39845	0.0412077		ARRDC4			ENST00000302805	protein_coding	SPRY3	sprouty RTK signaling antagonist 3 [Source:HGNC Symbol;Acc:HGNC:11271]	1.86027	2.14148	0.0358823		NSD2
ENST00000397604	protein_coding	RNH1	ribonuclease/angiogenin inhibitor 1 [Source:HGNC Symbol;Acc:HGNC:10074]	-1.15968	4.88846	0.00666935		SMG1P5			ENST00000381250	protein_coding	MAP3K9	mitogen-activated protein kinase kinase kinase 9 [Source:HGNC Symbol;Acc:HGNC:6861]	1.86063	0.121571	0.0405518		TMEM9
ENST00000354577	protein_coding	MED23	mediator complex subunit 23 [Source:HGNC Symbol;Acc:HGNC:2372]	-1.15421	2.34683	0.0307221		TSPAN6			ENST00000379446	protein_coding	NEDD9	neural precursor cell expressed, developmentally down-regulated 9 [Source:HGNC Symbol;Acc:HGNC:7733]	1.8721	2.93963	0.0184284		IP6K1
ENST00000301458	protein_coding	CD320	CD320 molecule [Source:HGNC Symbol;Acc:HGNC:16692]	-1.12679	5.76125	0.0449567		TMEM254			ENST00000381022	protein_coding	MPDZ	multiple PDZ domain crumbs cell polarity complex component [Source:HGNC Symbol;Acc:HGNC:7208]	1.87239	4.16677	0.0460722		RAP1B
ENST00000403562	protein_coding	PRKAR1B	protein kinase cAMP-dependent type I regulatory subunit beta [Source:HGNC Symbol;Acc:HGNC:9390]	-1.10963	2.30267	0.0471293		ASH2L			ENST00000242576	protein_coding	UNG	uracil DNA glycosylase [Source:HGNC Symbol;Acc:HGNC:12572]	1.87688	3.94753	0.0119872		KLHL4
ENST00000411531	protein_coding	EIF4G1	eukaryotic translation initiation factor 4 gamma 1 [Source:HGNC Symbol;Acc:HGNC:3296]	-1.10378	5.66102	0.0219627		ERO1B			ENST00000263468	protein_coding	CEP126	centrosomal protein 126 [Source:HGNC Symbol;Acc:HGNC:29264]	1.87962	2.38983	0.0468146		CCN2
ENST00000357992	protein_coding	ELK4	ETS transcription factor ELK4 [Source:HGNC Symbol;Acc:HGNC:3326]	-1.10155	5.2612	0.0148902		NECTIN2			ENST00000618833	protein_coding	ROBO1	roundabout guidance receptor 1 [Source:HGNC Symbol;Acc:HGNC:10249]	1.88201	4.75353	0.00449377		FLNA
ENST00000359246	protein_coding	PHF2	PHD finger protein 2 [Source:HGNC Symbol;Acc:HGNC:8920]	-1.09935	5.65609	0.0423265		DNM2			ENST00000380421	protein_coding	PIR	pirin [Source:HGNC Symbol;Acc:HGNC:30048]	1.89768	0.348001	0.015537		TCF7L1
ENST00000368814	protein_coding	THEM4	thioesterase superfamily member 4 [Source:HGNC Symbol;Acc:HGNC:17947]	-1.09792	2.79659	0.036933		PIR			ENST00000271588	protein_coding	HMCN1	hemicentin 1 [Source:HGNC Symbol;Acc:HGNC:19194]	1.90039	3.17283	0.00156608		TMEM131L
ENST00000263563	protein_coding	PALD1	phosphatase domain containing paladin 1 [Source:HGNC Symbol;Acc:HGNC:23530]	-1.0976	6.06447	0.0358133		PSIP1			ENST00000456315	protein_coding	DEPDC1	DEP domain containing 1 [Source:HGNC Symbol;Acc:HGNC:22949]	1.90073	3.48365	0.0356543		FEZ2
ENST00000283429	protein_coding	NMRAL1	NmrA like redox sensor 1 [Source:HGNC Symbol;Acc:HGNC:24987]	-1.09537	2.50318	0.049568		DDHD1			ENST00000311652	protein_coding	AGAP4	ArfGAP with GTPase domain, ankyrin repeat and PH domain 4 [Source:HGNC Symbol;Acc:HGNC:23459]	1.91044	0.812862	0.0299688		PIMREG
ENST00000514355	processed_transcript	RPL32P3	ribosomal protein L32 pseudogene 3 [Source:HGNC Symbol;Acc:HGNC:27024]	-1.08483	2.40648	0.038447		PANK2			ENST00000276914	protein_coding	PLIN2	perilipin 2 [Source:HGNC Symbol;Acc:HGNC:248]	1.92041	5.28709	0.0252791		NREP
ENST00000265616	protein_coding	UBXN8	UBX domain protein 8 [Source:HGNC Symbol;Acc:HGNC:30307]	-1.0834	3.91076	0.0453751		HMGA2			ENST00000626650	protein_coding	ZNF280B	zinc finger protein 280B [Source:HGNC Symbol;Acc:HGNC:23022]	1.92088	1.67763	0.0123745		AGO3
ENST00000295133	protein_coding	FBXO41	F-box protein 41 [Source:HGNC Symbol;Acc:HGNC:29409]	-1.08273	3.40246	0.0116531		RBBP9			ENST00000319211	protein_coding	F2R	coagulation factor II thrombin receptor [Source:HGNC Symbol;Acc:HGNC:3537]	1.92901	4.33293	0.0462594		ANK3
ENST00000350259	protein_coding	ALDH6A1	aldehyde dehydrogenase 6 family member A1 [Source:HGNC Symbol;Acc:HGNC:7179]	-1.0799	2.35219	0.0431175		MED13			ENST00000342287	protein_coding	PBX3	PBX homeobox 3 [Source:HGNC Symbol;Acc:HGNC:8634]	1.9328	3.16018	0.0295282		CLEC2D
ENST00000324453	protein_coding	MTURN	maturin, neural progenitor differentiation regulator homolog [Source:HGNC Symbol;Acc:HGNC:25457]	-1.07905	5.98668	0.0131679		EPB41L2			ENST00000616058	protein_coding	SUCO	SUN domain containing ossification factor [Source:HGNC Symbol;Acc:HGNC:1240]	1.94013	2.48201	0.0085377		PLCB1
ENST00000518716	retained_intron	PABPC1	poly(A) binding protein cytoplasmic 1 [Source:HGNC Symbol;Acc:HGNC:8554]	-1.07828	2.68091	0.0294303		GDF11			ENST00000521346	protein_coding	UBE2V2	ubiquitin conjugating enzyme E2 V2 [Source:HGNC Symbol;Acc:HGNC:12495]	1.95143	1.90651	0.0426867		TTLL7
ENST00000361505	protein_coding	PNP	purine nucleoside phosphorylase [Source:HGNC Symbol;Acc:HGNC:7892]	-1.07709	6.61572	0.0428853		RFC3			ENST00000320334	protein_coding	OLFML3	olfactomedin like 3 [Source:HGNC Symbol;Acc:HGNC:24956]	1.95525	4.54722	0.0148159		TROAP
ENST00000629555	protein_coding	AGK	acylglycerol kinase [Source:HGNC Symbol;Acc:HGNC:21869]	-1.07436	3.49888	0.0464257		RBM42			ENST00000392522	protein_coding	TEDC1	tubulin epsilon and delta complex 1 [Source:HGNC Symbol;Acc:HGNC:20127]	1.96595	1.37931	0.0313982		CDC42BPG
ENST00000585421	protein_coding	TIMP2	TIMP metallopeptidase inhibitor 2 [Source:HGNC Symbol;Acc:HGNC:11821]	-1.07391	3.94713	0.0391943		PRRC2B			ENST00000253458	protein_coding	GSE1	Gse1 coiled-coil protein [Source:HGNC Symbol;Acc:HGNC:28979]	1.967	2.41496	0.0168571		FBLIM1
ENST00000278935	protein_coding	CEP164	centrosomal protein 164 [Source:HGNC Symbol;Acc:HGNC:29182]	-1.07284	5.3175	0.0135792		NXT2			ENST00000620627	protein_coding	ZNF714	zinc finger protein 714 [Source:HGNC Symbol;Acc:HGNC:27124]	1.96985	2.06088	0.0330011		ARL4A
ENST00000443736	protein_coding	URGCP	upregulator of cell proliferation [Source:HGNC Symbol;Acc:HGNC:30890]	-1.07231	4.73802	0.0196807		DNMT3A			ENST00000273347	protein_coding	NXPE3	neurexophilin and PC-esterase domain family member 3 [Source:HGNC Symbol;Acc:HGNC:28238]	1.97001	1.93482	0.0437597		TSC22D1
ENST00000396825	protein_coding	FITM2	fat storage inducing transmembrane protein 2 [Source:HGNC Symbol;Acc:HGNC:16135]	-1.07183	4.36209	0.0392977		CBX5			ENST00000309166	protein_coding	NRIP3	nuclear receptor interacting protein 3 [Source:HGNC Symbol;Acc:HGNC:1167]	1.97159	2.63955	0.0385185		DNAH7
ENST00000407360	protein_coding	RFXANK	regulatory factor X associated ankyrin containing protein [Source:HGNC Symbol;Acc:HGNC:9987]	-1.06452	2.63088	0.0301406		UBE2E3			ENST00000358039	protein_coding	ST7L	suppression of tumorigenicity 7 like [Source:HGNC Symbol;Acc:HGNC:18441]	1.97178	-0.0246132	0.0172526		CFAP58
ENST00000405362	protein_coding	CACYBP	calcyclin binding protein [Source:HGNC Symbol;Acc:HGNC:30423]	-1.06321	2.67679	0.0261625		FPGS			ENST00000591022	protein_coding	PLEKHH3	pleckstrin homology, MyTH4 and FERM domain containing H3 [Source:HGNC Symbol;Acc:HGNC:26105]	1.97467	1.25357	0.0246836		RND1
ENST00000263026	protein_coding	EEF2K	eukaryotic elongation factor 2 kinase [Source:HGNC Symbol;Acc:HGNC:24615]	-1.06188	5.94435	0.0226519		SPATS2			ENST00000368848	protein_coding	TUFT1	tuftelin 1 [Source:HGNC Symbol;Acc:HGNC:12422]	1.97656	2.39271	0.0289586		PDLIM7
ENST00000594525	retained_intron	NOP53	NOP53 ribosome biogenesis factor [Source:HGNC Symbol;Acc:HGNC:4333]	-1.04413	4.77566	0.0296233		MAGI3			ENST00000411986	protein_coding	CTH	cystathionine gamma-lyase [Source:HGNC Symbol;Acc:HGNC:2501]	1.97671	1.85846	0.0133799		STIP1
ENST00000589488	retained_intron	QTRT1	queuine tRNA-ribosyltransferase catalytic subunit 1 [Source:HGNC Symbol;Acc:HGNC:23797]	-1.04175	2.55487	0.0372727		ANAPC1			ENST00000297625	protein_coding	MYORG	myogenesis regulating glycosidase (putative) [Source:HGNC Symbol;Acc:HGNC:19918]	1.98127	0.327967	0.0360599		LSAMP
ENST00000336865	protein_coding	UNG	uracil DNA glycosylase [Source:HGNC Symbol;Acc:HGNC:12572]	-1.0286	5.03504	0.0280536		TRIM2			ENST00000414241	protein_coding	RBBP4	RB binding protein 4, chromatin remodeling factor [Source:HGNC Symbol;Acc:HGNC:9887]	1.99179	2.29259	0.0299109		C8orf48
ENST00000338983	protein_coding	MAP3K20	mitogen-activated protein kinase kinase kinase 20 [Source:HGNC Symbol;Acc:HGNC:17797]	-1.02815	6.02679	0.0196423		CCN1			ENST00000167106	protein_coding	VASH1	vasohibin 1 [Source:HGNC Symbol;Acc:HGNC:19964]	1.9995	3.74246	0.0496415		CDKN2A
ENST00000286692	protein_coding	DRAM2	DNA damage regulated autophagy modulator 2 [Source:HGNC Symbol;Acc:HGNC:28769]	-1.02569	3.25174	0.0366234		DNAJC10			ENST00000215904	protein_coding	PDXP	pyridoxal phosphatase [Source:HGNC Symbol;Acc:HGNC:30259]	2.00917	2.66847	0.0253491		SLC7A11
ENST00000296440	protein_coding	PLXNB1	plexin B1 [Source:HGNC Symbol;Acc:HGNC:9103]	-1.02484	3.38666	0.0304871		GPX8			ENST00000530481	protein_coding	EPB41L2	erythrocyte membrane protein band 4.1 like 2 [Source:HGNC Symbol;Acc:HGNC:3379]	2.01226	2.16161	0.00640829		CYRIB
ENST00000353234	protein_coding	ANKS6	ankyrin repeat and sterile alpha motif domain containing 6 [Source:HGNC Symbol;Acc:HGNC:26724]	-1.02125	4.9321	0.0310202		GUCY1A2			ENST00000378623	protein_coding	LRP4	LDL receptor related protein 4 [Source:HGNC Symbol;Acc:HGNC:6696]	2.01759	2.81282	0.0172099		TUBA1A
ENST00000452185	protein_coding	POLD2	DNA polymerase delta 2, accessory subunit [Source:HGNC Symbol;Acc:HGNC:9176]	-1.02034	4.29555	0.0339059		PRKCA			ENST00000453024	protein_coding	CTNNB1	catenin beta 1 [Source:HGNC Symbol;Acc:HGNC:2514]	2.01835	1.21215	0.0328591		GLCCI1
ENST00000538936	protein_coding	PCYT2	phosphate cytidylyltransferase 2, ethanolamine [Source:HGNC Symbol;Acc:HGNC:8756]	-1.01988	3.51625	0.0475902		GOLGA2P7			ENST00000360596	protein_coding	ACSS2	acyl-CoA synthetase short chain family member 2 [Source:HGNC Symbol;Acc:HGNC:15814]	2.01913	3.12556	0.00907602		DDRGK1
ENST00000589417	retained_intron	H3-3B	H3.3 histone B [Source:HGNC Symbol;Acc:HGNC:4765]	-1.01817	2.23292	0.0368111		NLGN2			ENST00000300231	protein_coding	MAP1A	microtubule associated protein 1A [Source:HGNC Symbol;Acc:HGNC:6835]	2.01944	4.81495	0.0264966		BMF
ENST00000393820	protein_coding	NPM1	nucleophosmin 1 [Source:HGNC Symbol;Acc:HGNC:7910]	-1.01745	8.30966	0.0155413		PAQR3			ENST00000403638	protein_coding	PASK	PAS domain containing serine/threonine kinase [Source:HGNC Symbol;Acc:HGNC:17270]	2.02073	0.617538	0.0209622		RHOBTB1
ENST00000309315	protein_coding	ZMIZ2	zinc finger MIZ-type containing 2 [Source:HGNC Symbol;Acc:HGNC:22229]	-1.01445	2.54203	0.0324614		CCDC89			ENST00000358025	protein_coding	SYNE2	spectrin repeat containing nuclear envelope protein 2 [Source:HGNC Symbol;Acc:HGNC:17084]	2.02444	4.22535	0.0241622		KLHL23
ENST00000533238	processed_transcript	HSPA8	heat shock protein family A (Hsp70) member 8 [Source:HGNC Symbol;Acc:HGNC:5241]	-1.01404	5.03122	0.0309186		SRPK1			ENST00000342818	protein_coding	BTBD8	BTB domain containing 8 [Source:HGNC Symbol;Acc:HGNC:21019]	2.02736	-0.691612	0.0395651		SEMA3A
ENST00000414510	protein_coding	PTPA	protein phosphatase 2 phosphatase activator [Source:HGNC Symbol;Acc:HGNC:9308]	-1.01238	3.5054	0.0312392		ZNF708			ENST00000435891	protein_coding	CLSTN1	calsyntenin 1 [Source:HGNC Symbol;Acc:HGNC:17447]	2.03307	3.41339	0.0365249		IMPA2
ENST00000405006	protein_coding	THADA	THADA armadillo repeat containing [Source:HGNC Symbol;Acc:HGNC:19217]	-1.01173	3.39009	0.0430108		TOP3B			ENST00000578648	protein_coding	MSL1	MSL complex subunit 1 [Source:HGNC Symbol;Acc:HGNC:27905]	2.03955	0.174053	0.0325511		LONP1
ENST00000355585	protein_coding	SYNJ2	synaptojanin 2 [Source:HGNC Symbol;Acc:HGNC:11504]	-1.00789	4.14847	0.0457505		TBCD			ENST00000406875	protein_coding	HIPK2	homeodomain interacting protein kinase 2 [Source:HGNC Symbol;Acc:HGNC:14402]	2.0397	3.87321	0.0415837		SEPTIN6
ENST00000449653	protein_coding	COMT	catechol-O-methyltransferase [Source:HGNC Symbol;Acc:HGNC:2228]	-1.00745	3.13885	0.0350113		MYL6			ENST00000377890	protein_coding	SLC3A2	solute carrier family 3 member 2 [Source:HGNC Symbol;Acc:HGNC:11026]	2.04706	3.34391	0.0435757		RIPOR2
ENST00000279230	protein_coding	PLCB3	phospholipase C beta 3 [Source:HGNC Symbol;Acc:HGNC:9056]	-1.00037	5.90489	0.0425303		CORO7			ENST00000261192	protein_coding	BCAT1	branched chain amino acid transaminase 1 [Source:HGNC Symbol;Acc:HGNC:976]	2.06892	7.44342	0.00137244		DAZAP2
ENST00000469141	protein_coding	THRAP3	thyroid hormone receptor associated protein 3 [Source:HGNC Symbol;Acc:HGNC:22964]	1.00371	3.65446	0.0184997		TTC9C			ENST00000264637	protein_coding	THRA	thyroid hormone receptor alpha [Source:HGNC Symbol;Acc:HGNC:11796]	2.07667	2.46213	0.0300272		PLCXD1
ENST00000274496	protein_coding	YIPF5	Yip1 domain family member 5 [Source:HGNC Symbol;Acc:HGNC:24877]	1.0051	6.04438	0.0301749		UNC13B			ENST00000344113	protein_coding	SYNE2	spectrin repeat containing nuclear envelope protein 2 [Source:HGNC Symbol;Acc:HGNC:17084]	2.07789	4.9199	0.0360648		GOLGA2
ENST00000521173	protein_coding	HNRNPH1	heterogeneous nuclear ribonucleoprotein H1 [Source:HGNC Symbol;Acc:HGNC:5041]	1.00915	2.10202	0.0478274		CCNQ			ENST00000396257	protein_coding	PLEKHA8	pleckstrin homology domain containing A8 [Source:HGNC Symbol;Acc:HGNC:30037]	2.08002	-0.0342833	0.0315444		TPM1
ENST00000615550	protein_coding	PRIM2	DNA primase subunit 2 [Source:HGNC Symbol;Acc:HGNC:9370]	1.01437	4.67751	0.0430049		NBPF15			ENST00000377921	protein_coding	RSU1	Ras suppressor protein 1 [Source:HGNC Symbol;Acc:HGNC:10464]	2.0832	1.4878	0.0405425		MAN1A1
ENST00000377086	protein_coding	KIF1B	kinesin family member 1B [Source:HGNC Symbol;Acc:HGNC:16636]	1.01862	5.17087	0.0327822		ACAA2			ENST00000361953	protein_coding	FOXM1	forkhead box M1 [Source:HGNC Symbol;Acc:HGNC:3818]	2.08486	1.29525	0.0304808		COL21A1
ENST00000380338	protein_coding	MLLT3	MLLT3 super elongation complex subunit [Source:HGNC Symbol;Acc:HGNC:7136]	1.02123	2.63306	0.0399732		AP4E1			ENST00000584486	protein_coding	FAM72C	family with sequence similarity 72 member C [Source:HGNC Symbol;Acc:HGNC:30602]	2.08518	1.91353	0.033142		WNT16
ENST00000358912	protein_coding	PELI1	pellino E3 ubiquitin protein ligase 1 [Source:HGNC Symbol;Acc:HGNC:8827]	1.02559	4.94417	0.0442716		PWWP3A			ENST00000447868	protein_coding	UFD1	ubiquitin recognition factor in ER associated degradation 1 [Source:HGNC Symbol;Acc:HGNC:12520]	2.09799	-0.420428	0.0366096		IDH3B
ENST00000330181	protein_coding	SLX1B	SLX1 homolog B, structure-specific endonuclease subunit [Source:HGNC Symbol;Acc:HGNC:28748]	1.04008	3.90155	0.0185788		CAAP1			ENST00000348657	protein_coding	POLDIP3	DNA polymerase delta interacting protein 3 [Source:HGNC Symbol;Acc:HGNC:23782]	2.10384	2.38141	0.0446916		SERPINF1
ENST00000398333	protein_coding	ARPIN-AP3S2	ARPIN-AP3S2 readthrough [Source:HGNC Symbol;Acc:HGNC:38824]	1.04155	3.2721	0.0232543		ZFP36L1			ENST00000431232	protein_coding	PGAP6	post-glycosylphosphatidylinositol attachment to proteins 6 [Source:HGNC Symbol;Acc:HGNC:17205]	2.10418	2.87607	0.0373807		ST8SIA4
ENST00000558720	protein_coding	SRP14	signal recognition particle 14 [Source:HGNC Symbol;Acc:HGNC:11299]	1.05932	3.0701	0.0378111		FANCB			ENST00000367178	protein_coding	SCAF8	SR-related CTD associated factor 8 [Source:HGNC Symbol;Acc:HGNC:20959]	2.11084	2.90384	0.022661		KIF21B
ENST00000369426	protein_coding	WARS2	tryptophanyl tRNA synthetase 2, mitochondrial [Source:HGNC Symbol;Acc:HGNC:12730]	1.06058	2.17786	0.0427133		RIMKLA			ENST00000615384	protein_coding	PCDHGB4	protocadherin gamma subfamily B, 4 [Source:HGNC Symbol;Acc:HGNC:8711]	2.12092	1.67158	0.0484564		ASRGL1
ENST00000221419	protein_coding	HNRNPL	heterogeneous nuclear ribonucleoprotein L [Source:HGNC Symbol;Acc:HGNC:5045]	1.06353	3.75863	0.0193459		SUOX			ENST00000587091	protein_coding	SLC16A2	solute carrier family 16 member 2 [Source:HGNC Symbol;Acc:HGNC:10923]	2.12133	2.66971	0.0319012		LPAR2
ENST00000312316	protein_coding	DNAJB5	DnaJ heat shock protein family (Hsp40) member B5 [Source:HGNC Symbol;Acc:HGNC:14887]	1.07841	2.23783	0.0381874		POLD1			ENST00000371060	protein_coding	LEPR	leptin receptor [Source:HGNC Symbol;Acc:HGNC:6554]	2.13187	2.50792	0.0104493		DACT1
ENST00000366839	protein_coding	SRP9	signal recognition particle 9 [Source:HGNC Symbol;Acc:HGNC:11304]	1.08287	4.77705	0.0188479		MELK			ENST00000620566	protein_coding	NUMA1	nuclear mitotic apparatus protein 1 [Source:HGNC Symbol;Acc:HGNC:8059]	2.13993	5.29292	0.0279698		GUCA1B
ENST00000394095	protein_coding	SENP7	SUMO specific peptidase 7 [Source:HGNC Symbol;Acc:HGNC:30402]	1.08463	2.84243	0.0235442		PGAP6			ENST00000587250	protein_coding	RND2	Rho family GTPase 2 [Source:HGNC Symbol;Acc:HGNC:18315]	2.14004	3.18456	0.033719		LAMA2
ENST00000535621	protein_coding	PDXDC1	pyridoxal dependent decarboxylase domain containing 1 [Source:HGNC Symbol;Acc:HGNC:28995]	1.10545	3.43327	0.0413251		LAMA4			ENST00000310546	protein_coding	SPSB4	splA/ryanodine receptor domain and SOCS box containing 4 [Source:HGNC Symbol;Acc:HGNC:30630]	2.14572	2.97676	0.0342678		FZD2
ENST00000358531	protein_coding	ARHGAP19	Rho GTPase activating protein 19 [Source:HGNC Symbol;Acc:HGNC:23724]	1.10586	4.8315	0.044198		CTH			ENST00000390665	protein_coding	PPP2R3B	protein phosphatase 2 regulatory subunit B''beta [Source:HGNC Symbol;Acc:HGNC:13417]	2.14677	2.84095	0.0353011		LTBP1
ENST00000361794	protein_coding	L3MBTL3	L3MBTL histone methyl-lysine binding protein 3 [Source:HGNC Symbol;Acc:HGNC:23035]	1.11137	3.58472	0.030012		NET1			ENST00000376767	protein_coding	PCSK5	proprotein convertase subtilisin/kexin type 5 [Source:HGNC Symbol;Acc:HGNC:8747]	2.14974	1.03287	0.0396803		DTNA
ENST00000219439	protein_coding	HSDL1	hydroxysteroid dehydrogenase like 1 [Source:HGNC Symbol;Acc:HGNC:16475]	1.11571	5.27813	0.04883		DEPP1			ENST00000424284	protein_coding	PTGES3L	prostaglandin E synthase 3 like [Source:HGNC Symbol;Acc:HGNC:43943]	2.1719	-0.832618	0.0471614		FBXL19
ENST00000564098	retained_intron	MAPK8IP3	mitogen-activated protein kinase 8 interacting protein 3 [Source:HGNC Symbol;Acc:HGNC:6884]	1.12291	3.32497	0.0281821		FARP1			ENST00000392537	protein_coding	EIF4G1	eukaryotic translation initiation factor 4 gamma 1 [Source:HGNC Symbol;Acc:HGNC:3296]	2.1734	2.63458	0.0156569		MTMR8
ENST00000323570	protein_coding	ELMOD2	ELMO domain containing 2 [Source:HGNC Symbol;Acc:HGNC:28111]	1.13115	5.49209	0.0220664		LPCAT4			ENST00000358367	protein_coding	HNRNPLL	heterogeneous nuclear ribonucleoprotein L like [Source:HGNC Symbol;Acc:HGNC:25127]	2.17957	1.68196	0.00390576		GPR20
ENST00000219479	protein_coding	NME4	NME/NM23 nucleoside diphosphate kinase 4 [Source:HGNC Symbol;Acc:HGNC:7852]	1.13985	5.10115	0.042024		TSC22D3			ENST00000394329	protein_coding	FAT4	FAT atypical cadherin 4 [Source:HGNC Symbol;Acc:HGNC:23109]	2.18031	4.06979	0.0127169		ADAMTSL1
ENST00000375442	protein_coding	TSPYL2	TSPY like 2 [Source:HGNC Symbol;Acc:HGNC:24358]	1.1465	3.86299	0.0188584		PSAT1			ENST00000339986	protein_coding	ZNF695	zinc finger protein 695 [Source:HGNC Symbol;Acc:HGNC:30954]	2.18344	2.69806	0.0397175		SKIDA1
ENST00000537687	protein_coding	WNK1	WNK lysine deficient protein kinase 1 [Source:HGNC Symbol;Acc:HGNC:14540]	1.1487	3.32743	0.0229834		C15orf41			ENST00000361478	protein_coding	PJA1	praja ring finger ubiquitin ligase 1 [Source:HGNC Symbol;Acc:HGNC:16648]	2.18435	3.06742	0.0363853		RBP1
ENST00000577439	lncRNA	LINC00667	long intergenic non-protein coding RNA 667 [Source:HGNC Symbol;Acc:HGNC:27906]	1.16002	1.73866	0.0420597		LGR4			ENST00000495514	protein_coding	BOC	BOC cell adhesion associated, oncogene regulated [Source:HGNC Symbol;Acc:HGNC:17173]	2.19006	2.24325	0.0226531		HPGD
ENST00000262746	protein_coding	PRDX1	peroxiredoxin 1 [Source:HGNC Symbol;Acc:HGNC:9352]	1.16132	1.93589	0.0344344		ZNF714			ENST00000510515	protein_coding	SEPTIN11	septin 11 [Source:HGNC Symbol;Acc:HGNC:25589]	2.19195	1.08776	0.0264415		NOTCH3
ENST00000301998	protein_coding	B3GNT2	UDP-GlcNAc:betaGal beta-1,3-N-acetylglucosaminyltransferase 2 [Source:HGNC Symbol;Acc:HGNC:15629]	1.16157	2.76959	0.045127		MEIS2			ENST00000429433	protein_coding	BEND3	BEN domain containing 3 [Source:HGNC Symbol;Acc:HGNC:23040]	2.19337	0.905172	0.0150207		ARID1B
ENST00000275053	protein_coding	MMS22L	MMS22 like, DNA repair protein [Source:HGNC Symbol;Acc:HGNC:21475]	1.16478	3.84673	0.0488734		ALKBH4			ENST00000444778	protein_coding	MCM5	minichromosome maintenance complex component 5 [Source:HGNC Symbol;Acc:HGNC:6948]	2.19975	0.512163	0.0308807		HTATIP2
ENST00000373539	protein_coding	PHKA1	phosphorylase kinase regulatory subunit alpha 1 [Source:HGNC Symbol;Acc:HGNC:8925]	1.17015	3.99074	0.0283626		RNF24			ENST00000449105	protein_coding	HNRNPLL	heterogeneous nuclear ribonucleoprotein L like [Source:HGNC Symbol;Acc:HGNC:25127]	2.20684	3.12843	0.00142937		NKX2-5
ENST00000371610	protein_coding	PARD6B	par-6 family cell polarity regulator beta [Source:HGNC Symbol;Acc:HGNC:16245]	1.17236	4.14046	0.0216565		NQO2			ENST00000409028	protein_coding	RPL31	ribosomal protein L31 [Source:HGNC Symbol;Acc:HGNC:10334]	2.20925	4.71744	0.00604666		ADAMTS9
ENST00000263035	protein_coding	DHTKD1	dehydrogenase E1 and transketolase domain containing 1 [Source:HGNC Symbol;Acc:HGNC:23537]	1.17283	5.73717	0.0499131		TTK			ENST00000358919	protein_coding	DLC1	DLC1 Rho GTPase activating protein [Source:HGNC Symbol;Acc:HGNC:2897]	2.21266	2.27629	0.022939		TRIM16
ENST00000521654	protein_coding	RNF217	ring finger protein 217 [Source:HGNC Symbol;Acc:HGNC:21487]	1.17406	4.51416	0.00717331		COPS7A			ENST00000267460	protein_coding	PELI2	pellino E3 ubiquitin protein ligase family member 2 [Source:HGNC Symbol;Acc:HGNC:8828]	2.21496	4.70934	0.00655972		LRRC32
ENST00000299736	protein_coding	CENPV	centromere protein V [Source:HGNC Symbol;Acc:HGNC:29920]	1.17922	3.12565	0.0336694		AK4			ENST00000311083	protein_coding	CSRP2	cysteine and glycine rich protein 2 [Source:HGNC Symbol;Acc:HGNC:2470]	2.21807	1.88506	0.031391		DCBLD1
ENST00000334223	nonsense_mediated_decay	DNAJB14	DnaJ heat shock protein family (Hsp40) member B14 [Source:HGNC Symbol;Acc:HGNC:25881]	1.1872	2.60747	0.0486491		PLEKHG2			ENST00000274605	protein_coding	N4BP3	NEDD4 binding protein 3 [Source:HGNC Symbol;Acc:HGNC:29852]	2.22849	2.3888	0.0406635		QPRT
ENST00000216121	protein_coding	NIPSNAP1	nipsnap homolog 1 [Source:HGNC Symbol;Acc:HGNC:7827]	1.18872	6.9263	0.047945		CEP120			ENST00000356080	protein_coding	ADD3	adducin 3 [Source:HGNC Symbol;Acc:HGNC:245]	2.23138	4.02878	0.00887897		COQ7
ENST00000382099	protein_coding	VLDLR	very low density lipoprotein receptor [Source:HGNC Symbol;Acc:HGNC:12698]	1.1967	3.27009	0.0190574		SLC50A1			ENST00000312492	protein_coding	HOXC5	homeobox C5 [Source:HGNC Symbol;Acc:HGNC:5127]	2.23633	1.60661	0.003744		CPXM1
ENST00000425248	protein_coding	COPG2	COPI coat complex subunit gamma 2 [Source:HGNC Symbol;Acc:HGNC:2237]	1.19867	4.46064	0.0199813		DNAJC6			ENST00000425361	protein_coding	MZT2B	mitotic spindle organizing protein 2B [Source:HGNC Symbol;Acc:HGNC:25886]	2.23649	0.498364	0.0284467		MTARC1
ENST00000309195	protein_coding	PTGR1	prostaglandin reductase 1 [Source:HGNC Symbol;Acc:HGNC:18429]	1.21044	3.55657	0.0338454		TBC1D23			ENST00000257290	protein_coding	PDGFRA	platelet derived growth factor receptor alpha [Source:HGNC Symbol;Acc:HGNC:8803]	2.23674	1.98595	0.0224575		GTPBP3
ENST00000375060	protein_coding	MAGED2	MAGE family member D2 [Source:HGNC Symbol;Acc:HGNC:16353]	1.21446	2.35333	0.0298067		CASP6			ENST00000509115	protein_coding	NSD2	nuclear receptor binding SET domain protein 2 [Source:HGNC Symbol;Acc:HGNC:12766]	2.23853	2.16907	0.0120258		SLC2A3
ENST00000368589	protein_coding	JTB	jumping translocation breakpoint [Source:HGNC Symbol;Acc:HGNC:6201]	1.21675	2.32305	0.0386091		KATNAL1			ENST00000435310	protein_coding	TMEM9	transmembrane protein 9 [Source:HGNC Symbol;Acc:HGNC:18823]	2.24019	0.359062	0.0463007		CARD9
ENST00000285124	nonsense_mediated_decay	PPP4R1	protein phosphatase 4 regulatory subunit 1 [Source:HGNC Symbol;Acc:HGNC:9320]	1.21694	1.43982	0.0458772		FMR1			ENST00000468463	protein_coding	IP6K1	inositol hexakisphosphate kinase 1 [Source:HGNC Symbol;Acc:HGNC:18360]	2.25365	-0.0678479	0.0391491		HLA-DOA
ENST00000266458	protein_coding	GABARAPL1	GABA type A receptor associated protein like 1 [Source:HGNC Symbol;Acc:HGNC:4068]	1.22097	5.43198	0.0076505		EMC3-AS1			ENST00000450214	protein_coding	RAP1B	RAP1B, member of RAS oncogene family [Source:HGNC Symbol;Acc:HGNC:9857]	2.26002	1.28621	0.0134492		TCEAL9
ENST00000220514	protein_coding	OIP5	Opa interacting protein 5 [Source:HGNC Symbol;Acc:HGNC:20300]	1.22887	3.37474	0.048103		CENPK			ENST00000373119	protein_coding	KLHL4	kelch like family member 4 [Source:HGNC Symbol;Acc:HGNC:6355]	2.2601	2.21314	0.0499014		SMARCA1
ENST00000265138	protein_coding	ARRDC3	arrestin domain containing 3 [Source:HGNC Symbol;Acc:HGNC:29263]	1.23073	4.64871	0.00571523		FAXDC2			ENST00000367976	protein_coding	CCN2	cellular communication network factor 2 [Source:HGNC Symbol;Acc:HGNC:2500]	2.26483	0.859165	0.0459242		CHST6
ENST00000217740	protein_coding	RNF125	ring finger protein 125 [Source:HGNC Symbol;Acc:HGNC:21150]	1.23872	5.89769	0.0194883		MAPK12			ENST00000360319	protein_coding	FLNA	filamin A [Source:HGNC Symbol;Acc:HGNC:3754]	2.26903	6.93775	0.0250247		RAB3B
ENST00000332262	protein_coding	GPRASP2	G protein-coupled receptor associated sorting protein 2 [Source:HGNC Symbol;Acc:HGNC:25169]	1.2516	3.45039	0.0278498		SEMA4D			ENST00000282111	protein_coding	TCF7L1	transcription factor 7 like 1 [Source:HGNC Symbol;Acc:HGNC:11640]	2.26935	-0.818043	0.0365686		SCRN1
ENST00000237858	protein_coding	GLRX	glutaredoxin [Source:HGNC Symbol;Acc:HGNC:4330]	1.26052	1.69206	0.0393293		HSBP1L1			ENST00000428878	protein_coding	HIPK2	homeodomain interacting protein kinase 2 [Source:HGNC Symbol;Acc:HGNC:14402]	2.27036	-0.412845	0.0235658		ZNF660
ENST00000298573	protein_coding	DUSP16	dual specificity phosphatase 16 [Source:HGNC Symbol;Acc:HGNC:17909]	1.26147	4.49476	0.0317449		CENPH			ENST00000409959	protein_coding	TMEM131L	transmembrane 131 like [Source:HGNC Symbol;Acc:HGNC:29146]	2.27837	3.25136	0.0183142		SALL4
ENST00000375050	protein_coding	PBX2	PBX homeobox 2 [Source:HGNC Symbol;Acc:HGNC:8633]	1.26355	4.17563	0.00893113		SPRY3			ENST00000379245	protein_coding	FEZ2	fasciculation and elongation protein zeta 2 [Source:HGNC Symbol;Acc:HGNC:3660]	2.29261	2.0252	0.0178854		NKIRAS2
ENST00000227266	protein_coding	CTSC	cathepsin C [Source:HGNC Symbol;Acc:HGNC:2528]	1.2704	6.27498	0.00518078		CNIH1			ENST00000250056	protein_coding	PIMREG	PICALM interacting mitotic regulator [Source:HGNC Symbol;Acc:HGNC:25483]	2.29345	2.31885	0.0202744		ZNF117
ENST00000341285	protein_coding	FBXL5	F-box and leucine rich repeat protein 5 [Source:HGNC Symbol;Acc:HGNC:13602]	1.27617	3.41084	0.0443538		MAP3K9			ENST00000257435	protein_coding	NREP	neuronal regeneration related protein [Source:HGNC Symbol;Acc:HGNC:16834]	2.29747	4.98379	0.00921565		HOXD1
ENST00000339526	protein_coding	GLUL	glutamate-ammonia ligase [Source:HGNC Symbol;Acc:HGNC:4341]	1.27799	6.10325	0.0455543		NEDD9			ENST00000397828	protein_coding	AGO3	argonaute RISC catalytic component 3 [Source:HGNC Symbol;Acc:HGNC:18421]	2.29977	-0.434767	0.0179729		MAPK3
ENST00000262878	protein_coding	SAMHD1	SAM and HD domain containing deoxynucleoside triphosphate triphosphohydrolase 1 [Source:HGNC Symbol;Acc:HGNC:15925]	1.27856	6.04873	0.0442356		MPDZ			ENST00000613204	protein_coding		protein DGCR6 [Source:NCBI gene;Acc:102724770]	2.30706	2.58904	0.0199428		GJA5
ENST00000369409	protein_coding	PHGDH	phosphoglycerate dehydrogenase [Source:HGNC Symbol;Acc:HGNC:8923]	1.28276	6.68412	0.00543921		CEP126			ENST00000355288	protein_coding	ANK3	ankyrin 3 [Source:HGNC Symbol;Acc:HGNC:494]	2.31192	2.30297	0.0229012		ZNF639
ENST00000234626	protein_coding	CDC7	cell division cycle 7 [Source:HGNC Symbol;Acc:HGNC:1745]	1.29243	4.86265	0.0234544		ROBO1			ENST00000290855	protein_coding	CLEC2D	C-type lectin domain family 2 member D [Source:HGNC Symbol;Acc:HGNC:14351]	2.32863	-0.0990137	0.0195519		CPVL
ENST00000378163	protein_coding	CASK	calcium/calmodulin dependent serine protein kinase [Source:HGNC Symbol;Acc:HGNC:1497]	1.29433	2.43538	0.031666		HMCN1			ENST00000629992	protein_coding	PLCB1	phospholipase C beta 1 [Source:HGNC Symbol;Acc:HGNC:15917]	2.3436	1.89948	0.00297748		PKDCC
ENST00000450525	protein_coding	THRA	thyroid hormone receptor alpha [Source:HGNC Symbol;Acc:HGNC:11796]	1.29433	3.16918	0.0256453		DEPDC1			ENST00000610996	protein_coding	TTLL7	tubulin tyrosine ligase like 7 [Source:HGNC Symbol;Acc:HGNC:26242]	2.35932	0.930363	0.0317341		KCNE5
ENST00000539524	protein_coding	NRDC	nardilysin convertase [Source:HGNC Symbol;Acc:HGNC:7995]	1.29777	3.41433	0.0491168		AGAP4			ENST00000550709	protein_coding	TROAP	trophinin associated protein [Source:HGNC Symbol;Acc:HGNC:12327]	2.36339	-0.0169635	0.0456211		GAP43
ENST00000326587	protein_coding	MAGED1	MAGE family member D1 [Source:HGNC Symbol;Acc:HGNC:6813]	1.30413	5.98382	0.0169216		PLIN2			ENST00000342711	protein_coding	CDC42BPG	CDC42 binding protein kinase gamma [Source:HGNC Symbol;Acc:HGNC:29829]	2.36766	-0.370684	0.0285646		RTN4
ENST00000533655	protein_coding	DDIAS	DNA damage induced apoptosis suppressor [Source:HGNC Symbol;Acc:HGNC:26351]	1.30641	3.60264	0.0345779		ZNF280B			ENST00000375771	protein_coding	FBLIM1	filamin binding LIM protein 1 [Source:HGNC Symbol;Acc:HGNC:24686]	2.36799	1.51086	0.0235827		MAML2
ENST00000398165	protein_coding	CBS	cystathionine beta-synthase [Source:HGNC Symbol;Acc:HGNC:1550]	1.32228	4.45316	0.0115887		F2R			ENST00000396662	protein_coding	ARL4A	ADP ribosylation factor like GTPase 4A [Source:HGNC Symbol;Acc:HGNC:695]	2.37805	1.68105	0.0351353		STMN1
ENST00000286398	protein_coding	SMC2	structural maintenance of chromosomes 2 [Source:HGNC Symbol;Acc:HGNC:14011]	1.32281	2.74983	0.0254293		KITLG			ENST00000622051	protein_coding	TSC22D1	TSC22 domain family member 1 [Source:HGNC Symbol;Acc:HGNC:16826]	2.3799	-0.382683	0.0247829		CDKL5
ENST00000400181	protein_coding	KDM1A	lysine demethylase 1A [Source:HGNC Symbol;Acc:HGNC:29079]	1.32983	5.46558	0.0242724		PBX3			ENST00000312428	protein_coding	DNAH7	dynein axonemal heavy chain 7 [Source:HGNC Symbol;Acc:HGNC:18661]	2.38268	1.02363	0.0212279		RAB3IP
ENST00000557450	protein_coding	KLC1	kinesin light chain 1 [Source:HGNC Symbol;Acc:HGNC:6387]	1.33323	2.67282	0.0216553		SUCO			ENST00000369704	protein_coding	CFAP58	cilia and flagella associated protein 58 [Source:HGNC Symbol;Acc:HGNC:26676]	2.39029	0.159174	0.0349632		MRC2
ENST00000401473	protein_coding	HMGA1	high mobility group AT-hook 1 [Source:HGNC Symbol;Acc:HGNC:5010]	1.34031	3.59078	0.0142894		UBE2V2			ENST00000309739	protein_coding	RND1	Rho family GTPase 1 [Source:HGNC Symbol;Acc:HGNC:18314]	2.41165	0.653813	0.0239276		CXCL12
ENST00000455600	protein_coding	RUSC2	RUN and SH3 domain containing 2 [Source:HGNC Symbol;Acc:HGNC:23625]	1.35152	1.95053	0.0300269		OLFML3			ENST00000355572	protein_coding	PDLIM7	PDZ and LIM domain 7 [Source:HGNC Symbol;Acc:HGNC:22958]	2.41601	1.65737	0.0440203		EFEMP2
ENST00000621469	protein_coding	MAPKAPK3	MAPK activated protein kinase 3 [Source:HGNC Symbol;Acc:HGNC:6888]	1.35956	2.60806	0.0238473		TEDC1			ENST00000538945	protein_coding	STIP1	stress induced phosphoprotein 1 [Source:HGNC Symbol;Acc:HGNC:11387]	2.41872	0.599423	0.0255216		PCYT1B
ENST00000427716	protein_coding	FGD4	FYVE, RhoGEF and PH domain containing 4 [Source:HGNC Symbol;Acc:HGNC:19125]	1.36306	4.78305	0.0483721		GSE1			ENST00000333617	protein_coding	LSAMP	limbic system associated membrane protein [Source:HGNC Symbol;Acc:HGNC:6705]	2.42016	0.377677	0.0319685		BVES
ENST00000155926	protein_coding	TRIB2	tribbles pseudokinase 2 [Source:HGNC Symbol;Acc:HGNC:30809]	1.36558	5.04404	0.0498694		NXPE3			ENST00000297324	protein_coding	C8orf48	chromosome 8 open reading frame 48 [Source:HGNC Symbol;Acc:HGNC:26345]	2.42188	0.495704	0.0281545		ZBTB46
ENST00000550445	protein_coding	TMBIM6	transmembrane BAX inhibitor motif containing 6 [Source:HGNC Symbol;Acc:HGNC:11723]	1.38234	0.630745	0.0470347		NRIP3			ENST00000578845	protein_coding	CDKN2A	cyclin dependent kinase inhibitor 2A [Source:HGNC Symbol;Acc:HGNC:1787]	2.4502	2.36415	0.0387381		CDH10
ENST00000374611	nonsense_mediated_decay	NARF	nuclear prelamin A recognition factor [Source:HGNC Symbol;Acc:HGNC:29916]	1.38477	2.3832	0.0170048		ST7L			ENST00000280612	protein_coding	SLC7A11	solute carrier family 7 member 11 [Source:HGNC Symbol;Acc:HGNC:11059]	2.45683	3.70759	0.0105235		COL12A1
ENST00000480176	retained_intron	SSR2	signal sequence receptor subunit 2 [Source:HGNC Symbol;Acc:HGNC:11324]	1.39857	0.998422	0.0294436		PLEKHH3			ENST00000230510	protein_coding	TTK	TTK protein kinase [Source:HGNC Symbol;Acc:HGNC:12401]	2.48124	1.2373	0.0207475		TRRAP
ENST00000458497	protein_coding	ALPK1	alpha kinase 1 [Source:HGNC Symbol;Acc:HGNC:20917]	1.41693	2.00774	0.030163		TUFT1			ENST00000519540	protein_coding	CYRIB	CYFIP related Rac1 interactor B [Source:HGNC Symbol;Acc:HGNC:25216]	2.48719	2.26419	0.0152155		MXRA8
ENST00000585460	retained_intron	PRKAR1A	protein kinase cAMP-dependent type I regulatory subunit alpha [Source:HGNC Symbol;Acc:HGNC:9388]	1.41697	3.13491	0.0450315		MYORG			ENST00000301071	protein_coding	TUBA1A	tubulin alpha 1a [Source:HGNC Symbol;Acc:HGNC:20766]	2.50467	8.10471	0.0382972		PDE11A
ENST00000356346	protein_coding	PLEC	plectin [Source:HGNC Symbol;Acc:HGNC:9069]	1.41818	2.57919	0.0200482		RBBP4			ENST00000223145	protein_coding	GLCCI1	glucocorticoid induced 1 [Source:HGNC Symbol;Acc:HGNC:18713]	2.51494	2.20591	0.0333207		MYCL
ENST00000252011	protein_coding	DHX35	DEAH-box helicase 35 [Source:HGNC Symbol;Acc:HGNC:15861]	1.42389	4.94412	0.027243		VASH1			ENST00000340545	protein_coding	MEIS2	Meis homeobox 2 [Source:HGNC Symbol;Acc:HGNC:7001]	2.5437	3.78177	0.0113488		C20orf194
ENST00000420358	protein_coding	WDHD1	WD repeat and HMG-box DNA binding protein 1 [Source:HGNC Symbol;Acc:HGNC:23170]	1.42534	4.38987	0.0217363		HNRNPA2B1			ENST00000380201	protein_coding	DDRGK1	DDRGK domain containing 1 [Source:HGNC Symbol;Acc:HGNC:16110]	2.55885	0.749132	0.0469188		DDHD2
ENST00000378888	protein_coding	DVL1	dishevelled segment polarity protein 1 [Source:HGNC Symbol;Acc:HGNC:3084]	1.42912	3.78106	0.017809		PDXP			ENST00000397573	protein_coding	BMF	Bcl2 modifying factor [Source:HGNC Symbol;Acc:HGNC:24132]	2.56118	3.736	0.0265798		ITPKB
ENST00000593189	protein_coding	SEPTIN9	septin 9 [Source:HGNC Symbol;Acc:HGNC:7323]	1.43354	2.98136	0.0437699		LRP4			ENST00000357917	protein_coding	RHOBTB1	Rho related BTB domain containing 1 [Source:HGNC Symbol;Acc:HGNC:18738]	2.56865	4.04013	0.0372626		MPP2
ENST00000476784	retained_intron	TTC3	tetratricopeptide repeat domain 3 [Source:HGNC Symbol;Acc:HGNC:12393]	1.43467	3.6983	0.0161823		CTNNB1			ENST00000437875	protein_coding	KLHL23	kelch like family member 23 [Source:HGNC Symbol;Acc:HGNC:27506]	2.57073	-0.389794	0.0223144		SDC2
ENST00000211936	protein_coding	ZNF184	zinc finger protein 184 [Source:HGNC Symbol;Acc:HGNC:12975]	1.43687	2.44555	0.0291305		ACSS2			ENST00000265362	protein_coding	SEMA3A	semaphorin 3A [Source:HGNC Symbol;Acc:HGNC:10723]	2.5869	3.07539	0.0402486		ADA2
ENST00000527414	protein_coding	DICER1	dicer 1, ribonuclease III [Source:HGNC Symbol;Acc:HGNC:17098]	1.43856	3.25845	0.0325215		MAP1A			ENST00000269159	protein_coding	IMPA2	inositol monophosphatase 2 [Source:HGNC Symbol;Acc:HGNC:6051]	2.58724	4.03889	0.00912366		CYP26A1
ENST00000261597	protein_coding	NDC80	NDC80 kinetochore complex component [Source:HGNC Symbol;Acc:HGNC:16909]	1.43921	4.61878	0.0488195		PASK			ENST00000360614	protein_coding	LONP1	lon peptidase 1, mitochondrial [Source:HGNC Symbol;Acc:HGNC:9479]	2.59661	4.10036	0.0245501		MAN1C1
ENST00000268042	protein_coding	ARRDC4	arrestin domain containing 4 [Source:HGNC Symbol;Acc:HGNC:28087]	1.44003	4.73443	0.0112845		SYNE2			ENST00000394610	protein_coding	SEPTIN6	septin 6 [Source:HGNC Symbol;Acc:HGNC:15848]	2.61049	3.30537	0.0115826		POLR3E
ENST00000532983	processed_transcript	SMG1P5	SMG1 pseudogene 5 [Source:HGNC Symbol;Acc:HGNC:49862]	1.44556	1.13075	0.0339357		BTBD8			ENST00000259698	protein_coding	RIPOR2	RHO family interacting cell polarization regulator 2 [Source:HGNC Symbol;Acc:HGNC:13872]	2.61606	3.11276	0.00836785		DNALI1
ENST00000356634	protein_coding	KDM1A	lysine demethylase 1A [Source:HGNC Symbol;Acc:HGNC:29079]	1.455	7.76463	0.0455797		CLSTN1			ENST00000449723	protein_coding	DAZAP2	DAZ associated protein 2 [Source:HGNC Symbol;Acc:HGNC:2684]	2.6512	0.982548	0.00789063		SLC2A10
ENST00000612152	protein_coding	TSPAN6	tetraspanin 6 [Source:HGNC Symbol;Acc:HGNC:11858]	1.45578	1.80886	0.035608		MSL1			ENST00000539282	protein_coding	BCAT1	branched chain amino acid transaminase 1 [Source:HGNC Symbol;Acc:HGNC:976]	2.65478	3.65892	0.000407885		BCHE
ENST00000372281	protein_coding	TMEM254	transmembrane protein 254 [Source:HGNC Symbol;Acc:HGNC:25804]	1.45615	1.99676	0.0296156		HIPK2			ENST00000381663	protein_coding	PLCXD1	phosphatidylinositol specific phospholipase C X domain containing 1 [Source:HGNC Symbol;Acc:HGNC:23148]	2.6589	2.74804	0.0350488		CDC25C
ENST00000428278	protein_coding	ASH2L	ASH2 like, histone lysine methyltransferase complex subunit [Source:HGNC Symbol;Acc:HGNC:744]	1.46089	3.83083	0.0147014		ATAD5			ENST00000421699	protein_coding	GOLGA2	golgin A2 [Source:HGNC Symbol;Acc:HGNC:4425]	2.66364	4.27012	0.00789043		MARCKS
ENST00000347546	protein_coding	MAGED2	MAGE family member D2 [Source:HGNC Symbol;Acc:HGNC:16353]	1.46368	4.09094	0.0157446		SLC3A2			ENST00000558910	protein_coding	TPM1	tropomyosin 1 [Source:HGNC Symbol;Acc:HGNC:12010]	2.66795	0.638521	0.0268249		LOXL2
ENST00000354619	protein_coding	ERO1B	endoplasmic reticulum oxidoreductase 1 beta [Source:HGNC Symbol;Acc:HGNC:14355]	1.46408	0.73221	0.0497665		POFUT2			ENST00000368468	protein_coding	MAN1A1	mannosidase alpha class 1A member 1 [Source:HGNC Symbol;Acc:HGNC:6821]	2.67218	3.36691	0.0173043		OCIAD2
ENST00000252483	protein_coding	NECTIN2	nectin cell adhesion molecule 2 [Source:HGNC Symbol;Acc:HGNC:9707]	1.46924	2.44315	0.0221242		BCAT1			ENST00000244728	protein_coding	COL21A1	collagen type XXI alpha 1 chain [Source:HGNC Symbol;Acc:HGNC:17025]	2.68989	1.16463	0.00832256		NCOA1
ENST00000389253	protein_coding	DNM2	dynamin 2 [Source:HGNC Symbol;Acc:HGNC:2974]	1.47524	3.31038	0.0277573		DNAJC8			ENST00000352981	protein_coding	CASP6	caspase 6 [Source:HGNC Symbol;Acc:HGNC:1507]	2.69487	0.0165557	0.00477943		OLFML2B
ENST00000380420	protein_coding	PIR	pirin [Source:HGNC Symbol;Acc:HGNC:30048]	1.48252	3.69238	0.00830409		PLEKHA8			ENST00000222462	protein_coding	WNT16	Wnt family member 16 [Source:HGNC Symbol;Acc:HGNC:16267]	2.69492	1.25017	0.00913401		TPM3
ENST00000380715	protein_coding	PSIP1	PC4 and SFRS1 interacting protein 1 [Source:HGNC Symbol;Acc:HGNC:9527]	1.48501	0.915826	0.0473926		RSU1			ENST00000380851	protein_coding	IDH3B	isocitrate dehydrogenase (NAD(+)) 3 non-catalytic subunit beta [Source:HGNC Symbol;Acc:HGNC:5385]	2.71001	2.01835	0.0296627		DMRTA1
ENST00000395606	protein_coding	DDHD1	DDHD domain containing 1 [Source:HGNC Symbol;Acc:HGNC:19714]	1.48696	3.34223	0.0128292		FOXM1			ENST00000254722	protein_coding	SERPINF1	serpin family F member 1 [Source:HGNC Symbol;Acc:HGNC:8824]	2.71287	5.60556	0.0451353		KLHL5
ENST00000336066	nonsense_mediated_decay	PANK2	pantothenate kinase 2 [Source:HGNC Symbol;Acc:HGNC:15894]	1.48808	2.5417	0.0107584		FAM72C			ENST00000231461	protein_coding	ST8SIA4	ST8 alpha-N-acetyl-neuraminide alpha-2,8-sialyltransferase 4 [Source:HGNC Symbol;Acc:HGNC:10871]	2.72637	3.69516	0.0016786		RPS20
ENST00000357248	protein_coding	SMARCA2	SWI/SNF related, matrix associated, actin dependent regulator of chromatin, subfamily a, member 2 [Source:HGNC Symbol;Acc:HGNC:11098]	1.49413	4.60491	0.0215209		UFD1			ENST00000332129	protein_coding	KIF21B	kinesin family member 21B [Source:HGNC Symbol;Acc:HGNC:29442]	2.75905	1.42728	0.0480703		TFCP2L1
ENST00000403681	protein_coding	HMGA2	high mobility group AT-hook 2 [Source:HGNC Symbol;Acc:HGNC:5009]	1.49701	4.72911	0.0368695		POLDIP3			ENST00000534571	protein_coding	ASRGL1	asparaginase and isoaspartyl peptidase 1 [Source:HGNC Symbol;Acc:HGNC:16448]	2.76318	1.05952	0.033788		RNF152
ENST00000337227	protein_coding	RBBP9	RB binding protein 9, serine hydrolase [Source:HGNC Symbol;Acc:HGNC:9892]	1.50526	5.60469	0.0489075		ZGRF1			ENST00000407877	protein_coding	LPAR2	lysophosphatidic acid receptor 2 [Source:HGNC Symbol;Acc:HGNC:3168]	2.76804	-0.211854	0.00650928		CHD4
ENST00000611026	lncRNA		uncharacterized LOC102724219 [Source:NCBI gene;Acc:102724219]	1.50561	3.03425	0.0456634		SCAF8			ENST00000395153	protein_coding	DACT1	dishevelled binding antagonist of beta catenin 1 [Source:HGNC Symbol;Acc:HGNC:17748]	2.77732	2.68943	0.011343		ZNF595
ENST00000615804	lncRNA		uncharacterized LOC102724843 [Source:NCBI gene;Acc:102724843]	1.50561	3.03425	0.0456634		HAGLR			ENST00000230361	protein_coding	GUCA1B	guanylate cyclase activator 1B [Source:HGNC Symbol;Acc:HGNC:4679]	2.78404	-0.627939	0.047252		DSN1
ENST00000583958	protein_coding	MED13	mediator complex subunit 13 [Source:HGNC Symbol;Acc:HGNC:22474]	1.50698	0.653544	0.0350894		PCDHGB4			ENST00000617695	protein_coding	LAMA2	laminin subunit alpha 2 [Source:HGNC Symbol;Acc:HGNC:6482]	2.78874	5.6413	0.0321306		EXPH5
ENST00000525271	protein_coding	EPB41L2	erythrocyte membrane protein band 4.1 like 2 [Source:HGNC Symbol;Acc:HGNC:3379]	1.51027	1.95468	0.0313379		SLC16A2			ENST00000315323	protein_coding	FZD2	frizzled class receptor 2 [Source:HGNC Symbol;Acc:HGNC:4040]	2.79396	1.95844	0.0348311		ARHGAP28
ENST00000257868	protein_coding	GDF11	growth differentiation factor 11 [Source:HGNC Symbol;Acc:HGNC:4216]	1.51861	4.44519	0.0226413		LEPR			ENST00000375068	protein_coding	MAGED2	MAGE family member D2 [Source:HGNC Symbol;Acc:HGNC:16353]	2.81759	5.77233	0.00294623		CAMK4
ENST00000434425	protein_coding	RFC3	replication factor C subunit 3 [Source:HGNC Symbol;Acc:HGNC:9971]	1.51866	1.08478	0.0444574		NUMA1			ENST00000422669	protein_coding	LTBP1	latent transforming growth factor beta binding protein 1 [Source:HGNC Symbol;Acc:HGNC:6714]	2.82178	-0.308395	0.0227601		CLGN
ENST00000589559	protein_coding	RBM42	RNA binding motif protein 42 [Source:HGNC Symbol;Acc:HGNC:28117]	1.52139	1.38738	0.0453797		RND2			ENST00000348997	protein_coding	DTNA	dystrobrevin alpha [Source:HGNC Symbol;Acc:HGNC:3057]	2.82539	0.953061	0.0157824		ATXN2
ENST00000465931	processed_transcript	PRRC2B	proline rich coiled-coil 2B [Source:HGNC Symbol;Acc:HGNC:28121]	1.53076	1.71523	0.0140922		PQBP1			ENST00000338343	protein_coding	FBXL19	F-box and leucine rich repeat protein 19 [Source:HGNC Symbol;Acc:HGNC:25300]	2.82776	3.05547	0.00809972		HIP1
ENST00000372103	protein_coding	NXT2	nuclear transport factor 2 like export factor 2 [Source:HGNC Symbol;Acc:HGNC:18151]	1.53324	0.97349	0.0443617		SPSB4			ENST00000374852	protein_coding	MTMR8	myotubularin related protein 8 [Source:HGNC Symbol;Acc:HGNC:16825]	2.84168	0.287305	0.0396169		SMCO4
ENST00000380746	protein_coding	DNMT3A	DNA methyltransferase 3 alpha [Source:HGNC Symbol;Acc:HGNC:2978]	1.53604	3.8164	0.0483885		PPP2R3B			ENST00000377741	protein_coding	GPR20	G protein-coupled receptor 20 [Source:HGNC Symbol;Acc:HGNC:4475]	2.84438	-0.598915	0.0165252		KCNMB4
ENST00000439541	protein_coding	CBX5	chromobox 5 [Source:HGNC Symbol;Acc:HGNC:1555]	1.53604	3.31885	0.0389859		PCSK5			ENST00000327883	protein_coding	ADAMTSL1	ADAMTS like 1 [Source:HGNC Symbol;Acc:HGNC:14632]	2.84564	0.0612044	0.0257983		MAPRE2
ENST00000602499	protein_coding	UBE2E3	ubiquitin conjugating enzyme E2 E3 [Source:HGNC Symbol;Acc:HGNC:12479]	1.54003	0.356145	0.0313291		PTGES3L			ENST00000449193	protein_coding	SKIDA1	SKI/DACH domain containing 1 [Source:HGNC Symbol;Acc:HGNC:32697]	2.86026	1.22878	0.0410573		POPDC3
ENST00000373247	protein_coding	FPGS	folylpolyglutamate synthase [Source:HGNC Symbol;Acc:HGNC:3824]	1.54743	3.17035	0.0464572		FAT4			ENST00000492918	protein_coding	RBP1	retinol binding protein 1 [Source:HGNC Symbol;Acc:HGNC:9919]	2.86898	-1.23408	0.0325243		FBLN1
ENST00000552918	protein_coding	SPATS2	spermatogenesis associated serine rich 2 [Source:HGNC Symbol;Acc:HGNC:18650]	1.55269	3.83687	0.0122252		ZNF695			ENST00000296521	protein_coding	HPGD	15-hydroxyprostaglandin dehydrogenase [Source:HGNC Symbol;Acc:HGNC:5154]	2.88377	-0.961731	0.0383397		RHBDL3
ENST00000307546	protein_coding	MAGI3	membrane associated guanylate kinase, WW and PDZ domain containing 3 [Source:HGNC Symbol;Acc:HGNC:29647]	1.55685	2.78791	0.0495915		PJA1			ENST00000263388	protein_coding	NOTCH3	notch receptor 3 [Source:HGNC Symbol;Acc:HGNC:7883]	2.88804	3.16661	0.0381893		FIGNL2
ENST00000467878	retained_intron	ANAPC1	anaphase promoting complex subunit 1 [Source:HGNC Symbol;Acc:HGNC:19988]	1.55971	0.864318	0.0283274		BOC			ENST00000350026	protein_coding	ARID1B	AT-rich interaction domain 1B [Source:HGNC Symbol;Acc:HGNC:18040]	2.89547	1.72266	0.00104898		TRIL
ENST00000524204	retained_intron	NPM1	nucleophosmin 1 [Source:HGNC Symbol;Acc:HGNC:7910]	1.56129	2.16019	0.0150361		SEPTIN11			ENST00000421577	protein_coding	HTATIP2	HIV-1 Tat interactive protein 2 [Source:HGNC Symbol;Acc:HGNC:16637]	2.90315	1.61636	0.0118404		ZNF274
ENST00000338700	protein_coding	TRIM2	tripartite motif containing 2 [Source:HGNC Symbol;Acc:HGNC:15974]	1.56145	6.80659	0.0239855		BEND3			ENST00000615527	protein_coding	PPP1R18	protein phosphatase 1 regulatory subunit 18 [Source:HGNC Symbol;Acc:HGNC:29413]	2.90967	2.61706	0.0121241		ARHGAP45
ENST00000451137	protein_coding	CCN1	cellular communication network factor 1 [Source:HGNC Symbol;Acc:HGNC:2654]	1.57886	0.920423	0.0364431		MCM5			ENST00000329198	protein_coding	NKX2-5	NK2 homeobox 5 [Source:HGNC Symbol;Acc:HGNC:2488]	2.93017	0.750156	0.0214817		ZCRB1
ENST00000491074	retained_intron	DNAJC10	DnaJ heat shock protein family (Hsp40) member C10 [Source:HGNC Symbol;Acc:HGNC:24637]	1.5873	4.10829	0.0260432		RPL31			ENST00000459780	protein_coding	ADAMTS9	ADAM metallopeptidase with thrombospondin type 1 motif 9 [Source:HGNC Symbol;Acc:HGNC:13202]	2.97552	-0.291196	0.0234202		DCHS1
ENST00000503787	protein_coding	GPX8	glutathione peroxidase 8 (putative) [Source:HGNC Symbol;Acc:HGNC:33100]	1.59096	2.99781	0.0483399		ANP32A			ENST00000336708	protein_coding	TRIM16	tripartite motif containing 16 [Source:HGNC Symbol;Acc:HGNC:17241]	2.97554	4.01259	0.0479472		ZNF154
ENST00000526355	protein_coding	GUCY1A2	guanylate cyclase 1 soluble subunit alpha 2 [Source:HGNC Symbol;Acc:HGNC:4684]	1.59179	5.41908	0.0235575		DLC1			ENST00000260061	protein_coding	LRRC32	leucine rich repeat containing 32 [Source:HGNC Symbol;Acc:HGNC:4161]	2.99745	1.20873	0.044656		MSANTD3-TMEFF1
ENST00000413366	protein_coding	PRKCA	protein kinase C alpha [Source:HGNC Symbol;Acc:HGNC:9393]	1.59626	3.86274	0.0277727		PELI2			ENST00000601011	protein_coding	NOTCH3	notch receptor 3 [Source:HGNC Symbol;Acc:HGNC:7883]	3.00414	2.23396	0.0111954		CDIPT
ENST00000316967	processed_transcript	GOLGA2P7	GOLGA2 pseudogene 7 [Source:HGNC Symbol;Acc:HGNC:49516]	1.60156	2.50916	0.019366		CSRP2			ENST00000338728	protein_coding	DCBLD1	discoidin, CUB and LCCL domain containing 1 [Source:HGNC Symbol;Acc:HGNC:21479]	3.0102	3.62803	0.0382853		LEF1
ENST00000302926	protein_coding	NLGN2	neuroligin 2 [Source:HGNC Symbol;Acc:HGNC:14290]	1.60303	2.50332	0.0201533		N4BP3			ENST00000395384	protein_coding	QPRT	quinolinate phosphoribosyltransferase [Source:HGNC Symbol;Acc:HGNC:9755]	3.03662	6.82037	0.00326014		NPW
ENST00000511594	nonsense_mediated_decay	PAQR3	progestin and adipoQ receptor family member 3 [Source:HGNC Symbol;Acc:HGNC:30130]	1.60954	0.458464	0.0354906		GPS1			ENST00000568985	protein_coding	COQ7	coenzyme Q7, hydroxylase [Source:HGNC Symbol;Acc:HGNC:2244]	3.04875	0.0506537	0.0473387		LIMD2
ENST00000316398	protein_coding	CCDC89	coiled-coil domain containing 89 [Source:HGNC Symbol;Acc:HGNC:26762]	1.60975	-0.413423	0.0493043		ADD3			ENST00000380605	protein_coding	CPXM1	carboxypeptidase X, M14 family member 1 [Source:HGNC Symbol;Acc:HGNC:15771]	3.06228	3.83177	0.0356142		PCDH15
ENST00000560587	lncRNA		novel transcript	1.61074	1.06383	0.0278771		HOXC5			ENST00000404816	protein_coding	LTBP1	latent transforming growth factor beta binding protein 1 [Source:HGNC Symbol;Acc:HGNC:6714]	3.06375	4.372	0.0048215		ZNF608
ENST00000423325	protein_coding	SRPK1	SRSF protein kinase 1 [Source:HGNC Symbol;Acc:HGNC:11305]	1.61269	3.40692	0.0186556		MZT2B			ENST00000483943	protein_coding	RBP1	retinol binding protein 1 [Source:HGNC Symbol;Acc:HGNC:9919]	3.07004	-0.0463757	0.0264237		GADD45G
ENST00000598046	nonsense_mediated_decay	ZNF708	zinc finger protein 708 [Source:HGNC Symbol;Acc:HGNC:12945]	1.61367	0.885607	0.030499		PDGFRA			ENST00000587627	protein_coding	PLEKHH3	pleckstrin homology, MyTH4 and FERM domain containing H3 [Source:HGNC Symbol;Acc:HGNC:26105]	3.07051	-0.535193	0.027112		HDAC5
ENST00000444502	nonsense_mediated_decay	TOP3B	DNA topoisomerase III beta [Source:HGNC Symbol;Acc:HGNC:11993]	1.62042	2.39697	0.0356883		NSD2			ENST00000407981	protein_coding	MTARC1	mitochondrial amidoxime reducing component 1 [Source:HGNC Symbol;Acc:HGNC:26189]	3.07219	1.95746	0.0328705		POLE2
ENST00000355528	protein_coding	TBCD	tubulin folding cofactor D [Source:HGNC Symbol;Acc:HGNC:11581]	1.63298	2.43655	0.0462665		TMEM9			ENST00000358792	protein_coding	GTPBP3	GTP binding protein 3, mitochondrial [Source:HGNC Symbol;Acc:HGNC:14880]	3.08133	-0.373844	0.0455928		CECR2
ENST00000548580	protein_coding	MYL6	myosin light chain 6 [Source:HGNC Symbol;Acc:HGNC:7587]	1.64343	3.23813	0.0128636		GORAB			ENST00000424352	protein_coding	MEIS2	Meis homeobox 2 [Source:HGNC Symbol;Acc:HGNC:7001]	3.12381	3.64457	0.00433501		TMEM88
ENST00000251166	protein_coding	CORO7	coronin 7 [Source:HGNC Symbol;Acc:HGNC:26161]	1.64351	3.73995	0.0125559		IP6K1			ENST00000075120	protein_coding	SLC2A3	solute carrier family 2 member 3 [Source:HGNC Symbol;Acc:HGNC:11007]	3.12712	4.32481	0.0208251		STOX1
ENST00000530625	protein_coding	TTC9C	tetratricopeptide repeat domain 9C [Source:HGNC Symbol;Acc:HGNC:28432]	1.64881	0.541692	0.0302031		RAP1B			ENST00000371732	protein_coding	CARD9	caspase recruitment domain family member 9 [Source:HGNC Symbol;Acc:HGNC:16391]	3.13111	0.761349	0.0391994		MRAP2
ENST00000619578	protein_coding	UNC13B	unc-13 homolog B [Source:HGNC Symbol;Acc:HGNC:12566]	1.65414	4.34347	0.0313957		KLHL4			ENST00000229829	protein_coding	HLA-DOA	major histocompatibility complex, class II, DO alpha [Source:HGNC Symbol;Acc:HGNC:4936]	3.13938	0.562041	0.00312637		RPS6KA6
ENST00000440428	protein_coding	CCNQ	cyclin Q [Source:HGNC Symbol;Acc:HGNC:28434]	1.65672	1.40414	0.0281877		CCN2			ENST00000372661	protein_coding	TCEAL9	transcription elongation factor A like 9 [Source:HGNC Symbol;Acc:HGNC:30084]	3.14144	3.75627	0.0183384		ANKRD13C
ENST00000488031	protein_coding	NBPF15	NBPF member 15 [Source:HGNC Symbol;Acc:HGNC:28791]	1.6589	3.5427	0.00220362		FLNA			ENST00000371121	protein_coding	SMARCA1	SWI/SNF related, matrix associated, actin dependent regulator of chromatin, subfamily a, member 1 [Source:HGNC Symbol;Acc:HGNC:11097]	3.14979	2.65501	0.00233551		C9orf135
ENST00000586485	protein_coding	ACAA2	acetyl-CoA acyltransferase 2 [Source:HGNC Symbol;Acc:HGNC:83]	1.66381	0.472189	0.0420513		TCF7L1			ENST00000332272	protein_coding	CHST6	carbohydrate sulfotransferase 6 [Source:HGNC Symbol;Acc:HGNC:6938]	3.15236	0.384619	0.013148		KLHL3
ENST00000558439	nonsense_mediated_decay	AP4E1	adaptor related protein complex 4 subunit epsilon 1 [Source:HGNC Symbol;Acc:HGNC:573]	1.66665	-0.152843	0.048581		TEDC2			ENST00000371655	protein_coding	RAB3B	RAB3B, member RAS oncogene family [Source:HGNC Symbol;Acc:HGNC:9778]	3.15252	4.13697	0.0383334		TRO
ENST00000591433	nonsense_mediated_decay	PWWP3A	PWWP domain containing 3A, DNA repair factor [Source:HGNC Symbol;Acc:HGNC:29641]	1.66964	1.09406	0.0450567		RETREG3			ENST00000242059	protein_coding	SCRN1	secernin 1 [Source:HGNC Symbol;Acc:HGNC:22192]	3.15516	6.26571	0.0268777		CCND2
ENST00000483493	nonsense_mediated_decay	CAAP1	caspase activity and apoptosis inhibitor 1 [Source:HGNC Symbol;Acc:HGNC:25834]	1.67178	0.483079	0.0374379		TMEM131L			ENST00000322734	protein_coding	ZNF660	zinc finger protein 660 [Source:HGNC Symbol;Acc:HGNC:26720]	3.18196	2.27389	0.00648592		MGAT4C
ENST00000439696	protein_coding	ZFP36L1	ZFP36 ring finger protein like 1 [Source:HGNC Symbol;Acc:HGNC:1107]	1.67506	2.72973	0.045415		CARMN			ENST00000395997	protein_coding	SALL4	spalt like transcription factor 4 [Source:HGNC Symbol;Acc:HGNC:15924]	3.18552	0.931095	0.00980043		PCDH18
ENST00000398334	protein_coding	FANCB	FA complementation group B [Source:HGNC Symbol;Acc:HGNC:3583]	1.68375	2.66254	0.005616		FEZ2			ENST00000393880	protein_coding	NKIRAS2	NFKB inhibitor interacting Ras like 2 [Source:HGNC Symbol;Acc:HGNC:17898]	3.2067	-0.0138154	0.0427455		SLC19A3
ENST00000431473	protein_coding	RIMKLA	ribosomal modification protein rimK like family member A [Source:HGNC Symbol;Acc:HGNC:28725]	1.68776	2.7253	0.0451672		PIMREG			ENST00000282869	protein_coding	ZNF117	zinc finger protein 117 [Source:HGNC Symbol;Acc:HGNC:12897]	3.22197	-0.175765	0.036468		ADD2
ENST00000394115	protein_coding	SUOX	sulfite oxidase [Source:HGNC Symbol;Acc:HGNC:11460]	1.69606	1.67194	0.0364092		NREP			ENST00000331462	protein_coding	HOXD1	homeobox D1 [Source:HGNC Symbol;Acc:HGNC:5132]	3.23109	1.53559	0.00150722		LCP1
ENST00000613923	protein_coding	POLD1	DNA polymerase delta 1, catalytic subunit [Source:HGNC Symbol;Acc:HGNC:9175]	1.6979	1.27741	0.0264344		AGO3			ENST00000484663	protein_coding	MAPK3	mitogen-activated protein kinase 3 [Source:HGNC Symbol;Acc:HGNC:6877]	3.2345	-0.796705	0.0291776		CSNK1E
ENST00000298048	protein_coding	MELK	maternal embryonic leucine zipper kinase [Source:HGNC Symbol;Acc:HGNC:16870]	1.69855	3.52602	0.0456054		SALL4			ENST00000217086	protein_coding	SALL4	spalt like transcription factor 4 [Source:HGNC Symbol;Acc:HGNC:15924]	3.25423	3.96698	0.00346294		KCNN1
ENST00000250930	protein_coding	PGAP6	post-glycosylphosphatidylinositol attachment to proteins 6 [Source:HGNC Symbol;Acc:HGNC:17205]	1.70329	2.35502	0.0442746		ANK3			ENST00000430508	protein_coding	GJA5	gap junction protein alpha 5 [Source:HGNC Symbol;Acc:HGNC:4279]	3.25464	-0.286212	0.0248052		IRGQ
ENST00000368638	protein_coding	LAMA4	laminin subunit alpha 4 [Source:HGNC Symbol;Acc:HGNC:6484]	1.70611	2.64828	0.0335393		DSN1			ENST00000466264	protein_coding	ZNF639	zinc finger protein 639 [Source:HGNC Symbol;Acc:HGNC:30950]	3.27182	-0.0417726	0.0349267		SOX5
ENST00000370938	protein_coding	CTH	cystathionine gamma-lyase [Source:HGNC Symbol;Acc:HGNC:2501]	1.70742	3.30471	0.00648817		WDR19			ENST00000265394	protein_coding	CPVL	carboxypeptidase vitellogenic like [Source:HGNC Symbol;Acc:HGNC:14399]	3.30434	2.80272	0.0324208		PLPBP
ENST00000355029	protein_coding	NET1	neuroepithelial cell transforming 1 [Source:HGNC Symbol;Acc:HGNC:14592]	1.70872	4.02891	0.0183989		CLEC2D			ENST00000294964	protein_coding	PKDCC	protein kinase domain containing, cytoplasmic [Source:HGNC Symbol;Acc:HGNC:25123]	3.30804	2.91338	0.0165162		LY75-CD302
ENST00000298295	protein_coding	DEPP1	DEPP1 autophagy regulator [Source:HGNC Symbol;Acc:HGNC:23355]	1.72358	1.50654	0.0336425		CEP41			ENST00000372101	protein_coding	KCNE5	potassium voltage-gated channel subfamily E regulatory subunit 5 [Source:HGNC Symbol;Acc:HGNC:6241]	3.31532	-0.437695	0.0494234		MSI1
ENST00000319562	protein_coding	FARP1	FERM, ARH/RhoGEF and pleckstrin domain protein 1 [Source:HGNC Symbol;Acc:HGNC:3591]	1.7342	1.67688	0.0190965		PDIA3P1			ENST00000305124	protein_coding	GAP43	growth associated protein 43 [Source:HGNC Symbol;Acc:HGNC:4140]	3.32977	3.878	0.00878338		SERPINB9
ENST00000563748	retained_intron	LPCAT4	lysophosphatidylcholine acyltransferase 4 [Source:HGNC Symbol;Acc:HGNC:30059]	1.73972	1.15585	0.0312024		PLCB1			ENST00000405240	protein_coding	RTN4	reticulon 4 [Source:HGNC Symbol;Acc:HGNC:14085]	3.38181	3.09829	0.0476974		GREB1L
ENST00000372397	protein_coding	TSC22D3	TSC22 domain family member 3 [Source:HGNC Symbol;Acc:HGNC:3051]	1.74002	2.90123	0.0462933		TTLL7			ENST00000524717	protein_coding	MAML2	mastermind like transcriptional coactivator 2 [Source:HGNC Symbol;Acc:HGNC:16259]	3.38723	2.55575	0.0261798		ITGB1BP2
ENST00000466771	nonsense_mediated_decay	PTGR1	prostaglandin reductase 1 [Source:HGNC Symbol;Acc:HGNC:18429]	1.74574	-0.216951	0.0347912		TROAP			ENST00000399728	protein_coding	STMN1	stathmin 1 [Source:HGNC Symbol;Acc:HGNC:6510]	3.39794	1.38491	0.0458695		KIAA0408
ENST00000347159	protein_coding	PSAT1	phosphoserine aminotransferase 1 [Source:HGNC Symbol;Acc:HGNC:19129]	1.74736	1.19038	0.0445235		CDC42BPG			ENST00000623535	protein_coding	CDKL5	cyclin dependent kinase like 5 [Source:HGNC Symbol;Acc:HGNC:11411]	3.43774	1.35562	0.0297692		HHIP
ENST00000566621	protein_coding	C15orf41	chromosome 15 open reading frame 41 [Source:HGNC Symbol;Acc:HGNC:26929]	1.7514	2.91316	0.0185799		FBLIM1			ENST00000550536	protein_coding	RAB3IP	RAB3A interacting protein [Source:HGNC Symbol;Acc:HGNC:16508]	3.4488	-0.407845	0.0359076		FBXL7
ENST00000389858	protein_coding	LGR4	leucine rich repeat containing G protein-coupled receptor 4 [Source:HGNC Symbol;Acc:HGNC:13299]	1.75516	5.08579	0.0436129		PKD1P1			ENST00000303375	protein_coding	MRC2	mannose receptor C type 2 [Source:HGNC Symbol;Acc:HGNC:16875]	3.45061	4.95091	0.0475063		EFCAB2
ENST00000456283	protein_coding	ZNF714	zinc finger protein 714 [Source:HGNC Symbol;Acc:HGNC:27124]	1.75681	4.07001	0.0285588		ARL4A			ENST00000374429	protein_coding	CXCL12	C-X-C motif chemokine ligand 12 [Source:HGNC Symbol;Acc:HGNC:10672]	3.45241	2.12266	0.0440011		TTC31
ENST00000338564	protein_coding	MEIS2	Meis homeobox 2 [Source:HGNC Symbol;Acc:HGNC:7001]	1.75922	0.987266	0.0366735		TSC22D1			ENST00000307998	protein_coding	EFEMP2	EGF containing fibulin extracellular matrix protein 2 [Source:HGNC Symbol;Acc:HGNC:3219]	3.47834	1.88008	0.037563		RAG1
ENST00000490528	nonsense_mediated_decay	ALKBH4	alkB homolog 4, lysine demethylase [Source:HGNC Symbol;Acc:HGNC:21900]	1.76052	1.11023	0.0230201		DNAH7			ENST00000379145	protein_coding	PCYT1B	phosphate cytidylyltransferase 1, choline, beta [Source:HGNC Symbol;Acc:HGNC:8755]	3.51669	1.92877	0.0409507		EDIL3
ENST00000336095	protein_coding	RNF24	ring finger protein 24 [Source:HGNC Symbol;Acc:HGNC:13779]	1.76305	2.89686	0.00311731		CFAP58			ENST00000336775	protein_coding	BVES	blood vessel epicardial substance [Source:HGNC Symbol;Acc:HGNC:1152]	3.51831	-0.58057	0.0389967		ADAMTS20
ENST00000338130	protein_coding	NQO2	N-ribosyldihydronicotinamide:quinone reductase 2 [Source:HGNC Symbol;Acc:HGNC:7856]	1.76663	-0.199769	0.0413986		FBXO10			ENST00000302995	protein_coding	ZBTB46	zinc finger and BTB domain containing 46 [Source:HGNC Symbol;Acc:HGNC:16094]	3.51879	1.9174	0.0178308		TSPAN13
ENST00000369798	protein_coding	TTK	TTK protein kinase [Source:HGNC Symbol;Acc:HGNC:12401]	1.7765	5.28176	0.0495771		RND1			ENST00000264463	protein_coding	CDH10	cadherin 10 [Source:HGNC Symbol;Acc:HGNC:1749]	3.5227	2.86923	0.00575619		KCNE4
ENST00000626119	protein_coding	COPS7A	COP9 signalosome subunit 7A [Source:HGNC Symbol;Acc:HGNC:16758]	1.77676	0.473171	0.028006		PDLIM7			ENST00000416123	protein_coding	COL12A1	collagen type XII alpha 1 chain [Source:HGNC Symbol;Acc:HGNC:2188]	3.54898	-0.934154	0.0106324		SLC29A4
ENST00000474968	processed_transcript	AK4	adenylate kinase 4 [Source:HGNC Symbol;Acc:HGNC:363]	1.78235	0.465477	0.0294506		STIP1			ENST00000628380	protein_coding	TRRAP	transformation/transcription domain associated protein [Source:HGNC Symbol;Acc:HGNC:12347]	3.55384	2.99422	0.0468115		GUCY1B1
ENST00000425673	protein_coding	PLEKHG2	pleckstrin homology and RhoGEF domain containing G2 [Source:HGNC Symbol;Acc:HGNC:29515]	1.79367	0.942031	0.0311995		LSAMP			ENST00000445648	protein_coding	MXRA8	matrix remodeling associated 8 [Source:HGNC Symbol;Acc:HGNC:7542]	3.6243	0.363099	0.0212768		MDGA1
ENST00000524432	protein_coding	MACF1	microtubule actin crosslinking factor 1 [Source:HGNC Symbol;Acc:HGNC:13664]	1.80517	1.54927	0.0285074		C8orf48			ENST00000286063	protein_coding	PDE11A	phosphodiesterase 11A [Source:HGNC Symbol;Acc:HGNC:8773]	3.63803	2.33826	0.00929364		B3GALT1
ENST00000513565	nonsense_mediated_decay	CEP120	centrosomal protein 120 [Source:HGNC Symbol;Acc:HGNC:26690]	1.80946	0.108562	0.0190989		CYP2R1			ENST00000498707	protein_coding	ADAMTS9	ADAM metallopeptidase with thrombospondin type 1 motif 9 [Source:HGNC Symbol;Acc:HGNC:13202]	3.64303	5.67762	0.0237898		PARD6A
ENST00000368405	nonsense_mediated_decay	SLC50A1	solute carrier family 50 member 1 [Source:HGNC Symbol;Acc:HGNC:30657]	1.81145	0.501297	0.0178093		RANBP1			ENST00000397332	protein_coding	MYCL	MYCL proto-oncogene, bHLH transcription factor [Source:HGNC Symbol;Acc:HGNC:7555]	3.65187	0.936271	0.00462688		GALNT5
ENST00000494710	protein_coding	DNAJC6	DnaJ heat shock protein family (Hsp40) member C6 [Source:HGNC Symbol;Acc:HGNC:15469]	1.81382	0.661969	0.03984		YPEL5			ENST00000252032	protein_coding	C20orf194	chromosome 20 open reading frame 194 [Source:HGNC Symbol;Acc:HGNC:17721]	3.66005	2.58936	0.0282481		ARMCX4
ENST00000344949	protein_coding	TBC1D23	TBC1 domain family member 23 [Source:HGNC Symbol;Acc:HGNC:25622]	1.81503	4.64104	0.0427584		CDKN2A			ENST00000397166	protein_coding	DDHD2	DDHD domain containing 2 [Source:HGNC Symbol;Acc:HGNC:29106]	3.66879	1.97766	0.0263459		DST
ENST00000265164	protein_coding	CASP6	caspase 6 [Source:HGNC Symbol;Acc:HGNC:1507]	1.81829	2.28175	0.00507593		SLC7A11			ENST00000366784	protein_coding	ITPKB	inositol-trisphosphate 3-kinase B [Source:HGNC Symbol;Acc:HGNC:6179]	3.6691	-0.00435046	0.0291201		IFRD1
ENST00000380615	protein_coding	KATNAL1	katanin catalytic subunit A1 like 1 [Source:HGNC Symbol;Acc:HGNC:28361]	1.82482	2.72691	0.0449802		UACA			ENST00000377184	protein_coding	MPP2	membrane palmitoylated protein 2 [Source:HGNC Symbol;Acc:HGNC:7220]	3.68255	0.842715	0.0232945		MAP4K1
ENST00000439526	protein_coding	FMR1	FMRP translational regulator 1 [Source:HGNC Symbol;Acc:HGNC:3775]	1.82596	2.17882	0.0252482		CYRIB			ENST00000522911	protein_coding	SDC2	syndecan 2 [Source:HGNC Symbol;Acc:HGNC:10659]	3.68591	1.42627	0.00788974		ST7
ENST00000326237	processed_transcript	EMC3-AS1	EMC3 antisense RNA 1 [Source:HGNC Symbol;Acc:HGNC:49223]	1.82904	1.05328	0.0282788		TUBA1A			ENST00000330232	protein_coding	ADA2	adenosine deaminase 2 [Source:HGNC Symbol;Acc:HGNC:1839]	3.68952	1.80221	0.0400666		MLLT11
ENST00000514814	protein_coding	CENPK	centromere protein K [Source:HGNC Symbol;Acc:HGNC:29479]	1.83006	1.23459	0.0434603		GLCCI1			ENST00000483530	protein_coding	RAB3IP	RAB3A interacting protein [Source:HGNC Symbol;Acc:HGNC:16508]	3.69302	0.122488	0.0434713		HBE1
ENST00000326080	protein_coding	FAXDC2	fatty acid hydroxylase domain containing 2 [Source:HGNC Symbol;Acc:HGNC:1334]	1.83208	2.43227	0.0299691		DDRGK1			ENST00000224356	protein_coding	CYP26A1	cytochrome P450 family 26 subfamily A member 1 [Source:HGNC Symbol;Acc:HGNC:2603]	3.69714	3.85698	0.0479222		PURG
ENST00000215659	protein_coding	MAPK12	mitogen-activated protein kinase 12 [Source:HGNC Symbol;Acc:HGNC:6874]	1.83833	3.12821	0.0465168		BMF			ENST00000374332	protein_coding	MAN1C1	mannosidase alpha class 1C member 1 [Source:HGNC Symbol;Acc:HGNC:19080]	3.7209	0.274915	0.0153552		SSTR2
ENST00000395594	nonsense_mediated_decay	PAQR3	progestin and adipoQ receptor family member 3 [Source:HGNC Symbol;Acc:HGNC:30130]	1.83856	4.15397	0.00171738		POPDC3			ENST00000564209	protein_coding	POLR3E	RNA polymerase III subunit E [Source:HGNC Symbol;Acc:HGNC:30347]	3.77342	2.43888	0.0306269		FBN2
ENST00000356444	protein_coding	SEMA4D	semaphorin 4D [Source:HGNC Symbol;Acc:HGNC:10732]	1.84797	1.29729	0.0493269		RHOBTB1			ENST00000302190	protein_coding	SDC2	syndecan 2 [Source:HGNC Symbol;Acc:HGNC:10659]	3.77539	4.26745	0.00149228		NRCAM
ENST00000534585	protein_coding	MAF1	MAF1 homolog, negative regulator of RNA polymerase III [Source:HGNC Symbol;Acc:HGNC:24966]	1.8525	1.17462	0.0477358		KLHL23			ENST00000296218	protein_coding	DNALI1	dynein axonemal light intermediate chain 1 [Source:HGNC Symbol;Acc:HGNC:14353]	3.77672	-1.20291	0.0400891		NFATC1
ENST00000587347	retained_intron	HSBP1L1	heat shock factor binding protein 1 like 1 [Source:HGNC Symbol;Acc:HGNC:37243]	1.85561	0.634153	0.0329891		HOXA6			ENST00000359271	protein_coding	SLC2A10	solute carrier family 2 member 10 [Source:HGNC Symbol;Acc:HGNC:13444]	3.79496	1.3918	0.0257675		PRKAR1A
ENST00000283006	protein_coding	CENPH	centromere protein H [Source:HGNC Symbol;Acc:HGNC:17268]	1.85778	4.57099	0.0353716		RPL13			ENST00000564543	protein_coding		novel protein	3.83606	0.342861	0.0027605		RTKN2
ENST00000302805	protein_coding	SPRY3	sprouty RTK signaling antagonist 3 [Source:HGNC Symbol;Acc:HGNC:11271]	1.86027	2.14148	0.0358823		SEMA3A			ENST00000264381	protein_coding	BCHE	butyrylcholinesterase [Source:HGNC Symbol;Acc:HGNC:983]	3.87192	2.91049	0.0255013		HES4
ENST00000557659	nonsense_mediated_decay	CNIH1	cornichon family AMPA receptor auxiliary protein 1 [Source:HGNC Symbol;Acc:HGNC:19431]	1.86059	2.15574	0.0213594		IMPA2			ENST00000503022	protein_coding	CDC25C	cell division cycle 25C [Source:HGNC Symbol;Acc:HGNC:1727]	3.87683	0.512471	0.0354061		PLEKHB1
ENST00000381250	protein_coding	MAP3K9	mitogen-activated protein kinase kinase kinase 9 [Source:HGNC Symbol;Acc:HGNC:6861]	1.86063	0.121571	0.0405518		LONP1			ENST00000404525	protein_coding	LTBP1	latent transforming growth factor beta binding protein 1 [Source:HGNC Symbol;Acc:HGNC:6714]	3.8806	5.28845	0.0116551		ZNF280A
ENST00000379446	protein_coding	NEDD9	neural precursor cell expressed, developmentally down-regulated 9 [Source:HGNC Symbol;Acc:HGNC:7733]	1.8721	2.93963	0.0184284		ZNF286B			ENST00000612661	protein_coding	MARCKS	myristoylated alanine rich protein kinase C substrate [Source:HGNC Symbol;Acc:HGNC:6759]	3.89202	5.22654	0.0070574		SLC6A15
ENST00000381022	protein_coding	MPDZ	multiple PDZ domain crumbs cell polarity complex component [Source:HGNC Symbol;Acc:HGNC:7208]	1.87239	4.16677	0.0460722		SEPTIN6			ENST00000389131	protein_coding	LOXL2	lysyl oxidase like 2 [Source:HGNC Symbol;Acc:HGNC:6666]	3.89506	0.323615	0.00752028		ZC3H12B
ENST00000242576	protein_coding	UNG	uracil DNA glycosylase [Source:HGNC Symbol;Acc:HGNC:12572]	1.87688	3.94753	0.0119872		RIPOR2			ENST00000508632	protein_coding	OCIAD2	OCIA domain containing 2 [Source:HGNC Symbol;Acc:HGNC:28685]	3.90295	1.2663	0.034693		DMRT2
ENST00000263468	protein_coding	CEP126	centrosomal protein 126 [Source:HGNC Symbol;Acc:HGNC:29264]	1.87962	2.38983	0.0468146		NINJ2-AS1			ENST00000407230	protein_coding	NCOA1	nuclear receptor coactivator 1 [Source:HGNC Symbol;Acc:HGNC:7668]	3.9109	1.28635	0.0234193		MT1F
ENST00000618833	protein_coding	ROBO1	roundabout guidance receptor 1 [Source:HGNC Symbol;Acc:HGNC:10249]	1.88201	4.75353	0.00449377		QPRT			ENST00000294794	protein_coding	OLFML2B	olfactomedin like 2B [Source:HGNC Symbol;Acc:HGNC:24558]	3.91129	1.00596	0.0441853		NID2
ENST00000380421	protein_coding	PIR	pirin [Source:HGNC Symbol;Acc:HGNC:30048]	1.89768	0.348001	0.015537		DAZAP2			ENST00000368530	protein_coding	TPM3	tropomyosin 3 [Source:HGNC Symbol;Acc:HGNC:12012]	3.93061	0.124199	0.0278485		CALB1
ENST00000590617	nonsense_mediated_decay	KIAA1328	KIAA1328 [Source:HGNC Symbol;Acc:HGNC:29248]	1.89918	-0.234923	0.0358518		MXD3			ENST00000325870	protein_coding	DMRTA1	DMRT like family A1 [Source:HGNC Symbol;Acc:HGNC:13826]	3.94045	-0.308986	0.0172381		ZSCAN2
ENST00000271588	protein_coding	HMCN1	hemicentin 1 [Source:HGNC Symbol;Acc:HGNC:19194]	1.90039	3.17283	0.00156608		RASSF8			ENST00000508137	protein_coding	KLHL5	kelch like family member 5 [Source:HGNC Symbol;Acc:HGNC:6356]	3.9523	3.95795	0.0215733		ACTN3
ENST00000456315	protein_coding	DEPDC1	DEP domain containing 1 [Source:HGNC Symbol;Acc:HGNC:22949]	1.90073	3.48365	0.0356543		PLCXD1			ENST00000521262	protein_coding	RPS20	ribosomal protein S20 [Source:HGNC Symbol;Acc:HGNC:10405]	3.96255	-0.106348	0.0167758		FNIP1
ENST00000515853	nonsense_mediated_decay	PAQR3	progestin and adipoQ receptor family member 3 [Source:HGNC Symbol;Acc:HGNC:30130]	1.906	4.96167	0.000647228		GOLGA2			ENST00000535290	protein_coding	CLIP1	CAP-Gly domain containing linker protein 1 [Source:HGNC Symbol;Acc:HGNC:10461]	3.98866	-1.12559	0.0357507		SPIN2A
ENST00000311652	protein_coding	AGAP4	ArfGAP with GTPase domain, ankyrin repeat and PH domain 4 [Source:HGNC Symbol;Acc:HGNC:23459]	1.91044	0.812862	0.0299688		TPM1			ENST00000263707	protein_coding	TFCP2L1	transcription factor CP2 like 1 [Source:HGNC Symbol;Acc:HGNC:17925]	3.99646	-1.61207	0.048616		KCNH2
ENST00000276914	protein_coding	PLIN2	perilipin 2 [Source:HGNC Symbol;Acc:HGNC:248]	1.92041	5.28709	0.0252791		MAN1A1			ENST00000312828	protein_coding	RNF152	ring finger protein 152 [Source:HGNC Symbol;Acc:HGNC:26811]	4.00564	2.18499	0.0401404		FAM221A
ENST00000626650	protein_coding	ZNF280B	zinc finger protein 280B [Source:HGNC Symbol;Acc:HGNC:23022]	1.92088	1.67763	0.0123745		H19			ENST00000545942	protein_coding	CHD4	chromodomain helicase DNA binding protein 4 [Source:HGNC Symbol;Acc:HGNC:1919]	4.04154	0.211789	0.0237909		FMO5
ENST00000319211	protein_coding	F2R	coagulation factor II thrombin receptor [Source:HGNC Symbol;Acc:HGNC:3537]	1.92901	4.33293	0.0462594		COL21A1			ENST00000509152	protein_coding	ZNF595	zinc finger protein 595 [Source:HGNC Symbol;Acc:HGNC:27196]	4.05345	-0.108513	0.0414595		COL2A1
ENST00000378535	processed_transcript	KITLG	KIT ligand [Source:HGNC Symbol;Acc:HGNC:6343]	1.93269	3.64507	0.0348902		WNT16			ENST00000373734	protein_coding	DSN1	DSN1 component of MIS12 kinetochore complex [Source:HGNC Symbol;Acc:HGNC:16165]	4.05789	-0.646076	0.0419277		HADHB
ENST00000342287	protein_coding	PBX3	PBX homeobox 3 [Source:HGNC Symbol;Acc:HGNC:8634]	1.9328	3.16018	0.0295282		RPL13P5			ENST00000304494	protein_coding	CDKN2A	cyclin dependent kinase inhibitor 2A [Source:HGNC Symbol;Acc:HGNC:1787]	4.06327	3.4566	0.00163096		PIFO
ENST00000461686	retained_intron	CBS	cystathionine beta-synthase [Source:HGNC Symbol;Acc:HGNC:1550]	1.9343	1.34424	0.00876626		IDH3B			ENST00000526312	protein_coding	EXPH5	exophilin 5 [Source:HGNC Symbol;Acc:HGNC:30578]	4.06389	-0.0455137	0.0451583		GCNT1
ENST00000616058	protein_coding	SUCO	SUN domain containing ossification factor [Source:HGNC Symbol;Acc:HGNC:1240]	1.94013	2.48201	0.0085377		SERPINF1			ENST00000621517	protein_coding	GJA5	gap junction protein alpha 5 [Source:HGNC Symbol;Acc:HGNC:4279]	4.07871	2.47161	0.00456107		USP44
ENST00000521346	protein_coding	UBE2V2	ubiquitin conjugating enzyme E2 V2 [Source:HGNC Symbol;Acc:HGNC:12495]	1.95143	1.90651	0.0426867		ST8SIA4			ENST00000314319	protein_coding	ARHGAP28	Rho GTPase activating protein 28 [Source:HGNC Symbol;Acc:HGNC:25509]	4.08676	2.9207	0.0446283		ATP1B2
ENST00000320334	protein_coding	OLFML3	olfactomedin like 3 [Source:HGNC Symbol;Acc:HGNC:24956]	1.95525	4.54722	0.0148159		KIF21B			ENST00000282356	protein_coding	CAMK4	calcium/calmodulin dependent protein kinase IV [Source:HGNC Symbol;Acc:HGNC:1464]	4.09691	0.479908	0.0482065		FNDC5
ENST00000392522	protein_coding	TEDC1	tubulin epsilon and delta complex 1 [Source:HGNC Symbol;Acc:HGNC:20127]	1.96595	1.37931	0.0313982		ASRGL1			ENST00000414773	protein_coding	CLGN	calmegin [Source:HGNC Symbol;Acc:HGNC:2060]	4.09987	-0.880225	0.0175276		ZNF568
ENST00000253458	protein_coding	GSE1	Gse1 coiled-coil protein [Source:HGNC Symbol;Acc:HGNC:28979]	1.967	2.41496	0.0168571		LPAR2			ENST00000608853	protein_coding	ATXN2	ataxin 2 [Source:HGNC Symbol;Acc:HGNC:10555]	4.10516	-0.443701	0.0486891		MAP6
ENST00000620627	protein_coding	ZNF714	zinc finger protein 714 [Source:HGNC Symbol;Acc:HGNC:27124]	1.96985	2.06088	0.0330011		DACT1			ENST00000336926	protein_coding	HIP1	huntingtin interacting protein 1 [Source:HGNC Symbol;Acc:HGNC:4913]	4.11004	3.345	0.0441063		LZTS1
ENST00000273347	protein_coding	NXPE3	neurexophilin and PC-esterase domain family member 3 [Source:HGNC Symbol;Acc:HGNC:28238]	1.97001	1.93482	0.0437597		GUCA1B			ENST00000298966	protein_coding	SMCO4	single-pass membrane protein with coiled-coil domains 4 [Source:HGNC Symbol;Acc:HGNC:24810]	4.11441	-0.442354	0.0423743		MIB2
ENST00000309166	protein_coding	NRIP3	nuclear receptor interacting protein 3 [Source:HGNC Symbol;Acc:HGNC:1167]	1.97159	2.63955	0.0385185		LAMA2			ENST00000258111	protein_coding	KCNMB4	potassium calcium-activated channel subfamily M regulatory beta subunit 4 [Source:HGNC Symbol;Acc:HGNC:6289]	4.12342	1.07476	0.0258622		ALPL
ENST00000358039	protein_coding	ST7L	suppression of tumorigenicity 7 like [Source:HGNC Symbol;Acc:HGNC:18441]	1.97178	-0.0246132	0.0172526		FZD2			ENST00000436190	protein_coding	MAPRE2	microtubule associated protein RP/EB family member 2 [Source:HGNC Symbol;Acc:HGNC:6891]	4.12388	-0.415023	0.0485506		GABRA2
ENST00000591022	protein_coding	PLEKHH3	pleckstrin homology, MyTH4 and FERM domain containing H3 [Source:HGNC Symbol;Acc:HGNC:26105]	1.97467	1.25357	0.0246836		LTBP1			ENST00000254765	protein_coding	POPDC3	popeye domain containing 3 [Source:HGNC Symbol;Acc:HGNC:17649]	4.12605	1.22061	0.0194266		CERS4
ENST00000368848	protein_coding	TUFT1	tuftelin 1 [Source:HGNC Symbol;Acc:HGNC:12422]	1.97656	2.39271	0.0289586		MXRA8			ENST00000327858	protein_coding	FBLN1	fibulin 1 [Source:HGNC Symbol;Acc:HGNC:3600]	4.1332	2.42306	0.0440725		KIF9
ENST00000411986	protein_coding	CTH	cystathionine gamma-lyase [Source:HGNC Symbol;Acc:HGNC:2501]	1.97671	1.85846	0.0133799		DTNA			ENST00000301776	protein_coding	ASRGL1	asparaginase and isoaspartyl peptidase 1 [Source:HGNC Symbol;Acc:HGNC:16448]	4.13663	2.8863	0.0459369		FGF11
ENST00000381017	retained_intron	MPDZ	multiple PDZ domain crumbs cell polarity complex component [Source:HGNC Symbol;Acc:HGNC:7208]	1.97832	-0.399849	0.0415583		FBXL19			ENST00000619087	protein_coding	RBP1	retinol binding protein 1 [Source:HGNC Symbol;Acc:HGNC:9919]	4.14134	1.27774	0.0312999		TMEFF1
ENST00000297625	protein_coding	MYORG	myogenesis regulating glycosidase (putative) [Source:HGNC Symbol;Acc:HGNC:19918]	1.98127	0.327967	0.0360599		MTMR8			ENST00000536287	protein_coding	RHBDL3	rhomboid like 3 [Source:HGNC Symbol;Acc:HGNC:16502]	4.14473	3.66354	0.0034134		GNAL
ENST00000414241	protein_coding	RBBP4	RB binding protein 4, chromatin remodeling factor [Source:HGNC Symbol;Acc:HGNC:9887]	1.99179	2.29259	0.0299109		GPR20			ENST00000618634	protein_coding	FIGNL2	fidgetin like 2 [Source:HGNC Symbol;Acc:HGNC:13287]	4.14728	-0.937376	0.0322691		KIF17
ENST00000167106	protein_coding	VASH1	vasohibin 1 [Source:HGNC Symbol;Acc:HGNC:19964]	1.9995	3.74246	0.0496415		ADAMTSL1			ENST00000539664	protein_coding	TRIL	TLR4 interactor with leucine rich repeats [Source:HGNC Symbol;Acc:HGNC:22200]	4.16147	1.68063	0.0365966		ZFP28
ENST00000490912	retained_intron	HNRNPA2B1	heterogeneous nuclear ribonucleoprotein A2/B1 [Source:HGNC Symbol;Acc:HGNC:5033]	2.00342	0.633196	0.015329		SKIDA1			ENST00000326804	protein_coding	ZNF274	zinc finger protein 274 [Source:HGNC Symbol;Acc:HGNC:13068]	4.17604	-0.869931	0.0489422		GCA
ENST00000215904	protein_coding	PDXP	pyridoxal phosphatase [Source:HGNC Symbol;Acc:HGNC:30259]	2.00917	2.66847	0.0253491		HDAC2-AS2			ENST00000543365	protein_coding	ARHGAP45	Rho GTPase activating protein 45 [Source:HGNC Symbol;Acc:HGNC:17102]	4.18378	1.24949	0.0148707		HOXB5
ENST00000530481	protein_coding	EPB41L2	erythrocyte membrane protein band 4.1 like 2 [Source:HGNC Symbol;Acc:HGNC:3379]	2.01226	2.16161	0.00640829		ZNF670-ZNF695			ENST00000309212	protein_coding	MXRA8	matrix remodeling associated 8 [Source:HGNC Symbol;Acc:HGNC:7542]	4.18456	4.13327	0.0186535		ZNF730
ENST00000378623	protein_coding	LRP4	LDL receptor related protein 4 [Source:HGNC Symbol;Acc:HGNC:6696]	2.01759	2.81282	0.0172099		UCHL1			ENST00000552235	protein_coding	ZCRB1	zinc finger CCHC-type and RNA binding motif containing 1 [Source:HGNC Symbol;Acc:HGNC:29620]	4.19099	-0.726174	0.0489561		RBP7
ENST00000453024	protein_coding	CTNNB1	catenin beta 1 [Source:HGNC Symbol;Acc:HGNC:2514]	2.01835	1.21215	0.0328591		RBP1			ENST00000299441	protein_coding	DCHS1	dachsous cadherin-related 1 [Source:HGNC Symbol;Acc:HGNC:13681]	4.19512	3.92019	0.0104273		SYT11
ENST00000360596	protein_coding	ACSS2	acyl-CoA synthetase short chain family member 2 [Source:HGNC Symbol;Acc:HGNC:15814]	2.01913	3.12556	0.00907602		HPGD			ENST00000512439	protein_coding	ZNF154	zinc finger protein 154 [Source:HGNC Symbol;Acc:HGNC:12939]	4.20036	2.84153	0.0112511		CP
ENST00000300231	protein_coding	MAP1A	microtubule associated protein 1A [Source:HGNC Symbol;Acc:HGNC:6835]	2.01944	4.81495	0.0264966		NOTCH3			ENST00000502978	protein_coding	MSANTD3-TMEFF1	MSANTD3-TMEFF1 readthrough [Source:HGNC Symbol;Acc:HGNC:38838]	4.21716	3.95979	0.0109906		LRRTM3
ENST00000403638	protein_coding	PASK	PAS domain containing serine/threonine kinase [Source:HGNC Symbol;Acc:HGNC:17270]	2.02073	0.617538	0.0209622		ARID1B			ENST00000615165	protein_coding		proline dehydrogenase 1, mitochondrial [Source:NCBI gene;Acc:102724788]	4.22181	3.61906	0.00331335		FGF13
ENST00000358025	protein_coding	SYNE2	spectrin repeat containing nuclear envelope protein 2 [Source:HGNC Symbol;Acc:HGNC:17084]	2.02444	4.22535	0.0241622		CSPG4P12			ENST00000566113	protein_coding	CDIPT	CDP-diacylglycerol--inositol 3-phosphatidyltransferase [Source:HGNC Symbol;Acc:HGNC:1769]	4.22264	-0.736549	0.0410911		B4GALNT2
ENST00000342818	protein_coding	BTBD8	BTB domain containing 8 [Source:HGNC Symbol;Acc:HGNC:21019]	2.02736	-0.691612	0.0395651		HTATIP2			ENST00000379951	protein_coding	LEF1	lymphoid enhancer binding factor 1 [Source:HGNC Symbol;Acc:HGNC:6551]	4.22934	-0.157258	0.0435406		F2RL1
ENST00000435891	protein_coding	CLSTN1	calsyntenin 1 [Source:HGNC Symbol;Acc:HGNC:17447]	2.03307	3.41339	0.0365249		NKX2-5			ENST00000566435	protein_coding	NPW	neuropeptide W [Source:HGNC Symbol;Acc:HGNC:30509]	4.23401	-1.31706	0.0249577		RAB1A
ENST00000578648	protein_coding	MSL1	MSL complex subunit 1 [Source:HGNC Symbol;Acc:HGNC:27905]	2.03955	0.174053	0.0325511		ADAMTS9			ENST00000578402	protein_coding	LIMD2	LIM domain containing 2 [Source:HGNC Symbol;Acc:HGNC:28142]	4.23972	0.548469	0.0226507		ACTA1
ENST00000406875	protein_coding	HIPK2	homeodomain interacting protein kinase 2 [Source:HGNC Symbol;Acc:HGNC:14402]	2.0397	3.87321	0.0415837		TRIM16			ENST00000418533	protein_coding	LTBP1	latent transforming growth factor beta binding protein 1 [Source:HGNC Symbol;Acc:HGNC:6714]	4.24213	4.38997	0.0423844		LAMA1
ENST00000578295	non_stop_decay	ATAD5	ATPase family AAA domain containing 5 [Source:HGNC Symbol;Acc:HGNC:25752]	2.04407	1.59199	0.0416329		ZNF519			ENST00000372815	protein_coding	MYCL	MYCL proto-oncogene, bHLH transcription factor [Source:HGNC Symbol;Acc:HGNC:7555]	4.25391	-0.957424	0.019376		AICDA
ENST00000377890	protein_coding	SLC3A2	solute carrier family 3 member 2 [Source:HGNC Symbol;Acc:HGNC:11026]	2.04706	3.34391	0.0435757		LRRC32			ENST00000616114	protein_coding	PCDH15	protocadherin related 15 [Source:HGNC Symbol;Acc:HGNC:14674]	4.29174	3.10882	0.0140755		CA14
ENST00000471540	processed_transcript	POFUT2	protein O-fucosyltransferase 2 [Source:HGNC Symbol;Acc:HGNC:14683]	2.06744	0.147026	0.0444945		B4GALNT4			ENST00000504926	protein_coding	ZNF608	zinc finger protein 608 [Source:HGNC Symbol;Acc:HGNC:29238]	4.29882	3.49676	0.0110759		CTAGE4
ENST00000261192	protein_coding	BCAT1	branched chain amino acid transaminase 1 [Source:HGNC Symbol;Acc:HGNC:976]	2.06892	7.44342	0.00137244		DCBLD1			ENST00000252506	protein_coding	GADD45G	growth arrest and DNA damage inducible gamma [Source:HGNC Symbol;Acc:HGNC:4097]	4.30847	2.7807	0.0342949		KIF5C
ENST00000264637	protein_coding	THRA	thyroid hormone receptor alpha [Source:HGNC Symbol;Acc:HGNC:11796]	2.07667	2.46213	0.0300272		MDK			ENST00000336057	protein_coding	HDAC5	histone deacetylase 5 [Source:HGNC Symbol;Acc:HGNC:14068]	4.31736	-1.17571	0.043972		SEMA6B
ENST00000344113	protein_coding	SYNE2	spectrin repeat containing nuclear envelope protein 2 [Source:HGNC Symbol;Acc:HGNC:17084]	2.07789	4.9199	0.0360648		BCL2L12			ENST00000539565	protein_coding	POLE2	DNA polymerase epsilon 2, accessory subunit [Source:HGNC Symbol;Acc:HGNC:9178]	4.31806	-1.09843	0.0455809		PRR15L
ENST00000489277	processed_transcript	DNAJC8	DnaJ heat shock protein family (Hsp40) member C8 [Source:HGNC Symbol;Acc:HGNC:15470]	2.07975	2.03448	0.0350602		COQ7			ENST00000612582	protein_coding	CECR2	CECR2 histone acetyl-lysine reader [Source:HGNC Symbol;Acc:HGNC:1840]	4.32428	2.35178	0.0368		GUCA1A
ENST00000396257	protein_coding	PLEKHA8	pleckstrin homology domain containing A8 [Source:HGNC Symbol;Acc:HGNC:30037]	2.08002	-0.0342833	0.0315444		CPXM1			ENST00000301599	protein_coding	TMEM88	transmembrane protein 88 [Source:HGNC Symbol;Acc:HGNC:32371]	4.32841	-0.416056	0.021392		MAGED4B
ENST00000377921	protein_coding	RSU1	Ras suppressor protein 1 [Source:HGNC Symbol;Acc:HGNC:10464]	2.0832	1.4878	0.0405425		MTARC1			ENST00000298596	protein_coding	STOX1	storkhead box 1 [Source:HGNC Symbol;Acc:HGNC:23508]	4.33229	1.30982	0.024529		SLC16A12
ENST00000361953	protein_coding	FOXM1	forkhead box M1 [Source:HGNC Symbol;Acc:HGNC:3818]	2.08486	1.29525	0.0304808		GTPBP3			ENST00000257776	protein_coding	MRAP2	melanocortin 2 receptor accessory protein 2 [Source:HGNC Symbol;Acc:HGNC:21232]	4.33775	1.48179	0.0103482		DTX3
ENST00000584486	protein_coding	FAM72C	family with sequence similarity 72 member C [Source:HGNC Symbol;Acc:HGNC:30602]	2.08518	1.91353	0.033142		SLC2A3			ENST00000561208	protein_coding	MEIS2	Meis homeobox 2 [Source:HGNC Symbol;Acc:HGNC:7001]	4.36255	0.990149	0.0270785		FN1
ENST00000447868	protein_coding	UFD1	ubiquitin recognition factor in ER associated degradation 1 [Source:HGNC Symbol;Acc:HGNC:12520]	2.09799	-0.420428	0.0366096		CARD9			ENST00000620340	protein_coding	RPS6KA6	ribosomal protein S6 kinase A6 [Source:HGNC Symbol;Acc:HGNC:10435]	4.37048	-0.0633954	0.0431711		SCD5
ENST00000348657	protein_coding	POLDIP3	DNA polymerase delta interacting protein 3 [Source:HGNC Symbol;Acc:HGNC:23782]	2.10384	2.38141	0.0446916		HLA-DOA			ENST00000288599	protein_coding	NCOA1	nuclear receptor coactivator 1 [Source:HGNC Symbol;Acc:HGNC:7668]	4.37307	2.97974	0.0200538		GPR19
ENST00000431232	protein_coding	PGAP6	post-glycosylphosphatidylinositol attachment to proteins 6 [Source:HGNC Symbol;Acc:HGNC:17205]	2.10418	2.87607	0.0373807		TCEAL9			ENST00000262346	protein_coding	ANKRD13C	ankyrin repeat domain 13C [Source:HGNC Symbol;Acc:HGNC:25374]	4.39314	1.23745	0.0432418		SPON1
ENST00000473015	nonsense_mediated_decay	ZGRF1	zinc finger GRF-type containing 1 [Source:HGNC Symbol;Acc:HGNC:25654]	2.11012	2.30613	0.0397632		SMARCA1			ENST00000377197	protein_coding	C9orf135	chromosome 9 open reading frame 135 [Source:HGNC Symbol;Acc:HGNC:31422]	4.41291	-0.717567	0.0431466		CRHBP
ENST00000367178	protein_coding	SCAF8	SR-related CTD associated factor 8 [Source:HGNC Symbol;Acc:HGNC:20959]	2.11084	2.90384	0.022661		CHST6			ENST00000309755	protein_coding	KLHL3	kelch like family member 3 [Source:HGNC Symbol;Acc:HGNC:6354]	4.41543	1.1025	0.0388008		CYRIA
ENST00000416928	lncRNA	HAGLR	HOXD antisense growth-associated long non-coding RNA [Source:HGNC Symbol;Acc:HGNC:43755]	2.11967	1.56916	0.0220006		RAB3B			ENST00000371531	protein_coding	CYP26A1	cytochrome P450 family 26 subfamily A member 1 [Source:HGNC Symbol;Acc:HGNC:2603]	4.41621	0.974803	0.0168632		EIF2AK4
ENST00000615384	protein_coding	PCDHGB4	protocadherin gamma subfamily B, 4 [Source:HGNC Symbol;Acc:HGNC:8711]	2.12092	1.67158	0.0484564		SCRN1			ENST00000173898	protein_coding	TRO	trophinin [Source:HGNC Symbol;Acc:HGNC:12326]	4.42433	4.29498	0.0379418		ATCAY
ENST00000587091	protein_coding	SLC16A2	solute carrier family 16 member 2 [Source:HGNC Symbol;Acc:HGNC:10923]	2.12133	2.66971	0.0319012		LERFS			ENST00000261254	protein_coding	CCND2	cyclin D2 [Source:HGNC Symbol;Acc:HGNC:1583]	4.42757	7.58237	0.0336205		MYLK3
ENST00000371060	protein_coding	LEPR	leptin receptor [Source:HGNC Symbol;Acc:HGNC:6554]	2.13187	2.50792	0.0104493		ZNF660			ENST00000547225	protein_coding	MGAT4C	MGAT4 family member C [Source:HGNC Symbol;Acc:HGNC:30871]	4.43929	-0.272297	0.0115044		IGF2BP3
ENST00000620566	protein_coding	NUMA1	nuclear mitotic apparatus protein 1 [Source:HGNC Symbol;Acc:HGNC:8059]	2.13993	5.29292	0.0279698		NKIRAS2			ENST00000511115	protein_coding	PCDH18	protocadherin 18 [Source:HGNC Symbol;Acc:HGNC:14268]	4.44861	-1.61688	0.0245122		ANKDD1B
ENST00000587250	protein_coding	RND2	Rho family GTPase 2 [Source:HGNC Symbol;Acc:HGNC:18315]	2.14004	3.18456	0.033719		ZNF117			ENST00000258403	protein_coding	SLC19A3	solute carrier family 19 member 3 [Source:HGNC Symbol;Acc:HGNC:16266]	4.45021	0.300637	0.0311694		EFS
ENST00000477997	processed_transcript	PQBP1	polyglutamine binding protein 1 [Source:HGNC Symbol;Acc:HGNC:9330]	2.14416	2.69387	0.0127064		HOXD1			ENST00000264436	protein_coding	ADD2	adducin 2 [Source:HGNC Symbol;Acc:HGNC:244]	4.4559	2.45104	0.0351324		TRHDE
ENST00000310546	protein_coding	SPSB4	splA/ryanodine receptor domain and SOCS box containing 4 [Source:HGNC Symbol;Acc:HGNC:30630]	2.14572	2.97676	0.0342678		MAPK3			ENST00000323076	protein_coding	LCP1	lymphocyte cytosolic protein 1 [Source:HGNC Symbol;Acc:HGNC:6528]	4.46115	-0.847663	0.019768		CD24
ENST00000390665	protein_coding	PPP2R3B	protein phosphatase 2 regulatory subunit B''beta [Source:HGNC Symbol;Acc:HGNC:13417]	2.14677	2.84095	0.0353011		GJA5			ENST00000403904	protein_coding	CSNK1E	casein kinase 1 epsilon [Source:HGNC Symbol;Acc:HGNC:2453]	4.46381	0.294149	0.0496457		DPYSL5
ENST00000376767	protein_coding	PCSK5	proprotein convertase subtilisin/kexin type 5 [Source:HGNC Symbol;Acc:HGNC:8747]	2.14974	1.03287	0.0396803		FNTA			ENST00000222249	protein_coding	KCNN1	potassium calcium-activated channel subfamily N member 1 [Source:HGNC Symbol;Acc:HGNC:6290]	4.4819	0.966622	0.00153887		UNC5C
ENST00000612568	lncRNA		novel transcript	2.15585	1.25133	0.0252183		ZNF639			ENST00000598324	protein_coding	IRGQ	immunity related GTPase Q [Source:HGNC Symbol;Acc:HGNC:24868]	4.50412	-1.3042	0.0182374		AKT3
ENST00000424284	protein_coding	PTGES3L	prostaglandin E synthase 3 like [Source:HGNC Symbol;Acc:HGNC:43943]	2.1719	-0.832618	0.0471614		CPVL			ENST00000397624	protein_coding	MEIS2	Meis homeobox 2 [Source:HGNC Symbol;Acc:HGNC:7001]	4.50474	3.09332	0.0194951		MIXL1
ENST00000392537	protein_coding	EIF4G1	eukaryotic translation initiation factor 4 gamma 1 [Source:HGNC Symbol;Acc:HGNC:3296]	2.1734	2.63458	0.0156569		ZNF74			ENST00000441133	protein_coding	SOX5	SRY-box transcription factor 5 [Source:HGNC Symbol;Acc:HGNC:11201]	4.50693	-1.63869	0.0486798		RPL37A
ENST00000358367	protein_coding	HNRNPLL	heterogeneous nuclear ribonucleoprotein L like [Source:HGNC Symbol;Acc:HGNC:25127]	2.17957	1.68196	0.00390576		RCE1			ENST00000523358	protein_coding	PLPBP	pyridoxal phosphate binding protein [Source:HGNC Symbol;Acc:HGNC:9457]	4.50876	-1.05551	0.0314132		EDNRB
ENST00000394329	protein_coding	FAT4	FAT atypical cadherin 4 [Source:HGNC Symbol;Acc:HGNC:23109]	2.18031	4.06979	0.0127169		PKDCC			ENST00000232219	protein_coding	RBP1	retinol binding protein 1 [Source:HGNC Symbol;Acc:HGNC:9919]	4.53119	5.52475	0.0152268		GRAMD1C
ENST00000339986	protein_coding	ZNF695	zinc finger protein 695 [Source:HGNC Symbol;Acc:HGNC:30954]	2.18344	2.69806	0.0397175		KCNE5			ENST00000505052	protein_coding	LY75-CD302	LY75-CD302 readthrough [Source:HGNC Symbol;Acc:HGNC:38828]	4.5422	0.747659	0.0442216		PARM1
ENST00000361478	protein_coding	PJA1	praja ring finger ubiquitin ligase 1 [Source:HGNC Symbol;Acc:HGNC:16648]	2.18435	3.06742	0.0363853		GAP43			ENST00000257552	protein_coding	MSI1	musashi RNA binding protein 1 [Source:HGNC Symbol;Acc:HGNC:7330]	4.55977	1.92157	0.0330412		RNF150
ENST00000495514	protein_coding	BOC	BOC cell adhesion associated, oncogene regulated [Source:HGNC Symbol;Acc:HGNC:17173]	2.19006	2.24325	0.0226531		DLG3			ENST00000380698	protein_coding	SERPINB9	serpin family B member 9 [Source:HGNC Symbol;Acc:HGNC:8955]	4.56591	5.09375	0.000778911		PC
ENST00000510515	protein_coding	SEPTIN11	septin 11 [Source:HGNC Symbol;Acc:HGNC:25589]	2.19195	1.08776	0.0264415		RTN4			ENST00000580732	protein_coding	GREB1L	GREB1 like retinoic acid receptor coactivator [Source:HGNC Symbol;Acc:HGNC:31042]	4.57007	1.96776	0.0142818		MAPK10
ENST00000429433	protein_coding	BEND3	BEN domain containing 3 [Source:HGNC Symbol;Acc:HGNC:23040]	2.19337	0.905172	0.0150207		MAML2			ENST00000373829	protein_coding	ITGB1BP2	integrin subunit beta 1 binding protein 2 [Source:HGNC Symbol;Acc:HGNC:6154]	4.58392	-1.09762	0.0489712		SALL2
ENST00000460297	retained_intron	NME4	NME/NM23 nucleoside diphosphate kinase 4 [Source:HGNC Symbol;Acc:HGNC:7852]	2.19955	0.059667	0.0386036		STMN1			ENST00000465254	protein_coding	KIAA0408	KIAA0408 [Source:HGNC Symbol;Acc:HGNC:21636]	4.58845	0.125992	0.0379927		AADAT
ENST00000444778	protein_coding	MCM5	minichromosome maintenance complex component 5 [Source:HGNC Symbol;Acc:HGNC:6948]	2.19975	0.512163	0.0308807		LINC00654			ENST00000296575	protein_coding	HHIP	hedgehog interacting protein [Source:HGNC Symbol;Acc:HGNC:14866]	4.5941	1.70287	0.0185385		PACS1
ENST00000449105	protein_coding	HNRNPLL	heterogeneous nuclear ribonucleoprotein L like [Source:HGNC Symbol;Acc:HGNC:25127]	2.20684	3.12843	0.00142937		CDKL5			ENST00000504595	protein_coding	FBXL7	F-box and leucine rich repeat protein 7 [Source:HGNC Symbol;Acc:HGNC:13604]	4.60662	2.09774	0.0399557		BEND4
ENST00000409028	protein_coding	RPL31	ribosomal protein L31 [Source:HGNC Symbol;Acc:HGNC:10334]	2.20925	4.71744	0.00604666		RAB3IP			ENST00000366522	protein_coding	EFCAB2	EF-hand calcium binding domain 2 [Source:HGNC Symbol;Acc:HGNC:28166]	4.62037	-2.13749	0.040241		ROR1
ENST00000267918	processed_transcript	ANP32A	acidic nuclear phosphoprotein 32 family member A [Source:HGNC Symbol;Acc:HGNC:13233]	2.2119	2.25134	0.0219439		MRC2			ENST00000420047	protein_coding	SEMA3A	semaphorin 3A [Source:HGNC Symbol;Acc:HGNC:10723]	4.62728	-1.18644	0.0226109		PPP1R17
ENST00000358919	protein_coding	DLC1	DLC1 Rho GTPase activating protein [Source:HGNC Symbol;Acc:HGNC:2897]	2.21266	2.27629	0.022939		CXCL12			ENST00000410003	protein_coding	TTC31	tetratricopeptide repeat domain 31 [Source:HGNC Symbol;Acc:HGNC:25759]	4.64569	-1.71536	0.032822		LIN28B
ENST00000267460	protein_coding	PELI2	pellino E3 ubiquitin protein ligase family member 2 [Source:HGNC Symbol;Acc:HGNC:8828]	2.21496	4.70934	0.00655972		EFEMP2			ENST00000407644	protein_coding	ADD2	adducin 2 [Source:HGNC Symbol;Acc:HGNC:244]	4.66336	1.5835	0.0187403		CEP120
ENST00000311083	protein_coding	CSRP2	cysteine and glycine rich protein 2 [Source:HGNC Symbol;Acc:HGNC:2470]	2.21807	1.88506	0.031391		CSPG4P11			ENST00000299440	protein_coding	RAG1	recombination activating 1 [Source:HGNC Symbol;Acc:HGNC:9831]	4.66439	-1.88496	0.0366969		HTR1D
ENST00000274605	protein_coding	N4BP3	NEDD4 binding protein 3 [Source:HGNC Symbol;Acc:HGNC:29852]	2.22849	2.3888	0.0406635		PCYT1B			ENST00000296591	protein_coding	EDIL3	EGF like repeats and discoidin domains 3 [Source:HGNC Symbol;Acc:HGNC:3173]	4.66855	4.17691	0.0498618		GOLGA6L10
ENST00000583486	retained_intron	GPS1	G protein pathway suppressor 1 [Source:HGNC Symbol;Acc:HGNC:4549]	2.23023	-0.548559	0.0385681		BVES			ENST00000553158	protein_coding	ADAMTS20	ADAM metallopeptidase with thrombospondin type 1 motif 20 [Source:HGNC Symbol;Acc:HGNC:17178]	4.672	-1.81189	0.0487771		PALLD
ENST00000356080	protein_coding	ADD3	adducin 3 [Source:HGNC Symbol;Acc:HGNC:245]	2.23138	4.02878	0.00887897		ZBTB46			ENST00000262067	protein_coding	TSPAN13	tetraspanin 13 [Source:HGNC Symbol;Acc:HGNC:21643]	4.70886	3.72475	0.000769928		MEGF10
ENST00000500682	lncRNA		novel transcript, antisense to KLRK1	2.23427	1.15497	0.0344995		CDH10			ENST00000525053	protein_coding	FGD4	FYVE, RhoGEF and PH domain containing 4 [Source:HGNC Symbol;Acc:HGNC:19125]	4.71004	0.658439	0.0417196		HRC
ENST00000312492	protein_coding	HOXC5	homeobox C5 [Source:HGNC Symbol;Acc:HGNC:5127]	2.23633	1.60661	0.003744		ARL6IP4			ENST00000281830	protein_coding	KCNE4	potassium voltage-gated channel subfamily E regulatory subunit 4 [Source:HGNC Symbol;Acc:HGNC:6244]	4.71314	1.8624	0.0124132		NELL2
ENST00000425361	protein_coding	MZT2B	mitotic spindle organizing protein 2B [Source:HGNC Symbol;Acc:HGNC:25886]	2.23649	0.498364	0.0284467		COL12A1			ENST00000406453	protein_coding	SLC29A4	solute carrier family 29 member 4 [Source:HGNC Symbol;Acc:HGNC:23097]	4.71405	-1.11147	0.0304145		STK24
ENST00000257290	protein_coding	PDGFRA	platelet derived growth factor receptor alpha [Source:HGNC Symbol;Acc:HGNC:8803]	2.23674	1.98595	0.0224575		PTGER4			ENST00000264424	protein_coding	GUCY1B1	guanylate cyclase 1 soluble subunit beta 1 [Source:HGNC Symbol;Acc:HGNC:4687]	4.71562	1.62943	0.0161033		GPC3
ENST00000509115	protein_coding	NSD2	nuclear receptor binding SET domain protein 2 [Source:HGNC Symbol;Acc:HGNC:12766]	2.23853	2.16907	0.0120258		TRRAP			ENST00000434837	protein_coding	MDGA1	MAM domain containing glycosylphosphatidylinositol anchor 1 [Source:HGNC Symbol;Acc:HGNC:19267]	4.73076	-1.52103	0.0375816		SYN3
ENST00000435310	protein_coding	TMEM9	transmembrane protein 9 [Source:HGNC Symbol;Acc:HGNC:18823]	2.24019	0.359062	0.0463007		GINS4			ENST00000392690	protein_coding	B3GALT1	beta-1,3-galactosyltransferase 1 [Source:HGNC Symbol;Acc:HGNC:916]	4.74274	-0.0133403	0.0338044		SHISA3
ENST00000498600	retained_intron	GORAB	golgin, RAB6 interacting [Source:HGNC Symbol;Acc:HGNC:25676]	2.25113	0.413438	0.0267149		LINC00632			ENST00000458121	protein_coding	PARD6A	par-6 family cell polarity regulator alpha [Source:HGNC Symbol;Acc:HGNC:15943]	4.748	-0.235281	0.0374714		NAV2
ENST00000468463	protein_coding	IP6K1	inositol hexakisphosphate kinase 1 [Source:HGNC Symbol;Acc:HGNC:18360]	2.25365	-0.0678479	0.0391491		TTLL3			ENST00000259056	protein_coding	GALNT5	polypeptide N-acetylgalactosaminyltransferase 5 [Source:HGNC Symbol;Acc:HGNC:4127]	4.75004	3.49101	0.0180821		MYEF2
ENST00000450214	protein_coding	RAP1B	RAP1B, member of RAS oncogene family [Source:HGNC Symbol;Acc:HGNC:9857]	2.26002	1.28621	0.0134492		PDE11A			ENST00000366910	protein_coding	MTARC1	mitochondrial amidoxime reducing component 1 [Source:HGNC Symbol;Acc:HGNC:26189]	4.75483	0.374209	0.0426217		COL26A1
ENST00000373119	protein_coding	KLHL4	kelch like family member 4 [Source:HGNC Symbol;Acc:HGNC:6355]	2.2601	2.21314	0.0499014		MYCL			ENST00000423738	protein_coding	ARMCX4	armadillo repeat containing X-linked 4 [Source:HGNC Symbol;Acc:HGNC:28615]	4.77272	0.939939	0.000756902		PPP1R3B
ENST00000367976	protein_coding	CCN2	cellular communication network factor 2 [Source:HGNC Symbol;Acc:HGNC:2500]	2.26483	0.859165	0.0459242		C20orf194			ENST00000513986	protein_coding	ZNF608	zinc finger protein 608 [Source:HGNC Symbol;Acc:HGNC:29238]	4.78256	2.87872	0.0099168		GPX3
ENST00000360319	protein_coding	FLNA	filamin A [Source:HGNC Symbol;Acc:HGNC:3754]	2.26903	6.93775	0.0250247		HLA-B			ENST00000523292	protein_coding	DST	dystonin [Source:HGNC Symbol;Acc:HGNC:1090]	4.78355	-0.477026	0.044703		PARD3B
ENST00000282111	protein_coding	TCF7L1	transcription factor 7 like 1 [Source:HGNC Symbol;Acc:HGNC:11640]	2.26935	-0.818043	0.0365686		DDHD2			ENST00000005558	protein_coding	IFRD1	interferon related developmental regulator 1 [Source:HGNC Symbol;Acc:HGNC:5456]	4.78967	1.83482	0.0290814		LRRN3
ENST00000569994	retained_intron	TEDC2	tubulin epsilon and delta complex 2 [Source:HGNC Symbol;Acc:HGNC:25849]	2.26972	0.901858	0.0228407		ITPKB			ENST00000589130	protein_coding	MAP4K1	mitogen-activated protein kinase kinase kinase kinase 1 [Source:HGNC Symbol;Acc:HGNC:6863]	4.79203	-1.70596	0.0204993		PPP2R3A
ENST00000428878	protein_coding	HIPK2	homeodomain interacting protein kinase 2 [Source:HGNC Symbol;Acc:HGNC:14402]	2.27036	-0.412845	0.0235658		LINC02582			ENST00000422922	protein_coding	ST7	suppression of tumorigenicity 7 [Source:HGNC Symbol;Acc:HGNC:11351]	4.81809	0.165432	0.0277013		TUNAR
ENST00000586870	nonsense_mediated_decay	RETREG3	reticulophagy regulator family member 3 [Source:HGNC Symbol;Acc:HGNC:27258]	2.27529	0.544734	0.019428		MPP2			ENST00000368921	protein_coding	MLLT11	MLLT11 transcription factor 7 cofactor [Source:HGNC Symbol;Acc:HGNC:16997]	4.82506	4.02784	0.00338922		STRA6
ENST00000409959	protein_coding	TMEM131L	transmembrane 131 like [Source:HGNC Symbol;Acc:HGNC:29146]	2.27837	3.25136	0.0183142		SDC2			ENST00000413157	protein_coding	ADD2	adducin 2 [Source:HGNC Symbol;Acc:HGNC:244]	4.84137	0.776701	0.0466523		ECT2
ENST00000602964	lncRNA	CARMN	cardiac mesoderm enhancer-associated non-coding RNA [Source:HGNC Symbol;Acc:HGNC:42872]	2.28202	1.17344	0.0456272		ADA2			ENST00000292896	protein_coding	HBE1	hemoglobin subunit epsilon 1 [Source:HGNC Symbol;Acc:HGNC:4830]	4.84257	-1.32012	0.0403877		SIM1
ENST00000379245	protein_coding	FEZ2	fasciculation and elongation protein zeta 2 [Source:HGNC Symbol;Acc:HGNC:3660]	2.29261	2.0252	0.0178854		CYP26A1			ENST00000339382	protein_coding	PURG	purine rich element binding protein G [Source:HGNC Symbol;Acc:HGNC:17930]	4.86091	-1.27429	0.0297224		SNCAIP
ENST00000250056	protein_coding	PIMREG	PICALM interacting mitotic regulator [Source:HGNC Symbol;Acc:HGNC:25483]	2.29345	2.31885	0.0202744		NFS1			ENST00000357585	protein_coding	SSTR2	somatostatin receptor 2 [Source:HGNC Symbol;Acc:HGNC:11331]	4.87407	2.7522	0.047536		POSTN
ENST00000257435	protein_coding	NREP	neuronal regeneration related protein [Source:HGNC Symbol;Acc:HGNC:16834]	2.29747	4.98379	0.00921565		MAN1C1			ENST00000508989	protein_coding	FBN2	fibrillin 2 [Source:HGNC Symbol;Acc:HGNC:3604]	4.88377	0.0999165	0.0214633		EPS15L1
ENST00000397828	protein_coding	AGO3	argonaute RISC catalytic component 3 [Source:HGNC Symbol;Acc:HGNC:18421]	2.29977	-0.434767	0.0179729		GOLGA6L5P			ENST00000613830	protein_coding	NRCAM	neuronal cell adhesion molecule [Source:HGNC Symbol;Acc:HGNC:7994]	4.8893	-0.643459	0.0461029		GATA2
ENST00000613204	protein_coding		protein DGCR6 [Source:NCBI gene;Acc:102724770]	2.30706	2.58904	0.0199428		POLR3E			ENST00000318065	protein_coding	NFATC1	nuclear factor of activated T cells 1 [Source:HGNC Symbol;Acc:HGNC:7775]	4.89221	-0.826074	0.0310708		PCBP4
ENST00000481363	processed_transcript	SALL4	spalt like transcription factor 4 [Source:HGNC Symbol;Acc:HGNC:15924]	2.30975	-0.686959	0.0280616		DNALI1			ENST00000319217	protein_coding	MPDZ	multiple PDZ domain crumbs cell polarity complex component [Source:HGNC Symbol;Acc:HGNC:7208]	4.90185	1.94656	0.0332976		MUTYH
ENST00000355288	protein_coding	ANK3	ankyrin 3 [Source:HGNC Symbol;Acc:HGNC:494]	2.31192	2.30297	0.0229012		SLC2A10			ENST00000588188	protein_coding	PRKAR1A	protein kinase cAMP-dependent type I regulatory subunit alpha [Source:HGNC Symbol;Acc:HGNC:9388]	4.90333	-0.594516	0.0221541		GFRA3
ENST00000480153	retained_intron	DSN1	DSN1 component of MIS12 kinetochore complex [Source:HGNC Symbol;Acc:HGNC:16165]	2.31215	1.14778	0.017544		CEP76			ENST00000329673	protein_coding	FBXL7	F-box and leucine rich repeat protein 7 [Source:HGNC Symbol;Acc:HGNC:13604]	4.908	0.461587	0.0266376		COL25A1
ENST00000506869	nonsense_mediated_decay	WDR19	WD repeat domain 19 [Source:HGNC Symbol;Acc:HGNC:18340]	2.31911	1.77003	0.00410108		LINC01515			ENST00000373789	protein_coding	RTKN2	rhotekin 2 [Source:HGNC Symbol;Acc:HGNC:19364]	4.93396	1.22467	0.0280571		PRUNE2
ENST00000496942	retained_intron	MAPK12	mitogen-activated protein kinase 12 [Source:HGNC Symbol;Acc:HGNC:6874]	2.32531	1.09379	0.0460903		INTS11			ENST00000304952	protein_coding	HES4	hes family bHLH transcription factor 4 [Source:HGNC Symbol;Acc:HGNC:24149]	4.94	-0.659486	0.022089		NPR1
ENST00000290855	protein_coding	CLEC2D	C-type lectin domain family 2 member D [Source:HGNC Symbol;Acc:HGNC:14351]	2.32863	-0.0990137	0.0195519		BCHE			ENST00000227214	protein_coding	PLEKHB1	pleckstrin homology domain containing B1 [Source:HGNC Symbol;Acc:HGNC:19079]	4.94796	0.932036	0.00971257		DNMT3L
ENST00000485736	retained_intron	CEP41	centrosomal protein 41 [Source:HGNC Symbol;Acc:HGNC:12370]	2.32929	0.0675452	0.0282475		CDC25C			ENST00000302097	protein_coding	ZNF280A	zinc finger protein 280A [Source:HGNC Symbol;Acc:HGNC:18597]	4.95639	1.05899	0.0125066		ZNF202
ENST00000440377	processed_transcript	PDIA3P1	protein disulfide isomerase family A member 3 pseudogene 1 [Source:HGNC Symbol;Acc:HGNC:4607]	2.34197	0.367624	0.0443639		MARCKS			ENST00000450363	protein_coding	SLC6A15	solute carrier family 6 member 15 [Source:HGNC Symbol;Acc:HGNC:13621]	4.96179	3.18436	0.0390922		OPRD1
ENST00000629992	protein_coding	PLCB1	phospholipase C beta 1 [Source:HGNC Symbol;Acc:HGNC:15917]	2.3436	1.89948	0.00297748		LOXL2			ENST00000338957	protein_coding	ZC3H12B	zinc finger CCCH-type containing 12B [Source:HGNC Symbol;Acc:HGNC:17407]	4.97331	-1.92357	0.0430521		SMTNL2
ENST00000610996	protein_coding	TTLL7	tubulin tyrosine ligase like 7 [Source:HGNC Symbol;Acc:HGNC:26242]	2.35932	0.930363	0.0317341		RAD54B			ENST00000371539	protein_coding	SALL4	spalt like transcription factor 4 [Source:HGNC Symbol;Acc:HGNC:15924]	4.9771	-0.391083	0.00557429		ENPP4
ENST00000550709	protein_coding	TROAP	trophinin associated protein [Source:HGNC Symbol;Acc:HGNC:12327]	2.36339	-0.0169635	0.0456211		OCIAD2			ENST00000302441	protein_coding	DMRT2	doublesex and mab-3 related transcription factor 2 [Source:HGNC Symbol;Acc:HGNC:2935]	4.98204	2.89165	0.008433		GASK1B
ENST00000342711	protein_coding	CDC42BPG	CDC42 binding protein kinase gamma [Source:HGNC Symbol;Acc:HGNC:29829]	2.36766	-0.370684	0.0285646		NCOA1			ENST00000334350	protein_coding	MT1F	metallothionein 1F [Source:HGNC Symbol;Acc:HGNC:7398]	4.98214	-1.8675	0.0261446		ADGRG6
ENST00000375771	protein_coding	FBLIM1	filamin binding LIM protein 1 [Source:HGNC Symbol;Acc:HGNC:24686]	2.36799	1.51086	0.0235827		OLFML2B			ENST00000617139	protein_coding	NID2	nidogen 2 [Source:HGNC Symbol;Acc:HGNC:13389]	4.98555	0.13235	0.0389117		CHRNA3
ENST00000458669	unprocessed_pseudogene	PKD1P1	polycystin 1, transient receptor potential channel interacting pseudogene 1 [Source:HGNC Symbol;Acc:HGNC:30065]	2.37444	3.07982	0.00345245		TPM3			ENST00000265431	protein_coding	CALB1	calbindin 1 [Source:HGNC Symbol;Acc:HGNC:1434]	4.98733	3.54221	0.0224623		WNK3
ENST00000396662	protein_coding	ARL4A	ADP ribosylation factor like GTPase 4A [Source:HGNC Symbol;Acc:HGNC:695]	2.37805	1.68105	0.0351353		DMRTA1			ENST00000358472	protein_coding	ZSCAN2	zinc finger and SCAN domain containing 2 [Source:HGNC Symbol;Acc:HGNC:20994]	5.00322	-0.531486	0.0135878		ST6GALNAC3
ENST00000622051	protein_coding	TSC22D1	TSC22 domain family member 1 [Source:HGNC Symbol;Acc:HGNC:16826]	2.3799	-0.382683	0.0247829		KLHL5			ENST00000513398	protein_coding	ACTN3	actinin alpha 3 (gene/pseudogene) [Source:HGNC Symbol;Acc:HGNC:165]	5.00741	-0.45041	0.00461236		CDH7
ENST00000312428	protein_coding	DNAH7	dynein axonemal heavy chain 7 [Source:HGNC Symbol;Acc:HGNC:18661]	2.38268	1.02363	0.0212279		RPS20			ENST00000307954	protein_coding	FNIP1	folliculin interacting protein 1 [Source:HGNC Symbol;Acc:HGNC:29418]	5.02399	1.95804	0.0474795		MROH1
ENST00000369704	protein_coding	CFAP58	cilia and flagella associated protein 58 [Source:HGNC Symbol;Acc:HGNC:26676]	2.39029	0.159174	0.0349632		SUGT1P4-STRA6LP			ENST00000374906	protein_coding	SPIN2A	spindlin family member 2A [Source:HGNC Symbol;Acc:HGNC:20694]	5.02796	0.0437416	0.0410854		CRB2
ENST00000276960	nonsense_mediated_decay	FBXO10	F-box protein 10 [Source:HGNC Symbol;Acc:HGNC:13589]	2.39177	-0.26466	0.04826		MAGI2-AS3			ENST00000330883	protein_coding	KCNH2	potassium voltage-gated channel subfamily H member 2 [Source:HGNC Symbol;Acc:HGNC:6251]	5.03242	1.3287	0.0295293		TAGLN3
ENST00000309739	protein_coding	RND1	Rho family GTPase 1 [Source:HGNC Symbol;Acc:HGNC:18314]	2.41165	0.653813	0.0239276		TFCP2L1			ENST00000344962	protein_coding	FAM221A	family with sequence similarity 221 member A [Source:HGNC Symbol;Acc:HGNC:27977]	5.04479	-0.0709003	0.00536919		TMEM150C
ENST00000355572	protein_coding	PDLIM7	PDZ and LIM domain 7 [Source:HGNC Symbol;Acc:HGNC:22958]	2.41601	1.65737	0.0440203		RNF152			ENST00000254090	protein_coding	FMO5	flavin containing dimethylaniline monoxygenase 5 [Source:HGNC Symbol;Acc:HGNC:3773]	5.07	0.894454	0.0248371		XYLT2
ENST00000538945	protein_coding	STIP1	stress induced phosphoprotein 1 [Source:HGNC Symbol;Acc:HGNC:11387]	2.41872	0.599423	0.0255216		ZNF329			ENST00000355385	protein_coding	BOC	BOC cell adhesion associated, oncogene regulated [Source:HGNC Symbol;Acc:HGNC:17173]	5.07733	-0.579679	0.0445642		NEUROG2
ENST00000333617	protein_coding	LSAMP	limbic system associated membrane protein [Source:HGNC Symbol;Acc:HGNC:6705]	2.42016	0.377677	0.0319685		SLC25A36			ENST00000380518	protein_coding	COL2A1	collagen type II alpha 1 chain [Source:HGNC Symbol;Acc:HGNC:2200]	5.07783	4.89354	0.042496		C1orf21
ENST00000297324	protein_coding	C8orf48	chromosome 8 open reading frame 48 [Source:HGNC Symbol;Acc:HGNC:26345]	2.42188	0.495704	0.0281545		NFXL1			ENST00000545822	protein_coding	HADHB	hydroxyacyl-CoA dehydrogenase trifunctional multienzyme complex subunit beta [Source:HGNC Symbol;Acc:HGNC:4803]	5.09753	3.74564	0.010588		ZIC3
ENST00000534686	nonsense_mediated_decay	CYP2R1	cytochrome P450 family 2 subfamily R member 1 [Source:HGNC Symbol;Acc:HGNC:20580]	2.42603	0.326556	0.020442		CHD4			ENST00000412350	protein_coding	DMRT2	doublesex and mab-3 related transcription factor 2 [Source:HGNC Symbol;Acc:HGNC:2935]	5.11588	0.9785	0.0134726		CDH6
ENST00000435265	nonsense_mediated_decay	RANBP1	RAN binding protein 1 [Source:HGNC Symbol;Acc:HGNC:9847]	2.4292	0.496193	0.0386073		ZNF595			ENST00000369738	protein_coding	PIFO	primary cilia formation [Source:HGNC Symbol;Acc:HGNC:27009]	5.14772	-0.598771	0.0293326		VCAN
ENST00000495673	processed_transcript	YPEL5	yippee like 5 [Source:HGNC Symbol;Acc:HGNC:18329]	2.44891	-0.959284	0.0375446		EXPH5			ENST00000444201	protein_coding	GCNT1	glucosaminyl (N-acetyl) transferase 1 [Source:HGNC Symbol;Acc:HGNC:4203]	5.14989	3.55546	0.00493511		ITM2A
ENST00000578845	protein_coding	CDKN2A	cyclin dependent kinase inhibitor 2A [Source:HGNC Symbol;Acc:HGNC:1787]	2.4502	2.36415	0.0387381		ARHGAP28			ENST00000369615	protein_coding	MAGI3	membrane associated guanylate kinase, WW and PDZ domain containing 3 [Source:HGNC Symbol;Acc:HGNC:29647]	5.15105	1.69212	0.0305837		MED12L
ENST00000417533	lncRNA		novel transcript	2.45495	-0.0986712	0.0272203		CAMK4			ENST00000537435	protein_coding	USP44	ubiquitin specific peptidase 44 [Source:HGNC Symbol;Acc:HGNC:20064]	5.17279	-1.42887	0.0296647		SOX2
ENST00000280612	protein_coding	SLC7A11	solute carrier family 7 member 11 [Source:HGNC Symbol;Acc:HGNC:11059]	2.45683	3.70759	0.0105235		CLGN			ENST00000250111	protein_coding	ATP1B2	ATPase Na+/K+ transporting subunit beta 2 [Source:HGNC Symbol;Acc:HGNC:805]	5.17929	0.547714	0.0272599		MOXD1
ENST00000602367	processed_transcript		heterogeneous nuclear ribonucleoprotein A/B (HNRNPAB) pseudogene	2.47504	2.41636	0.0110148		ATXN2			ENST00000496770	protein_coding	FNDC5	fibronectin type III domain containing 5 [Source:HGNC Symbol;Acc:HGNC:20240]	5.18226	0.707353	0.0401602		SLC44A5
ENST00000230510	protein_coding	TTK	TTK protein kinase [Source:HGNC Symbol;Acc:HGNC:12401]	2.48124	1.2373	0.0207475		CYP26C1			ENST00000619231	protein_coding	ZNF568	zinc finger protein 568 [Source:HGNC Symbol;Acc:HGNC:25392]	5.18478	-0.101302	0.023437		GFM1
ENST00000462444	processed_transcript	GLUL	glutamate-ammonia ligase [Source:HGNC Symbol;Acc:HGNC:4341]	2.48189	-0.941774	0.0446592		HIP1			ENST00000266682	protein_coding	SLC6A15	solute carrier family 6 member 15 [Source:HGNC Symbol;Acc:HGNC:13621]	5.18759	3.90855	0.0424454		HES7
ENST00000560523	retained_intron	UACA	uveal autoantigen with coiled-coil domains and ankyrin repeats [Source:HGNC Symbol;Acc:HGNC:15947]	2.48675	1.65991	0.0390503		SMCO4			ENST00000434603	protein_coding	MAP6	microtubule associated protein 6 [Source:HGNC Symbol;Acc:HGNC:6868]	5.20241	-1.68936	0.049822		GREB1
ENST00000519540	protein_coding	CYRIB	CYFIP related Rac1 interactor B [Source:HGNC Symbol;Acc:HGNC:25216]	2.48719	2.26419	0.0152155		PRODH			ENST00000381569	protein_coding	LZTS1	leucine zipper tumor suppressor 1 [Source:HGNC Symbol;Acc:HGNC:13861]	5.20639	1.93142	0.0252411		EPHA3
ENST00000479711	processed_transcript	TRIM2	tripartite motif containing 2 [Source:HGNC Symbol;Acc:HGNC:15974]	2.4969	-0.0774124	0.0134173		KCNMB4			ENST00000383472	protein_coding	ARHGAP28	Rho GTPase activating protein 28 [Source:HGNC Symbol;Acc:HGNC:25509]	5.21401	1.21204	0.0186183		MSTN
ENST00000301071	protein_coding	TUBA1A	tubulin alpha 1a [Source:HGNC Symbol;Acc:HGNC:20766]	2.50467	8.10471	0.0382972		MAPRE2			ENST00000355826	protein_coding	MIB2	mindbomb E3 ubiquitin protein ligase 2 [Source:HGNC Symbol;Acc:HGNC:30577]	5.22162	0.763607	0.0249627		ZNF615
ENST00000223145	protein_coding	GLCCI1	glucocorticoid induced 1 [Source:HGNC Symbol;Acc:HGNC:18713]	2.51494	2.20591	0.0333207		FBLN1			ENST00000540617	protein_coding	ALPL	alkaline phosphatase, biomineralization associated [Source:HGNC Symbol;Acc:HGNC:438]	5.22636	-0.52856	0.0126913		CAND2
ENST00000537616	lncRNA		novel transcript	2.53532	0.893361	0.019627		RHBDL3			ENST00000356504	protein_coding	GABRA2	gamma-aminobutyric acid type A receptor subunit alpha2 [Source:HGNC Symbol;Acc:HGNC:4076]	5.2316	-3.04766	0.0490998		LYSMD4
ENST00000340545	protein_coding	MEIS2	Meis homeobox 2 [Source:HGNC Symbol;Acc:HGNC:7001]	2.5437	3.78177	0.0113488		FIGNL2			ENST00000559450	protein_coding	CERS4	ceramide synthase 4 [Source:HGNC Symbol;Acc:HGNC:23747]	5.26312	-0.334407	0.0296148		DLG3
ENST00000380201	protein_coding	DDRGK1	DDRGK domain containing 1 [Source:HGNC Symbol;Acc:HGNC:16110]	2.55885	0.749132	0.0469188		TRIL			ENST00000265529	protein_coding	KIF9	kinesin family member 9 [Source:HGNC Symbol;Acc:HGNC:16666]	5.28804	-2.13361	0.023108		CNN1
ENST00000397573	protein_coding	BMF	Bcl2 modifying factor [Source:HGNC Symbol;Acc:HGNC:24132]	2.56118	3.736	0.0265798		ZNF274			ENST00000293829	protein_coding	FGF11	fibroblast growth factor 11 [Source:HGNC Symbol;Acc:HGNC:3667]	5.29459	-0.82706	0.0166958		CRYM
ENST00000474760	processed_transcript	POPDC3	popeye domain containing 3 [Source:HGNC Symbol;Acc:HGNC:17649]	2.56606	0.937188	0.0467463		ARHGAP45			ENST00000374879	protein_coding	TMEFF1	transmembrane protein with EGF like and two follistatin like domains 1 [Source:HGNC Symbol;Acc:HGNC:11866]	5.3279	2.17242	0.0196064		HLA-DMB
ENST00000357917	protein_coding	RHOBTB1	Rho related BTB domain containing 1 [Source:HGNC Symbol;Acc:HGNC:18738]	2.56865	4.04013	0.0372626		ZCRB1			ENST00000334049	protein_coding	GNAL	G protein subunit alpha L [Source:HGNC Symbol;Acc:HGNC:4388]	5.34378	2.50208	0.0180702		PDLIM3
ENST00000437875	protein_coding	KLHL23	kelch like family member 23 [Source:HGNC Symbol;Acc:HGNC:27506]	2.57073	-0.389794	0.0223144		DCHS1			ENST00000400463	protein_coding	KIF17	kinesin family member 17 [Source:HGNC Symbol;Acc:HGNC:19167]	5.34884	0.204717	0.0090889		CDH2
ENST00000521478	processed_transcript	HOXA6	homeobox A6 [Source:HGNC Symbol;Acc:HGNC:5107]	2.58031	-0.757759	0.0368682		ZNF154			ENST00000301318	protein_coding	ZFP28	ZFP28 zinc finger protein [Source:HGNC Symbol;Acc:HGNC:17801]	5.34949	0.153177	0.041472		SPIN4
ENST00000565571	retained_intron	RPL13	ribosomal protein L13 [Source:HGNC Symbol;Acc:HGNC:10303]	2.58323	6.62894	0.0387329		MSANTD3-TMEFF1			ENST00000233612	protein_coding	GCA	grancalcin [Source:HGNC Symbol;Acc:HGNC:15990]	5.35436	1.58659	0.0245773		ENO2
ENST00000265362	protein_coding	SEMA3A	semaphorin 3A [Source:HGNC Symbol;Acc:HGNC:10723]	2.5869	3.07539	0.0402486		CDIPT			ENST00000611864	protein_coding	MGAT4C	MGAT4 family member C [Source:HGNC Symbol;Acc:HGNC:30871]	5.39198	3.25399	0.0172627		DCLK1
ENST00000269159	protein_coding	IMPA2	inositol monophosphatase 2 [Source:HGNC Symbol;Acc:HGNC:6051]	2.58724	4.03889	0.00912366		LEF1			ENST00000239151	protein_coding	HOXB5	homeobox B5 [Source:HGNC Symbol;Acc:HGNC:5116]	5.39415	0.159499	0.0384184		ZNF2
ENST00000360614	protein_coding	LONP1	lon peptidase 1, mitochondrial [Source:HGNC Symbol;Acc:HGNC:9479]	2.59661	4.10036	0.0245501		NPW			ENST00000597761	protein_coding	ZNF730	zinc finger protein 730 [Source:HGNC Symbol;Acc:HGNC:32470]	5.42124	0.806037	0.0321775		ANKRD49
ENST00000285274	processed_transcript	ZNF286B	zinc finger protein 286B (pseudogene) [Source:HGNC Symbol;Acc:HGNC:33241]	2.60066	2.2237	0.0243976		LIMD2			ENST00000294435	protein_coding	RBP7	retinol binding protein 7 [Source:HGNC Symbol;Acc:HGNC:30316]	5.4302	-0.278369	0.0422897		TPPP
ENST00000394610	protein_coding	SEPTIN6	septin 6 [Source:HGNC Symbol;Acc:HGNC:15848]	2.61049	3.30537	0.0115826		PCDH15			ENST00000358146	protein_coding	DMRT2	doublesex and mab-3 related transcription factor 2 [Source:HGNC Symbol;Acc:HGNC:2935]	5.43084	0.567131	0.0255744		CHD3
ENST00000259698	protein_coding	RIPOR2	RHO family interacting cell polarization regulator 2 [Source:HGNC Symbol;Acc:HGNC:13872]	2.61606	3.11276	0.00836785		ZNF608			ENST00000368324	protein_coding	SYT11	synaptotagmin 11 [Source:HGNC Symbol;Acc:HGNC:19239]	5.43127	3.11811	0.00250395		CEP57L1
ENST00000614517	lncRNA	CARMN	cardiac mesoderm enhancer-associated non-coding RNA [Source:HGNC Symbol;Acc:HGNC:42872]	2.62094	0.21627	0.0271062		GADD45G			ENST00000264613	protein_coding	CP	ceruloplasmin [Source:HGNC Symbol;Acc:HGNC:2295]	5.45072	-0.456591	0.0266231		LY6L
ENST00000318291	lncRNA	NINJ2-AS1	NINJ2 antisense RNA 1 [Source:HGNC Symbol;Acc:HGNC:40405]	2.63502	0.754827	0.034458		HES4			ENST00000361320	protein_coding	LRRTM3	leucine rich repeat transmembrane neuronal 3 [Source:HGNC Symbol;Acc:HGNC:19410]	5.46943	1.82476	0.0407252		RBPMS
ENST00000564967	retained_intron	QPRT	quinolinate phosphoribosyltransferase [Source:HGNC Symbol;Acc:HGNC:9755]	2.63968	1.9798	0.00649654		HDAC5			ENST00000315930	protein_coding	FGF13	fibroblast growth factor 13 [Source:HGNC Symbol;Acc:HGNC:3670]	5.47799	1.01973	0.0449141		HSPBP1
ENST00000449723	protein_coding	DAZAP2	DAZ associated protein 2 [Source:HGNC Symbol;Acc:HGNC:2684]	2.6512	0.982548	0.00789063		POLE2			ENST00000393354	protein_coding	B4GALNT2	beta-1,4-N-acetyl-galactosaminyltransferase 2 [Source:HGNC Symbol;Acc:HGNC:24136]	5.47801	-1.33587	0.0234761		UBE2V1
ENST00000539282	protein_coding	BCAT1	branched chain amino acid transaminase 1 [Source:HGNC Symbol;Acc:HGNC:976]	2.65478	3.65892	0.000407885		CECR2			ENST00000296677	protein_coding	F2RL1	F2R like trypsin receptor 1 [Source:HGNC Symbol;Acc:HGNC:3538]	5.50209	2.85433	0.0127543		PDE10A
ENST00000503782	retained_intron	MXD3	MAX dimerization protein 3 [Source:HGNC Symbol;Acc:HGNC:14008]	2.65503	0.149763	0.0492151		LTBP4			ENST00000451528	protein_coding	ST8SIA4	ST8 alpha-N-acetyl-neuraminide alpha-2,8-sialyltransferase 4 [Source:HGNC Symbol;Acc:HGNC:10871]	5.50642	-0.839552	0.0106889		TTYH1
ENST00000539545	nonsense_mediated_decay	RASSF8	Ras association domain family member 8 [Source:HGNC Symbol;Acc:HGNC:13232]	2.65582	-0.0305938	0.0492105		TMEM88			ENST00000262722	protein_coding	FBLN1	fibulin 1 [Source:HGNC Symbol;Acc:HGNC:3600]	5.51882	3.0283	0.0262532		CLDND1
ENST00000381663	protein_coding	PLCXD1	phosphatidylinositol specific phospholipase C X domain containing 1 [Source:HGNC Symbol;Acc:HGNC:23148]	2.6589	2.74804	0.0350488		STOX1			ENST00000398529	protein_coding	RAB1A	RAB1A, member RAS oncogene family [Source:HGNC Symbol;Acc:HGNC:9758]	5.52306	1.12956	0.0117011		MYOZ3
ENST00000421699	protein_coding	GOLGA2	golgin A2 [Source:HGNC Symbol;Acc:HGNC:4425]	2.66364	4.27012	0.00789043		MRAP2			ENST00000374840	protein_coding	ALPL	alkaline phosphatase, biomineralization associated [Source:HGNC Symbol;Acc:HGNC:438]	5.5305	1.96726	0.0251292		FRZB
ENST00000558910	protein_coding	TPM1	tropomyosin 1 [Source:HGNC Symbol;Acc:HGNC:12010]	2.66795	0.638521	0.0268249		KCNH2			ENST00000366684	protein_coding	ACTA1	actin alpha 1, skeletal muscle [Source:HGNC Symbol;Acc:HGNC:129]	5.57712	-1.43053	0.0451584		RALGAPA1
ENST00000368468	protein_coding	MAN1A1	mannosidase alpha class 1A member 1 [Source:HGNC Symbol;Acc:HGNC:6821]	2.67218	3.36691	0.0173043		MDGA1			ENST00000389658	protein_coding	LAMA1	laminin subunit alpha 1 [Source:HGNC Symbol;Acc:HGNC:6481]	5.58855	3.80924	0.0255794		STXBP1
ENST00000414790	lncRNA	H19	H19 imprinted maternally expressed transcript [Source:HGNC Symbol;Acc:HGNC:4713]	2.68277	5.9897	0.0174048		RPS6KA6			ENST00000229335	protein_coding	AICDA	activation induced cytidine deaminase [Source:HGNC Symbol;Acc:HGNC:13203]	5.58939	-0.66833	0.0394911		ERC2
ENST00000244728	protein_coding	COL21A1	collagen type XXI alpha 1 chain [Source:HGNC Symbol;Acc:HGNC:17025]	2.68989	1.16463	0.00832256		ANKRD13C			ENST00000369111	protein_coding	CA14	carbonic anhydrase 14 [Source:HGNC Symbol;Acc:HGNC:1372]	5.59087	-0.734452	0.0223336		ZSCAN32
ENST00000352981	protein_coding	CASP6	caspase 6 [Source:HGNC Symbol;Acc:HGNC:1507]	2.69487	0.0165557	0.00477943		C9orf135			ENST00000486333	protein_coding	CTAGE4	CTAGE family member 4 [Source:HGNC Symbol;Acc:HGNC:24772]	5.5946	-1.94868	0.0479411		IL34
ENST00000222462	protein_coding	WNT16	Wnt family member 16 [Source:HGNC Symbol;Acc:HGNC:16267]	2.69492	1.25017	0.00913401		KLHL3			ENST00000435030	protein_coding	KIF5C	kinesin family member 5C [Source:HGNC Symbol;Acc:HGNC:6325]	5.62261	3.01609	0.0060086		BEX1
ENST00000412023	processed_transcript	RPL13P5	ribosomal protein L13 pseudogene 5 [Source:HGNC Symbol;Acc:HGNC:30363]	2.6968	0.191205	0.0222276		TRO			ENST00000586965	protein_coding	SEMA6B	semaphorin 6B [Source:HGNC Symbol;Acc:HGNC:10739]	5.62592	-1.06789	0.0428751		TPP1
ENST00000380851	protein_coding	IDH3B	isocitrate dehydrogenase (NAD(+)) 3 non-catalytic subunit beta [Source:HGNC Symbol;Acc:HGNC:5385]	2.71001	2.01835	0.0296627		CCND2			ENST00000300557	protein_coding	PRR15L	proline rich 15 like [Source:HGNC Symbol;Acc:HGNC:28149]	5.6267	0.124538	0.0205543		SULT1C4
ENST00000254722	protein_coding	SERPINF1	serpin family F member 1 [Source:HGNC Symbol;Acc:HGNC:8824]	2.71287	5.60556	0.0451353		MGAT4C			ENST00000372958	protein_coding	GUCA1A	guanylate cyclase activator 1A [Source:HGNC Symbol;Acc:HGNC:4678]	5.62801	0.472154	0.031507		SMC6
ENST00000489134	processed_transcript	POPDC3	popeye domain containing 3 [Source:HGNC Symbol;Acc:HGNC:17649]	2.71372	0.735205	0.0300258		PCDH18			ENST00000335504	protein_coding	MAGED4B	MAGE family member D4B [Source:HGNC Symbol;Acc:HGNC:22880]	5.63635	0.994229	0.0236451		R3HDM2
ENST00000231461	protein_coding	ST8SIA4	ST8 alpha-N-acetyl-neuraminide alpha-2,8-sialyltransferase 4 [Source:HGNC Symbol;Acc:HGNC:10871]	2.72637	3.69516	0.0016786		SLC19A3			ENST00000371790	protein_coding	SLC16A12	solute carrier family 16 member 12 [Source:HGNC Symbol;Acc:HGNC:23094]	5.66002	-0.0456056	0.0116007		POLR2B
ENST00000332129	protein_coding	KIF21B	kinesin family member 21B [Source:HGNC Symbol;Acc:HGNC:29442]	2.75905	1.42728	0.0480703		ADD2			ENST00000548198	protein_coding	DTX3	deltex E3 ubiquitin ligase 3 [Source:HGNC Symbol;Acc:HGNC:24457]	5.66119	-0.312835	0.0114219		TRIOBP
ENST00000534571	protein_coding	ASRGL1	asparaginase and isoaspartyl peptidase 1 [Source:HGNC Symbol;Acc:HGNC:16448]	2.76318	1.05952	0.033788		LCP1			ENST00000456923	protein_coding	FN1	fibronectin 1 [Source:HGNC Symbol;Acc:HGNC:3778]	5.66464	-1.18104	0.0439628		MED24
ENST00000407877	protein_coding	LPAR2	lysophosphatidic acid receptor 2 [Source:HGNC Symbol;Acc:HGNC:3168]	2.76804	-0.211854	0.00650928		CSNK1E			ENST00000319540	protein_coding	SCD5	stearoyl-CoA desaturase 5 [Source:HGNC Symbol;Acc:HGNC:21088]	5.68461	3.7666	0.0268869		LRP1B
ENST00000395153	protein_coding	DACT1	dishevelled binding antagonist of beta catenin 1 [Source:HGNC Symbol;Acc:HGNC:17748]	2.77732	2.68943	0.011343		KCNN1			ENST00000551632	protein_coding	DTX3	deltex E3 ubiquitin ligase 3 [Source:HGNC Symbol;Acc:HGNC:24457]	5.70505	-1.27649	0.0484571		AHCYL1
ENST00000230361	protein_coding	GUCA1B	guanylate cyclase activator 1B [Source:HGNC Symbol;Acc:HGNC:4679]	2.78404	-0.627939	0.047252		IRGQ			ENST00000332427	protein_coding	GPR19	G protein-coupled receptor 19 [Source:HGNC Symbol;Acc:HGNC:4473]	5.71674	-0.127659	0.0154793		MFAP4
ENST00000617695	protein_coding	LAMA2	laminin subunit alpha 2 [Source:HGNC Symbol;Acc:HGNC:6482]	2.78874	5.6413	0.0321306		SOX5			ENST00000576479	protein_coding	SPON1	spondin 1 [Source:HGNC Symbol;Acc:HGNC:11252]	5.73241	-0.566495	0.0264922		ZNF525
ENST00000315323	protein_coding	FZD2	frizzled class receptor 2 [Source:HGNC Symbol;Acc:HGNC:4040]	2.79396	1.95844	0.0348311		PLPBP			ENST00000274368	protein_coding	CRHBP	corticotropin releasing hormone binding protein [Source:HGNC Symbol;Acc:HGNC:2356]	5.7377	-0.854623	0.0446607		NDNF
ENST00000375068	protein_coding	MAGED2	MAGE family member D2 [Source:HGNC Symbol;Acc:HGNC:16353]	2.81759	5.77233	0.00294623		KIAA1324L			ENST00000381323	protein_coding	CYRIA	CYFIP related Rac1 interactor A [Source:HGNC Symbol;Acc:HGNC:25373]	5.77042	1.87346	0.042669		PCDHGA8
ENST00000422669	protein_coding	LTBP1	latent transforming growth factor beta binding protein 1 [Source:HGNC Symbol;Acc:HGNC:6714]	2.82178	-0.308395	0.0227601		FAM221A			ENST00000558823	protein_coding	EIF2AK4	eukaryotic translation initiation factor 2 alpha kinase 4 [Source:HGNC Symbol;Acc:HGNC:19687]	5.77368	-2.72124	0.0300093		ZNF462
ENST00000474033	retained_intron	MXRA8	matrix remodeling associated 8 [Source:HGNC Symbol;Acc:HGNC:7542]	2.82235	3.509	0.00902591		LY75-CD302			ENST00000450849	protein_coding	ATCAY	ATCAY kinesin light chain interacting caytaxin [Source:HGNC Symbol;Acc:HGNC:779]	5.77372	-1.26216	0.0406538		APEH
ENST00000348997	protein_coding	DTNA	dystrobrevin alpha [Source:HGNC Symbol;Acc:HGNC:3057]	2.82539	0.953061	0.0157824		MSI1			ENST00000394809	protein_coding	MYLK3	myosin light chain kinase 3 [Source:HGNC Symbol;Acc:HGNC:29826]	5.77394	0.560262	0.0455444		OSBPL9
ENST00000338343	protein_coding	FBXL19	F-box and leucine rich repeat protein 19 [Source:HGNC Symbol;Acc:HGNC:25300]	2.82776	3.05547	0.00809972		ING4			ENST00000619562	protein_coding	IGF2BP3	insulin like growth factor 2 mRNA binding protein 3 [Source:HGNC Symbol;Acc:HGNC:28868]	5.79906	-2.54393	0.0445542		ARPP19
ENST00000374852	protein_coding	MTMR8	myotubularin related protein 8 [Source:HGNC Symbol;Acc:HGNC:16825]	2.84168	0.287305	0.0396169		SERPINB9			ENST00000601380	protein_coding	ANKDD1B	ankyrin repeat and death domain containing 1B [Source:HGNC Symbol;Acc:HGNC:32525]	5.81424	-1.17531	0.0155114		ANKRD6
ENST00000377741	protein_coding	GPR20	G protein-coupled receptor 20 [Source:HGNC Symbol;Acc:HGNC:4475]	2.84438	-0.598915	0.0165252		GREB1L			ENST00000216733	protein_coding	EFS	embryonal Fyn-associated substrate [Source:HGNC Symbol;Acc:HGNC:16898]	5.82909	0.988465	0.0203972		STARD8
ENST00000327883	protein_coding	ADAMTSL1	ADAMTS like 1 [Source:HGNC Symbol;Acc:HGNC:14632]	2.84564	0.0612044	0.0257983		AMBRA1			ENST00000261180	protein_coding	TRHDE	thyrotropin releasing hormone degrading enzyme [Source:HGNC Symbol;Acc:HGNC:30748]	5.83969	1.50828	0.0206359		CYTH3
ENST00000449193	protein_coding	SKIDA1	SKI/DACH domain containing 1 [Source:HGNC Symbol;Acc:HGNC:32697]	2.86026	1.22878	0.0410573		ITGB1BP2			ENST00000606017	protein_coding	CD24	CD24 molecule [Source:HGNC Symbol;Acc:HGNC:1645]	5.84841	6.72868	0.0131857		CEP57
ENST00000517965	lncRNA	HDAC2-AS2	HDAC2 and HS3ST5 antisense RNA 2 [Source:HGNC Symbol;Acc:HGNC:43590]	2.86219	-0.165512	0.0325957		KIAA0408			ENST00000545128	protein_coding	PCSK5	proprotein convertase subtilisin/kexin type 5 [Source:HGNC Symbol;Acc:HGNC:8747]	5.86203	-2.66099	0.0339385		CHORDC1
ENST00000474541	nonsense_mediated_decay	ZNF670-ZNF695	ZNF670-ZNF695 readthrough (NMD candidate) [Source:HGNC Symbol;Acc:HGNC:49200]	2.86463	-0.993354	0.0229194		HHIP			ENST00000614712	protein_coding	DPYSL5	dihydropyrimidinase like 5 [Source:HGNC Symbol;Acc:HGNC:20637]	5.87052	-0.944364	0.044198		PANX2
ENST00000381760	retained_intron	UCHL1	ubiquitin C-terminal hydrolase L1 [Source:HGNC Symbol;Acc:HGNC:12513]	2.86566	3.0315	0.0434241		EXOC6B			ENST00000397620	protein_coding	MEIS2	Meis homeobox 2 [Source:HGNC Symbol;Acc:HGNC:7001]	5.87184	-0.00892582	0.0177805		DPF1
ENST00000492918	protein_coding	RBP1	retinol binding protein 1 [Source:HGNC Symbol;Acc:HGNC:9919]	2.86898	-1.23408	0.0325243		FBXL7			ENST00000506749	protein_coding	UNC5C	unc-5 netrin receptor C [Source:HGNC Symbol;Acc:HGNC:12569]	5.93203	-0.288126	0.0313339		CILP
ENST00000296521	protein_coding	HPGD	15-hydroxyprostaglandin dehydrogenase [Source:HGNC Symbol;Acc:HGNC:5154]	2.88377	-0.961731	0.0383397		EFCAB2			ENST00000552631	protein_coding	AKT3	AKT serine/threonine kinase 3 [Source:HGNC Symbol;Acc:HGNC:393]	5.93537	-1.56076	0.0379076		MAP1LC3C
ENST00000263388	protein_coding	NOTCH3	notch receptor 3 [Source:HGNC Symbol;Acc:HGNC:7883]	2.88804	3.16661	0.0381893		TTC31			ENST00000366810	protein_coding	MIXL1	Mix paired-like homeobox [Source:HGNC Symbol;Acc:HGNC:13363]	5.96654	-0.641865	0.0228238		RIC8B
ENST00000350026	protein_coding	ARID1B	AT-rich interaction domain 1B [Source:HGNC Symbol;Acc:HGNC:18040]	2.89547	1.72266	0.00104898		BCRP3			ENST00000446558	protein_coding	RPL37A	ribosomal protein L37a [Source:HGNC Symbol;Acc:HGNC:10348]	5.97205	-2.59949	0.0445676		HVCN1
ENST00000559989	processed_transcript	CSPG4P12	chondroitin sulfate proteoglycan 4 pseudogene 12 [Source:HGNC Symbol;Acc:HGNC:48362]	2.89846	-1.12382	0.041245		RAG1			ENST00000626030	protein_coding	EDNRB	endothelin receptor type B [Source:HGNC Symbol;Acc:HGNC:3180]	5.98749	0.617052	0.0473705		PBX1
ENST00000421577	protein_coding	HTATIP2	HIV-1 Tat interactive protein 2 [Source:HGNC Symbol;Acc:HGNC:16637]	2.90315	1.61636	0.0118404		EDIL3			ENST00000358160	protein_coding	GRAMD1C	GRAM domain containing 1C [Source:HGNC Symbol;Acc:HGNC:25252]	5.99717	0.1218	0.00526864		FAM217B
ENST00000615527	protein_coding	PPP1R18	protein phosphatase 1 regulatory subunit 18 [Source:HGNC Symbol;Acc:HGNC:29413]	2.90967	2.61706	0.0121241		TMEM254-AS1			ENST00000513238	protein_coding	PARM1	prostate androgen-regulated mucin-like protein 1 [Source:HGNC Symbol;Acc:HGNC:24536]	6.00361	-1.00925	0.0193946		SP9
ENST00000530595	lncRNA		novel transcript, sense overlapping CLP1	2.92996	-1.16328	0.0369536		ADAMTS20			ENST00000615435	protein_coding	KCNN1	potassium calcium-activated channel subfamily N member 1 [Source:HGNC Symbol;Acc:HGNC:6290]	6.01683	-1.66096	0.0173608		TCF12
ENST00000329198	protein_coding	NKX2-5	NK2 homeobox 5 [Source:HGNC Symbol;Acc:HGNC:2488]	2.93017	0.750156	0.0214817		CERS4			ENST00000306799	protein_coding	RNF150	ring finger protein 150 [Source:HGNC Symbol;Acc:HGNC:23138]	6.02772	0.61995	0.00500526		SMIM14
ENST00000459780	protein_coding	ADAMTS9	ADAM metallopeptidase with thrombospondin type 1 motif 9 [Source:HGNC Symbol;Acc:HGNC:13202]	2.97552	-0.291196	0.0234202		IL12RB2			ENST00000393955	protein_coding	PC	pyruvate carboxylase [Source:HGNC Symbol;Acc:HGNC:8636]	6.03959	0.242645	0.0380267		TUBD1
ENST00000336708	protein_coding	TRIM16	tripartite motif containing 16 [Source:HGNC Symbol;Acc:HGNC:17241]	2.97554	4.01259	0.0479472		TSPAN13			ENST00000395157	protein_coding	MAPK10	mitogen-activated protein kinase 10 [Source:HGNC Symbol;Acc:HGNC:6872]	6.03997	-0.986537	0.0365629		ZDHHC16
ENST00000589203	processed_transcript	ZNF519	zinc finger protein 519 [Source:HGNC Symbol;Acc:HGNC:30574]	2.99138	1.37675	0.0261284		KCNE4			ENST00000613414	protein_coding	SALL2	spalt like transcription factor 2 [Source:HGNC Symbol;Acc:HGNC:10526]	6.04414	-1.11762	0.0366788		CARD10
ENST00000260061	protein_coding	LRRC32	leucine rich repeat containing 32 [Source:HGNC Symbol;Acc:HGNC:4161]	2.99745	1.20873	0.044656		SLC29A4			ENST00000515480	protein_coding	AADAT	aminoadipate aminotransferase [Source:HGNC Symbol;Acc:HGNC:17929]	6.04634	-2.5404	0.0234327		PIK3R1
ENST00000601011	protein_coding	NOTCH3	notch receptor 3 [Source:HGNC Symbol;Acc:HGNC:7883]	3.00414	2.23396	0.0111954		GUCY1B1			ENST00000529757	protein_coding	PACS1	phosphofurin acidic cluster sorting protein 1 [Source:HGNC Symbol;Acc:HGNC:30032]	6.07456	-2.51864	0.03006		ZNF268
ENST00000534778	nonsense_mediated_decay	B4GALNT4	beta-1,4-N-acetyl-galactosaminyltransferase 4 [Source:HGNC Symbol;Acc:HGNC:26315]	3.00425	0.00504533	0.027055		ASB9			ENST00000504360	protein_coding	BEND4	BEN domain containing 4 [Source:HGNC Symbol;Acc:HGNC:23815]	6.08581	-0.938582	0.00829178		DNAJC3
ENST00000338728	protein_coding	DCBLD1	discoidin, CUB and LCCL domain containing 1 [Source:HGNC Symbol;Acc:HGNC:21479]	3.0102	3.62803	0.0382853		ZNF667-AS1			ENST00000371079	protein_coding	ROR1	receptor tyrosine kinase like orphan receptor 1 [Source:HGNC Symbol;Acc:HGNC:10256]	6.08908	1.08212	0.0430945		NCOA4
ENST00000489525	nonsense_mediated_decay	MDK	midkine [Source:HGNC Symbol;Acc:HGNC:6972]	3.01153	2.00957	0.0265472		B3GALT1			ENST00000342032	protein_coding	PPP1R17	protein phosphatase 1 regulatory subunit 17 [Source:HGNC Symbol;Acc:HGNC:16973]	6.09721	0.23078	0.0149258		CDK20
ENST00000548363	retained_intron	TUBA1A	tubulin alpha 1a [Source:HGNC Symbol;Acc:HGNC:20766]	3.02435	0.351622	0.0273758		PARD6A			ENST00000345080	protein_coding	LIN28B	lin-28 homolog B [Source:HGNC Symbol;Acc:HGNC:32207]	6.09749	5.22172	0.0071834		MDFI
ENST00000598979	nonsense_mediated_decay	BCL2L12	BCL2 like 12 [Source:HGNC Symbol;Acc:HGNC:13787]	3.02928	-0.148741	0.0142954		GALNT5			ENST00000508442	protein_coding	CEP120	centrosomal protein 120 [Source:HGNC Symbol;Acc:HGNC:26690]	6.10211	-0.303105	0.039012		NOL8
ENST00000395384	protein_coding	QPRT	quinolinate phosphoribosyltransferase [Source:HGNC Symbol;Acc:HGNC:9755]	3.03662	6.82037	0.00326014		ARMCX4			ENST00000374619	protein_coding	HTR1D	5-hydroxytryptamine receptor 1D [Source:HGNC Symbol;Acc:HGNC:5289]	6.10731	1.67858	0.0265591		DNMT3B
ENST00000568985	protein_coding	COQ7	coenzyme Q7, hydroxylase [Source:HGNC Symbol;Acc:HGNC:2244]	3.04875	0.0506537	0.0473387		DST			ENST00000621197	protein_coding	GOLGA6L10	golgin A6 family like 10 [Source:HGNC Symbol;Acc:HGNC:37228]	6.11756	-0.173924	0.033921		TP53I11
ENST00000380605	protein_coding	CPXM1	carboxypeptidase X, M14 family member 1 [Source:HGNC Symbol;Acc:HGNC:15771]	3.06228	3.83177	0.0356142		CLMN			ENST00000512127	protein_coding	PALLD	palladin, cytoskeletal associated protein [Source:HGNC Symbol;Acc:HGNC:17068]	6.12813	-0.0210649	0.00353038		SESN3
ENST00000404816	protein_coding	LTBP1	latent transforming growth factor beta binding protein 1 [Source:HGNC Symbol;Acc:HGNC:6714]	3.06375	4.372	0.0048215		IFRD1			ENST00000274473	protein_coding	MEGF10	multiple EGF like domains 10 [Source:HGNC Symbol;Acc:HGNC:29634]	6.1506	-0.308069	0.00391473		TSC1
ENST00000483943	protein_coding	RBP1	retinol binding protein 1 [Source:HGNC Symbol;Acc:HGNC:9919]	3.07004	-0.0463757	0.0264237		MAP4K1			ENST00000252825	protein_coding	HRC	histidine rich calcium binding protein [Source:HGNC Symbol;Acc:HGNC:5178]	6.15495	0.885323	0.0155397		DDX19A
ENST00000587627	protein_coding	PLEKHH3	pleckstrin homology, MyTH4 and FERM domain containing H3 [Source:HGNC Symbol;Acc:HGNC:26105]	3.07051	-0.535193	0.027112		KYAT1			ENST00000452445	protein_coding	NELL2	neural EGFL like 2 [Source:HGNC Symbol;Acc:HGNC:7751]	6.15608	3.09059	0.0273916		MARK3
ENST00000407981	protein_coding	MTARC1	mitochondrial amidoxime reducing component 1 [Source:HGNC Symbol;Acc:HGNC:26189]	3.07219	1.95746	0.0328705		ST7			ENST00000376554	protein_coding	STK24	serine/threonine kinase 24 [Source:HGNC Symbol;Acc:HGNC:11403]	6.16149	-2.46281	0.0212027		ZNF630
ENST00000358792	protein_coding	GTPBP3	GTP binding protein 3, mitochondrial [Source:HGNC Symbol;Acc:HGNC:14880]	3.08133	-0.373844	0.0455928		MLLT11			ENST00000406757	protein_coding	GPC3	glypican 3 [Source:HGNC Symbol;Acc:HGNC:4451]	6.1925	-0.67756	0.0331332		FAM131B
ENST00000560975	retained_intron	TPM1	tropomyosin 1 [Source:HGNC Symbol;Acc:HGNC:12010]	3.11514	2.05463	0.0186818		THUMPD3-AS1			ENST00000358763	protein_coding	SYN3	synapsin III [Source:HGNC Symbol;Acc:HGNC:11496]	6.19799	-0.890575	0.0449022		CA4
ENST00000424352	protein_coding	MEIS2	Meis homeobox 2 [Source:HGNC Symbol;Acc:HGNC:7001]	3.12381	3.64457	0.00433501		HBE1			ENST00000319234	protein_coding	SHISA3	shisa family member 3 [Source:HGNC Symbol;Acc:HGNC:25159]	6.20779	2.46596	0.00343282		CEP112
ENST00000075120	protein_coding	SLC2A3	solute carrier family 2 member 3 [Source:HGNC Symbol;Acc:HGNC:11007]	3.12712	4.32481	0.0208251		TSPY26P			ENST00000525322	protein_coding	NAV2	neuron navigator 2 [Source:HGNC Symbol;Acc:HGNC:15997]	6.22734	-0.205485	0.0138349		ADAMTS13
ENST00000371732	protein_coding	CARD9	caspase recruitment domain family member 9 [Source:HGNC Symbol;Acc:HGNC:16391]	3.13111	0.761349	0.0391994		PURG			ENST00000267836	protein_coding	MYEF2	myelin expression factor 2 [Source:HGNC Symbol;Acc:HGNC:17940]	6.23049	1.67926	0.0462589		PTCH1
ENST00000229829	protein_coding	HLA-DOA	major histocompatibility complex, class II, DO alpha [Source:HGNC Symbol;Acc:HGNC:4936]	3.13938	0.562041	0.00312637		NR2F1-AS1			ENST00000613501	protein_coding	COL26A1	collagen type XXVI alpha 1 chain [Source:HGNC Symbol;Acc:HGNC:18038]	6.2313	-0.0720758	0.00447077		OSBPL6
ENST00000372661	protein_coding	TCEAL9	transcription elongation factor A like 9 [Source:HGNC Symbol;Acc:HGNC:30084]	3.14144	3.75627	0.0183384		SSTR2			ENST00000519699	protein_coding	PPP1R3B	protein phosphatase 1 regulatory subunit 3B [Source:HGNC Symbol;Acc:HGNC:14942]	6.2314	0.258781	0.00604238		CCDC18
ENST00000371121	protein_coding	SMARCA1	SWI/SNF related, matrix associated, actin dependent regulator of chromatin, subfamily a, member 1 [Source:HGNC Symbol;Acc:HGNC:11097]	3.14979	2.65501	0.00233551		FBN2			ENST00000388825	protein_coding	GPX3	glutathione peroxidase 3 [Source:HGNC Symbol;Acc:HGNC:4555]	6.23692	3.79946	0.0331496		TOMM40
ENST00000332272	protein_coding	CHST6	carbohydrate sulfotransferase 6 [Source:HGNC Symbol;Acc:HGNC:6938]	3.15236	0.384619	0.013148		NRCAM			ENST00000613457	protein_coding	PARD3B	par-3 family cell polarity regulator beta [Source:HGNC Symbol;Acc:HGNC:14446]	6.24325	-0.586688	0.0297399		DDX39B
ENST00000371655	protein_coding	RAB3B	RAB3B, member RAS oncogene family [Source:HGNC Symbol;Acc:HGNC:9778]	3.15252	4.13697	0.0383334		PDLIM4			ENST00000422987	protein_coding	LRRN3	leucine rich repeat neuronal 3 [Source:HGNC Symbol;Acc:HGNC:17200]	6.28008	0.81025	0.0462249		LXN
ENST00000242059	protein_coding	SCRN1	secernin 1 [Source:HGNC Symbol;Acc:HGNC:22192]	3.15516	6.26571	0.0268777		NFATC1			ENST00000263979	protein_coding	MAN1C1	mannosidase alpha class 1C member 1 [Source:HGNC Symbol;Acc:HGNC:19080]	6.29669	0.0750104	0.0362809		MTF2
ENST00000445604	lncRNA	LERFS	lncRNA negative regulator of fibroblast-like synoviocyte migration, SYNCRIP interacting [Source:HGNC Symbol;Acc:HGNC:51182]	3.16365	-0.0142105	0.0366974		ATAD3A			ENST00000548478	protein_coding	DTX3	deltex E3 ubiquitin ligase 3 [Source:HGNC Symbol;Acc:HGNC:24457]	6.29975	-2.37151	0.032006		EDARADD
ENST00000322734	protein_coding	ZNF660	zinc finger protein 660 [Source:HGNC Symbol;Acc:HGNC:26720]	3.18196	2.27389	0.00648592		RTKN2			ENST00000288398	protein_coding	TPM1	tropomyosin 1 [Source:HGNC Symbol;Acc:HGNC:12010]	6.30363	1.92609	0.0405465		NR4A1
ENST00000395997	protein_coding	SALL4	spalt like transcription factor 4 [Source:HGNC Symbol;Acc:HGNC:15924]	3.18552	0.931095	0.00980043		PLEKHB1			ENST00000490467	protein_coding	PPP2R3A	protein phosphatase 2 regulatory subunit B''alpha [Source:HGNC Symbol;Acc:HGNC:9307]	6.30968	-2.36112	0.021603		CNTN6
ENST00000393880	protein_coding	NKIRAS2	NFKB inhibitor interacting Ras like 2 [Source:HGNC Symbol;Acc:HGNC:17898]	3.2067	-0.0138154	0.0427455		ZNF280A			ENST00000504119	protein_coding	TUNAR	TCL1 upstream neural differentiation-associated RNA [Source:HGNC Symbol;Acc:HGNC:44088]	6.31363	-0.0567676	0.0395567		ENOX2
ENST00000282869	protein_coding	ZNF117	zinc finger protein 117 [Source:HGNC Symbol;Acc:HGNC:12897]	3.22197	-0.175765	0.036468		SLC6A15			ENST00000401478	protein_coding	DPYSL5	dihydropyrimidinase like 5 [Source:HGNC Symbol;Acc:HGNC:20637]	6.32365	1.21521	0.029665		PPP4C
ENST00000331462	protein_coding	HOXD1	homeobox D1 [Source:HGNC Symbol;Acc:HGNC:5132]	3.23109	1.53559	0.00150722		HERC2P3			ENST00000432245	protein_coding	STRA6	signaling receptor and transporter of retinol STRA6 [Source:HGNC Symbol;Acc:HGNC:30650]	6.32734	1.62797	0.00903949		ZNF668
ENST00000484663	protein_coding	MAPK3	mitogen-activated protein kinase 3 [Source:HGNC Symbol;Acc:HGNC:6877]	3.2345	-0.796705	0.0291776		ZC3H12B			ENST00000437296	protein_coding	ECT2	epithelial cell transforming 2 [Source:HGNC Symbol;Acc:HGNC:3155]	6.33071	-0.515443	0.0214168		ZIK1
ENST00000217086	protein_coding	SALL4	spalt like transcription factor 4 [Source:HGNC Symbol;Acc:HGNC:15924]	3.25423	3.96698	0.00346294		DMRT2			ENST00000369208	protein_coding	SIM1	SIM bHLH transcription factor 1 [Source:HGNC Symbol;Acc:HGNC:10882]	6.33335	3.7038	0.00045413		ESRRA
ENST00000430508	protein_coding	GJA5	gap junction protein alpha 5 [Source:HGNC Symbol;Acc:HGNC:4279]	3.25464	-0.286212	0.0248052		MT1F			ENST00000261368	protein_coding	SNCAIP	synuclein alpha interacting protein [Source:HGNC Symbol;Acc:HGNC:11139]	6.36347	1.45603	0.033009		PXK
ENST00000524546	processed_transcript	FNTA	farnesyltransferase, CAAX box, alpha [Source:HGNC Symbol;Acc:HGNC:3782]	3.27037	-1.62146	0.0356285		NID2			ENST00000379742	protein_coding	POSTN	periostin [Source:HGNC Symbol;Acc:HGNC:16953]	6.36432	-0.509222	0.0363192		MORF4L1
ENST00000466264	protein_coding	ZNF639	zinc finger protein 639 [Source:HGNC Symbol;Acc:HGNC:30950]	3.27182	-0.0417726	0.0349267		CALB1			ENST00000248070	protein_coding	EPS15L1	epidermal growth factor receptor pathway substrate 15 like 1 [Source:HGNC Symbol;Acc:HGNC:24634]	6.36824	-1.532	0.0263665		ACACB
ENST00000265394	protein_coding	CPVL	carboxypeptidase vitellogenic like [Source:HGNC Symbol;Acc:HGNC:14399]	3.30434	2.80272	0.0324208		ZSCAN2			ENST00000487848	protein_coding	GATA2	GATA binding protein 2 [Source:HGNC Symbol;Acc:HGNC:4171]	6.39513	-0.213143	0.00281845		GPRASP1
ENST00000437275	nonsense_mediated_decay	ZNF74	zinc finger protein 74 [Source:HGNC Symbol;Acc:HGNC:13144]	3.30451	1.37057	0.045122		FAM184A			ENST00000490063	protein_coding	PCBP4	poly(rC) binding protein 4 [Source:HGNC Symbol;Acc:HGNC:8652]	6.39573	-2.29307	0.0294855		EPN2
ENST00000524849	nonsense_mediated_decay	RCE1	Ras converting CAAX endopeptidase 1 [Source:HGNC Symbol;Acc:HGNC:13721]	3.3051	0.166249	0.0480261		ACTN3			ENST00000372110	protein_coding	MUTYH	mutY DNA glycosylase [Source:HGNC Symbol;Acc:HGNC:7527]	6.41874	-0.453091	0.0320177		MTARC2
ENST00000294964	protein_coding	PKDCC	protein kinase domain containing, cytoplasmic [Source:HGNC Symbol;Acc:HGNC:25123]	3.30804	2.91338	0.0165162		CYP4V2			ENST00000274721	protein_coding	GFRA3	GDNF family receptor alpha 3 [Source:HGNC Symbol;Acc:HGNC:4245]	6.41935	0.945882	0.0359611		DACH2
ENST00000372101	protein_coding	KCNE5	potassium voltage-gated channel subfamily E regulatory subunit 5 [Source:HGNC Symbol;Acc:HGNC:6241]	3.31532	-0.437695	0.0494234		FNIP1			ENST00000399126	protein_coding	COL25A1	collagen type XXV alpha 1 chain [Source:HGNC Symbol;Acc:HGNC:18603]	6.4211	0.796132	0.00732889		ARMCX2
ENST00000509399	lncRNA		novel transcript	3.32531	2.87746	0.0400402		SPIN2A			ENST00000426088	protein_coding	PRUNE2	prune homolog 2 with BCH domain [Source:HGNC Symbol;Acc:HGNC:25209]	6.42451	-0.456186	0.0170897		NFKBID
ENST00000305124	protein_coding	GAP43	growth associated protein 43 [Source:HGNC Symbol;Acc:HGNC:4140]	3.32977	3.878	0.00878338		FMO5			ENST00000368680	protein_coding	NPR1	natriuretic peptide receptor 1 [Source:HGNC Symbol;Acc:HGNC:7943]	6.42614	2.99909	0.0350591		ZNF726
ENST00000562459	lncRNA		novel transcript, overlapping to GPR20	3.3569	-0.192415	0.00353412		COL2A1			ENST00000628202	protein_coding	DNMT3L	DNA methyltransferase 3 like [Source:HGNC Symbol;Acc:HGNC:2980]	6.45109	-0.0871649	0.0387666		ZNF839
ENST00000489733	processed_transcript	DLG3	discs large MAGUK scaffold protein 3 [Source:HGNC Symbol;Acc:HGNC:2902]	3.36023	-1.1875	0.044084		YBX2			ENST00000530393	protein_coding	ZNF202	zinc finger protein 202 [Source:HGNC Symbol;Acc:HGNC:12994]	6.45144	-2.13514	0.0430404		GLT1D1
ENST00000443631	lncRNA		novel transcript	3.36514	-0.419548	0.035646		FNDC5			ENST00000234961	protein_coding	OPRD1	opioid receptor delta 1 [Source:HGNC Symbol;Acc:HGNC:8153]	6.45387	1.17567	0.0204768		PROKR1
ENST00000405240	protein_coding	RTN4	reticulon 4 [Source:HGNC Symbol;Acc:HGNC:14085]	3.38181	3.09829	0.0476974		HADHB			ENST00000338859	protein_coding	SMTNL2	smoothelin like 2 [Source:HGNC Symbol;Acc:HGNC:24764]	6.48407	0.165005	0.00337368		SLC6A2
ENST00000524717	protein_coding	MAML2	mastermind like transcriptional coactivator 2 [Source:HGNC Symbol;Acc:HGNC:16259]	3.38723	2.55575	0.0261798		PIFO			ENST00000321037	protein_coding	ENPP4	ectonucleotide pyrophosphatase/phosphodiesterase 4 [Source:HGNC Symbol;Acc:HGNC:3359]	6.50495	1.68691	0.00719831		SC5D
ENST00000399728	protein_coding	STMN1	stathmin 1 [Source:HGNC Symbol;Acc:HGNC:6510]	3.39794	1.38491	0.0458695		GCNT1			ENST00000585682	protein_coding	GASK1B	golgi associated kinase 1B [Source:HGNC Symbol;Acc:HGNC:25312]	6.5068	2.50297	0.0422242		ATP2C1
ENST00000560702	retained_intron	MEIS2	Meis homeobox 2 [Source:HGNC Symbol;Acc:HGNC:7001]	3.42848	0.619359	0.0337144		USP44			ENST00000296932	protein_coding	ADGRG6	adhesion G protein-coupled receptor G6 [Source:HGNC Symbol;Acc:HGNC:13841]	6.5081	3.32895	0.0310726		MVB12A
ENST00000379053	lncRNA	LINC00654	long intergenic non-protein coding RNA 654 [Source:HGNC Symbol;Acc:HGNC:27154]	3.43048	1.55251	0.0101733		ATP1B2			ENST00000326828	protein_coding	CHRNA3	cholinergic receptor nicotinic alpha 3 subunit [Source:HGNC Symbol;Acc:HGNC:1957]	6.50825	0.188788	0.041332		PKN2
ENST00000623535	protein_coding	CDKL5	cyclin dependent kinase like 5 [Source:HGNC Symbol;Acc:HGNC:11411]	3.43774	1.35562	0.0297692		ZNF568			ENST00000621424	protein_coding		proline dehydrogenase 1, mitochondrial [Source:NCBI gene;Acc:102724788]	6.51224	1.67391	0.01029		KLKB1
ENST00000550536	protein_coding	RAB3IP	RAB3A interacting protein [Source:HGNC Symbol;Acc:HGNC:16508]	3.4488	-0.407845	0.0359076		KHDC1			ENST00000375159	protein_coding	WNK3	WNK lysine deficient protein kinase 3 [Source:HGNC Symbol;Acc:HGNC:14543]	6.52082	-0.39673	0.00888458		DMD
ENST00000303375	protein_coding	MRC2	mannose receptor C type 2 [Source:HGNC Symbol;Acc:HGNC:16875]	3.45061	4.95091	0.0475063		RNFT1			ENST00000328299	protein_coding	ST6GALNAC3	ST6 N-acetylgalactosaminide alpha-2,6-sialyltransferase 3 [Source:HGNC Symbol;Acc:HGNC:19343]	6.54911	1.75853	0.046803		EWSR1
ENST00000374429	protein_coding	CXCL12	C-X-C motif chemokine ligand 12 [Source:HGNC Symbol;Acc:HGNC:10672]	3.45241	2.12266	0.0440011		MAP6			ENST00000397968	protein_coding	CDH7	cadherin 7 [Source:HGNC Symbol;Acc:HGNC:1766]	6.57775	1.83052	0.0378654		KHDC1
ENST00000307998	protein_coding	EFEMP2	EGF containing fibulin extracellular matrix protein 2 [Source:HGNC Symbol;Acc:HGNC:3219]	3.47834	1.88008	0.037563		LZTS1			ENST00000534366	protein_coding	MROH1	maestro heat like repeat family member 1 [Source:HGNC Symbol;Acc:HGNC:26958]	6.5814	-0.386384	0.00197123		MLST8
ENST00000560634	unprocessed_pseudogene	CSPG4P11	chondroitin sulfate proteoglycan 4 pseudogene 11 [Source:HGNC Symbol;Acc:HGNC:48363]	3.51194	0.381977	0.027858		STRA6			ENST00000373631	protein_coding	CRB2	crumbs cell polarity complex component 2 [Source:HGNC Symbol;Acc:HGNC:18688]	6.62067	1.14056	0.0390509		POLL
ENST00000379145	protein_coding	PCYT1B	phosphate cytidylyltransferase 1, choline, beta [Source:HGNC Symbol;Acc:HGNC:8755]	3.51669	1.92877	0.0409507		ESRG			ENST00000455401	protein_coding	TAGLN3	transgelin 3 [Source:HGNC Symbol;Acc:HGNC:29868]	6.63178	0.66027	0.00839669		ORC4
ENST00000336775	protein_coding	BVES	blood vessel epicardial substance [Source:HGNC Symbol;Acc:HGNC:1152]	3.51831	-0.58057	0.0389967		MIB2			ENST00000515780	protein_coding	TMEM150C	transmembrane protein 150C [Source:HGNC Symbol;Acc:HGNC:37263]	6.65698	2.45827	0.00361806		ROBO2
ENST00000302995	protein_coding	ZBTB46	zinc finger and BTB domain containing 46 [Source:HGNC Symbol;Acc:HGNC:16094]	3.51879	1.9174	0.0178308		ALPL			ENST00000507602	protein_coding	XYLT2	xylosyltransferase 2 [Source:HGNC Symbol;Acc:HGNC:15517]	6.65829	-0.572182	0.00406808		GASK1A
ENST00000264463	protein_coding	CDH10	cadherin 10 [Source:HGNC Symbol;Acc:HGNC:1749]	3.5227	2.86923	0.00575619		GABRA2			ENST00000409192	protein_coding	FAM221A	family with sequence similarity 221 member A [Source:HGNC Symbol;Acc:HGNC:27977]	6.67283	-0.161708	0.00709323		METTL9
ENST00000536502	retained_intron	ARL6IP4	ADP ribosylation factor like GTPase 6 interacting protein 4 [Source:HGNC Symbol;Acc:HGNC:18076]	3.52625	0.607139	0.0114088		KIF9			ENST00000373471	protein_coding	FNDC5	fibronectin type III domain containing 5 [Source:HGNC Symbol;Acc:HGNC:20240]	6.67489	3.01518	0.0170642		MCTP1
ENST00000416123	protein_coding	COL12A1	collagen type XII alpha 1 chain [Source:HGNC Symbol;Acc:HGNC:2188]	3.54898	-0.934154	0.0106324		FGF11			ENST00000313341	protein_coding	NEUROG2	neurogenin 2 [Source:HGNC Symbol;Acc:HGNC:13805]	6.6861	1.16341	0.037682		OLFM2
ENST00000514343	processed_transcript	PTGER4	prostaglandin E receptor 4 [Source:HGNC Symbol;Acc:HGNC:9596]	3.55307	-0.267975	0.045219		TMEFF1			ENST00000235307	protein_coding	C1orf21	chromosome 1 open reading frame 21 [Source:HGNC Symbol;Acc:HGNC:15494]	6.69266	3.34386	0.0127816		NAA60
ENST00000628380	protein_coding	TRRAP	transformation/transcription domain associated protein [Source:HGNC Symbol;Acc:HGNC:12347]	3.55384	2.99422	0.0468115		FAM228B			ENST00000591844	protein_coding	ZFP28	ZFP28 zinc finger protein [Source:HGNC Symbol;Acc:HGNC:17801]	6.69941	-0.42427	0.0268996		CRABP1
ENST00000412788	lncRNA	H19	H19 imprinted maternally expressed transcript [Source:HGNC Symbol;Acc:HGNC:4713]	3.56084	2.89864	0.00210639		ZFYVE19			ENST00000287538	protein_coding	ZIC3	Zic family member 3 [Source:HGNC Symbol;Acc:HGNC:12874]	6.71333	2.61751	0.0289276		MECOM
ENST00000520631	retained_intron	GINS4	GINS complex subunit 4 [Source:HGNC Symbol;Acc:HGNC:28226]	3.57408	-0.173841	0.022132		GNAL			ENST00000514738	protein_coding	CDH6	cadherin 6 [Source:HGNC Symbol;Acc:HGNC:1765]	6.71746	2.92103	0.0497452		GDNF
ENST00000625883	lncRNA	LINC00632	long intergenic non-protein coding RNA 632 [Source:HGNC Symbol;Acc:HGNC:27865]	3.57612	1.08812	0.0147051		KIF17			ENST00000265077	protein_coding	VCAN	versican [Source:HGNC Symbol;Acc:HGNC:2464]	6.71894	5.45467	0.0275634		AKR1C2
ENST00000473097	retained_intron	MXRA8	matrix remodeling associated 8 [Source:HGNC Symbol;Acc:HGNC:7542]	3.60283	0.12126	0.0415193		ZFP28			ENST00000373298	protein_coding	ITM2A	integral membrane protein 2A [Source:HGNC Symbol;Acc:HGNC:6173]	6.72321	1.58638	0.00233314		RYR2
ENST00000617117	lncRNA		novel transcript	3.62071	1.55471	0.0195394		GCA			ENST00000273432	protein_coding	MED12L	mediator complex subunit 12L [Source:HGNC Symbol;Acc:HGNC:16050]	6.73687	0.450243	0.00944143		AMOT
ENST00000445648	protein_coding	MXRA8	matrix remodeling associated 8 [Source:HGNC Symbol;Acc:HGNC:7542]	3.6243	0.363099	0.0212768		MAGED4			ENST00000325404	protein_coding	SOX2	SRY-box transcription factor 2 [Source:HGNC Symbol;Acc:HGNC:11195]	6.74361	3.4548	0.00378108		METTL23
ENST00000496526	retained_intron	TTLL3	tubulin tyrosine ligase like 3 [Source:HGNC Symbol;Acc:HGNC:24483]	3.62705	-0.617996	0.039453		NBAT1			ENST00000336749	protein_coding	MOXD1	monooxygenase DBH like 1 [Source:HGNC Symbol;Acc:HGNC:21063]	6.76317	-0.318661	0.0447169		SMN2
ENST00000286063	protein_coding	PDE11A	phosphodiesterase 11A [Source:HGNC Symbol;Acc:HGNC:8773]	3.63803	2.33826	0.00929364		HOXB5			ENST00000370859	protein_coding	SLC44A5	solute carrier family 44 member 5 [Source:HGNC Symbol;Acc:HGNC:28524]	6.77534	1.29083	0.0176023		WDR86
ENST00000498707	protein_coding	ADAMTS9	ADAM metallopeptidase with thrombospondin type 1 motif 9 [Source:HGNC Symbol;Acc:HGNC:13202]	3.64303	5.67762	0.0237898		ZNF730			ENST00000323011	protein_coding	CDH7	cadherin 7 [Source:HGNC Symbol;Acc:HGNC:1766]	6.78312	1.34749	0.0216322		ORAI2
ENST00000397332	protein_coding	MYCL	MYCL proto-oncogene, bHLH transcription factor [Source:HGNC Symbol;Acc:HGNC:7555]	3.65187	0.936271	0.00462688		ANKRD7			ENST00000472383	protein_coding	GFM1	G elongation factor mitochondrial 1 [Source:HGNC Symbol;Acc:HGNC:13780]	6.80514	-1.89979	0.0298928		SCARF2
ENST00000252032	protein_coding	C20orf194	chromosome 20 open reading frame 194 [Source:HGNC Symbol;Acc:HGNC:17721]	3.66005	2.58936	0.0282481		RBP7			ENST00000616409	protein_coding	MYEF2	myelin expression factor 2 [Source:HGNC Symbol;Acc:HGNC:17940]	6.82516	0.371726	0.00804766		MAP7
ENST00000481849	retained_intron	HLA-B	major histocompatibility complex, class I, B [Source:HGNC Symbol;Acc:HGNC:4932]	3.66256	2.50573	0.0109521		SYT11			ENST00000541682	protein_coding	HES7	hes family bHLH transcription factor 7 [Source:HGNC Symbol;Acc:HGNC:15977]	6.82867	-0.303229	0.0374742		HHAT
ENST00000397166	protein_coding	DDHD2	DDHD domain containing 2 [Source:HGNC Symbol;Acc:HGNC:29106]	3.66879	1.97766	0.0263459		CP			ENST00000234142	protein_coding	GREB1	growth regulating estrogen receptor binding 1 [Source:HGNC Symbol;Acc:HGNC:24885]	6.83715	2.21093	0.0385303		SPIRE1
ENST00000366784	protein_coding	ITPKB	inositol-trisphosphate 3-kinase B [Source:HGNC Symbol;Acc:HGNC:6179]	3.6691	-0.00435046	0.0291201		LRRTM3			ENST00000494014	protein_coding	EPHA3	EPH receptor A3 [Source:HGNC Symbol;Acc:HGNC:3387]	6.85027	1.97075	0.0192941		PFKFB3
ENST00000563172	lncRNA	LINC02582	long intergenic non-protein coding RNA 2582 [Source:HGNC Symbol;Acc:HGNC:53792]	3.67463	3.52213	0.018964		FGF13			ENST00000260950	protein_coding	MSTN	myostatin [Source:HGNC Symbol;Acc:HGNC:4223]	6.85083	-1.95935	0.0430525		SEC23A
ENST00000377184	protein_coding	MPP2	membrane palmitoylated protein 2 [Source:HGNC Symbol;Acc:HGNC:7220]	3.68255	0.842715	0.0232945		B4GALNT2			ENST00000618487	protein_coding	ZNF615	zinc finger protein 615 [Source:HGNC Symbol;Acc:HGNC:24740]	6.88121	-1.92579	0.0220745		CHN1
ENST00000522911	protein_coding	SDC2	syndecan 2 [Source:HGNC Symbol;Acc:HGNC:10659]	3.68591	1.42627	0.00788974		VCAN			ENST00000295989	protein_coding	CAND2	cullin associated and neddylation dissociated 2 (putative) [Source:HGNC Symbol;Acc:HGNC:30689]	6.88618	-1.92594	0.0138605		HLA-DRB1
ENST00000330232	protein_coding	ADA2	adenosine deaminase 2 [Source:HGNC Symbol;Acc:HGNC:1839]	3.68952	1.80221	0.0400666		NR2F2-AS1			ENST00000332728	protein_coding	LYSMD4	LysM domain containing 4 [Source:HGNC Symbol;Acc:HGNC:26571]	6.9054	-1.90681	0.0153707		ABCD2
ENST00000483530	protein_coding	RAB3IP	RAB3A interacting protein [Source:HGNC Symbol;Acc:HGNC:16508]	3.69302	0.122488	0.0434713		F2RL1			ENST00000542398	protein_coding	DLG3	discs large MAGUK scaffold protein 3 [Source:HGNC Symbol;Acc:HGNC:2902]	6.90591	3.43812	0.00224093		IKBKB
ENST00000224356	protein_coding	CYP26A1	cytochrome P450 family 26 subfamily A member 1 [Source:HGNC Symbol;Acc:HGNC:2603]	3.69714	3.85698	0.0479222		GOLGA6L4			ENST00000252456	protein_coding	CNN1	calponin 1 [Source:HGNC Symbol;Acc:HGNC:2155]	6.93619	1.68654	0.00992575		HIPK1
ENST00000532529	nonsense_mediated_decay	CEP126	centrosomal protein 126 [Source:HGNC Symbol;Acc:HGNC:29264]	3.69878	-0.189756	0.0302715		RAB1A			ENST00000543948	protein_coding	CRYM	crystallin mu [Source:HGNC Symbol;Acc:HGNC:2418]	6.9529	-1.87543	0.0176546		HEY2
ENST00000421540	processed_transcript	NFS1	NFS1 cysteine desulfurase [Source:HGNC Symbol;Acc:HGNC:15910]	3.70786	-0.383047	0.0292361		LINC02249			ENST00000418107	protein_coding	HLA-DMB	major histocompatibility complex, class II, DM beta [Source:HGNC Symbol;Acc:HGNC:4935]	6.9731	0.320951	0.0279464		PDZRN3
ENST00000374332	protein_coding	MAN1C1	mannosidase alpha class 1C member 1 [Source:HGNC Symbol;Acc:HGNC:19080]	3.7209	0.274915	0.0153552		ACTA1			ENST00000607873	protein_coding	ARFRP1	ADP ribosylation factor related protein 1 [Source:HGNC Symbol;Acc:HGNC:662]	6.98241	-1.84623	0.0166447		JAM2
ENST00000414190	processed_transcript	GOLGA6L5P	golgin A6 family like 5, pseudogene [Source:HGNC Symbol;Acc:HGNC:30472]	3.73523	0.314976	0.0276831		LAMA1			ENST00000284771	protein_coding	PDLIM3	PDZ and LIM domain 3 [Source:HGNC Symbol;Acc:HGNC:20767]	6.9831	0.582238	0.0208238		MDK
ENST00000564209	protein_coding	POLR3E	RNA polymerase III subunit E [Source:HGNC Symbol;Acc:HGNC:30347]	3.77342	2.43888	0.0306269		AICDA			ENST00000452448	protein_coding	EPHA3	EPH receptor A3 [Source:HGNC Symbol;Acc:HGNC:3387]	6.99192	-1.84771	0.0400417		SEC24D
ENST00000302190	protein_coding	SDC2	syndecan 2 [Source:HGNC Symbol;Acc:HGNC:10659]	3.77539	4.26745	0.00149228		CA14			ENST00000399380	protein_coding	CDH2	cadherin 2 [Source:HGNC Symbol;Acc:HGNC:1759]	6.99613	3.90827	0.00281454		PPA2
ENST00000296218	protein_coding	DNALI1	dynein axonemal light intermediate chain 1 [Source:HGNC Symbol;Acc:HGNC:14353]	3.77672	-1.20291	0.0400891		CTAGE4			ENST00000307428	protein_coding	PARM1	prostate androgen-regulated mucin-like protein 1 [Source:HGNC Symbol;Acc:HGNC:24536]	7.01184	1.95901	0.0394475		TTI1
ENST00000359271	protein_coding	SLC2A10	solute carrier family 2 member 10 [Source:HGNC Symbol;Acc:HGNC:13444]	3.79496	1.3918	0.0257675		KIF5C			ENST00000374884	protein_coding	SPIN4	spindlin family member 4 [Source:HGNC Symbol;Acc:HGNC:27040]	7.01764	0.816692	0.0320684		PALM2AKAP2
ENST00000586887	processed_transcript	CEP76	centrosomal protein 76 [Source:HGNC Symbol;Acc:HGNC:25727]	3.79753	-1.15022	0.0283077		SEMA6B			ENST00000535366	protein_coding	ENO2	enolase 2 [Source:HGNC Symbol;Acc:HGNC:3353]	7.04136	-1.8025	0.0115458		RAB40C
ENST00000599409	lncRNA	LINC01515	long intergenic non-protein coding RNA 1515 [Source:HGNC Symbol;Acc:HGNC:51210]	3.8185	0.111716	0.0375974		PRR15L			ENST00000360631	protein_coding	DCLK1	doublecortin like kinase 1 [Source:HGNC Symbol;Acc:HGNC:2700]	7.0465	1.8104	0.0450241		DUSP8
ENST00000496353	retained_intron	INTS11	integrator complex subunit 11 [Source:HGNC Symbol;Acc:HGNC:26052]	3.82009	0.527452	0.035335		GUCA1A			ENST00000611147	protein_coding	ZNF2	zinc finger protein 2 [Source:HGNC Symbol;Acc:HGNC:12991]	7.07152	-1.77793	0.0203121		FHL1
ENST00000564543	protein_coding		novel protein	3.83606	0.342861	0.0027605		LINC01721			ENST00000540349	protein_coding	ANKRD49	ankyrin repeat domain 49 [Source:HGNC Symbol;Acc:HGNC:25970]	7.08195	-1.76716	0.0130018		VPS37D
ENST00000264381	protein_coding	BCHE	butyrylcholinesterase [Source:HGNC Symbol;Acc:HGNC:983]	3.87192	2.91049	0.0255013		MAGED4B			ENST00000360578	protein_coding	TPPP	tubulin polymerization promoting protein [Source:HGNC Symbol;Acc:HGNC:24164]	7.08221	-0.0612653	0.00158678		MAP2K5
ENST00000503022	protein_coding	CDC25C	cell division cycle 25C [Source:HGNC Symbol;Acc:HGNC:1727]	3.87683	0.512471	0.0354061		SLC9A7P1			ENST00000615659	protein_coding	CD24	CD24 molecule [Source:HGNC Symbol;Acc:HGNC:1645]	7.08306	0.379743	0.0284349		SLFN12
ENST00000404525	protein_coding	LTBP1	latent transforming growth factor beta binding protein 1 [Source:HGNC Symbol;Acc:HGNC:6714]	3.8806	5.28845	0.0116551		SLC16A12			ENST00000424406	protein_coding	NKX2-5	NK2 homeobox 5 [Source:HGNC Symbol;Acc:HGNC:2488]	7.08414	-1.76434	0.0229576		MFF
ENST00000612661	protein_coding	MARCKS	myristoylated alanine rich protein kinase C substrate [Source:HGNC Symbol;Acc:HGNC:6759]	3.89202	5.22654	0.0070574		DTX3			ENST00000330494	protein_coding	CHD3	chromodomain helicase DNA binding protein 3 [Source:HGNC Symbol;Acc:HGNC:1918]	7.08726	-0.412819	0.0452979		EIF5
ENST00000389131	protein_coding	LOXL2	lysyl oxidase like 2 [Source:HGNC Symbol;Acc:HGNC:6666]	3.89506	0.323615	0.00752028		FN1			ENST00000517392	protein_coding	CEP57L1	centrosomal protein 57 like 1 [Source:HGNC Symbol;Acc:HGNC:21561]	7.09088	0.964349	0.00220274		ERBIN
ENST00000463267	nonsense_mediated_decay	RAD54B	RAD54 homolog B [Source:HGNC Symbol;Acc:HGNC:17228]	3.89719	-0.636017	0.0223009		SCD5			ENST00000504108	protein_coding	KLHL5	kelch like family member 5 [Source:HGNC Symbol;Acc:HGNC:6356]	7.10533	0.954597	0.0232157		ZDHHC13
ENST00000508632	protein_coding	OCIAD2	OCIA domain containing 2 [Source:HGNC Symbol;Acc:HGNC:28685]	3.90295	1.2663	0.034693		GPR19			ENST00000562505	protein_coding	LY6L	lymphocyte antigen 6 family member L [Source:HGNC Symbol;Acc:HGNC:52284]	7.11925	-0.0289809	0.0269896		PPP1R9A
ENST00000407230	protein_coding	NCOA1	nuclear receptor coactivator 1 [Source:HGNC Symbol;Acc:HGNC:7668]	3.9109	1.28635	0.0234193		SPON1			ENST00000520191	protein_coding	RBPMS	RNA binding protein, mRNA processing factor [Source:HGNC Symbol;Acc:HGNC:19097]	7.15187	-1.70893	0.0245291		NPFFR1
ENST00000294794	protein_coding	OLFML2B	olfactomedin like 2B [Source:HGNC Symbol;Acc:HGNC:24558]	3.91129	1.00596	0.0441853		CRHBP			ENST00000587922	protein_coding	HSPBP1	HSPA (Hsp70) binding protein 1 [Source:HGNC Symbol;Acc:HGNC:24989]	7.15334	-1.70663	0.0156953		ABCB9
ENST00000534183	nonsense_mediated_decay	ASRGL1	asparaginase and isoaspartyl peptidase 1 [Source:HGNC Symbol;Acc:HGNC:16448]	3.92074	-1.30987	0.0459039		CYRIA			ENST00000374584	protein_coding	PJA1	praja ring finger ubiquitin ligase 1 [Source:HGNC Symbol;Acc:HGNC:16648]	7.21631	-1.65413	0.0494044		FAM149A
ENST00000368530	protein_coding	TPM3	tropomyosin 3 [Source:HGNC Symbol;Acc:HGNC:12012]	3.93061	0.124199	0.0278485		EIF2AK4			ENST00000371657	protein_coding	UBE2V1	ubiquitin conjugating enzyme E2 V1 [Source:HGNC Symbol;Acc:HGNC:12494]	7.23192	-1.6493	0.0162576		RASGRP3
ENST00000325870	protein_coding	DMRTA1	DMRT like family A1 [Source:HGNC Symbol;Acc:HGNC:13826]	3.94045	-0.308986	0.0172381		ATCAY			ENST00000366882	protein_coding	PDE10A	phosphodiesterase 10A [Source:HGNC Symbol;Acc:HGNC:8772]	7.24747	0.888759	0.0387744		SCMH1
ENST00000508137	protein_coding	KLHL5	kelch like family member 5 [Source:HGNC Symbol;Acc:HGNC:6356]	3.9523	3.95795	0.0215733		MYLK3			ENST00000301194	protein_coding	TTYH1	tweety family member 1 [Source:HGNC Symbol;Acc:HGNC:13476]	7.25568	0.142828	0.0198024		TMEM104
ENST00000521262	protein_coding	RPS20	ribosomal protein S20 [Source:HGNC Symbol;Acc:HGNC:10405]	3.96255	-0.106348	0.0167758		IGF2BP3			ENST00000371058	protein_coding	LEPR	leptin receptor [Source:HGNC Symbol;Acc:HGNC:6554]	7.28626	-1.52964	0.0353462		DNHD1
ENST00000624589	nonsense_mediated_decay	CYP26A1	cytochrome P450 family 26 subfamily A member 1 [Source:HGNC Symbol;Acc:HGNC:2603]	3.98771	1.66022	0.0296494		WDR86			ENST00000370606	protein_coding	ZIC3	Zic family member 3 [Source:HGNC Symbol;Acc:HGNC:12874]	7.28945	0.878898	0.0326588		IGFBP3
ENST00000535290	protein_coding	CLIP1	CAP-Gly domain containing linker protein 1 [Source:HGNC Symbol;Acc:HGNC:10461]	3.98866	-1.12559	0.0357507		ANKDD1B			ENST00000394185	protein_coding	CLDND1	claudin domain containing 1 [Source:HGNC Symbol;Acc:HGNC:1322]	7.31118	-1.58121	0.0499354		ATMIN
ENST00000375204	lncRNA	SUGT1P4-STRA6LP	SUGT1P4-STRA6LP readthrough [Source:HGNC Symbol;Acc:HGNC:53834]	3.99241	-1.19325	0.0293199		CLN3			ENST00000297130	protein_coding	MYOZ3	myozenin 3 [Source:HGNC Symbol;Acc:HGNC:18565]	7.32159	-1.56703	0.049789		MTMR1
ENST00000452320	retained_intron	MAGI2-AS3	MAGI2 antisense RNA 3 [Source:HGNC Symbol;Acc:HGNC:40862]	3.99353	2.87174	0.0363115		EFS			ENST00000295113	protein_coding	FRZB	frizzled related protein [Source:HGNC Symbol;Acc:HGNC:3959]	7.32168	2.68162	0.00244924		GALNT3
ENST00000263707	protein_coding	TFCP2L1	transcription factor CP2 like 1 [Source:HGNC Symbol;Acc:HGNC:17925]	3.99646	-1.61207	0.048616		TRHDE			ENST00000554259	protein_coding	RALGAPA1	Ral GTPase activating protein catalytic subunit alpha 1 [Source:HGNC Symbol;Acc:HGNC:17770]	7.32769	-1.56866	0.0498951		DOC2A
ENST00000312828	protein_coding	RNF152	ring finger protein 152 [Source:HGNC Symbol;Acc:HGNC:26811]	4.00564	2.18499	0.0401404		CD24			ENST00000409653	protein_coding	FAM221A	family with sequence similarity 221 member A [Source:HGNC Symbol;Acc:HGNC:27977]	7.34368	-1.03336	0.00154152		DENND2B
ENST00000500161	nonsense_mediated_decay	ZNF329	zinc finger protein 329 [Source:HGNC Symbol;Acc:HGNC:14209]	4.01839	-0.508368	0.0410943		TTYH1			ENST00000373302	protein_coding	STXBP1	syntaxin binding protein 1 [Source:HGNC Symbol;Acc:HGNC:11444]	7.34722	-1.54576	0.0480917		SDAD1
ENST00000393015	processed_transcript	SLC25A36	solute carrier family 25 member 36 [Source:HGNC Symbol;Acc:HGNC:25554]	4.01921	-0.666786	0.0375927		DPYSL5			ENST00000288221	protein_coding	ERC2	ELKS/RAB6-interacting/CAST family member 2 [Source:HGNC Symbol;Acc:HGNC:31922]	7.35159	-1.54267	0.0442303		LPAR4
ENST00000507131	retained_intron	NFXL1	nuclear transcription factor, X-box binding like 1 [Source:HGNC Symbol;Acc:HGNC:18726]	4.0211	-0.133215	0.0385942		FILIP1			ENST00000396846	protein_coding	ZSCAN32	zinc finger and SCAN domain containing 32 [Source:HGNC Symbol;Acc:HGNC:20812]	7.36038	0.348804	0.0386118		EPHX2
ENST00000545942	protein_coding	CHD4	chromodomain helicase DNA binding protein 4 [Source:HGNC Symbol;Acc:HGNC:1919]	4.04154	0.211789	0.0237909		UNC5C			ENST00000429149	protein_coding	IL34	interleukin 34 [Source:HGNC Symbol;Acc:HGNC:28529]	7.36459	-1.53138	0.0469819		MINK1
ENST00000509152	protein_coding	ZNF595	zinc finger protein 595 [Source:HGNC Symbol;Acc:HGNC:27196]	4.05345	-0.108513	0.0414595		AKT3			ENST00000372728	protein_coding	BEX1	brain expressed X-linked 1 [Source:HGNC Symbol;Acc:HGNC:1036]	7.36751	2.12795	0.00869929		TIAM2
ENST00000373734	protein_coding	DSN1	DSN1 component of MIS12 kinetochore complex [Source:HGNC Symbol;Acc:HGNC:16165]	4.05789	-0.646076	0.0419277		DNAH10OS			ENST00000533371	protein_coding	TPP1	tripeptidyl peptidase 1 [Source:HGNC Symbol;Acc:HGNC:2073]	7.37253	-1.53044	0.0488295		UAP1L1
ENST00000304494	protein_coding	CDKN2A	cyclin dependent kinase inhibitor 2A [Source:HGNC Symbol;Acc:HGNC:1787]	4.06327	3.4566	0.00163096		MIXL1			ENST00000409309	protein_coding	SULT1C4	sulfotransferase family 1C member 4 [Source:HGNC Symbol;Acc:HGNC:11457]	7.37348	-1.52534	0.027656		TACC2
ENST00000526312	protein_coding	EXPH5	exophilin 5 [Source:HGNC Symbol;Acc:HGNC:30578]	4.06389	-0.0455137	0.0451583		RPL37A			ENST00000446852	protein_coding	SMC6	structural maintenance of chromosomes 6 [Source:HGNC Symbol;Acc:HGNC:20466]	7.37796	-1.52644	0.0490281		SPATA31E1
ENST00000621517	protein_coding	GJA5	gap junction protein alpha 5 [Source:HGNC Symbol;Acc:HGNC:4279]	4.07871	2.47161	0.00456107		LINC00865			ENST00000358907	protein_coding	R3HDM2	R3H domain containing 2 [Source:HGNC Symbol;Acc:HGNC:29167]	7.38371	-1.51984	0.0488096		ZNF471
ENST00000314319	protein_coding	ARHGAP28	Rho GTPase activating protein 28 [Source:HGNC Symbol;Acc:HGNC:25509]	4.08676	2.9207	0.0446283		EDNRB			ENST00000441246	protein_coding	POLR2B	RNA polymerase II subunit B [Source:HGNC Symbol;Acc:HGNC:9188]	7.38839	-1.5134	0.012825		MPST
ENST00000282356	protein_coding	CAMK4	calcium/calmodulin dependent protein kinase IV [Source:HGNC Symbol;Acc:HGNC:1464]	4.09691	0.479908	0.0482065		GRAMD1C			ENST00000619133	protein_coding	CD24	CD24 molecule [Source:HGNC Symbol;Acc:HGNC:1645]	7.39156	2.5929	0.01509		WFIKKN1
ENST00000414773	protein_coding	CLGN	calmegin [Source:HGNC Symbol;Acc:HGNC:2060]	4.09987	-0.880225	0.0175276		PARM1			ENST00000417857	protein_coding	TRIOBP	TRIO and F-actin binding protein [Source:HGNC Symbol;Acc:HGNC:17009]	7.41111	0.180273	0.0168311		CLMN
ENST00000572517	retained_intron	SERPINF1	serpin family F member 1 [Source:HGNC Symbol;Acc:HGNC:8824]	4.10095	1.5223	0.0312966		RNF150			ENST00000535071	protein_coding	MED24	mediator complex subunit 24 [Source:HGNC Symbol;Acc:HGNC:22963]	7.42113	-1.49124	0.0494812		CHRDL1
ENST00000608853	protein_coding	ATXN2	ataxin 2 [Source:HGNC Symbol;Acc:HGNC:10555]	4.10516	-0.443701	0.0486891		PC			ENST00000389484	protein_coding	LRP1B	LDL receptor related protein 1B [Source:HGNC Symbol;Acc:HGNC:6693]	7.44043	-1.46954	0.0191345		TJP2
ENST00000624358	nonsense_mediated_decay	CYP26C1	cytochrome P450 family 26 subfamily C member 1 [Source:HGNC Symbol;Acc:HGNC:20577]	4.10633	0.907036	0.0253905		MAPK10			ENST00000359172	protein_coding	AHCYL1	adenosylhomocysteinase like 1 [Source:HGNC Symbol;Acc:HGNC:344]	7.44836	-1.46382	0.0139639		SLC1A2
ENST00000336926	protein_coding	HIP1	huntingtin interacting protein 1 [Source:HGNC Symbol;Acc:HGNC:4913]	4.11004	3.345	0.0441063		SALL2			ENST00000299610	protein_coding	MFAP4	microfibril associated protein 4 [Source:HGNC Symbol;Acc:HGNC:7035]	7.45601	2.19986	0.00200297		SH3BGR
ENST00000298966	protein_coding	SMCO4	single-pass membrane protein with coiled-coil domains 4 [Source:HGNC Symbol;Acc:HGNC:24810]	4.11441	-0.442354	0.0423743		AADAT			ENST00000475179	protein_coding	ZNF525	zinc finger protein 525 [Source:HGNC Symbol;Acc:HGNC:29423]	7.45801	-1.46023	0.0126495		KHSRP
ENST00000429300	retained_intron	PRODH	proline dehydrogenase 1 [Source:HGNC Symbol;Acc:HGNC:9453]	4.11479	0.961652	0.00711777		PACS1			ENST00000379692	protein_coding	NDNF	neuron derived neurotrophic factor [Source:HGNC Symbol;Acc:HGNC:26256]	7.47675	-1.4376	0.0388409		HCCS
ENST00000258111	protein_coding	KCNMB4	potassium calcium-activated channel subfamily M regulatory beta subunit 4 [Source:HGNC Symbol;Acc:HGNC:6289]	4.12342	1.07476	0.0258622		BEND4			ENST00000504387	protein_coding	NEDD9	neural precursor cell expressed, developmentally down-regulated 9 [Source:HGNC Symbol;Acc:HGNC:7733]	7.48385	-1.43852	0.0492868		FAM13C
ENST00000436190	protein_coding	MAPRE2	microtubule associated protein RP/EB family member 2 [Source:HGNC Symbol;Acc:HGNC:6891]	4.12388	-0.415023	0.0485506		ROR1			ENST00000610569	protein_coding	PCDHGA8	protocadherin gamma subfamily A, 8 [Source:HGNC Symbol;Acc:HGNC:8706]	7.48431	-1.43326	0.0123078		ZFAND6
ENST00000254765	protein_coding	POPDC3	popeye domain containing 3 [Source:HGNC Symbol;Acc:HGNC:17649]	4.12605	1.22061	0.0194266		PPP1R17			ENST00000441147	protein_coding	ZNF462	zinc finger protein 462 [Source:HGNC Symbol;Acc:HGNC:21684]	7.49082	0.326931	0.00794164		ZNF142
ENST00000327858	protein_coding	FBLN1	fibulin 1 [Source:HGNC Symbol;Acc:HGNC:3600]	4.1332	2.42306	0.0440725		LIN28B			ENST00000449966	protein_coding	APEH	acylaminoacyl-peptide hydrolase [Source:HGNC Symbol;Acc:HGNC:586]	7.49816	-1.42103	0.00755996		DNAJC14
ENST00000301776	protein_coding	ASRGL1	asparaginase and isoaspartyl peptidase 1 [Source:HGNC Symbol;Acc:HGNC:16448]	4.13663	2.8863	0.0459369		HTR1D			ENST00000453295	protein_coding	OSBPL9	oxysterol binding protein like 9 [Source:HGNC Symbol;Acc:HGNC:16386]	7.49864	-1.42195	0.00765722		DGKD
ENST00000619087	protein_coding	RBP1	retinol binding protein 1 [Source:HGNC Symbol;Acc:HGNC:9919]	4.14134	1.27774	0.0312999		GOLGA6L10			ENST00000569281	protein_coding	ARPP19	cAMP regulated phosphoprotein 19 [Source:HGNC Symbol;Acc:HGNC:16967]	7.49936	-0.149183	0.0185919		SYT6
ENST00000536287	protein_coding	RHBDL3	rhomboid like 3 [Source:HGNC Symbol;Acc:HGNC:16502]	4.14473	3.66354	0.0034134		PALLD			ENST00000369408	protein_coding	ANKRD6	ankyrin repeat domain 6 [Source:HGNC Symbol;Acc:HGNC:17280]	7.50471	0.91023	0.00174474		RRBP1
ENST00000618634	protein_coding	FIGNL2	fidgetin like 2 [Source:HGNC Symbol;Acc:HGNC:13287]	4.14728	-0.937376	0.0322691		MEGF10			ENST00000374599	protein_coding	STARD8	StAR related lipid transfer domain containing 8 [Source:HGNC Symbol;Acc:HGNC:19161]	7.50789	-1.41799	0.0487815		SHMT1
ENST00000539664	protein_coding	TRIL	TLR4 interactor with leucine rich repeats [Source:HGNC Symbol;Acc:HGNC:22200]	4.16147	1.68063	0.0365966		HRC			ENST00000396741	protein_coding	CYTH3	cytohesin 3 [Source:HGNC Symbol;Acc:HGNC:9504]	7.50899	-1.41	0.047612		ZBTB17
ENST00000326804	protein_coding	ZNF274	zinc finger protein 274 [Source:HGNC Symbol;Acc:HGNC:13068]	4.17604	-0.869931	0.0489422		NELL2			ENST00000535224	protein_coding	CEP57	centrosomal protein 57 [Source:HGNC Symbol;Acc:HGNC:30794]	7.50989	-1.4159	0.0147963		FAM160A1
ENST00000543365	protein_coding	ARHGAP45	Rho GTPase activating protein 45 [Source:HGNC Symbol;Acc:HGNC:17102]	4.18378	1.24949	0.0148707		STK24			ENST00000529987	protein_coding	CHORDC1	cysteine and histidine rich domain containing 1 [Source:HGNC Symbol;Acc:HGNC:14525]	7.51227	-1.41035	0.0478325		MEOX1
ENST00000309212	protein_coding	MXRA8	matrix remodeling associated 8 [Source:HGNC Symbol;Acc:HGNC:7542]	4.18456	4.13327	0.0186535		NPRL3			ENST00000395842	protein_coding	PANX2	pannexin 2 [Source:HGNC Symbol;Acc:HGNC:8600]	7.54321	-1.38849	0.0150088		ZNF107
ENST00000552235	protein_coding	ZCRB1	zinc finger CCHC-type and RNA binding motif containing 1 [Source:HGNC Symbol;Acc:HGNC:29620]	4.19099	-0.726174	0.0489561		ZC4H2			ENST00000566679	protein_coding	CYLD	CYLD lysine 63 deubiquitinase [Source:HGNC Symbol;Acc:HGNC:2584]	7.555	-1.37475	0.0083402		COL11A1
ENST00000299441	protein_coding	DCHS1	dachsous cadherin-related 1 [Source:HGNC Symbol;Acc:HGNC:13681]	4.19512	3.92019	0.0104273		GPC3			ENST00000456296	protein_coding	DPF1	double PHD fingers 1 [Source:HGNC Symbol;Acc:HGNC:20225]	7.55606	-1.37276	0.048949		RUNX1T1
ENST00000520314	retained_intron		alpha-2-macroglobulin like 1 pseudogene	4.19784	-1.17315	0.0239181		SYN3			ENST00000261883	protein_coding	CILP	cartilage intermediate layer protein [Source:HGNC Symbol;Acc:HGNC:1980]	7.55923	4.25044	0.0287242		TNIP1
ENST00000512439	protein_coding	ZNF154	zinc finger protein 154 [Source:HGNC Symbol;Acc:HGNC:12939]	4.20036	2.84153	0.0112511		LINC01597			ENST00000357246	protein_coding	MAP1LC3C	microtubule associated protein 1 light chain 3 gamma [Source:HGNC Symbol;Acc:HGNC:13353]	7.56287	2.44798	0.000343726		IGSF8
ENST00000502978	protein_coding	MSANTD3-TMEFF1	MSANTD3-TMEFF1 readthrough [Source:HGNC Symbol;Acc:HGNC:38838]	4.21716	3.95979	0.0109906		SHISA3			ENST00000355478	protein_coding	RIC8B	RIC8 guanine nucleotide exchange factor B [Source:HGNC Symbol;Acc:HGNC:25555]	7.57044	-1.3621	0.0462823		MYO10
ENST00000615165	protein_coding		proline dehydrogenase 1, mitochondrial [Source:NCBI gene;Acc:102724788]	4.22181	3.61906	0.00331335		NAV2			ENST00000497081	protein_coding	MFAP4	microfibril associated protein 4 [Source:HGNC Symbol;Acc:HGNC:7035]	7.57432	-1.35561	0.0157039		STX1A
ENST00000566113	protein_coding	CDIPT	CDP-diacylglycerol--inositol 3-phosphatidyltransferase [Source:HGNC Symbol;Acc:HGNC:1769]	4.22264	-0.736549	0.0410911		MYEF2			ENST00000242607	protein_coding	HVCN1	hydrogen voltage gated channel 1 [Source:HGNC Symbol;Acc:HGNC:28240]	7.60497	-1.33004	0.0105105		PRPF31
ENST00000379951	protein_coding	LEF1	lymphoid enhancer binding factor 1 [Source:HGNC Symbol;Acc:HGNC:6551]	4.22934	-0.157258	0.0435406		COL26A1			ENST00000560641	protein_coding	PBX1	PBX homeobox 1 [Source:HGNC Symbol;Acc:HGNC:8632]	7.61683	-1.32332	0.00823804		MRPS27
ENST00000485420	processed_transcript	MAGED1	MAGE family member D1 [Source:HGNC Symbol;Acc:HGNC:6813]	4.23091	-0.658538	0.0348841		PPP1R3B			ENST00000358293	protein_coding	FAM217B	family with sequence similarity 217 member B [Source:HGNC Symbol;Acc:HGNC:16170]	7.61819	-1.32156	0.0453691		KIF26A
ENST00000566435	protein_coding	NPW	neuropeptide W [Source:HGNC Symbol;Acc:HGNC:30509]	4.23401	-1.31706	0.0249577		GPX3			ENST00000394967	protein_coding	SP9	Sp9 transcription factor [Source:HGNC Symbol;Acc:HGNC:30690]	7.62794	-1.30919	0.0142831		KIAA1755
ENST00000578402	protein_coding	LIMD2	LIM domain containing 2 [Source:HGNC Symbol;Acc:HGNC:28142]	4.23972	0.548469	0.0226507		PARD3B			ENST00000438423	protein_coding	TCF12	transcription factor 12 [Source:HGNC Symbol;Acc:HGNC:11623]	7.66806	-1.27405	0.0481849		DDR1
ENST00000418533	protein_coding	LTBP1	latent transforming growth factor beta binding protein 1 [Source:HGNC Symbol;Acc:HGNC:6714]	4.24213	4.38997	0.0423844		LRRN3			ENST00000511809	protein_coding	SMIM14	small integral membrane protein 14 [Source:HGNC Symbol;Acc:HGNC:27321]	7.67244	-1.27507	0.00682662		TRIM49B
ENST00000438509	lncRNA		novel transcript	4.25138	-0.650558	0.0311637		PPP2R3A			ENST00000340993	protein_coding	TUBD1	tubulin delta 1 [Source:HGNC Symbol;Acc:HGNC:16811]	7.67729	-1.26633	0.0126182		ZNF254
ENST00000372815	protein_coding	MYCL	MYCL proto-oncogene, bHLH transcription factor [Source:HGNC Symbol;Acc:HGNC:7555]	4.25391	-0.957424	0.019376		TUNAR			ENST00000345745	protein_coding	ZDHHC16	zinc finger DHHC-type palmitoyltransferase 16 [Source:HGNC Symbol;Acc:HGNC:20714]	7.68345	-1.26057	0.0427344		SERPING1
ENST00000616114	protein_coding	PCDH15	protocadherin related 15 [Source:HGNC Symbol;Acc:HGNC:14674]	4.29174	3.10882	0.0140755		ECT2			ENST00000403299	protein_coding	CARD10	caspase recruitment domain family member 10 [Source:HGNC Symbol;Acc:HGNC:16422]	7.7015	-1.24516	0.0460107		EPB41L5
ENST00000504926	protein_coding	ZNF608	zinc finger protein 608 [Source:HGNC Symbol;Acc:HGNC:29238]	4.29882	3.49676	0.0110759		SIM1			ENST00000320694	protein_coding	PIK3R1	phosphoinositide-3-kinase regulatory subunit 1 [Source:HGNC Symbol;Acc:HGNC:8979]	7.70457	-1.24232	0.0425152		ERC1
ENST00000252506	protein_coding	GADD45G	growth arrest and DNA damage inducible gamma [Source:HGNC Symbol;Acc:HGNC:4097]	4.30847	2.7807	0.0342949		SNCAIP			ENST00000542986	protein_coding	ZNF268	zinc finger protein 268 [Source:HGNC Symbol;Acc:HGNC:13061]	7.71646	-1.23216	0.0435515		STMN2
ENST00000481869	retained_intron	HES4	hes family bHLH transcription factor 4 [Source:HGNC Symbol;Acc:HGNC:24149]	4.31106	0.0644395	0.0394129		POSTN			ENST00000379144	protein_coding	PCYT1B	phosphate cytidylyltransferase 1, choline, beta [Source:HGNC Symbol;Acc:HGNC:8755]	7.71981	0.233636	0.00118954		CDK16
ENST00000336057	protein_coding	HDAC5	histone deacetylase 5 [Source:HGNC Symbol;Acc:HGNC:14068]	4.31736	-1.17571	0.043972		EPS15L1			ENST00000376795	protein_coding	DNAJC3	DnaJ heat shock protein family (Hsp40) member C3 [Source:HGNC Symbol;Acc:HGNC:9439]	7.72451	-1.22812	0.0385812		NFKBIL1
ENST00000539565	protein_coding	POLE2	DNA polymerase epsilon 2, accessory subunit [Source:HGNC Symbol;Acc:HGNC:9178]	4.31806	-1.09843	0.0455809		LINC01139			ENST00000583565	protein_coding	NCOA4	nuclear receptor coactivator 4 [Source:HGNC Symbol;Acc:HGNC:7671]	7.73779	-1.21666	0.00707025		CRAMP1
ENST00000612582	protein_coding	CECR2	CECR2 histone acetyl-lysine reader [Source:HGNC Symbol;Acc:HGNC:1840]	4.32428	2.35178	0.0368		GATA2			ENST00000605159	protein_coding	CDK20	cyclin dependent kinase 20 [Source:HGNC Symbol;Acc:HGNC:21420]	7.73849	-1.21277	0.0478016		WSCD1
ENST00000546155	retained_intron	LTBP4	latent transforming growth factor beta binding protein 4 [Source:HGNC Symbol;Acc:HGNC:6717]	4.3283	-1.6359	0.0305741		PCBP4			ENST00000446650	protein_coding	MDFI	MyoD family inhibitor [Source:HGNC Symbol;Acc:HGNC:6967]	7.73882	-1.21281	0.043516		MSH2
ENST00000301599	protein_coding	TMEM88	transmembrane protein 88 [Source:HGNC Symbol;Acc:HGNC:32371]	4.32841	-0.416056	0.021392		MUTYH			ENST00000535387	protein_coding	NOL8	nucleolar protein 8 [Source:HGNC Symbol;Acc:HGNC:23387]	7.74263	-1.21676	0.0162356		TWF1
ENST00000298596	protein_coding	STOX1	storkhead box 1 [Source:HGNC Symbol;Acc:HGNC:23508]	4.33229	1.30982	0.024529		GFRA3			ENST00000328111	protein_coding	DNMT3B	DNA methyltransferase 3 beta [Source:HGNC Symbol;Acc:HGNC:2979]	7.74671	-1.20946	0.00606194		FILIP1
ENST00000257776	protein_coding	MRAP2	melanocortin 2 receptor accessory protein 2 [Source:HGNC Symbol;Acc:HGNC:21232]	4.33775	1.48179	0.0103482		COL25A1			ENST00000616990	protein_coding	TP53I11	tumor protein p53 inducible protein 11 [Source:HGNC Symbol;Acc:HGNC:16842]	7.74784	-1.20716	0.0476445		P4HA1
ENST00000532957	retained_intron	KCNH2	potassium voltage-gated channel subfamily H member 2 [Source:HGNC Symbol;Acc:HGNC:6251]	4.34069	1.73187	0.026045		PRUNE2			ENST00000278499	protein_coding	SESN3	sestrin 3 [Source:HGNC Symbol;Acc:HGNC:23060]	7.75018	-1.20592	0.045324		SLC8A1
ENST00000373401	retained_intron	MDGA1	MAM domain containing glycosylphosphatidylinositol anchor 1 [Source:HGNC Symbol;Acc:HGNC:19267]	4.3524	-1.29737	0.0399447		NPR1			ENST00000545250	protein_coding	TSC1	TSC complex subunit 1 [Source:HGNC Symbol;Acc:HGNC:12362]	7.75888	-1.20152	0.0452396		LARS1
ENST00000561208	protein_coding	MEIS2	Meis homeobox 2 [Source:HGNC Symbol;Acc:HGNC:7001]	4.36255	0.990149	0.0270785		DNMT3L			ENST00000309182	protein_coding	WDR81	WD repeat domain 81 [Source:HGNC Symbol;Acc:HGNC:26600]	7.76592	-1.18918	0.0416522		FAM184A
ENST00000620340	protein_coding	RPS6KA6	ribosomal protein S6 kinase A6 [Source:HGNC Symbol;Acc:HGNC:10435]	4.37048	-0.0633954	0.0431711		ZNF202			ENST00000575878	protein_coding	DDX19A	DEAD-box helicase 19A [Source:HGNC Symbol;Acc:HGNC:25628]	7.76957	-1.18581	0.0465421		PRSS21
ENST00000288599	protein_coding	NCOA1	nuclear receptor coactivator 1 [Source:HGNC Symbol;Acc:HGNC:7668]	4.37307	2.97974	0.0200538		OPRD1			ENST00000416682	protein_coding	MARK3	microtubule affinity regulating kinase 3 [Source:HGNC Symbol;Acc:HGNC:6897]	7.77876	-1.17991	0.0300986		CPT1C
ENST00000531005	retained_intron	EFEMP2	EGF containing fibulin extracellular matrix protein 2 [Source:HGNC Symbol;Acc:HGNC:3219]	4.39281	-0.863107	0.0452707		G3BP1			ENST00000442455	protein_coding	ZNF630	zinc finger protein 630 [Source:HGNC Symbol;Acc:HGNC:28855]	7.78547	-1.17705	0.0059411		MGRN1
ENST00000262346	protein_coding	ANKRD13C	ankyrin repeat domain 13C [Source:HGNC Symbol;Acc:HGNC:25374]	4.39314	1.23745	0.0432418		SMTNL2			ENST00000378637	protein_coding	PLCB1	phospholipase C beta 1 [Source:HGNC Symbol;Acc:HGNC:15917]	7.79184	-1.17232	0.0440341		CPNE1
ENST00000479438	retained_intron	PPP2R3B	protein phosphatase 2 regulatory subunit B''beta [Source:HGNC Symbol;Acc:HGNC:13417]	4.39322	-0.271387	0.00682936		ENPP4			ENST00000053469	protein_coding		guanylate cyclase activator 1A [Source:NCBI gene;Acc:2978]	7.79356	-1.16723	0.0456734		CD177
ENST00000377197	protein_coding	C9orf135	chromosome 9 open reading frame 135 [Source:HGNC Symbol;Acc:HGNC:31422]	4.41291	-0.717567	0.0431466		GASK1B			ENST00000536984	protein_coding	CDH7	cadherin 7 [Source:HGNC Symbol;Acc:HGNC:1766]	7.80383	-1.16129	0.0432798		DLG4
ENST00000309755	protein_coding	KLHL3	kelch like family member 3 [Source:HGNC Symbol;Acc:HGNC:6354]	4.41543	1.1025	0.0388008		ADGRG6			ENST00000443739	protein_coding	FAM131B	family with sequence similarity 131 member B [Source:HGNC Symbol;Acc:HGNC:22202]	7.80651	-1.15807	0.00596076		KTN1
ENST00000371531	protein_coding	CYP26A1	cytochrome P450 family 26 subfamily A member 1 [Source:HGNC Symbol;Acc:HGNC:2603]	4.41621	0.974803	0.0168632		CHRNA3			ENST00000300900	protein_coding	CA4	carbonic anhydrase 4 [Source:HGNC Symbol;Acc:HGNC:1375]	7.80721	-1.15451	0.0180397		VPS35L
ENST00000173898	protein_coding	TRO	trophinin [Source:HGNC Symbol;Acc:HGNC:12326]	4.42433	4.29498	0.0379418		CENPBD1P1			ENST00000537949	protein_coding	CEP112	centrosomal protein 112 [Source:HGNC Symbol;Acc:HGNC:28514]	7.81834	-1.14543	0.0479105		STEAP2
ENST00000261254	protein_coding	CCND2	cyclin D2 [Source:HGNC Symbol;Acc:HGNC:1583]	4.42757	7.58237	0.0336205		WNK3			ENST00000545008	protein_coding	MELK	maternal embryonic leucine zipper kinase [Source:HGNC Symbol;Acc:HGNC:16870]	7.82143	-1.14808	0.0491723		SDK1
ENST00000547225	protein_coding	MGAT4C	MGAT4 family member C [Source:HGNC Symbol;Acc:HGNC:30871]	4.43929	-0.272297	0.0115044		ST6GALNAC3			ENST00000356589	protein_coding	ADAMTS13	ADAM metallopeptidase with thrombospondin type 1 motif 13 [Source:HGNC Symbol;Acc:HGNC:1366]	7.82209	-1.14085	0.0225976		CD200
ENST00000511115	protein_coding	PCDH18	protocadherin 18 [Source:HGNC Symbol;Acc:HGNC:14268]	4.44861	-1.61688	0.0245122		CDH7			ENST00000375274	protein_coding	PTCH1	patched 1 [Source:HGNC Symbol;Acc:HGNC:9585]	7.82531	-1.14284	0.043343		PNKP
ENST00000258403	protein_coding	SLC19A3	solute carrier family 19 member 3 [Source:HGNC Symbol;Acc:HGNC:16266]	4.45021	0.300637	0.0311694		MROH1			ENST00000315022	protein_coding	OSBPL6	oxysterol binding protein like 6 [Source:HGNC Symbol;Acc:HGNC:16388]	7.83321	-1.13038	0.0437978		DGLUCY
ENST00000264436	protein_coding	ADD2	adducin 2 [Source:HGNC Symbol;Acc:HGNC:244]	4.4559	2.45104	0.0351324		ARFGAP2			ENST00000370276	protein_coding	CCDC18	coiled-coil domain containing 18 [Source:HGNC Symbol;Acc:HGNC:30370]	7.84307	-1.1245	0.0048581		AGTPBP1
ENST00000323076	protein_coding	LCP1	lymphocyte cytosolic protein 1 [Source:HGNC Symbol;Acc:HGNC:6528]	4.46115	-0.847663	0.019768		BLM			ENST00000405636	protein_coding	TOMM40	translocase of outer mitochondrial membrane 40 [Source:HGNC Symbol;Acc:HGNC:18001]	7.84983	3.17779	0.0285762		PKP4
ENST00000403904	protein_coding	CSNK1E	casein kinase 1 epsilon [Source:HGNC Symbol;Acc:HGNC:2453]	4.46381	0.294149	0.0496457		CRB2			ENST00000456662	protein_coding	DDX39B	DExD-box helicase 39B [Source:HGNC Symbol;Acc:HGNC:13917]	7.85171	-1.11879	0.0424026		NEK1
ENST00000222249	protein_coding	KCNN1	potassium calcium-activated channel subfamily N member 1 [Source:HGNC Symbol;Acc:HGNC:6290]	4.4819	0.966622	0.00153887		TAGLN3			ENST00000264265	protein_coding	LXN	latexin [Source:HGNC Symbol;Acc:HGNC:13347]	7.85212	1.98214	0.0260123		NHS
ENST00000613286	nonsense_mediated_decay	ZNF714	zinc finger protein 714 [Source:HGNC Symbol;Acc:HGNC:27124]	4.48536	0.418293	0.0459605		FRMD8			ENST00000545708	protein_coding	MTF2	metal response element binding transcription factor 2 [Source:HGNC Symbol;Acc:HGNC:29535]	7.85308	-1.11854	0.00758518		TEAD2
ENST00000476718	retained_intron	MXRA8	matrix remodeling associated 8 [Source:HGNC Symbol;Acc:HGNC:7542]	4.50402	0.331259	0.0196113		TMEM150C			ENST00000359362	protein_coding	EDARADD	EDAR associated death domain [Source:HGNC Symbol;Acc:HGNC:14341]	7.85412	-1.11299	0.0236772		CTNND1
[truncated: 855 more rows]

## Sheet: 2 WCT C9-treated
WCT DEGs for C9-ALS patient-derived neurons treated with control and SRSF1 RNAi:									C9_C-RNAi versus C9_SRSF1-RNAi (C9-treated)
[truncated: 364 more rows]

[truncated: 4 more sheets: 3 WCT H-treated, 4 CyT C9-disease, 5 CyT C9-treated, 6 CyT H-treated]
