# Supplementary material for: SRSF1-dependent inhibition of C9ORF72-repeat RNA nuclear export: genome-wide mechanisms for neuroprotection in amyotrophic lateral sclerosis
Source: Mol Neurodegener. 2021 Aug 10;16:53. doi: 10.1186/s13024-021-00475-y (PMC8353793; doi:10.1186/s13024-021-00475-y)
Supplement: Supplementary file 7 — Additional file 7 : Table S6. Gene ontology analysis in patient-derived neurons. [file 13024_2021_475_MOESM7_ESM.xlsx]

## Sheet: 1 GO C9-disease
Gene ontology analysis: WCT DEGs for Healthy and C9-ALS patient-derived neurons treated with control RNAi (1,460 altered mRNAs)						H_C-RNAi vs C9_C-RNAi (C9-disease)
Annotation Cluster 1	Enrichment Score: 6.251422046242145				1,406 DAVID IDs / 1,460 DEGS
Category	Term	Count	%	PValue	Genes	List Total	Pop Hits	Pop Total	Fold Enrichment	Bonferroni	Benjamini	FDR
GOTERM_BP_FAT	GO:0034330~cell junction organization	49	3.48506	1.94479e-09	PVR, DLC1, CADM1, GJA5, KIFC3, CTNNB1, TRPV4, AFDN, PRKCA, PKN2, FBLIM1, ACTN1, NECTIN2, ACTN3, ECT2, FLNA, HIPK1, ITGB1BP1, TBCD, EPB41L5, DST, PARD3, MTDH, ITGB4, CTNND1, CDH2, CDH6, CDH7, MACF1, UGT8, FN1, PLEC, MICALL2, PARD6A, PARD6B, NLGN2, GJB2, EPHA3, LAMA3, SFRP1, TSC1, ITGA6, DSG2, PKP3, PKP4, AMOT, IKBKB, PHLDB2, CDH10	1273	249	16650	2.57385	1.5321e-05	1.39283e-06	3.87814e-06
GOTERM_BP_FAT	GO:0045216~cell-cell junction organization	41	2.91607	1.72725e-07	PVR, DLC1, PARD3, MTDH, CADM1, CTNND1, CDH2, GJA5, KIFC3, CTNNB1, CDH6, CDH7, MACF1, TRPV4, AFDN, UGT8, PRKCA, MICALL2, PARD6A, PARD6B, PKN2, NECTIN2, ACTN1, NLGN2, ACTN3, ECT2, GJB2, EPHA3, SFRP1, TSC1, HIPK1, DSG2, ITGB1BP1, PKP3, TBCD, PKP4, EPB41L5, AMOT, IKBKB, PHLDB2, CDH10	1273	218	16650	2.45988	0.0013598	5.66954e-05	0.000344433
GOTERM_BP_FAT	GO:0034329~cell junction assembly	37	2.63158	4.08721e-07	DLC1, PARD3, MTDH, ITGB4, GJA5, CTNNB1, MACF1, TRPV4, UGT8, PLEC, FN1, PRKCA, PARD6A, MICALL2, PARD6B, PKN2, ACTN1, FBLIM1, ACTN3, ECT2, FLNA, GJB2, EPHA3, LAMA3, ITGA6, SFRP1, HIPK1, TSC1, ITGB1BP1, PKP3, TBCD, EPB41L5, PKP4, AMOT, IKBKB, DST, PHLDB2	1273	192	16650	2.5205	0.00321472	0.000100617	0.000815032
GOTERM_BP_FAT	GO:0007043~cell-cell junction assembly	17	1.2091	0.000718879	PRKCA, MICALL2, PARD6A, PARD6B, PARD3, MTDH, PKN2, ECT2, GJA5, GJB2, PKP3, TBCD, PKP4, TRPV4, AMOT, UGT8, IKBKB	1273	86	16650	2.58545	0.996536	0.0501995	1.42381
Annotation Cluster 2	Enrichment Score: 6.038177242637718
Category	Term	Count	%	PValue	Genes	List Total	Pop Hits	Pop Total	Fold Enrichment	Bonferroni	Benjamini	FDR
GOTERM_BP_FAT	GO:0007399~nervous system development	254	18.0654	5.93318e-13	DLC1, HRAS, CADM1, SYT4, LUZP1, RORB, POSTN, WDR81, CTNNB1, ATCAY, AFDN, CHRNA3, CDH23, ADGRB2, MAGI2, MDGA1, KIF5C, WNK1, FARP1, RND2, SSTR2, NME2, RND1, DOC2A, SERPINF1, NAV2, HES4, MAPK3, KIF26A, UNC13B, EIF2AK4, MPST, PPP2R3A, ERBB4, PFKFB3, MYEF2, TAGLN3, MACF1, DMD, NKX2-5, DNMT3B, BMP4, DNMT3A, EPM2A, PCDH15, EN2, NKX6-1, EPHA3, PCDH18, DVL1, NOTCH3, LAMA2, NOTCH2, SEMA6B, SFRP1, NSMF, MAP…	1273	2170	16650	1.53095	4.67404e-09	4.67404e-09	1.18311e-09
GOTERM_BP_FAT	GO:0030182~neuron differentiation	159	11.3087	1.93545e-11	GPRIN1, HRAS, SYT4, JAG2, POSTN, FGF13, RORB, HOXD1, GDNF, CXCL12, CTNNB1, NRCAM, GATA2, KDM1A, ATCAY, ANK3, ROBO1, IL15RA, ROBO2, UNC5C, IFRD1, CHRNA3, CDH23, DSCAM, RBFOX2, SATB2, MAGI2, STMN2, STK24, PLXNB1, MDGA1, BAIAP2, PLXNB2, FMR1, KIF5C, WNK1, CECR2, ARID1B, CDKL5, FARP1, RND2, MAP4K4, NME2, RND1, SERPINF1, MAPK3, CLIP1, OPHN1, STMN1, SMARCA1, KIF26A, EIF2AK4, FGFR1, PPP2R3A, ERBB4, TNFR…	1273	1226	16650	1.69626	1.52475e-07	7.62374e-08	3.85951e-08
GOTERM_BP_FAT	GO:0022008~neurogenesis	179	12.7312	4.55305e-11	GPRIN1, HRAS, SYT4, CSPG4, JAG2, FGF13, POSTN, RORB, HOXD1, GDNF, CXCL12, WDR81, CTNNB1, NRCAM, GATA2, KDM1A, ATCAY, ROBO1, ANK3, IL15RA, AFDN, ROBO2, UNC5C, IFRD1, CHRNA3, CDH23, DSCAM, RBFOX2, SATB2, MAGI2, STMN2, STK24, PLXNB1, MDGA1, BAIAP2, PLXNB2, FMR1, KIF5C, WNK1, CECR2, ARID1B, ARNTL, CDKL5, FARP1, RND2, MAP4K4, NME2, RND1, SERPINF1, MAPK3, CLIP1, OPHN1, STMN1, SMARCA1, KIF26A, EIF2AK4, …	1273	1447	16650	1.61797	3.58689e-07	1.19563e-07	9.07929e-08
GOTERM_BP_FAT	GO:0051094~positive regulation of developmental process	143	10.1707	1.01449e-10	THRA, SYT4, ITPKB, PNP, GDNF, CXCL12, CTNNB1, NRCAM, MAGED1, GATA2, KDM1A, MFF, CDKN2A, ROBO1, IL15RA, SLC9B2, ROBO2, NET1, SYK, DSCAM, ADGRB2, MAGI2, STMN2, PLXNB1, MYLK3, BAIAP2, PLXNB2, FMR1, DDX39B, ACTN3, ARNTL, CDKL5, RND2, NME2, SERPINF1, IL36B, CLIP1, FGFR1, ERBB4, TNFRSF12A, SOX5, UBE2V2, TIMP2, IL34, ARNT, VDR, PPP1R16B, MACF1, NDRG4, CRB2, DMD, OLFM2, DNMT3B, NKX2-5, FN1, BMP4, ZBTB46,…	1273	1089	16650	1.71749	7.99218e-07	1.33203e-07	2.02302e-07
GOTERM_BP_FAT	GO:0048699~generation of neurons	168	11.9488	1.93121e-10	GPRIN1, HRAS, SYT4, JAG2, POSTN, FGF13, RORB, HOXD1, GDNF, CXCL12, CTNNB1, NRCAM, GATA2, KDM1A, ATCAY, ANK3, ROBO1, IL15RA, AFDN, ROBO2, UNC5C, IFRD1, CHRNA3, CDH23, DSCAM, RBFOX2, SATB2, MAGI2, STMN2, STK24, PLXNB1, MDGA1, BAIAP2, PLXNB2, FMR1, KIF5C, WNK1, CECR2, ARID1B, ARNTL, CDKL5, FARP1, RND2, MAP4K4, NME2, RND1, SERPINF1, MAPK3, CLIP1, OPHN1, STMN1, SMARCA1, KIF26A, EIF2AK4, FGFR1, PPP2R3A…	1273	1357	16650	1.61926	1.52141e-06	2.17344e-07	3.85105e-07
GOTERM_BP_FAT	GO:0045597~positive regulation of cell differentiation	115	8.17923	8.74953e-10	THRA, SYT4, PDLIM7, ITPKB, PNP, GDNF, CXCL12, CTNNB1, NRCAM, GATA2, KDM1A, ROBO1, IL15RA, SLC9B2, ROBO2, NET1, DSCAM, SYK, MAGI2, ADAMTS20, PLXNB1, STMN2, BAIAP2, PLXNB2, MYLK3, DDX39B, FMR1, ACTN3, ARNTL, CDKL5, RND2, ADAMTS9, NME2, SERPINF1, IL36B, CLIP1, SUCO, FGFR1, TNFRSF12A, SOX2, SOX5, UBE2V2, TIMP2, IL34, ARNT, VDR, MACF1, NDRG4, CRB2, DMD, NKX2-5, DNMT3B, OLFM2, FN1, BMP4, ZBTB46, ITGA3,…	1273	841	16650	1.78849	6.89286e-06	8.6161e-07	1.74476e-06
GOTERM_BP_FAT	GO:2000026~regulation of multicellular organismal development	199	14.1536	1.08553e-09	SYT4, MEGF10, CTNNB1, MAGED1, SLC9B2, AFDN, CHRNA3, MAP2K5, ADGRB2, SYK, MAGI2, VASH1, RND2, NME2, HNF4A, CAMK4, SERPINF1, ROR1, IL36B, EIF2AK4, PPP2R3A, RBP1, ERBB4, NFKBID, MACF1, DMD, HLA-DOA, DNMT3B, NKX2-5, BMP4, ESRRA, ZBTB46, MSTN, ACACB, FNIP1, NKX6-1, DVL1, EPHA3, NOTCH3, LAMA2, LAMA1, LAMA4, SEMA6B, LAMA3, SFRP1, NSMF, TCF12, RTN4, STOX1, HTATIP2, LZTS1, IL27RA, ZEB1, EDNRB, IL4R, EEF2K…	1273	1721	16650	1.51237	8.55173e-06	9.50196e-07	2.16466e-06
GOTERM_BP_FAT	GO:0048468~cell development	217	15.4339	1.00693e-08	HRAS, SYT4, RORB, POSTN, MEGF10, WDR81, RAB1A, CTNNB1, ATCAY, MYD88, SLC9B2, AFDN, CHRNA3, CDH23, MAGI2, MYLK3, KIF5C, WNK1, FARP1, RND2, NME2, RND1, SERPINF1, MAPK3, PDGFRA, KIF26A, EIF2AK4, ERBB4, TFCP2L1, AKAP13, MACF1, DMD, DNMT3B, NKX2-5, BMP4, MSTN, PCDH15, EN2, MYOZ3, NKX6-1, DVL1, EPHA3, NOTCH3, LAMA2, SEMA6B, SFRP1, NSMF, MAP6, TCF12, RTN4, LZTS1, ZEB1, KCNIP2, EDNRB, EEF2K, QKI, TRPV4, …	1273	1968	16650	1.44218	7.93228e-05	5.66612e-06	2.00793e-05
GOTERM_BP_FAT	GO:0045666~positive regulation of neuron differentiation	54	3.84068	2.1871e-08	SYT4, ZEB1, CXCL12, NRCAM, GATA2, KDM1A, ROBO1, EEF2K, ROBO2, DSCAM, MAGI2, LYN, PLXNB1, STMN2, PLXNB2, BAIAP2, FMR1, ECT2, NDNF, CDKL5, RND2, AMIGO1, EIF4G1, NCOA1, NME2, ZFYVE27, SERPINF1, CLIP1, CNTN1, SEMA4D, FGFR1, TNFRSF12A, UBE2V2, TIMP2, MACF1, NDRG4, DMD, NEDD4L, DNMT3B, NKX2-5, FN1, BMP4, LTK, ITGA3, SHANK1, NKX6-1, EPHA3, DVL1, PPP1R9A, DKK1, CSNK1E, CPNE1, TCF12, VLDLR	1273	310	16650	2.27834	0.000172285	1.14866e-05	4.36132e-05
GOTERM_BP_FAT	GO:0048666~neuron development	122	8.6771	2.77822e-08	GPRIN1, HRAS, SYT4, FGF13, POSTN, RORB, GDNF, CXCL12, NRCAM, GATA2, KDM1A, ATCAY, ANK3, ROBO1, IL15RA, ROBO2, UNC5C, IFRD1, CHRNA3, DSCAM, CDH23, RBFOX2, MAGI2, PLXNB1, STK24, STMN2, BAIAP2, PLXNB2, KIF5C, FMR1, WNK1, CECR2, ARID1B, CDKL5, FARP1, RND2, MAP4K4, NME2, RND1, SERPINF1, MAPK3, CLIP1, OPHN1, STMN1, KIF26A, EIF2AK4, FGFR1, TNFRSF12A, UBE2V2, TTC8, MACF1, NDRG4, DMD, B3GNT2, FN1, PARD6B,…	1273	965	16650	1.65355	0.000218844	1.36792e-05	5.54008e-05
GOTERM_BP_FAT	GO:0045664~regulation of neuron differentiation	81	5.76102	3.34562e-08	RTN4, LZTS1, SYT4, FGF13, ZEB1, CXCL12, SDC2, NRCAM, GATA2, KDM1A, EDNRB, ROBO1, HEY2, EEF2K, TRPV4, IL15RA, ROBO2, SEMA3A, IFRD1, CHRNA3, DSCAM, MAGI2, LYN, PLXNB1, STK24, STMN2, PLXNB2, BAIAP2, FMR1, SDK1, ECT2, MYCL, NDNF, CDKL5, EIF4G1, RND2, AMIGO1, MAP4K4, NME2, NCOA1, SERPINF1, ZFYVE27, CLIP1, CNTN1, SEMA4D, EIF2AK4, FGFR1, TNFRSF12A, SOX2, UBE2V2, TIMP2, MACF1, NDRG4, DMD, NEDD4L, NKX2-5,…	1273	560	16650	1.89183	0.000263533	1.46425e-05	6.67154e-05
GOTERM_BP_FAT	GO:0045595~regulation of cell differentiation	176	12.5178	3.70197e-08	THRA, PDLIM7, SYT4, LTBP4, FGF13, POSTN, ITPKB, RORB, PNP, MEGF10, GDNF, CXCL12, CTNNB1, NRCAM, GATA2, KDM1A, CDKN2A, ROBO1, INSIG1, IL15RA, SLC9B2, AFDN, ROBO2, IFRD1, CHRNA3, NET1, SYK, DSCAM, RBFOX2, MAGI2, STMN2, STK24, PLXNB1, ADAMTS20, MYLK3, BAIAP2, PLXNB2, FMR1, DDX39B, PTBP1, ACTN3, ARNTL, CDKL5, PTHLH, RND2, MAP4K4, ADAMTS9, NME2, CAMK4, SERPINF1, PDGFRA, IL36B, CLIP1, EIF2AK4, SUCO, FG…	1273	1544	16650	1.49091	0.000291599	1.53494e-05	7.38215e-05
GOTERM_BP_FAT	GO:0031175~neuron projection development	107	7.61024	3.80188e-08	GPRIN1, HRAS, SYT4, FGF13, POSTN, CXCL12, GDNF, NRCAM, ATCAY, KDM1A, ANK3, ROBO1, IL15RA, ROBO2, UNC5C, IFRD1, CHRNA3, DSCAM, RBFOX2, MAGI2, PLXNB1, STK24, STMN2, PLXNB2, BAIAP2, KIF5C, FMR1, ARID1B, CDKL5, FARP1, RND2, MAP4K4, NME2, SERPINF1, MAPK3, CLIP1, OPHN1, STMN1, KIF26A, EIF2AK4, FGFR1, TNFRSF12A, UBE2V2, TTC8, MACF1, NDRG4, DMD, B3GNT2, FN1, PARD6B, ITGA3, SHANK1, NKX6-1, DVL1, EPHA3, LA…	1273	817	16650	1.71296	0.000299468	1.49755e-05	7.58138e-05
GOTERM_BP_FAT	GO:0060284~regulation of cell development	109	7.75249	8.82211e-08	SYT4, FGF13, POSTN, GDNF, CXCL12, CTNNB1, NRCAM, GATA2, KDM1A, ROBO1, IL15RA, SLC9B2, AFDN, ROBO2, IFRD1, CHRNA3, NET1, DSCAM, MAGI2, PLXNB1, STK24, STMN2, BAIAP2, PLXNB2, MYLK3, DDX39B, FMR1, ACTN3, ARNTL, CDKL5, RND2, MAP4K4, NME2, SERPINF1, CLIP1, EIF2AK4, FGFR1, ERBB4, TNFRSF12A, SOX2, AKAP13, UBE2V2, TIMP2, MACF1, CRB2, NDRG4, DMD, NKX2-5, DNMT3B, FN1, BMP4, ITGA3, SHANK1, NKX6-1, DVL1, EPHA…	1273	851	16650	1.67526	0.000694764	3.3095e-05	0.000175923
GOTERM_BP_FAT	GO:0010720~positive regulation of cell development	71	5.04979	1.37346e-07	SYT4, DICER1, ZEB1, GDNF, CXCL12, CTNNB1, NRCAM, GATA2, KDM1A, ROBO1, PAX8, EEF2K, SLC9B2, ROBO2, SEMA3A, NET1, DSCAM, MAGI2, LYN, PLXNB1, STMN2, PLXNB2, BAIAP2, MYLK3, FMR1, DDX39B, LEF1, ACTN3, ECT2, NDNF, FLNA, CDKL5, RND2, AMIGO1, EIF4G1, NME2, NCOA1, SERPINF1, ZFYVE27, EPB41L5, CLIP1, CNTN1, SEMA4D, TRIOBP, FGFR1, TNFRSF12A, UBE2V2, TIMP2, MACF1, NDRG4, CRB2, DMD, NEDD4L, NKX2-5, DNMT3B, FN1…	1273	483	16650	1.92264	0.00108142	4.70428e-05	0.000273883
GOTERM_BP_FAT	GO:0051960~regulation of nervous system development	99	7.04125	2.97412e-07	SYT4, FGF13, CXCL12, CTNNB1, NRCAM, KDM1A, GATA2, ROBO1, IL15RA, ROBO2, AFDN, PRKACB, IFRD1, CHRNA3, ADGRB2, DSCAM, MAGI2, PLXNB1, STK24, STMN2, PLXNB2, BAIAP2, FMR1, ARNTL, CDKL5, RND2, MAP4K4, NME2, SERPINF1, CLIP1, EIF2AK4, FGFR1, ERBB4, TNFRSF12A, SOX2, UBE2V2, TIMP2, MACF1, NDRG4, DMD, NKX2-5, DNMT3B, FN1, BMP4, ITGA3, SHANK1, NKX6-1, EPHA3, DVL1, NOTCH3, NREP, SEMA6B, SFRP1, CPNE1, NSMF, TC…	1273	769	16650	1.68382	0.00234027	8.36756e-05	0.000593072
GOTERM_BP_FAT	GO:0050767~regulation of neurogenesis	90	6.40114	3.78271e-07	RTN4, SLC45A3, LZTS1, SYT4, DICER1, FGF13, ZEB1, CXCL12, SDC2, CTNNB1, NRCAM, GATA2, KDM1A, EDNRB, ROBO1, HEY2, EEF2K, TRPV4, IL15RA, AFDN, ROBO2, SEMA3A, IFRD1, CHRNA3, DSCAM, MAGI2, LYN, PLXNB1, STK24, STMN2, BAIAP2, PLXNB2, FMR1, SDK1, ARNTL, HMGA2, MBD1, MYCL, ECT2, CDKL5, NDNF, EIF4G1, RND2, AMIGO1, MAP4K4, NME2, NCOA1, SERPINF1, ZFYVE27, CLIP1, CNTN1, SEMA4D, EIF2AK4, FGFR1, ERBB4, TNFRSF12…	1273	682	16650	1.72601	0.00297559	0.000102754	0.000754313
GOTERM_BP_FAT	GO:0000904~cell morphogenesis involved in differentiation	97	6.899	3.83255e-07	HRAS, FGF13, POSTN, CXCL12, GDNF, RAB1A, CTNNB1, NRCAM, ANK3, ROBO1, ROBO2, UNC5C, IFRD1, CHRNA3, DSCAM, NET1, RBFOX2, PLXNB1, PLXNB2, BAIAP2, KIF5C, ACTN1, FARP1, CDKL5, RND2, MAPK3, OPHN1, STMN1, KIF26A, TNFRSF12A, TTC8, MACF1, CRB2, ITGAV, B3GNT2, FN1, BMP4, PARD6B, PCDH15, SHANK1, NKX6-1, EPHA3, DVL1, LAMA2, SEMA6B, SFRP1, NSMF, MAP6, RTN4, LZTS1, SDC2, PAX8, HEY2, DLG4, EEF2K, SEMA3A, LOXL2,…	1273	753	16650	1.68486	0.00301473	0.000100638	0.000764252
GOTERM_BP_FAT	GO:0051962~positive regulation of nervous system development	66	4.69417	4.01045e-07	SYT4, DICER1, CLSTN1, ZEB1, CXCL12, CTNNB1, NRCAM, GATA2, KDM1A, ROBO1, EEF2K, ROBO2, SEMA3A, ADGRB2, DSCAM, MAGI2, LYN, PLXNB1, STMN2, PLXNB2, BAIAP2, FMR1, ECT2, NDNF, CDKL5, RND2, AMIGO1, EIF4G1, NME2, NCOA1, ZFYVE27, SERPINF1, CLIP1, CNTN1, SEMA4D, FGFR1, PARD3, TNFRSF12A, UBE2V2, TIMP2, MACF1, LRRTM3, NDRG4, DMD, NEDD4L, DNMT3B, NKX2-5, FN1, BMP4, LTK, LRRN3, ASIC2, NLGN2, ITGA3, SHANK1, NKX…	1273	449	16650	1.92258	0.00315445	0.000101912	0.000799726
GOTERM_BP_FAT	GO:0050769~positive regulation of neurogenesis	58	4.12518	1.20121e-06	SYT4, DICER1, ZEB1, CXCL12, CTNNB1, NRCAM, GATA2, KDM1A, ROBO1, EEF2K, ROBO2, SEMA3A, DSCAM, MAGI2, LYN, PLXNB1, STMN2, PLXNB2, BAIAP2, FMR1, ECT2, NDNF, CDKL5, RND2, AMIGO1, EIF4G1, NCOA1, NME2, ZFYVE27, SERPINF1, CLIP1, CNTN1, SEMA4D, FGFR1, TNFRSF12A, UBE2V2, TIMP2, MACF1, NDRG4, DMD, NEDD4L, DNMT3B, NKX2-5, FN1, BMP4, LTK, ITGA3, SHANK1, NKX6-1, EPHA3, DVL1, PPP1R9A, DKK1, CSNK1E, CPNE1, NSMF…	1273	387	16650	1.96021	0.00941852	0.000255728	0.00239533
GOTERM_BP_FAT	GO:0030030~cell projection organization	146	10.3841	1.62753e-06	GPRIN1, HRAS, SYT4, F2RL1, FGF13, POSTN, GDNF, CXCL12, RAB1A, NRCAM, KDM1A, ATCAY, SH3YL1, ANK3, ROBO1, TBC1D14, IL15RA, ROBO2, UNC5C, IFRD1, CHRNA3, CDH23, DSCAM, RBFOX2, MAGI2, PLXNB1, STK24, STMN2, BAIAP2, PLXNB2, KIF5C, FMR1, TANC1, CECR2, ARID1B, CDKL5, FARP1, RND2, MAP4K4, NME2, SERPINF1, MAPK3, CLIP1, OPHN1, STMN1, KIF26A, EPS8L2, SPATA13, EMP1, EIF2AK4, FGFR1, TNFRSF12A, NEK1, CEP164, UBE…	1273	1301	16650	1.46778	0.0127398	0.000337355	0.00324542
GOTERM_BP_FAT	GO:0010975~regulation of neuron projection development	60	4.26743	2.1504e-06	RTN4, LZTS1, SYT4, FGF13, CXCL12, SDC2, NRCAM, KDM1A, ROBO1, EEF2K, TRPV4, IL15RA, ROBO2, SEMA3A, IFRD1, CHRNA3, DSCAM, MAGI2, LYN, STMN2, STK24, PLXNB1, PLXNB2, BAIAP2, FMR1, SDK1, NDNF, CDKL5, RND2, AMIGO1, MAP4K4, NME2, ZFYVE27, SERPINF1, CLIP1, CNTN1, SEMA4D, FGFR1, TNFRSF12A, UBE2V2, MACF1, NDRG4, DMD, NEDD4L, FN1, LTK, ITGA3, SHANK1, NKX6-1, EPHA3, DVL1, PPP1R9A, SEMA6B, SFRP1, CHN1, NSMF, …	1273	413	16650	1.90015	0.0167982	0.000423432	0.00428805
GOTERM_BP_FAT	GO:0010976~positive regulation of neuron projection development	39	2.77383	4.45884e-06	FGFR1, SYT4, TNFRSF12A, UBE2V2, CXCL12, KDM1A, MACF1, ROBO1, NDRG4, DMD, EEF2K, ROBO2, NEDD4L, DSCAM, FN1, LTK, MAGI2, LYN, STMN2, PLXNB1, BAIAP2, PLXNB2, FMR1, ITGA3, SHANK1, NDNF, CDKL5, EPHA3, DVL1, AMIGO1, RND2, NME2, PPP1R9A, ZFYVE27, SERPINF1, CNTN1, CLIP1, SEMA4D, VLDLR	1273	229	16650	2.22749	0.034517	0.000816569	0.00889105
GOTERM_BP_FAT	GO:0031344~regulation of cell projection organization	75	5.33428	5.0487e-06	RTN4, HRAS, LZTS1, SYT4, F2RL1, FGF13, CXCL12, SDC2, PIFO, NRCAM, KDM1A, SH3YL1, ROBO1, TBC1D14, EEF2K, TRPV4, IL15RA, ROBO2, SEMA3A, IFRD1, CHRNA3, DSCAM, MAGI2, LYN, STMN2, STK24, PLXNB1, PLXNB2, BAIAP2, FMR1, SDK1, NDNF, CDKL5, RND2, AMIGO1, MAP4K4, NME2, SERPINF1, ZFYVE27, CLIP1, USH1C, CNTN1, SEMA4D, EPS8L2, GAP43, FGFR1, CEP120, TNFRSF12A, UBE2V2, CYLD, PPP1R16B, MACF1, NDRG4, DMD, NEDD4L, …	1273	572	16650	1.71495	0.0389932	0.000903541	0.0100672
GOTERM_BP_FAT	GO:0048812~neuron projection morphogenesis	72	5.12091	5.3732e-06	RTN4, HRAS, SYT4, DICER1, POSTN, FGF13, CXCL12, SDC2, NRCAM, KDM1A, ROBO1, ANK3, EEF2K, DLG4, ROBO2, UNC5C, SEMA3A, IFRD1, BOC, DSCAM, RBFOX2, ZNF280A, ZNF280B, PLXNB1, PLXNB2, BAIAP2, KIF5C, STXBP1, MINK1, COL25A1, FARP1, CDKL5, RND2, AMIGO1, DDR1, ZFYVE27, MAPK3, OPHN1, STMN1, SEMA4D, KIF26A, GAP43, EIF2AK4, PARD3, TNFRSF12A, ABI1, TTC8, MACF1, DMD, B3GNT2, NEDD4L, UGT8, DCLK1, FN1, PARD6B, DPY…	1273	543	16650	1.73428	0.0414468	0.000940229	0.0107142
GOTERM_BP_FAT	GO:0051240~positive regulation of multicellular organismal process	155	11.0242	5.66771e-06	HRAS, CADM1, PDLIM7, SYT4, F2RL1, TSPAN6, POSTN, ITPKB, PNP, GDNF, CXCL12, CTNNB1, NRCAM, MAGED1, GATA2, KDM1A, MYD88, ROBO1, IL15RA, SLC9B2, ROBO2, SYK, DSCAM, ADGRB2, MAGI2, STMN2, PLXNB1, BAIAP2, PLXNB2, FMR1, DDX39B, ACTN3, ARNTL, CDKL5, RND2, NME2, SERPINF1, IL36B, CLIP1, RYR2, SUCO, FGFR1, ERBB4, TNFRSF12A, CLU, ENPP4, SOX5, UBE2V2, TIMP2, IL34, ARNT, IL12RB2, VDR, PPP1R16B, MACF1, NDRG4, C…	1273	1431	16650	1.4167	0.0436682	0.000970188	0.0113014
GOTERM_BP_FAT	GO:0031346~positive regulation of cell projection organization	46	3.27169	1.37337e-05	FGFR1, HRAS, CEP120, SYT4, TNFRSF12A, F2RL1, UBE2V2, CXCL12, KDM1A, MACF1, ROBO1, NDRG4, DMD, EEF2K, ROBO2, NEDD4L, CDC42EP3, DSCAM, FN1, LTK, MAGI2, LYN, STMN2, PLXNB1, PLXNB2, BAIAP2, FMR1, ITGA3, SHANK1, CDKL5, NDNF, EPHA3, DVL1, AMIGO1, RND2, NME2, PPP1R9A, ZFYVE27, SERPINF1, TENM1, CNTN1, CLIP1, SEMA4D, EPS8L2, VLDLR, DNM2	1273	304	16650	1.97911	0.102547	0.00220562	0.027383
GOTERM_BP_FAT	GO:0032989~cellular component morphogenesis	141	10.0284	3.48018e-05	DLC1, HRAS, SYT4, POSTN, FGF13, GDNF, CXCL12, RAB1A, CTNNB1, NRCAM, KDM1A, MFF, ANK3, ROBO1, TBC1D14, ROBO2, UNC5C, IFRD1, CHRNA3, NET1, DSCAM, RBFOX2, CSNK1G2, PLXNB1, BAIAP2, PLXNB2, MYLK3, KIF5C, ACTN1, CDKL5, FARP1, RND2, MAPK3, PDGFRA, OPHN1, STMN1, KIF26A, EIF2AK4, TNFRSF12A, DIAPH1, TFCP2L1, NEK1, CLU, CEP164, TTC8, VDR, MACF1, DNAAF3, CRB2, DMD, ITGAV, B3GNT2, CDC42EP3, NKX2-5, FGD4, FN1,…	1273	1321	16650	1.39605	0.239799	0.00488398	0.0693757
GOTERM_BP_FAT	GO:0048667~cell morphogenesis involved in neuron differentiation	64	4.55192	4.42329e-05	RTN4, HRAS, FGF13, CXCL12, SDC2, NRCAM, ROBO1, ANK3, EEF2K, DLG4, ROBO2, UNC5C, SEMA3A, BOC, IFRD1, DSCAM, RBFOX2, ZNF280A, ZNF280B, PLXNB1, PLXNB2, BAIAP2, KIF5C, STXBP1, MINK1, COL25A1, FARP1, CDKL5, RND2, AMIGO1, ZFYVE27, MAPK3, OPHN1, STMN1, SEMA4D, KIF26A, GAP43, PARD3, TNFRSF12A, ABI1, TTC8, MACF1, B3GNT2, UNK, DCLK1, FN1, PARD6B, DPYSL5, PCDH15, SHANK1, RAPH1, NKX6-1, DVL1, LAMA2, PPP1R9A,…	1273	496	16650	1.68766	0.294236	0.00579108	0.0881685
GOTERM_BP_FAT	GO:0000902~cell morphogenesis	133	9.45946	4.80491e-05	DLC1, HRAS, SYT4, POSTN, FGF13, GDNF, CXCL12, RAB1A, CTNNB1, NRCAM, KDM1A, ANK3, ROBO1, TBC1D14, ROBO2, UNC5C, IFRD1, CHRNA3, NET1, DSCAM, RBFOX2, CSNK1G2, PLXNB1, BAIAP2, PLXNB2, KIF5C, ACTN1, CDKL5, FARP1, RND2, MAPK3, OPHN1, STMN1, KIF26A, EIF2AK4, TNFRSF12A, DIAPH1, TFCP2L1, NEK1, CLU, CEP164, TTC8, VDR, MACF1, DNAAF3, CRB2, DMD, ITGAV, B3GNT2, CDC42EP3, FN1, FGD4, BMP4, PARD6B, PCDH15, SHANK…	1273	1240	16650	1.40286	0.315139	0.00618635	0.0957716
GOTERM_BP_FAT	GO:0061564~axon development	55	3.91181	0.000474076	RTN4, HRAS, FGF13, CXCL12, NRCAM, SPRY3, ROBO1, ANK3, ROBO2, SEMA3A, UNC5C, BOC, IFRD1, DSCAM, ZNF280A, ZNF280B, PLXNB1, PLXNB2, BAIAP2, KIF5C, STXBP1, COL25A1, CDKL5, RND2, AMIGO1, DDR1, ZFYVE27, MAPK3, OPHN1, STMN1, SEMA4D, KIF26A, GAP43, PARD3, TNFRSF12A, TTC8, MACF1, B3GNT2, DCLK1, FN1, PARD6B, DPYSL5, RAPH1, NKX6-1, EPHA3, DVL1, LAMA2, NREP, SEMA6B, CHN1, WNT7A, LRP4, FEZ2, DNM2, GFRA3	1273	445	16650	1.61655	0.976142	0.0377797	0.941128
GOTERM_BP_FAT	GO:0007409~axonogenesis	51	3.62731	0.000795971	RTN4, HRAS, FGF13, CXCL12, NRCAM, ANK3, ROBO1, ROBO2, SEMA3A, UNC5C, BOC, IFRD1, DSCAM, ZNF280A, ZNF280B, PLXNB1, PLXNB2, BAIAP2, KIF5C, STXBP1, COL25A1, CDKL5, RND2, AMIGO1, ZFYVE27, MAPK3, OPHN1, STMN1, SEMA4D, KIF26A, GAP43, PARD3, TNFRSF12A, TTC8, MACF1, B3GNT2, DCLK1, FN1, PARD6B, DPYSL5, RAPH1, NKX6-1, DVL1, LAMA2, SEMA6B, CHN1, WNT7A, LRP4, FEZ2, DNM2, GFRA3	1273	413	16650	1.61512	0.998114	0.0526427	1.57535
GOTERM_BP_FAT	GO:0032990~cell part morphogenesis	85	6.04552	0.00312137	RTN4, HRAS, SYT4, DICER1, POSTN, FGF13, CXCL12, SDC2, RAB1A, RAB3IP, NRCAM, KDM1A, MFF, ROBO1, ANK3, EEF2K, DLG4, ROBO2, UNC5C, SEMA3A, IFRD1, BOC, DSCAM, RBFOX2, ZNF280A, ZNF280B, PLXNB1, PLXNB2, BAIAP2, KIF5C, STXBP1, NECTIN2, MINK1, COL25A1, FARP1, FLNA, CDKL5, RND2, AMIGO1, DDR1, ZFYVE27, MAPK3, OPHN1, SEMA4D, STMN1, KIF26A, GAP43, EIF2AK4, PARD3, CEP120, CEP126, TNFRSF12A, NEK1, CEP164, ABI1…	1273	817	16650	1.36076	1	0.11641	6.04376
GOTERM_BP_FAT	GO:0048858~cell projection morphogenesis	83	5.90327	0.00333476	RTN4, HRAS, SYT4, DICER1, POSTN, FGF13, CXCL12, SDC2, RAB1A, RAB3IP, NRCAM, KDM1A, ROBO1, ANK3, EEF2K, DLG4, ROBO2, UNC5C, SEMA3A, IFRD1, BOC, DSCAM, RBFOX2, ZNF280A, ZNF280B, PLXNB1, PLXNB2, BAIAP2, KIF5C, STXBP1, MINK1, COL25A1, FARP1, FLNA, CDKL5, RND2, AMIGO1, DDR1, ZFYVE27, MAPK3, OPHN1, SEMA4D, STMN1, KIF26A, GAP43, EIF2AK4, PARD3, CEP120, CEP126, TNFRSF12A, NEK1, CEP164, ABI1, TTC8, DNAH7,…	1273	797	16650	1.36209	1	0.122144	6.44399
GOTERM_BP_FAT	GO:0007411~axon guidance	29	2.06259	0.00638696	HRAS, TTC8, CXCL12, NRCAM, ANK3, ROBO1, ROBO2, B3GNT2, SEMA3A, UNC5C, BOC, DSCAM, ZNF280A, ZNF280B, PLXNB1, PLXNB2, KIF5C, DPYSL5, DVL1, LAMA2, SEMA6B, MAPK3, CHN1, OPHN1, SEMA4D, KIF26A, FEZ2, GAP43, GFRA3	1273	223	16650	1.7009	1	0.181522	11.9946
GOTERM_BP_FAT	GO:0097485~neuron projection guidance	29	2.06259	0.00678369	HRAS, TTC8, CXCL12, NRCAM, ANK3, ROBO1, ROBO2, B3GNT2, SEMA3A, UNC5C, BOC, DSCAM, ZNF280A, ZNF280B, PLXNB1, PLXNB2, KIF5C, DPYSL5, DVL1, LAMA2, SEMA6B, MAPK3, CHN1, OPHN1, SEMA4D, KIF26A, FEZ2, GAP43, GFRA3	1273	224	16650	1.69331	1	0.186367	12.6926
GOTERM_BP_FAT	GO:0006935~chemotaxis	46	3.27169	0.34632	FGFR1, HRAS, F2RL1, TTC8, MMP28, CXCL12, NRCAM, EDNRB, CCL20, ANK3, ROBO1, ITGAV, PLEKHG5, TRPV4, ROBO2, B3GNT2, UNC5C, SEMA3A, BOC, DSCAM, SYK, BMP4, ZNF280A, ZNF280B, ADGRE2, LYN, PIK3CB, PLXNB1, PLXNB2, KIF5C, DPYSL5, NR4A1, LEF1, DVL1, LAMA2, SEMA6B, MAPK3, CHN1, PDGFRA, AMOT, OPHN1, SEMA4D, KIF26A, FEZ2, GAP43, GFRA3	1273	552	16650	1.08995	1	0.94634	99.9792
GOTERM_BP_FAT	GO:0042330~taxis	46	3.27169	0.349539	FGFR1, HRAS, F2RL1, TTC8, MMP28, CXCL12, NRCAM, EDNRB, CCL20, ANK3, ROBO1, ITGAV, PLEKHG5, TRPV4, ROBO2, B3GNT2, UNC5C, SEMA3A, BOC, DSCAM, SYK, BMP4, ZNF280A, ZNF280B, ADGRE2, LYN, PIK3CB, PLXNB1, PLXNB2, KIF5C, DPYSL5, NR4A1, LEF1, DVL1, LAMA2, SEMA6B, MAPK3, CHN1, PDGFRA, AMOT, OPHN1, SEMA4D, KIF26A, FEZ2, GAP43, GFRA3	1273	553	16650	1.08797	1	0.947326	99.9811
Annotation Cluster 3	Enrichment Score: 4.158227735301801
Category	Term	Count	%	PValue	Genes	List Total	Pop Hits	Pop Total	Fold Enrichment	Bonferroni	Benjamini	FDR
GOTERM_BP_FAT	GO:0060284~regulation of cell development	109	7.75249	8.82211e-08	SYT4, FGF13, POSTN, GDNF, CXCL12, CTNNB1, NRCAM, GATA2, KDM1A, ROBO1, IL15RA, SLC9B2, AFDN, ROBO2, IFRD1, CHRNA3, NET1, DSCAM, MAGI2, PLXNB1, STK24, STMN2, BAIAP2, PLXNB2, MYLK3, DDX39B, FMR1, ACTN3, ARNTL, CDKL5, RND2, MAP4K4, NME2, SERPINF1, CLIP1, EIF2AK4, FGFR1, ERBB4, TNFRSF12A, SOX2, AKAP13, UBE2V2, TIMP2, MACF1, CRB2, NDRG4, DMD, NKX2-5, DNMT3B, FN1, BMP4, ITGA3, SHANK1, NKX6-1, DVL1, EPHA…	1273	851	16650	1.67526	0.000694764	3.3095e-05	0.000175923
GOTERM_BP_FAT	GO:0022603~regulation of anatomical structure morphogenesis	118	8.3926	1.87004e-05	DLC1, SYT4, POSTN, FGF13, ANKRD6, GDNF, CXCL12, CTNNB1, MMRN2, NRCAM, MAGED1, GATA2, MFF, ROBO1, TBC1D14, ROBO2, IFRD1, CHRNA3, NET1, DSCAM, ADGRB2, MAP2K5, MAGI2, CSNK1G2, PLXNB1, MYLK3, BAIAP2, PLXNB2, HES7, VASH1, CDKL5, RND2, SERPINF1, HNF4A, ROR1, FGFR1, PPP2R3A, TNFRSF12A, DIAPH1, AKAP13, VDR, PPP1R16B, MACF1, CRB2, CDC42EP3, FN1, FGD4, PARD6A, BMP4, NKX6-1, DVL1, FOXP2, EPHA3, HDAC5, SEMA6…	1273	1051	16650	1.46847	0.136985	0.00288452	0.0372841
GOTERM_BP_FAT	GO:0000902~cell morphogenesis	133	9.45946	4.80491e-05	DLC1, HRAS, SYT4, POSTN, FGF13, GDNF, CXCL12, RAB1A, CTNNB1, NRCAM, KDM1A, ANK3, ROBO1, TBC1D14, ROBO2, UNC5C, IFRD1, CHRNA3, NET1, DSCAM, RBFOX2, CSNK1G2, PLXNB1, BAIAP2, PLXNB2, KIF5C, ACTN1, CDKL5, FARP1, RND2, MAPK3, OPHN1, STMN1, KIF26A, EIF2AK4, TNFRSF12A, DIAPH1, TFCP2L1, NEK1, CLU, CEP164, TTC8, VDR, MACF1, DNAAF3, CRB2, DMD, ITGAV, B3GNT2, CDC42EP3, FN1, FGD4, BMP4, PARD6B, PCDH15, SHANK…	1273	1240	16650	1.40286	0.315139	0.00618635	0.0957716
GOTERM_BP_FAT	GO:0010769~regulation of cell morphogenesis involved in differentiation	47	3.34282	9.93583e-05	RTN4, TRIOBP, LZTS1, TNFRSF12A, FGF13, POSTN, GDNF, CXCL12, SDC2, CTNNB1, NRCAM, MACF1, ROBO1, CRB2, PAX8, EEF2K, ROBO2, SEMA3A, IFRD1, CHRNA3, NET1, DSCAM, FN1, PLXNB1, PLXNB2, BAIAP2, LEF1, FLNA, NKX6-1, CDKL5, EPHA3, AMIGO1, RND2, PPP1R9A, FBLN1, SEMA6B, SFRP1, ZFYVE27, ITGB1BP1, EPB41L5, CHN1, NSMF, SEMA4D, PHLDB2, WNT7A, LRP4, DNM2	1273	339	16650	1.81336	0.542868	0.0114455	0.197945
GOTERM_BP_FAT	GO:0022604~regulation of cell morphogenesis	66	4.69417	0.000668364	RTN4, DLC1, LZTS1, SYT4, FGF13, POSTN, GDNF, CXCL12, SDC2, CTNNB1, NRCAM, ROBO1, TBC1D14, FITM2, PAX8, EEF2K, ROBO2, SEMA3A, IFRD1, CHRNA3, NET1, DSCAM, CDC7, CSNK1G2, PLXNB1, PLXNB2, BAIAP2, FBLIM1, LEF1, FLNA, CDKL5, RND2, AMIGO1, BVES, ZFYVE27, ITGB1BP1, EPB41L5, SEMA4D, TRIOBP, CEP120, DIAPH1, TNFRSF12A, TPM1, CYLD, MACF1, CRB2, NEDD4L, CDC42EP3, FN1, FGD4, CSNK1A1, HCK, NKX6-1, EPHA3, PPP1R9…	1273	568	16650	1.51978	0.994842	0.0484756	1.32439
GOTERM_BP_FAT	GO:0010770~positive regulation of cell morphogenesis involved in differentiation	26	1.84922	0.000687563	TRIOBP, TNFRSF12A, CXCL12, GDNF, CTNNB1, MACF1, ROBO1, CRB2, PAX8, EEF2K, ROBO2, FN1, DSCAM, NET1, PLXNB1, BAIAP2, PLXNB2, LEF1, CDKL5, FLNA, AMIGO1, RND2, ZFYVE27, EPB41L5, SEMA4D, DNM2	1273	164	16650	2.07355	0.995566	0.0484955	1.36219
GOTERM_BP_FAT	GO:0050770~regulation of axonogenesis	25	1.77809	0.00215659	RTN4, TNFRSF12A, FGF13, CXCL12, NRCAM, MACF1, ROBO1, ROBO2, SEMA3A, IFRD1, FN1, DSCAM, PLXNB1, PLXNB2, CDKL5, NKX6-1, AMIGO1, RND2, SEMA6B, ZFYVE27, CHN1, SEMA4D, WNT7A, LRP4, DNM2	1273	168	16650	1.94633	1	0.097944	4.21378
Annotation Cluster 4	Enrichment Score: 3.993623190326979
Category	Term	Count	%	PValue	Genes	List Total	Pop Hits	Pop Total	Fold Enrichment	Bonferroni	Benjamini	FDR
GOTERM_BP_FAT	GO:0043122~regulation of I-kappaB kinase/NF-kappaB signaling	37	2.63158	6.12659e-05	ZFAND6, MTDH, NFKBID, F2RL1, TSPAN6, AKAP13, UBE2V1, PRDX1, CTNNB1, CYLD, TMEM9B, MYD88, SHISA5, PLEKHG5, PELI2, ZNF268, TNIP1, RNF31, PELI1, CARD8, CARD9, LTBR, DDRGK1, BST2, EDA2R, ECT2, FLNA, APOL3, CTH, ATP2C1, MIB2, ZDHHC13, CPNE1, EEF1D, EDA, IKBKB, F2R	1273	238	16650	2.03334	0.382865	0.00763212	0.1221
GOTERM_BP_FAT	GO:0043123~positive regulation of I-kappaB kinase/NF-kappaB signaling	30	2.13371	0.000122578	MTDH, F2RL1, TSPAN6, UBE2V1, AKAP13, CTNNB1, TMEM9B, MYD88, SHISA5, PLEKHG5, PELI2, ZNF268, RNF31, PELI1, CARD9, LTBR, DDRGK1, BST2, EDA2R, ECT2, FLNA, APOL3, CTH, ATP2C1, MIB2, ZDHHC13, EDA, IKBKB, EEF1D, F2R	1273	182	16650	2.15594	0.619295	0.0135097	0.244151
GOTERM_BP_FAT	GO:0007249~I-kappaB kinase/NF-kappaB signaling	38	2.7027	0.000139155	MTDH, NFKBID, F2RL1, TSPAN6, AKAP13, UBE2V1, PRDX1, CTNNB1, CYLD, TMEM9B, MYD88, SHISA5, PLEKHG5, PELI2, ZNF268, TNIP1, RNF31, PELI1, CARD8, CARD9, LTBR, DDRGK1, BST2, EDA2R, ECT2, NFKBIL1, FLNA, APOL3, CTH, ATP2C1, MIB2, ZDHHC13, ERC1, EEF1D, EDA, IKBKB, NKIRAS2, F2R	1273	257	16650	1.93391	0.665908	0.0149061	0.277125
Annotation Cluster 5	Enrichment Score: 3.80739985968378
Category	Term	Count	%	PValue	Genes	List Total	Pop Hits	Pop Total	Fold Enrichment	Bonferroni	Benjamini	FDR
GOTERM_BP_FAT	GO:0051128~regulation of cellular component organization	251	17.8521	3.11713e-09	DLC1, HRAS, SYT4, LTBP4, ZNF639, POSTN, SYT7, CTNNB1, MVB12A, SH3YL1, INSIG1, GNG4, CHRNA3, MAP2K5, ADGRB2, SYK, ACAA2, MAGI2, PIK3CB, MYLK3, SPIRE1, WNK3, RND2, PNKP, NME2, HNF4A, CD320, SERPINF1, MTF2, MAPK3, MLLT11, PDGFRA, KIF26A, CHORDC1, UNC13B, EPS8L2, ADD2, AKAP13, MACF1, DMD, CDC42EP3, NKX2-5, DNMT3B, HIP1, BMP4, NDC80, NKX6-1, FNIP1, DVL1, EPHA3, CCT7, SEMA6B, SFRP1, NSMF, RTN4, STOX1, …	1273	2323	16650	1.41322	2.45565e-05	2.0464e-06	6.21591e-06
GOTERM_BP_FAT	GO:0051130~positive regulation of cellular component organization	126	8.96159	0.000102434	HRAS, SYT4, F2RL1, GDNF, CXCL12, CTNNB1, GATA2, KDM1A, MFF, ANK1, RAD21, ANK3, ROBO1, ROBO2, MLST8, NET1, RNF31, ADGRB2, DSCAM, SYK, MAGI2, PLXNB1, STMN2, BAIAP2, PLXNB2, MYLK3, FMR1, PDXP, WNK3, SPIRE1, CDKL5, RND2, PNKP, NME2, SERPINF1, MTF2, MLLT11, MAPK3, CLIP1, EPS8L2, UNC13B, FGFR1, TNFRSF12A, CLU, UBE2V2, MACF1, NDRG4, CRB2, ITGAV, DMD, BMF, NKX2-5, DNMT3B, CDC42EP3, HIP1, FN1, KCNB1, ITGA…	1273	1183	16650	1.39307	0.553812	0.0116277	0.204066
GOTERM_BP_FAT	GO:0033043~regulation of organelle organization	111	7.89474	0.00806693	DLC1, HRAS, SYT4, F2RL1, TTK, FGF13, CXCL12, CTNNB1, MVB12A, GATA2, MFF, KDM1A, CDKN2A, ANK1, RAD21, TBC1D14, INSIG1, MLST8, RNF31, ACAA2, TWF1, BST2, PLXNB1, STMN2, BAIAP2, MYLK3, FMR1, PDXP, SPIRE1, PNKP, MTF2, MLLT11, MAPK3, PDGFRA, CLIP1, STMN1, CHORDC1, ADD2, AKAP13, TTC8, NPM1, BMF, DNMT3B, CDC42EP3, BMP4, SYT11, NDC80, SHANK1, EPHA3, HDAC5, CCT7, PHF2, TSC1, SFRP1, PRKAR1A, PHF8, STOX1, MY…	1273	1152	16650	1.26025	1	0.204438	14.9147
GOTERM_BP_FAT	GO:0010638~positive regulation of organelle organization	52	3.69844	0.22882	HRAS, MYBPC1, F2RL1, CTNNB1, MFF, KDM1A, ANK1, RAD21, BOK, TRPV4, MLST8, PLCB1, RNF31, CTBP1, STMN2, MYLK3, BAIAP2, FMR1, PDXP, SPIRE1, PNKP, NCK2, MTF2, ITGB1BP1, MLLT11, MAPK3, HHAT, CLIP1, LCP1, CEP120, SFN, ZBTB17, TPM1, DDHD2, DDHD1, USP36, SH2B1, BMF, CDC42EP3, DNMT3B, MICALL2, BAIAP2L2, SLX1B, HCK, PSRC1, CCT7, UQCC1, SFRP1, TENM1, KCNN3, AMOT, SLC17A9	1273	600	16650	1.13354	1	0.882747	99.438
Annotation Cluster 6	Enrichment Score: 3.377466183470753
Category	Term	Count	%	PValue	Genes	List Total	Pop Hits	Pop Total	Fold Enrichment	Bonferroni	Benjamini	FDR
GOTERM_BP_FAT	GO:0048598~embryonic morphogenesis	78	5.54765	6.50223e-07	DLC1, STOX1, JAG2, LUZP1, ZEB1, GDNF, GJA5, ZIC3, CTNNB1, GATA2, GPC3, PAX8, INSIG1, COL12A1, STRA6, PRKACB, COL11A1, MAP2K5, ZNF281, AR, SATB2, PLXNB2, CECR2, LEF1, MMP15, HMGA2, MIXL1, NCOA1, DACT1, HIPK1, EPB41L5, MAPK3, HIPK2, PDGFRA, RYR2, EXT2, FGFR1, WNT16, SOX2, ARFRP1, ITGB4, COL2A1, ZBTB17, ZFP36L1, RACK1, ECE1, NDRG4, CRB2, ITGAV, COL6A1, FBN2, NKX2-5, FN1, MDFI, BMP4, TEAD2, PCDH15, I…	1273	571	16650	1.78667	0.00510936	0.000150649	0.00129661
GOTERM_BP_FAT	GO:0060429~epithelium development	118	8.3926	2.72046e-05	DLC1, THRA, F2RL1, JAG2, LUZP1, ANKRD6, GDNF, CALB1, KLHL3, ZIC3, RAB1A, CTNNB1, MAGED1, MYD88, ROBO1, AFDN, ROBO2, PRKACB, MAGI2, PLXNB2, CECR2, HES7, ARNTL, NME2, ATP2C2, ROR1, RYR2, EDA, FGFR1, PPP2R3A, ERBB4, TFCP2L1, TTC8, VDR, PPP1R16B, NDRG4, CRB2, DMD, NKX2-5, PARD6A, BMP4, PODXL, PCDH15, TEAD2, NKX6-1, DVL1, FOXP2, SALL2, SALL4, TSC1, SFRP1, HOXB5, RAP1B, IKBKB, STOX1, ZEB1, GJA5, LGR4, …	1273	1060	16650	1.456	0.192911	0.00403563	0.0542351
GOTERM_BP_FAT	GO:0035295~tube development	72	5.12091	4.94898e-05	DLC1, THRA, LUZP1, ZEB1, GDNF, KLHL3, CALB1, GJA5, LGR4, ZIC3, CTNNB1, MAGED1, GATA2, EDNRB, GPC3, PAX8, SLC4A2, ROBO2, STRA6, HHIP, PRKACB, AR, CTSZ, PLXNB2, CECR2, LEF1, PKDCC, HMGA2, MIXL1, DDR1, DACT1, ITGB1BP1, EPB41L5, MAPK3, PDGFRA, RYR2, EDA, FGFR1, ASS1, ITGB4, TTC8, DCHS1, ZFP36L1, VDR, NUMA1, CRISPLD2, NDRG4, FAT4, CD24, PCSK5, NKX2-5, SIM1, BMP4, FOXL1, PODXL, TEAD2, ITGA3, FZD2, FOXP…	1273	580	16650	1.62364	0.322869	0.00626882	0.098642
GOTERM_BP_FAT	GO:0048729~tissue morphogenesis	71	5.04979	0.000670364	DLC1, STOX1, JAG2, LUZP1, ANKRD6, GDNF, KLHL3, LGR4, ZIC3, CTNNB1, MAGED1, GPC3, PAX8, HEY2, DLG3, SEMA3A, HHIP, PSMD5, PRKACB, COL11A1, AR, CTSZ, MAGI2, ACTA1, PLXNB2, CECR2, LEF1, HMGA2, FLNA, DDR1, DACT1, SERPINB5, EPB41L5, ROR1, RYR2, EXT2, LCP1, FGFR1, WNT16, ITGB4, TTC8, TPM1, DCHS1, VDR, NDRG4, CRB2, FAT4, GCNT1, NKX2-5, MLLT3, BMP4, PARD6A, FOXL1, PODXL, TEAD2, PCDH15, ITGA3, FZD2, FRZB, …	1273	622	16650	1.49298	0.994922	0.0481739	1.32833
GOTERM_BP_FAT	GO:0035239~tube morphogenesis	44	3.12945	0.00119703	DLC1, LUZP1, ZEB1, KLHL3, GDNF, LGR4, DCHS1, ZIC3, CTNNB1, MAGED1, VDR, GPC3, NDRG4, FAT4, PAX8, STRA6, HHIP, PRKACB, NKX2-5, BMP4, AR, CTSZ, PLXNB2, PODXL, CECR2, LEF1, TEAD2, FZD2, HMGA2, FZD6, DVL1, DDR1, DACT1, SALL4, SFRP1, TSC1, ITGB1BP1, EPB41L5, PDGFRA, RYR2, PBX1, PTCH1, EDA, RBM15	1273	348	16650	1.65371	0.99992	0.0679949	2.36015
GOTERM_BP_FAT	GO:0002009~morphogenesis of an epithelium	59	4.1963	0.00239516	DLC1, STOX1, JAG2, LUZP1, ANKRD6, KLHL3, GDNF, LGR4, ZIC3, CTNNB1, MAGED1, GPC3, PAX8, DLG3, PSMD5, PRKACB, HHIP, SEMA3A, AR, CTSZ, MAGI2, PLXNB2, LEF1, CECR2, HMGA2, FLNA, DDR1, DACT1, SERPINB5, EPB41L5, ROR1, RYR2, LCP1, FGFR1, WNT16, TTC8, DCHS1, VDR, FAT4, NDRG4, NKX2-5, MLLT3, BMP4, PARD6A, PODXL, TEAD2, PCDH15, FZD2, FRZB, DVL1, FZD6, SALL4, TSC1, SFRP1, PTCH1, PBX1, RBM15, PHLDB2, WNT7A	1273	521	16650	1.48115	1	0.104018	4.66941
GOTERM_BP_FAT	GO:0009887~organ morphogenesis	100	7.11238	0.0033475	DLC1, HCCS, RTN4, STOX1, HRAS, THRA, AGTPBP1, TUFT1, JAG2, RORB, ZEB1, ANKRD6, GDNF, GJA5, CALB1, KLHL3, ZIC3, LGR4, CTNNB1, MAGED1, GATA2, GPC3, HEY2, INSIG1, PAX8, ANKRD11, AFDN, STRA6, HHIP, PSMD5, SEMA3A, COL11A1, SYK, DSCAM, CTSZ, AR, SATB2, MAGI2, ACTA1, SDK1, LEF1, ACTN3, HMGA2, DDR1, DACT1, HIPK1, SERPINB5, HIPK2, MAPK3, ROR1, PDGFRA, RYR2, EDA, ADAM15, ALPL, FGFR1, WNT16, PPP2R3A, FHL1, …	1273	992	16650	1.31848	1	0.122016	6.46784
GOTERM_BP_FAT	GO:0060562~epithelial tube morphogenesis	37	2.63158	0.00740826	DLC1, LUZP1, KLHL3, GDNF, LGR4, ZIC3, DCHS1, CTNNB1, MAGED1, VDR, GPC3, NDRG4, FAT4, PAX8, HHIP, PRKACB, NKX2-5, BMP4, AR, CTSZ, PODXL, PLXNB2, CECR2, LEF1, TEAD2, FZD2, HMGA2, FZD6, DVL1, DDR1, SALL4, SFRP1, TSC1, RYR2, PBX1, PTCH1, RBM15	1273	309	16650	1.56613	1	0.193754	13.781
GOTERM_BP_FAT	GO:0016331~morphogenesis of embryonic epithelium	21	1.4936	0.00960275	DLC1, BMP4, AR, WNT16, PLXNB2, JAG2, CECR2, TEAD2, LUZP1, FZD2, GDNF, DVL1, FZD6, CTNNB1, SALL4, SFRP1, TSC1, PAX8, EPB41L5, PTCH1, PRKACB	1273	149	16650	1.8434	1	0.226486	17.5036
Annotation Cluster 7	Enrichment Score: 3.2887458747182645
Category	Term	Count	%	PValue	Genes	List Total	Pop Hits	Pop Total	Fold Enrichment	Bonferroni	Benjamini	FDR
GOTERM_BP_FAT	GO:0031589~cell-substrate adhesion	45	3.20057	3.51256e-05	DLC1, TRIOBP, ADAMTS13, TNFRSF12A, ITGB4, CASK, POSTN, EDIL3, RAB1A, RELL2, CTNNB1, COL26A1, CDKN2A, MACF1, DMD, ITGAV, TTYH1, PIK3R1, NET1, FN1, MICALL2, RSU1, PIK3CB, MYO1G, MINK1, ACTN1, ITGA3, NID2, ACTN3, FLNA, NDNF, EPHA3, DDR1, FBLN1, BVES, ITGA6, SFRP1, TSC1, ITGB1BP1, TBCD, EPB41L5, EDA, PHLDB2, ADAM15, DNM2	1273	306	16650	1.92343	0.241736	0.00484304	0.0700211
GOTERM_BP_FAT	GO:0010810~regulation of cell-substrate adhesion	31	2.20484	3.61054e-05	DLC1, TRIOBP, CASK, POSTN, EDIL3, RELL2, COL26A1, CDKN2A, MACF1, DMD, PIK3R1, NET1, FN1, RSU1, PIK3CB, MINK1, ITGA3, FLNA, NDNF, EPHA3, DDR1, FBLN1, ITGA6, SFRP1, TSC1, ITGB1BP1, TBCD, EPB41L5, PHLDB2, DNM2, ADAM15	1273	179	16650	2.26514	0.247567	0.0048922	0.0719737
GOTERM_BP_FAT	GO:0001952~regulation of cell-matrix adhesion	17	1.2091	0.0017107	DLC1, PIK3CB, CASK, MINK1, POSTN, EPHA3, DDR1, CDKN2A, SFRP1, MACF1, TSC1, ITGB1BP1, DMD, EPB41L5, PHLDB2, PIK3R1, ADAM15	1273	93	16650	2.39085	0.999999	0.0859984	3.35662
GOTERM_BP_FAT	GO:0010811~positive regulation of cell-substrate adhesion	18	1.28023	0.00271814	TRIOBP, RSU1, ITGA3, EDIL3, NDNF, FLNA, RELL2, FBLN1, COL26A1, ITGA6, TSC1, SFRP1, ITGB1BP1, DMD, EPB41L5, FN1, NET1, DNM2	1273	106	16650	2.22102	1	0.110002	5.28299
GOTERM_BP_FAT	GO:0007160~cell-matrix adhesion	26	1.84922	0.0061042	DLC1, ADAMTS13, ITGB4, CASK, POSTN, CTNNB1, CDKN2A, MACF1, ITGAV, DMD, PIK3R1, FN1, ACTN1, ITGA3, ACTN3, NID2, EPHA3, DDR1, ITGA6, TSC1, SFRP1, ITGB1BP1, EPB41L5, EDA, PHLDB2, ADAM15	1273	192	16650	1.77116	1	0.177403	11.4938
Annotation Cluster 8	Enrichment Score: 3.0397162218494476
Category	Term	Count	%	PValue	Genes	List Total	Pop Hits	Pop Total	Fold Enrichment	Bonferroni	Benjamini	FDR
GOTERM_BP_FAT	GO:0009966~regulation of signal transduction	274	19.4879	4.89272e-07	DLC1, TTI1, HRAS, LTBP1, LTBP4, CRHBP, PPP2R5C, LPAR4, POSTN, CTNNB1, MVB12A, MAGED1, MYD88, MAP3K9, SH3BGR, PELI2, GNG4, SYK, MAP2K5, ACAA2, MAGI3, DDRGK1, MAGI2, PIK3CB, ADAMTS20, CYP26A1, MED13, MECOM, RIC8B, FARP1, RFC3, HNF4A, ATP2C1, MAPK3, MLLT11, PDGFRA, KIF26A, UNC13B, EPS8L2, PPP2R3A, NFKBID, ERBB4, ARHGEF28, AKAP12, AKAP13, PEX5L, MACF1, DMD, DUSP16, NKX2-5, HIP1, MDFI, BMP4, RHBDF2, P…	1273	2728	16650	1.31369	0.00384706	0.000116796	0.000975659
GOTERM_BP_FAT	GO:0010648~negative regulation of cell communication	119	8.46373	0.00141032	DLC1, LTBP1, PNKD, LGMN, CRHBP, F2RL1, IL19, TSPAN6, ANKRD6, GDNF, CXCL12, CTNNB1, MMRN2, GATA2, KDM1A, ROBO1, PRKACB, MAP2K5, ACAA2, MAGI2, FMR1, CYP26A1, MED13, ACTN3, ARNTL, MECOM, MAP4K4, CELF4, KIF26A, SMARCA4, PPP2R3A, SYVN1, MCL1, NFKBID, CLU, SOX2, TIMP2, SESN3, NDRG4, BCHE, ITGAV, DMD, DUSP16, NKX2-5, HELLS, MDFI, BMP4, CARD8, KCNB1, SYT11, EPM2A, ERBIN, MSTN, ITGA3, TAX1BP3, FNIP1, NFKB…	1273	1182	16650	1.31679	0.999985	0.0753113	2.77509
GOTERM_BP_FAT	GO:0023057~negative regulation of signaling	119	8.46373	0.00160038	DLC1, LTBP1, PNKD, LGMN, CRHBP, F2RL1, IL19, TSPAN6, ANKRD6, GDNF, CXCL12, CTNNB1, MMRN2, GATA2, KDM1A, ROBO1, PRKACB, MAP2K5, ACAA2, MAGI2, FMR1, CYP26A1, MED13, ACTN3, ARNTL, MECOM, MAP4K4, CELF4, KIF26A, SMARCA4, PPP2R3A, SYVN1, MCL1, NFKBID, CLU, SOX2, TIMP2, SESN3, NDRG4, BCHE, ITGAV, DMD, DUSP16, NKX2-5, HELLS, MDFI, BMP4, CARD8, KCNB1, SYT11, EPM2A, ERBIN, MSTN, ITGA3, TAX1BP3, FNIP1, NFKB…	1273	1186	16650	1.31235	0.999997	0.0817228	3.14343
GOTERM_BP_FAT	GO:0009968~negative regulation of signal transduction	110	7.82361	0.00196647	DLC1, LTBP1, CRHBP, LGMN, F2RL1, IL19, TSPAN6, ANKRD6, GDNF, CXCL12, CTNNB1, MMRN2, GATA2, KDM1A, ROBO1, PRKACB, MAP2K5, ACAA2, MAGI2, CYP26A1, ACTN3, ARNTL, MED13, MECOM, CELF4, KIF26A, SMARCA4, PPP2R3A, SYVN1, NFKBID, MCL1, CLU, SOX2, TIMP2, SESN3, NDRG4, ITGAV, DMD, DUSP16, NKX2-5, HELLS, MDFI, BMP4, CARD8, EPM2A, ERBIN, MSTN, ITGA3, TAX1BP3, FNIP1, NFKBIL1, DVL1, TSC1, SFRP1, ITGA6, RNF152, C…	1273	1089	16650	1.32115	1	0.091284	3.84918
GOTERM_BP_FAT	GO:0048585~negative regulation of response to stimulus	129	9.17496	0.00885852	DLC1, LTBP1, LGMN, CRHBP, F2RL1, IL19, TSPAN6, CASK, ANKRD6, GDNF, CXCL12, MMRN2, CTNNB1, GATA2, KDM1A, ROBO1, ROBO2, PRKACB, DNAJC3, MAP2K5, ACAA2, MAGI2, BST2, DDX39B, CYP26A1, SERPING1, MED13, ACTN3, ARNTL, MECOM, MAP4K4, SERPINF1, CELF4, PDGFRA, KIF26A, SMARCA4, PPP2R3A, SYVN1, MCL1, NFKBID, CLU, SOX2, TIMP2, SESN3, NDRG4, KLKB1, ITGAV, DMD, DUSP16, NKX2-5, HELLS, MDFI, BMP4, CARD8, EPM2A, ER…	1273	1369	16650	1.23246	1	0.217373	16.2585
GOTERM_BP_FAT	GO:1902532~negative regulation of intracellular signal transduction	47	3.34282	0.0300306	DLC1, SYVN1, NFKBID, MCL1, FIGNL1, FOXM1, F2RL1, CLU, TSPAN6, TIMP2, CXCL12, SESN3, RACK1, CYLD, KDM1A, MGRN1, LRRTM3, DMD, MAPKAP1, DUSP16, TNIP1, HELLS, BMP4, CARD8, MAGI2, LYN, TMBIM6, EPM2A, ERBIN, MSTN, ITGA3, ARNTL, ACTN3, MECOM, HMGA2, FNIP1, RPS6KA6, FBLN1, DACT1, SFRP1, TSC1, RNF152, ITGB1BP1, CPNE1, DUSP8, NCOR1, CALM2	1273	454	16650	1.35403	1	0.40813	45.5573
Annotation Cluster 9	Enrichment Score: 2.986422914656129
Category	Term	Count	%	PValue	Genes	List Total	Pop Hits	Pop Total	Fold Enrichment	Bonferroni	Benjamini	FDR
GOTERM_BP_FAT	GO:0007010~cytoskeleton organization	130	9.24609	3.69514e-06	DLC1, HRAS, PDLIM7, F2RL1, PDLIM3, TTK, FGF13, CXCL12, WDR81, CTNNB1, ANK1, ANK3, MLST8, PLS3, TWF1, BST2, STMN2, MYLK3, BAIAP2, PDXP, ACTN1, CECR2, CORO7, SPIRE1, MARK3, BICD2, TACC1, TACC2, RND1, KRT18, ATP2C1, PDGFRA, CLIP1, OPHN1, STMN1, CHORDC1, DST, ADD3, ADD2, SDAD1, DIAPH1, AKAP13, NEDD9, TTC8, MACF1, DNAAF3, DMD, NPM1, NKX2-5, CDC42EP3, HIP1, FGD4, PARD6A, MYO1B, ERBIN, PCDH15, NDC80, SH…	1273	1144	16650	1.48629	0.0286908	0.000709757	0.00736827
GOTERM_BP_FAT	GO:0007017~microtubule-based process	63	4.4808	0.0163644	CEP57L1, FIGNL1, TTK, FGF13, WDR81, RAB1A, CTNNB1, KIFC3, CAMSAP2, TRPV4, FIGNL2, TUBA1A, GOLGA2, STMN2, KIF17, KIF5C, KTN1, SPIRE1, MARK3, BICD2, FLNA, TACC1, TACC2, KIF1B, EML1, TBCD, TPPP, CLIP1, STMN1, CHORDC1, KIF26A, DST, CEP120, CEP126, KIF9, DNAH7, CYLD, NUMA1, CEP57, DNAAF3, KLC1, NPM1, AP3D1, MTCL1, KIF21B, CHD4, CHD3, PARD6A, MAP1A, PSRC1, LMNA, DNHD1, NDC80, EPHA3, DVL1, RASSF1, TUBD1…	1273	618	16650	1.33333	1	0.301678	28.0375
GOTERM_BP_FAT	GO:0000226~microtubule cytoskeleton organization	46	3.27169	0.0181635	CEP120, FIGNL1, CEP57L1, CEP126, TTK, FGF13, DNAH7, WDR81, CTNNB1, NUMA1, DNAAF3, CEP57, CAMSAP2, NPM1, TRPV4, MTCL1, FIGNL2, CHD4, CHD3, GOLGA2, PARD6A, STMN2, MAP1A, PSRC1, LMNA, NDC80, SPIRE1, MARK3, BICD2, TACC1, FLNA, DVL1, TACC2, EML1, TPPP, TBCD, CLIP1, MAP7, STMN1, MAP6, CHORDC1, KATNAL1, DST, KATNAL2, PHLDB2, NCOR1	1273	428	16650	1.40572	1	0.316837	30.6171
Annotation Cluster 10	Enrichment Score: 2.814485254276261
Category	Term	Count	%	PValue	Genes	List Total	Pop Hits	Pop Total	Fold Enrichment	Bonferroni	Benjamini	FDR
GOTERM_BP_FAT	GO:0016049~cell growth	66	4.69417	1.37038e-07	RTN4, ENOX2, SYT4, ZNF639, FGF13, POSTN, CXCL12, NRCAM, ACVR1B, KDM1A, JADE1, CDKN2A, SEMA3A, GNG4, IFRD1, DSCAM, MAP2K5, AR, BST2, ACTA1, PLXNB1, NOL8, DDX39B, SLC3A2, LEF1, NDNF, CDKL5, RND2, EIF4G1, DDR1, ZFYVE27, HNF4A, EPB41L5, SEMA4D, KIF26A, SMARCA2, EMP1, EIF2AK4, SMARCA4, ADAM15, TNFRSF12A, FHL1, SFN, RACK1, TSPYL2, MACF1, NDRG4, DGKD, ITGAV, TRO, NEDD4L, DCLK1, FN1, PSRC1, ERBIN, NPR1, …	1273	436	16650	1.9799	0.001079	4.90709e-05	0.000273269
GOTERM_BP_FAT	GO:0040007~growth	110	7.82361	4.20282e-06	SYT4, LGMN, LTBP4, ZNF639, POSTN, FGF13, CXCL12, NRCAM, KDM1A, CDKN2A, MYD88, GNG4, IFRD1, NET1, DSCAM, MAP2K5, MAGI2, BST2, PLXNB1, DDX39B, ACTN3, CHPT1, CDKL5, RND2, CD320, HNF4A, KIF26A, SMARCA2, EIF2AK4, EMP1, SMARCA4, FGFR1, PPP2R3A, ERBB4, TNFRSF12A, TFCP2L1, SOX2, TTC8, MACF1, NDRG4, ITGAV, TRO, NKX2-5, FN1, BMP4, ERBIN, MSTN, PCDH15, ACACB, NKX6-1, DVL1, FOXP2, NOTCH2, ST7L, SEMA6B, SALL4…	1273	932	16650	1.5437	0.0325677	0.00078802	0.00838056
GOTERM_BP_FAT	GO:0001558~regulation of cell growth	55	3.91181	3.62121e-05	RTN4, SYT4, LTBP4, CLSTN1, ZNF639, FGF13, CXCL12, NRCAM, JADE1, ACVR1B, CDKN2A, SEMA3A, GNG4, IFRD1, NET1, MAP2K5, DSCAM, BST2, NOL8, DDX39B, LEF1, CHPT1, CDKL5, RND2, EIF4G1, DDR1, HNF4A, ZFYVE27, CD320, SEMA4D, KIF26A, SMARCA2, SMARCA4, ADAM15, TNFRSF12A, FHL1, FOXM1, SFN, RACK1, TSPYL2, FAM107A, MACF1, TRO, NEDD4L, FN1, PSRC1, NPR1, FRZB, NKX6-1, ST7L, SEMA6B, SFRP1, IGFBP3, IGFBP4, DNM2	1273	403	16650	1.78502	0.248199	0.00482365	0.0721863
GOTERM_BP_FAT	GO:0040008~regulation of growth	78	5.54765	8.06845e-05	RTN4, MORF4L1, ENOX2, SYT4, LTBP4, LGMN, CLSTN1, ZNF639, FGF13, CXCL12, NRCAM, ACVR1B, JADE1, CDKN2A, MYD88, GPC3, HEY2, SEMA3A, GNG4, PLCB1, IFRD1, NET1, DSCAM, MAP2K5, AR, BST2, NOL8, DDX39B, LEF1, ACTN3, HMGA2, CHPT1, CDKL5, RND2, EIF4G1, DDR1, ZFYVE27, HNF4A, CD320, SEMA4D, KIF26A, SMARCA2, GAP43, SMARCA4, ADAM15, FGFR1, PPP2R3A, ERBB4, TNFRSF12A, FHL1, FOXM1, TFCP2L1, NEDD9, SFN, RACK1, TSPY…	1273	652	16650	1.56471	0.470413	0.00973169	0.160771
GOTERM_BP_FAT	GO:1990138~neuron projection extension	23	1.63585	0.001026	RTN4, SYT4, TNFRSF12A, PLXNB1, POSTN, CXCL12, RAPH1, CDKL5, DVL1, KDM1A, DDR1, SEMA6B, ZFYVE27, MACF1, CPNE1, NEDD4L, SEMA3A, SEMA4D, IFRD1, DCLK1, EIF2AK4, DSCAM, FN1	1273	141	16650	2.13351	0.999692	0.0612248	2.02619
GOTERM_BP_FAT	GO:0060560~developmental growth involved in morphogenesis	29	2.06259	0.00192841	RTN4, SYT4, TNFRSF12A, POSTN, FGF13, CXCL12, KDM1A, MACF1, SEMA3A, NEDD4L, IFRD1, DCLK1, FN1, DSCAM, BMP4, MAGI2, PLXNB1, RAPH1, CDKL5, DVL1, RND2, DDR1, SEMA6B, SFRP1, ZFYVE27, EPB41L5, CPNE1, SEMA4D, EIF2AK4	1273	205	16650	1.85025	1	0.0917583	3.77604
GOTERM_BP_FAT	GO:0050772~positive regulation of axonogenesis	14	0.995733	0.00195379	PLXNB1, TNFRSF12A, PLXNB2, CXCL12, CDKL5, RND2, AMIGO1, ZFYVE27, MACF1, ROBO1, ROBO2, SEMA4D, DSCAM, FN1	1273	69	16650	2.65378	1	0.0918029	3.82482
GOTERM_BP_FAT	GO:0050770~regulation of axonogenesis	25	1.77809	0.00215659	RTN4, TNFRSF12A, FGF13, CXCL12, NRCAM, MACF1, ROBO1, ROBO2, SEMA3A, IFRD1, FN1, DSCAM, PLXNB1, PLXNB2, CDKL5, NKX6-1, AMIGO1, RND2, SEMA6B, ZFYVE27, CHN1, SEMA4D, WNT7A, LRP4, DNM2	1273	168	16650	1.94633	1	0.097944	4.21378
GOTERM_BP_FAT	GO:0048588~developmental cell growth	26	1.84922	0.0046568	RTN4, SYT4, TNFRSF12A, POSTN, FGF13, CXCL12, KDM1A, MACF1, SEMA3A, NEDD4L, IFRD1, DCLK1, DSCAM, FN1, PLXNB1, DDX39B, RAPH1, CDKL5, DVL1, RND2, DDR1, SEMA6B, ZFYVE27, CPNE1, SEMA4D, EIF2AK4	1273	188	16650	1.80884	1	0.149551	8.88782
GOTERM_BP_FAT	GO:0048589~developmental growth	63	4.4808	0.00490742	RTN4, SYT4, LEPR, LGMN, FGF13, POSTN, CXCL12, NRCAM, KDM1A, SLC1A2, ANKRD11, HEY2, STRA6, SEMA3A, PLCB1, IFRD1, DSCAM, AR, MAGI2, PLXNB1, DDX39B, PKDCC, ACTN3, HMGA2, CDKL5, RND2, DDR1, ZFYVE27, EPB41L5, SEMA4D, GAP43, EIF2AK4, ADAM15, FGFR1, PPP2R3A, ERBB4, TNFRSF12A, SOX2, TTC8, ZFP36L1, MACF1, NDRG4, NEDD4L, NKX2-5, DCLK1, FN1, BMP4, MSTN, PCDH15, ACACB, RAPH1, NKX6-1, DVL1, SEMA6B, SALL4, SFR…	1273	583	16650	1.41338	1	0.155072	9.34422
GOTERM_BP_FAT	GO:0090066~regulation of anatomical structure size	54	3.84068	0.00499776	RTN4, F2RL1, FGF13, GJA5, CXCL12, NRCAM, EDNRB, KDM1A, TRPV4, MLST8, SEMA3A, HTR1D, APLN, IFRD1, DSCAM, KCNMA1, TWF1, BAIAP2, PDXP, SPIRE1, CDKL5, RND2, NCK2, ZFYVE27, ITGB1BP1, USH1C, SEMA4D, ADD2, KCNMB4, TRIOBP, RAB3B, TNFRSF12A, GCH1, ECE1, MACF1, P2RY2, TMEM123, CDC42EP3, FN1, SLC8A1, BAIAP2L2, HCK, ASIC2, EPHX2, NPR1, NKX6-1, PPP1R9A, SEMA6B, TSC1, TENM1, AMOT, WNT7A, F2R, DNM2	1273	484	16650	1.45927	1	0.155832	9.50819
GOTERM_BP_FAT	GO:0045926~negative regulation of growth	31	2.20484	0.00520454	RTN4, FHL1, LGMN, FGF13, RACK1, JADE1, ACVR1B, CDKN2A, MYD88, GPC3, TSPYL2, TRO, SEMA3A, GNG4, IFRD1, MT1F, BMP4, BST2, PSRC1, NPR1, MSTN, FRZB, SEMA6B, ST7L, HNF4A, SFRP1, PTCH1, SEMA4D, SMARCA2, ADAM15, SMARCA4	1273	240	16650	1.68941	1	0.160484	9.88247
GOTERM_BP_FAT	GO:0061387~regulation of extent of cell growth	17	1.2091	0.00541763	RTN4, TNFRSF12A, FGF13, CXCL12, NKX6-1, CDKL5, RND2, NRCAM, SEMA6B, ZFYVE27, MACF1, SEMA3A, SEMA4D, IFRD1, DSCAM, FN1, DNM2	1273	104	16650	2.13797	1	0.163323	10.2666
GOTERM_BP_FAT	GO:0030308~negative regulation of cell growth	24	1.70697	0.0056282	RTN4, BST2, FHL1, PSRC1, NPR1, FGF13, FRZB, RACK1, JADE1, ACVR1B, ST7L, SEMA6B, TSPYL2, CDKN2A, HNF4A, SFRP1, TRO, SEMA3A, SEMA4D, GNG4, IFRD1, SMARCA2, ADAM15, SMARCA4	1273	171	16650	1.8357	1	0.167845	10.6447
GOTERM_BP_FAT	GO:0030516~regulation of axon extension	15	1.06686	0.00811658	RTN4, TNFRSF12A, CXCL12, NKX6-1, CDKL5, NRCAM, SEMA6B, ZFYVE27, MACF1, SEMA4D, SEMA3A, IFRD1, DSCAM, FN1, DNM2	1273	90	16650	2.17989	1	0.204908	14.9996
GOTERM_BP_FAT	GO:0008361~regulation of cell size	23	1.63585	0.0125863	RTN4, KCNMA1, TNFRSF12A, FGF13, CXCL12, CDKL5, NKX6-1, RND2, NRCAM, KDM1A, SEMA6B, ZFYVE27, MACF1, TSC1, TMEM123, AMOT, TRPV4, SEMA3A, SEMA4D, IFRD1, DSCAM, FN1, DNM2	1273	173	16650	1.73887	1	0.262301	22.3204
GOTERM_BP_FAT	GO:0032535~regulation of cellular component size	40	2.84495	0.0131101	RTN4, TRIOBP, RAB3B, TNFRSF12A, F2RL1, FGF13, CXCL12, NRCAM, KDM1A, MACF1, TMEM123, TRPV4, MLST8, SEMA3A, CDC42EP3, IFRD1, FN1, DSCAM, KCNMA1, TWF1, BAIAP2L2, HCK, BAIAP2, PDXP, SPIRE1, CDKL5, NKX6-1, RND2, NCK2, SEMA6B, PPP1R9A, TSC1, ZFYVE27, TENM1, AMOT, USH1C, SEMA4D, WNT7A, ADD2, DNM2	1273	354	16650	1.47789	1	0.267484	23.138
GOTERM_BP_FAT	GO:0048675~axon extension	16	1.13798	0.0146668	RTN4, TNFRSF12A, PLXNB1, CXCL12, RAPH1, CDKL5, DVL1, SEMA6B, ZFYVE27, MACF1, SEMA3A, SEMA4D, IFRD1, DCLK1, DSCAM, FN1	1273	106	16650	1.97424	1	0.286371	25.5199
GOTERM_BP_FAT	GO:0048638~regulation of developmental growth	35	2.48933	0.0154856	RTN4, FGFR1, PPP2R3A, ERBB4, SYT4, TNFRSF12A, LGMN, FGF13, CXCL12, NRCAM, MACF1, HEY2, SEMA3A, NEDD4L, PLCB1, NKX2-5, IFRD1, DSCAM, FN1, BMP4, AR, DDX39B, MSTN, ACACB, ACTN3, HMGA2, CDKL5, NKX6-1, RND2, SEMA6B, SFRP1, ZFYVE27, PTCH1, SEMA4D, DNM2	1273	303	16650	1.51081	1	0.292727	26.7445
GOTERM_BP_FAT	GO:0045773~positive regulation of axon extension	7	0.497866	0.0663533	MACF1, ZFYVE27, TNFRSF12A, CXCL12, CDKL5, DSCAM, FN1	1273	38	16650	2.40935	1	0.592809	74.5664
Annotation Cluster 11	Enrichment Score: 2.7293719492877475
Category	Term	Count	%	PValue	Genes	List Total	Pop Hits	Pop Total	Fold Enrichment	Bonferroni	Benjamini	FDR
GOTERM_BP_FAT	GO:0023051~regulation of signaling	318	22.6174	1.29246e-09	DLC1, TTI1, HRAS, LTBP1, ATP1B2, PNKD, CRHBP, LTBP4, PPP2R5C, LPAR4, POSTN, SYT7, CTNNB1, MVB12A, MAGED1, MYD88, MAP3K9, SH3BGR, RAPGEF4, PELI2, GNG4, CHRNA3, SYK, MAP2K5, ACAA2, MAGI3, DDRGK1, MAGI2, PIK3CB, ADAMTS20, CYP26A1, MED13, RIC8B, MECOM, FARP1, GLUL, RFC3, HNF4A, ATP2C1, MLLT11, MAPK3, PDGFRA, RYR2, KIF26A, UNC13B, EPS8L2, EIF2AK4, KCNMB4, PPP2R3A, NFKBID, ERBB4, HLA-DRB1, ARHGEF28, AK…	1273	3070	16650	1.3548	1.01819e-05	1.0182e-06	2.57731e-06
GOTERM_BP_FAT	GO:0010646~regulation of cell communication	311	22.1195	4.17857e-09	DLC1, TTI1, HRAS, LTBP1, PNKD, CRHBP, LTBP4, PPP2R5C, LPAR4, POSTN, SYT7, CTNNB1, MVB12A, MAGED1, MYD88, MAP3K9, SH3BGR, RAPGEF4, PELI2, GNG4, CHRNA3, SYK, MAP2K5, ACAA2, MAGI3, DDRGK1, MAGI2, PIK3CB, ADAMTS20, CYP26A1, MED13, RIC8B, MECOM, FARP1, GLUL, RFC3, HNF4A, ATP2C1, MLLT11, MAPK3, PDGFRA, RYR2, KIF26A, UNC13B, EPS8L2, EIF2AK4, KCNMB4, PPP2R3A, NFKBID, ERBB4, HLA-DRB1, ARHGEF28, AKAP12, AK…	1273	3020	16650	1.34691	3.29183e-05	2.53221e-06	8.33255e-06
GOTERM_BP_FAT	GO:0035556~intracellular signal transduction	275	19.559	2.99313e-08	DLC1, TTI1, ADCY4, HRAS, PPP2R5C, LPAR4, RAB1A, CTNNB1, MAGED1, MYD88, GAB2, MAP3K9, RAPGEF4, PELI2, CCNA2, MAP2K5, SYK, MAGI3, DDRGK1, MAGI2, PIK3CB, WNK1, WNK3, DEPDC1, MECOM, MARK3, FARP1, RND2, RFC3, RND1, CAMK4, ATP2C1, MAPK3, MLLT11, PDGFRA, RYR2, UNC13B, EPS8L2, NFKBID, ERBB4, ARHGEF28, AKAP12, RAB40C, AKAP13, PEX5L, DMD, DUSP16, CDC42EP3, HIP1, MDFI, BMP4, PELI1, EPM2A, MSTN, TAX1BP3, FNI…	1273	2657	16650	1.35371	0.000235771	1.38704e-05	5.96863e-05
GOTERM_BP_FAT	GO:0031325~positive regulation of cellular metabolic process	286	20.3414	1.96562e-07	DLC1, ADCY4, HRAS, ZNF639, RNF217, MED24, RORB, RAB1A, CTNNB1, MAGED1, MYD88, MAP3K9, INSIG1, PELI2, CCNA2, CHRNA3, SYK, MAP2K5, DDRGK1, MAGI2, PIK3CB, CIZ1, WNK1, WNK3, MED13, BCL2L13, MECOM, BTBD8, PNKP, NME2, RFC3, HNF4A, CAMK4, MTF2, MAPK3, MLLT11, FBXL5, PDGFRA, EIF2AK4, ERBB4, AKAP12, AKAP13, KLKB1, CACYBP, ARNTL2, NKX2-5, DNMT3B, HIP1, MDFI, BMP4, ESRRA, PELI1, TP53BP1, MAML2, JTB, MSTN, E…	1273	2839	16650	1.31761	0.00154732	5.95566e-05	0.000391967
GOTERM_BP_FAT	GO:0009966~regulation of signal transduction	274	19.4879	4.89272e-07	DLC1, TTI1, HRAS, LTBP1, LTBP4, CRHBP, PPP2R5C, LPAR4, POSTN, CTNNB1, MVB12A, MAGED1, MYD88, MAP3K9, SH3BGR, PELI2, GNG4, SYK, MAP2K5, ACAA2, MAGI3, DDRGK1, MAGI2, PIK3CB, ADAMTS20, CYP26A1, MED13, MECOM, RIC8B, FARP1, RFC3, HNF4A, ATP2C1, MAPK3, MLLT11, PDGFRA, KIF26A, UNC13B, EPS8L2, PPP2R3A, NFKBID, ERBB4, ARHGEF28, AKAP12, AKAP13, PEX5L, MACF1, DMD, DUSP16, NKX2-5, HIP1, MDFI, BMP4, RHBDF2, P…	1273	2728	16650	1.31369	0.00384706	0.000116796	0.000975659
GOTERM_BP_FAT	GO:1902531~regulation of intracellular signal transduction	180	12.8023	5.88914e-06	DLC1, TTI1, HRAS, F2RL1, PPP2R5C, IL19, CSPG4, LPAR4, TSPAN6, ITPKB, ANKRD6, CXCL12, CTNNB1, MAGED1, KDM1A, TMEM9B, MYD88, CDKN2A, TIAM2, MDFIC, ROBO1, MAP3K9, STARD8, PELI2, ASPH, MLST8, NET1, RNF31, NQO2, MAP2K5, SYK, MAGI3, DDRGK1, MAGI2, BST2, PIK3CB, PLXNB1, MTA2, ACTN3, ARNTL, MECOM, FARP1, MAP4K4, RALGAPA1, RFC3, ATP2C1, MIB2, MAPK3, PDGFRA, OPHN1, AKAP7, AKAP1, EDA, EPS8L2, SPATA13, ZFAND…	1273	1714	16650	1.37356	0.045335	0.000986636	0.011743
GOTERM_BP_FAT	GO:0023056~positive regulation of signaling	160	11.3798	8.44969e-05	HRAS, F2RL1, IL19, CSPG4, LPAR4, TSPAN6, JAG2, TTK, ITPKB, ANKRD6, CTNNB1, MAGED1, MFF, TMEM9B, MYD88, CDKN2A, MDFIC, ROBO1, MAP3K9, SH3BGR, PELI2, ASPH, MLST8, RNF31, NQO2, SYK, MAP2K5, DDRGK1, BST2, PIK3CB, ADAMTS20, PLXNB1, FMR1, ARNTL, NTSR1, RBPMS, GLUL, ATP2C1, MIB2, MAPK3, MLLT11, PDGFRA, EDA, UNC13B, EIF2AK4, SMARCA4, FGFR1, PPP2R3A, HLA-DRB1, MCL1, ERBB4, TNFRSF12A, CLU, SOX2, AKAP12, MA…	1273	1563	16650	1.3389	0.486084	0.0100356	0.168362
GOTERM_BP_FAT	GO:0010647~positive regulation of cell communication	159	11.3087	9.04063e-05	HRAS, F2RL1, IL19, CSPG4, LPAR4, TSPAN6, JAG2, TTK, ITPKB, ANKRD6, CTNNB1, MAGED1, MFF, TMEM9B, MYD88, CDKN2A, MDFIC, ANK3, ROBO1, MAP3K9, SH3BGR, PELI2, ASPH, MLST8, RNF31, NQO2, SYK, MAP2K5, DDRGK1, BST2, PIK3CB, ADAMTS20, PLXNB1, FMR1, ARNTL, NTSR1, RBPMS, GLUL, ATP2C1, MIB2, MAPK3, MLLT11, PDGFRA, EDA, UNC13B, EIF2AK4, SMARCA4, FGFR1, PPP2R3A, HLA-DRB1, MCL1, ERBB4, TNFRSF12A, CLU, SOX2, AKAP…	1273	1555	16650	1.33737	0.509462	0.0105743	0.180126
GOTERM_BP_FAT	GO:0010562~positive regulation of phosphorus metabolic process	114	8.10811	0.000105294	DLC1, ADCY4, HRAS, F2RL1, CSPG4, TTK, FGF13, ANKRD6, CTNNB1, MAGED1, MYD88, MDFIC, MAP3K9, PELI2, MLST8, PRKACB, CHRNA3, NQO2, DSCAM, SYK, MAP2K5, MAGI2, DDRGK1, PIK3CB, FMR1, WNK1, WNK3, ACTN3, NTSR1, PTHLH, RBPMS, NME2, MAPK3, PDGFRA, FGFR1, ERBB4, CLU, SOX2, AKAP12, MAPKAPK3, MAP4K1, AKAP13, MRAP2, TIMP2, IL34, ARNT, PPP1R16B, PRR5, NDRG4, MDFI, BMP4, CARD9, EEF1A2, JTB, MSTN, FNIP1, DVL1, ITG…	1273	1049	16650	1.4214	0.563756	0.0117808	0.20976
GOTERM_BP_FAT	GO:0045937~positive regulation of phosphate metabolic process	114	8.10811	0.000105294	DLC1, ADCY4, HRAS, F2RL1, CSPG4, TTK, FGF13, ANKRD6, CTNNB1, MAGED1, MYD88, MDFIC, MAP3K9, PELI2, MLST8, PRKACB, CHRNA3, NQO2, DSCAM, SYK, MAP2K5, MAGI2, DDRGK1, PIK3CB, FMR1, WNK1, WNK3, ACTN3, NTSR1, PTHLH, RBPMS, NME2, MAPK3, PDGFRA, FGFR1, ERBB4, CLU, SOX2, AKAP12, MAPKAPK3, MAP4K1, AKAP13, MRAP2, TIMP2, IL34, ARNT, PPP1R16B, PRR5, NDRG4, MDFI, BMP4, CARD9, EEF1A2, JTB, MSTN, FNIP1, DVL1, ITG…	1273	1049	16650	1.4214	0.563756	0.0117808	0.20976
GOTERM_BP_FAT	GO:0032270~positive regulation of cellular protein metabolic process	146	10.3841	0.000148842	DLC1, ADCY4, HRAS, F2RL1, PASK, CSPG4, RNF217, TTK, FGF13, RPS27L, ANKRD6, CTNNB1, MAGED1, KDM1A, CDKN2A, MYD88, MDFIC, ROBO1, MAP3K9, PELI2, PRKACB, ASPH, MLST8, DNAJC3, CHRNA3, NQO2, SYK, MAP2K5, DDRGK1, MAGI2, PIK3CB, DDX39B, FMR1, WNK1, WNK3, BCL2L13, RBPMS, MTF2, MAPK3, FBXL5, PDGFRA, DCUN1D4, EIF2AK4, FGFR1, ERBB4, CLU, SOX2, MAPKAPK3, AKAP13, MAP4K1, UBE2V2, TIMP2, IL34, ARNT, PPP1R16B, PR…	1273	1420	16650	1.34478	0.690458	0.0157219	0.296389
GOTERM_BP_FAT	GO:1902533~positive regulation of intracellular signal transduction	101	7.1835	0.000155542	HRAS, IL19, F2RL1, TSPAN6, LPAR4, CSPG4, ITPKB, ANKRD6, CTNNB1, MAGED1, CDKN2A, TMEM9B, MYD88, ROBO1, MDFIC, MAP3K9, PELI2, MLST8, ASPH, SYK, MAP2K5, NQO2, RNF31, DDRGK1, BST2, PLXNB1, PIK3CB, ATP2C1, MIB2, MAPK3, PDGFRA, EDA, FGFR1, MCL1, ERBB4, SOX2, CLU, MAPKAPK3, AKAP12, MAP4K1, UBE2V1, AKAP13, TIMP2, PRR5, NDRG4, GPR20, BMF, HIP1, MDFI, BMP4, PELI1, CARD9, ARPP19, P2RX5, NOTCH2, APOL3, CPNE1…	1273	915	16650	1.44373	0.706376	0.0162066	0.309712
GOTERM_BP_FAT	GO:0019220~regulation of phosphate metabolic process	162	11.522	0.000170007	DLC1, ADCY4, HRAS, CTDSPL, F2RL1, CSPG4, TTK, FGF13, ITPKB, ANKRD6, WDR81, CTNNB1, MAGED1, MYD88, CDKN2A, MDFIC, MAP3K9, PELI2, PRKACB, MLST8, DNAJC3, CCNA2, CHRNA3, NQO2, SYK, DSCAM, MAP2K5, TWF1, MAGI3, DDRGK1, MAGI2, PIK3CB, PLXNB2, FMR1, WNK1, WNK3, ACTN3, MECOM, NTSR1, FARP1, PTHLH, MAP4K4, RBPMS, NME2, MAPK3, PDGFRA, CHORDC1, EIF2AK4, FGFR1, ERBB4, CLU, SOX2, AKAP12, MAPKAPK3, AKAP13, MAP4K…	1273	1610	16650	1.31606	0.738005	0.0174697	0.338468
GOTERM_BP_FAT	GO:0051174~regulation of phosphorus metabolic process	162	11.522	0.000179104	DLC1, ADCY4, HRAS, CTDSPL, F2RL1, CSPG4, TTK, FGF13, ITPKB, ANKRD6, WDR81, CTNNB1, MAGED1, MYD88, CDKN2A, MDFIC, MAP3K9, PELI2, PRKACB, MLST8, DNAJC3, CCNA2, CHRNA3, NQO2, SYK, DSCAM, MAP2K5, TWF1, MAGI3, DDRGK1, MAGI2, PIK3CB, PLXNB2, FMR1, WNK1, WNK3, ACTN3, MECOM, NTSR1, FARP1, PTHLH, MAP4K4, RBPMS, NME2, MAPK3, PDGFRA, CHORDC1, EIF2AK4, FGFR1, ERBB4, CLU, SOX2, AKAP12, MAPKAPK3, AKAP13, MAP4K…	1273	1611	16650	1.31524	0.756128	0.0179285	0.356549
GOTERM_BP_FAT	GO:0009967~positive regulation of signal transduction	145	10.3129	0.000260137	HRAS, F2RL1, IL19, CSPG4, LPAR4, TSPAN6, JAG2, TTK, ITPKB, ANKRD6, CTNNB1, MAGED1, MFF, CDKN2A, TMEM9B, MYD88, ROBO1, MDFIC, MAP3K9, SH3BGR, PELI2, MLST8, ASPH, RNF31, NQO2, SYK, MAP2K5, DDRGK1, BST2, PIK3CB, ADAMTS20, PLXNB1, ARNTL, NTSR1, RBPMS, ATP2C1, MIB2, MLLT11, MAPK3, PDGFRA, EDA, UNC13B, SMARCA4, FGFR1, PPP2R3A, MCL1, ERBB4, TNFRSF12A, CLU, SOX2, AKAP12, MAPKAPK3, UBE2V1, AKAP13, MAP4K1,…	1273	1428	16650	1.32808	0.871217	0.0241051	0.517467
GOTERM_BP_FAT	GO:0051247~positive regulation of protein metabolic process	152	10.8108	0.000266878	DLC1, ADCY4, HRAS, F2RL1, PASK, CSPG4, RNF217, TTK, FGF13, RPS27L, ANKRD6, CTNNB1, MAGED1, KDM1A, CDKN2A, MYD88, MDFIC, ROBO1, MAP3K9, PELI2, PRKACB, ASPH, MLST8, DNAJC3, CHRNA3, NQO2, SYK, MAP2K5, DDRGK1, MAGI2, PIK3CB, FMR1, DDX39B, WNK1, WNK3, BCL2L13, RBPMS, MTF2, MAPK3, FBXL5, PDGFRA, DCUN1D4, EIF2AK4, FGFR1, PPP2R3A, ERBB4, CLU, SOX2, MAPKAPK3, AKAP13, MAP4K1, UBE2V2, TIMP2, IL34, ARNT, PRR…	1273	1508	16650	1.31834	0.877879	0.024154	0.530842
GOTERM_BP_FAT	GO:0042325~regulation of phosphorylation	138	9.81508	0.00107178	ADCY4, HRAS, CTDSPL, F2RL1, CSPG4, TTK, FGF13, ITPKB, ANKRD6, CTNNB1, MAGED1, CDKN2A, MYD88, MDFIC, MAP3K9, PELI2, PRKACB, MLST8, DNAJC3, CCNA2, CHRNA3, NQO2, SYK, DSCAM, MAP2K5, TWF1, MAGI3, DDRGK1, PIK3CB, PLXNB2, FMR1, WNK1, WNK3, ACTN3, MECOM, MAP4K4, RBPMS, MAPK3, PDGFRA, CHORDC1, EIF2AK4, FGFR1, ERBB4, CLU, SOX2, MAPKAPK3, AKAP13, MAP4K1, TIMP2, IL34, ARNT, PRR5, NDRG4, DMD, NPM1, DUSP16, F…	1273	1393	16650	1.29573	0.999786	0.0629184	2.1157
GOTERM_BP_FAT	GO:0006468~protein phosphorylation	177	12.5889	0.00107754	ADCY4, HRAS, CTDSPL, F2RL1, PASK, CSPG4, TTK, CASK, FGF13, ITPKB, ANKRD6, GDNF, CTNNB1, MAGED1, MYD88, CDKN2A, MDFIC, MAP3K9, PELI2, PRKACB, MLST8, DNAJC3, CCNA2, CHRNA3, NQO2, MAP2K5, SYK, TWF1, MAGI3, DDRGK1, CSNK1G2, PIK3CB, STK24, MYLK3, FMR1, WNK1, WNK3, MECOM, MARK3, CDKL5, MAP4K4, RBPMS, NME2, CAMK4, RIOK3, MAPK3, ROR1, PDGFRA, ERC1, CHORDC1, EIF2AK4, FGFR1, ERBB4, NEK1, PHKA1, CLU, SOX2, …	1273	1852	16650	1.25002	0.999795	0.062778	2.12694
GOTERM_BP_FAT	GO:0001932~regulation of protein phosphorylation	129	9.17496	0.00149245	ADCY4, HRAS, CTDSPL, F2RL1, CSPG4, TTK, FGF13, ITPKB, ANKRD6, CTNNB1, MAGED1, CDKN2A, MYD88, MDFIC, MAP3K9, PELI2, PRKACB, MLST8, DNAJC3, CCNA2, CHRNA3, NQO2, SYK, MAP2K5, MAGI3, TWF1, DDRGK1, PIK3CB, PLXNB2, FMR1, WNK1, WNK3, MECOM, MAP4K4, RBPMS, MAPK3, PDGFRA, CHORDC1, EIF2AK4, FGFR1, ERBB4, CLU, SOX2, MAPKAPK3, MAP4K1, AKAP13, TIMP2, IL34, PRR5, NDRG4, DMD, NPM1, DUSP16, FN1, PARD6A, MDFI, BM…	1273	1300	16650	1.29787	0.999992	0.077429	2.93441
GOTERM_BP_FAT	GO:0042327~positive regulation of phosphorylation	97	6.899	0.00150933	ADCY4, HRAS, F2RL1, CSPG4, TTK, FGF13, ANKRD6, CTNNB1, MAGED1, MYD88, MDFIC, MAP3K9, PELI2, MLST8, PRKACB, CHRNA3, MAP2K5, SYK, DSCAM, NQO2, DDRGK1, PIK3CB, FMR1, WNK1, WNK3, RBPMS, MAPK3, PDGFRA, FGFR1, ERBB4, SOX2, CLU, MAPKAPK3, AKAP13, MAP4K1, TIMP2, IL34, ARNT, PRR5, NDRG4, BMP4, MDFI, CARD9, EEF1A2, JTB, MSTN, FNIP1, DVL1, ITGA6, PRKAR1B, PRKAR1A, RAP1B, STOX1, PIFO, EDNRB, ACVR1B, TRPV4, P…	1273	932	16650	1.36126	0.999993	0.0777593	2.96714
GOTERM_BP_FAT	GO:0006793~phosphorus metabolic process	277	19.7013	0.00174241	DLC1, ADCY4, CDIPT, HRAS, WDR81, CTNNB1, MAGED1, SH3YL1, MYD88, MAP3K9, PELI2, CCNA2, CHRNA3, SYK, MAP2K5, MAGI3, DDRGK1, MAGI2, PIK3CB, MYLK3, WNK1, WNK3, MECOM, MARK3, FARP1, NME4, PNKP, NME2, PITPNM3, CAMK4, MAPK3, PDGFRA, ROR1, CHORDC1, EIF2AK4, PPP2R3B, PPP2R3A, ERBB4, PFKFB3, NEK1, AKAP12, AKAP13, OAS1, PXK, HADHB, PPP1R3B, DMD, DUSP16, EFR3A, PPP2R2C, MDFI, BMP4, EPM2A, JTB, FDXR, MSTN, PP…	1273	3089	16650	1.17286	0.999999	0.0869683	3.41782
GOTERM_BP_FAT	GO:0006796~phosphate-containing compound metabolic process	275	19.559	0.00252278	DLC1, ADCY4, CDIPT, HRAS, WDR81, CTNNB1, MAGED1, SH3YL1, MYD88, MAP3K9, PELI2, CCNA2, CHRNA3, SYK, MAP2K5, MAGI3, DDRGK1, MAGI2, PIK3CB, MYLK3, WNK1, WNK3, MECOM, MARK3, FARP1, NME4, PNKP, NME2, PITPNM3, CAMK4, MAPK3, PDGFRA, ROR1, CHORDC1, EIF2AK4, PPP2R3B, PPP2R3A, ERBB4, PFKFB3, NEK1, AKAP12, AKAP13, OAS1, PXK, HADHB, PPP1R3B, DMD, DUSP16, EFR3A, PPP2R2C, MDFI, BMP4, EPM2A, JTB, FDXR, MSTN, PP…	1273	3083	16650	1.16666	1	0.106908	4.9123
GOTERM_BP_FAT	GO:0031098~stress-activated protein kinase signaling cascade	33	2.34708	0.0035451	WNT16, HRAS, FOXM1, F2RL1, MAP4K1, ANKRD6, PRDX1, ZFP36L1, MYD88, MDFIC, MAPKAP1, MAP3K9, TRPV4, PLCB1, SYK, MDFI, MAGI3, CARD9, LTBR, LYN, EDA2R, MINK1, MAPK10, MECOM, MAP4K4, DACT1, SFRP1, HIPK2, GADD45G, MAPK3, IKBKB, NCOR1, WNT7A	1273	254	16650	1.69928	1	0.126996	6.83694
GOTERM_BP_FAT	GO:0001934~positive regulation of protein phosphorylation	91	6.47226	0.00354545	ADCY4, STOX1, HRAS, F2RL1, CSPG4, TTK, FGF13, ANKRD6, CTNNB1, MAGED1, ACVR1B, EDNRB, MYD88, MDFIC, MAP3K9, TRPV4, PELI2, PRKACB, MLST8, PLCB1, CHRNA3, NQO2, SYK, MAP2K5, PRKCA, AR, LTBR, DDRGK1, LYN, PIK3CB, FMR1, WNK1, MINK1, WNK3, ECT2, CARD10, EIF4G1, DNAJC27, RBPMS, CCND2, ITGB1BP1, GADD45G, MAPK3, HIPK2, PDGFRA, CNTN1, SEMA4D, FGFR1, WNT16, ERBB4, TNFRSF25, C3, CLU, SOX2, MAPKAPK3, MAP4K1, A…	1273	890	16650	1.33733	1	0.126435	6.83759
GOTERM_BP_FAT	GO:0031399~regulation of protein modification process	157	11.1664	0.00360212	DLC1, ADCY4, HRAS, CTDSPL, F2RL1, CSPG4, TTK, FGF13, ITPKB, ANKRD6, CTNNB1, MAGED1, GATA2, KDM1A, CDKN2A, MYD88, MDFIC, MAP3K9, PELI2, PRKACB, MLST8, DNAJC3, CCNA2, CHRNA3, NQO2, SYK, MAP2K5, TWF1, MAGI3, DDRGK1, MAGI2, PIK3CB, PLXNB2, FMR1, WNK1, WNK3, MECOM, MAP4K4, RBPMS, MTF2, MAPK3, PDGFRA, CHORDC1, DCUN1D4, EIF2AK4, FGFR1, ERBB4, CLU, SOX2, MAPKAPK3, AKAP13, MAP4K1, TIMP2, IL34, ARNT, PRR5,…	1273	1664	16650	1.23405	1	0.127177	6.94319
GOTERM_BP_FAT	GO:0031401~positive regulation of protein modification process	111	7.89474	0.00628165	DLC1, ADCY4, HRAS, F2RL1, CSPG4, TTK, FGF13, ANKRD6, CTNNB1, MAGED1, KDM1A, CDKN2A, MYD88, MDFIC, MAP3K9, PELI2, MLST8, PRKACB, CHRNA3, NQO2, SYK, MAP2K5, MAGI2, DDRGK1, PIK3CB, FMR1, WNK1, WNK3, RBPMS, MTF2, MAPK3, PDGFRA, DCUN1D4, FGFR1, ERBB4, CLU, SOX2, MAPKAPK3, MAP4K1, AKAP13, TIMP2, IL34, ARNT, PPP1R16B, PRR5, NDRG4, DNMT3B, MDFI, BMP4, PELI1, CARD9, JTB, MSTN, FNIP1, DVL1, HSPBP1, PRKAR1B…	1273	1143	16650	1.27017	1	0.180753	11.8084
GOTERM_BP_FAT	GO:0032268~regulation of cellular protein metabolic process	211	15.0071	0.00633049	DLC1, ADCY4, HRAS, RNF217, CTNNB1, MAGED1, MYD88, MAP3K9, PELI2, CCNA2, CHRNA3, PI15, MAP2K5, SYK, MAGI3, MAGI2, DDRGK1, PIK3CB, WNK1, WNK3, SERPING1, MECOM, BCL2L13, SERPINF1, MTF2, MAPK3, FBXL5, PDGFRA, CHORDC1, EIF2AK4, ERBB4, AKAP13, IGF2BP3, DMD, KLKB1, DUSP16, DNMT3B, HIP1, BMP4, MDFI, PELI1, JTB, MSTN, FNIP1, DVL1, SFRP1, NSMF, NCOR1, STOX1, LXN, CAMKK2, EDNRB, EEF2K, QKI, TRPV4, GOLGA2, A…	1273	2346	16650	1.17636	1	0.181368	11.8948
GOTERM_BP_FAT	GO:0036211~protein modification process	328	23.3286	0.00846675	HCCS, DLC1, ADCY4, HRAS, RNF217, MED24, KLHDC7A, CTNNB1, MAGED1, C17ORF97, MYD88, PLOD2, MAP3K9, PELI2, CCNA2, CHRNA3, SYK, MAP2K5, MAGI3, DDRGK1, MAGI2, PIK3CB, MYLK3, WNK1, WNK3, MECOM, MARK3, DCAF4, NME2, CAMK4, MTF2, MAPK3, PDGFRA, ROR1, FBXL5, FBXL7, AMFR, CHORDC1, EXT2, EIF2AK4, PPP2R3B, PPP2R3A, ERBB4, NEK1, AKAP13, RAB40C, PXK, PPP1R3B, DMD, DUSP16, DNMT3B, PPP2R2C, GCNT1, MDFI, BMP4, PEL…	1273	3818	16650	1.12363	1	0.210769	15.596
GOTERM_BP_FAT	GO:0006464~cellular protein modification process	328	23.3286	0.00846675	HCCS, DLC1, ADCY4, HRAS, RNF217, MED24, KLHDC7A, CTNNB1, MAGED1, C17ORF97, MYD88, PLOD2, MAP3K9, PELI2, CCNA2, CHRNA3, SYK, MAP2K5, MAGI3, DDRGK1, MAGI2, PIK3CB, MYLK3, WNK1, WNK3, MECOM, MARK3, DCAF4, NME2, CAMK4, MTF2, MAPK3, PDGFRA, ROR1, FBXL5, FBXL7, AMFR, CHORDC1, EXT2, EIF2AK4, PPP2R3B, PPP2R3A, ERBB4, NEK1, AKAP13, RAB40C, PXK, PPP1R3B, DMD, DUSP16, DNMT3B, PPP2R2C, GCNT1, MDFI, BMP4, PEL…	1273	3818	16650	1.12363	1	0.210769	15.596
GOTERM_BP_FAT	GO:0016310~phosphorylation	200	14.2248	0.00858572	ADCY4, HRAS, CTNNB1, MAGED1, MYD88, MAP3K9, PELI2, CCNA2, CHRNA3, MAP2K5, SYK, MAGI3, DDRGK1, PIK3CB, MYLK3, WNK1, WNK3, MECOM, MARK3, NME4, PNKP, NME2, CAMK4, MAPK3, ROR1, PDGFRA, CHORDC1, EIF2AK4, ERBB4, PFKFB3, NEK1, AKAP13, PXK, DMD, DUSP16, EFR3A, BMP4, MDFI, JTB, MSTN, FNIP1, DVL1, EPHA3, CDC42BPG, SFRP1, NCOR1, STOX1, CAMKK2, EDNRB, EEF2K, TRPV4, DHTKD1, IP6K1, CDC7, AR, CTBP1, LTBR, LYN, …	1273	2229	16650	1.17356	1	0.212736	15.7977
GOTERM_BP_FAT	GO:0048584~positive regulation of response to stimulus	183	13.0156	0.0101971	PVR, HRAS, CADM1, LGMN, F2RL1, IL19, CSPG4, LPAR4, TSPAN6, JAG2, TTK, ITPKB, ANKRD6, CXCL12, CTNNB1, MAGED1, GATA2, MFF, TMEM9B, MYD88, CDKN2A, GAB2, MDFIC, ROBO1, MAP3K9, SH3BGR, PELI2, PRKACB, ASPH, MLST8, RNF31, NQO2, MAP2K5, SYK, DSCAM, DDRGK1, BST2, PIK3CB, PLXNB1, ADAMTS20, BAIAP2, FMR1, SERPING1, ARNTL, NTSR1, RBPMS, ATP2C1, MIB2, MAPK3, MLLT11, PDGFRA, EDA, UNC13B, EIF2AK4, HLA-DRA, SMARC…	1273	2030	16650	1.17907	1	0.233934	18.4853
GOTERM_BP_FAT	GO:0051246~regulation of protein metabolic process	222	15.7895	0.011105	DLC1, ADCY4, HRAS, LTBP4, RNF217, CTNNB1, MAGED1, MYD88, MAP3K9, PELI2, CCNA2, CHRNA3, PI15, MAP2K5, SYK, MAGI3, DDRGK1, MAGI2, PIK3CB, WNK1, WNK3, SERPING1, MECOM, BCL2L13, SERPINF1, MTF2, MAPK3, FBXL5, PDGFRA, CHORDC1, EIF2AK4, PPP2R3A, ERBB4, MME, AKAP13, IGF2BP3, DMD, KLKB1, DUSP16, DNMT3B, HIP1, BMP4, MDFI, PELI1, JTB, MSTN, FNIP1, DVL1, SFRP1, NSMF, NCOR1, STOX1, LXN, CAMKK2, EDNRB, EEF2K, …	1273	2512	16650	1.1559	1	0.245703	19.9633
GOTERM_BP_FAT	GO:0043408~regulation of MAPK cascade	69	4.90754	0.0123756	HRAS, F2RL1, CSPG4, ANKRD6, PRDX1, CTNNB1, MAGED1, MYD88, MDFIC, MAP3K9, TRPV4, PELI2, PLCB1, TNIP1, NQO2, MAP2K5, SYK, PRKCA, AR, MAGI3, LTBR, LYN, PIK3CB, MINK1, MECOM, MAP4K4, DNAJC27, DACT1, ITGB1BP1, MAPK3, HIPK2, GADD45G, PDGFRA, FGFR1, WNT16, ERBB4, TNFRSF25, FOXM1, SOX2, MAPKAPK3, MAP4K1, AKAP13, CDH2, TIMP2, TRIB2, CCL20, NDRG4, DMD, DUSP16, CD24, FN1, MDFI, BMP4, CARD9, EDA2R, MSTN, MAP…	1273	678	16650	1.33108	1	0.261244	21.9892
GOTERM_BP_FAT	GO:0023014~signal transduction by protein phosphorylation	86	6.11664	0.0130944	HRAS, F2RL1, CSPG4, FGF13, ITPKB, ANKRD6, GDNF, PRDX1, CAMKK2, CTNNB1, MAGED1, ACVR1B, MYD88, MDFIC, MAP3K9, DLG4, TRPV4, PELI2, PSMD5, PLCB1, TNIP1, NQO2, SYK, MAP2K5, PRKCA, AR, MAGI3, LTBR, LYN, PIK3CB, STK24, WNK1, MINK1, MECOM, MARK3, MAP4K4, DNAJC27, DACT1, ITGB1BP1, GADD45G, MAPK3, HIPK2, PDGFRA, KCNH2, FGFR1, WNT16, ERBB4, TNFRSF25, NEK1, FOXM1, SOX2, MAPKAPK3, MAP4K1, AKAP13, CDH2, TIMP2…	1273	877	16650	1.28258	1	0.267892	23.1136
GOTERM_BP_FAT	GO:0000165~MAPK cascade	81	5.76102	0.0237034	HRAS, F2RL1, CSPG4, FGF13, ITPKB, ANKRD6, GDNF, PRDX1, CAMKK2, CTNNB1, MAGED1, MYD88, MDFIC, MAP3K9, DLG4, TRPV4, PELI2, PSMD5, PLCB1, TNIP1, NQO2, SYK, MAP2K5, PRKCA, AR, MAGI3, LTBR, LYN, PIK3CB, MINK1, MECOM, MARK3, MAP4K4, DNAJC27, DACT1, ITGB1BP1, GADD45G, MAPK3, HIPK2, PDGFRA, FGFR1, WNT16, ERBB4, TNFRSF25, FOXM1, SOX2, MAPKAPK3, MAP4K1, AKAP13, CDH2, TIMP2, TRIB2, ZFP36L1, CCL20, RASGRP3, …	1273	841	16650	1.25972	1	0.362348	38.0204
GOTERM_BP_FAT	GO:0043410~positive regulation of MAPK cascade	49	3.48506	0.0387291	HRAS, F2RL1, CSPG4, ANKRD6, CTNNB1, MAGED1, MYD88, MDFIC, MAP3K9, TRPV4, PELI2, PLCB1, SYK, MAP2K5, NQO2, PRKCA, AR, LTBR, PIK3CB, MINK1, DNAJC27, GADD45G, MAPK3, HIPK2, PDGFRA, FGFR1, WNT16, ERBB4, TNFRSF25, SOX2, MAPKAPK3, MAP4K1, AKAP13, CDH2, TIMP2, CCL20, NDRG4, CD24, BMP4, MDFI, CARD9, EDA2R, MAPK10, TENM1, RAP1B, WNT7A, IGFBP3, IGFBP4, F2R	1273	485	16650	1.32142	1	0.465328	54.5089
GOTERM_BP_FAT	GO:0033674~positive regulation of kinase activity	44	3.12945	0.248412	ADCY4, FGFR1, STOX1, HRAS, ERBB4, CLU, MAPKAPK3, CSPG4, AKAP13, MAP4K1, ABI1, FGF13, PIFO, MAGED1, MDFIC, MAP3K9, PRKACB, CD24, CHRNA3, MAP2K5, SYK, MDFI, BMP4, LYN, PIK3CB, EEF1A2, PSRC1, WNK1, JTB, MAPK10, ECT2, CARD10, PPP1R9A, TENM1, CCND2, ITGB1BP1, PRKAR1B, PRKAR1A, MAPK3, GADD45G, PDGFRA, CALM2, F2R, VLDLR	1273	505	16650	1.13959	1	0.896701	99.6636
GOTERM_BP_FAT	GO:0043549~regulation of kinase activity	64	4.55192	0.368394	ADCY4, STOX1, HRAS, CSPG4, FGF13, PIFO, CAMKK2, MAGED1, CDKN2A, MDFIC, MAP3K9, PRKACB, DNAJC3, CCNA2, CHRNA3, MAP2K5, SYK, LYN, PIK3CB, WNK1, ECT2, CARD10, NCK2, CCND2, ITGB1BP1, MAPK3, GADD45G, PDGFRA, CHORDC1, FGFR1, ERBB4, CLU, MAPKAPK3, AKAP13, MAP4K1, ABI1, SFN, TRIB2, RACK1, TSPYL2, LRRTM3, DUSP16, NPM1, CD24, PIK3R1, MDFI, BMP4, EEF1A2, PSRC1, JTB, MSTN, MAPK10, CDC25C, DVL1, PPP1R9A, SFRP…	1273	788	16650	1.06228	1	0.953954	99.9895
GOTERM_BP_FAT	GO:0045860~positive regulation of protein kinase activity	39	2.77383	0.38233	ADCY4, FGFR1, STOX1, HRAS, CLU, MAPKAPK3, CSPG4, MAP4K1, AKAP13, ABI1, FGF13, MAGED1, MDFIC, MAP3K9, PRKACB, CD24, CHRNA3, SYK, MAP2K5, MDFI, BMP4, PIK3CB, PSRC1, WNK1, JTB, MAPK10, ECT2, CARD10, PPP1R9A, TENM1, CCND2, ITGB1BP1, PRKAR1B, PRKAR1A, MAPK3, GADD45G, CALM2, F2R, VLDLR	1273	470	16650	1.08531	1	0.95848	99.9933
GOTERM_BP_FAT	GO:0051347~positive regulation of transferase activity	52	3.69844	0.39833	ADCY4, STOX1, HRAS, CSPG4, FGF13, PIFO, CTNNB1, MAGED1, MDFIC, MAP3K9, PSMD5, PRKACB, CHRNA3, MAP2K5, SYK, PARM1, LYN, PIK3CB, WNK1, ARRDC4, ARRDC3, ECT2, CARD10, PNKP, RFC3, CCND2, ITGB1BP1, MAPK3, GADD45G, PDGFRA, DCUN1D4, FGFR1, ERBB4, CLU, MAPKAPK3, AKAP13, MAP4K1, ABI1, CD24, MDFI, BMP4, EEF1A2, PSRC1, JTB, MAPK10, PPP1R9A, TENM1, PRKAR1B, PRKAR1A, CALM2, VLDLR, F2R	1273	640	16650	1.0627	1	0.962699	99.996
GOTERM_BP_FAT	GO:0032147~activation of protein kinase activity	25	1.77809	0.425076	ADCY4, CSPG4, MAPKAPK3, AKAP13, MAP4K1, FGF13, MDFIC, MAP3K9, PRKACB, CHRNA3, SYK, MAP2K5, BMP4, MDFI, PIK3CB, WNK1, MAPK10, ECT2, CARD10, ITGB1BP1, PRKAR1B, GADD45G, MAPK3, PRKAR1A, F2R	1273	298	16650	1.09726	1	0.969623	99.9984
GOTERM_BP_FAT	GO:0045859~regulation of protein kinase activity	58	4.12518	0.455819	ADCY4, STOX1, HRAS, CSPG4, FGF13, CAMKK2, MAGED1, CDKN2A, MDFIC, MAP3K9, PRKACB, DNAJC3, CCNA2, CHRNA3, MAP2K5, SYK, LYN, PIK3CB, WNK1, ECT2, CARD10, NCK2, CCND2, ITGB1BP1, MAPK3, GADD45G, CHORDC1, FGFR1, CLU, MAPKAPK3, AKAP13, MAP4K1, ABI1, SFN, TRIB2, RACK1, TSPYL2, LRRTM3, NPM1, DUSP16, CD24, MDFI, BMP4, PSRC1, JTB, MAPK10, CDC25C, DVL1, PPP1R9A, SFRP1, TSC1, TENM1, PRKAR1B, PRKAR1A, DUSP8, CA…	1273	730	16650	1.03918	1	0.975457	99.9995
GOTERM_BP_FAT	GO:0071900~regulation of protein serine/threonine kinase activity	37	2.63158	0.551089	FGFR1, HRAS, MAPKAPK3, CSPG4, AKAP13, MAP4K1, SFN, TRIB2, MAGED1, CDKN2A, MDFIC, MAP3K9, DUSP16, CD24, CCNA2, MAP2K5, SYK, MDFI, BMP4, LYN, PIK3CB, PSRC1, WNK1, MAPK10, CDC25C, CARD10, SFRP1, TENM1, CCND2, PRKAR1B, PRKAR1A, MAPK3, GADD45G, CHORDC1, DUSP8, CALM2, F2R	1273	476	16650	1.01667	1	0.988392	100
GOTERM_BP_FAT	GO:0000187~activation of MAPK activity	12	0.853485	0.564356	MDFI, MDFIC, PIK3CB, MAP3K9, MAPK3, MAPKAPK3, CSPG4, MAP4K1, AKAP13, MAPK10, SYK, MAP2K5	1273	146	16650	1.07501	1	0.989523	100
GOTERM_BP_FAT	GO:0051338~regulation of transferase activity	73	5.19203	0.566612	ADCY4, STOX1, HRAS, CSPG4, FGF13, PIFO, CAMKK2, CTNNB1, MAGED1, CDKN2A, MDFIC, MAP3K9, PSMD5, PRKACB, DNAJC3, CCNA2, CHRNA3, SYK, MAP2K5, PARM1, LYN, PIK3CB, WNK1, ARRDC4, ARRDC3, ECT2, CARD10, PNKP, NCK2, RFC3, CCND2, ITGB1BP1, GADD45G, MAPK3, PDGFRA, CHORDC1, DCUN1D4, FGFR1, ERBB4, CLU, MAPKAPK3, MAP4K1, AKAP13, ABI1, SFN, TRIB2, RACK1, TSPYL2, LRRTM3, DUSP16, NPM1, CD24, PIK3R1, MDFI, BMP4, EE…	1273	955	16650	0.999782	1	0.989719	100
GOTERM_BP_FAT	GO:0043406~positive regulation of MAP kinase activity	17	1.2091	0.596369	MDFI, FGFR1, HRAS, PIK3CB, CSPG4, MAPKAPK3, MAP4K1, AKAP13, MAPK10, MAGED1, MDFIC, TENM1, MAP3K9, MAPK3, CD24, SYK, MAP2K5	1273	217	16650	1.02465	1	0.99206	100
GOTERM_BP_FAT	GO:0043405~regulation of MAP kinase activity	25	1.77809	0.612304	FGFR1, HRAS, CSPG4, MAPKAPK3, MAP4K1, AKAP13, TRIB2, MAGED1, MDFIC, MAP3K9, DUSP16, CD24, SYK, MAP2K5, MDFI, BMP4, LYN, PIK3CB, MAPK10, SFRP1, TENM1, GADD45G, MAPK3, DUSP8, F2R	1273	327	16650	0.99995	1	0.993124	100
GOTERM_BP_FAT	GO:0071902~positive regulation of protein serine/threonine kinase activity	22	1.56472	0.694499	MDFI, FGFR1, HRAS, PIK3CB, PSRC1, CSPG4, MAPKAPK3, MAP4K1, AKAP13, MAPK10, CARD10, MAGED1, TENM1, MDFIC, CCND2, MAP3K9, GADD45G, MAPK3, CD24, CALM2, SYK, MAP2K5	1273	300	16650	0.959152	1	0.997171	100
Annotation Cluster 12	Enrichment Score: 2.5100338499428725
Category	Term	Count	%	PValue	Genes	List Total	Pop Hits	Pop Total	Fold Enrichment	Bonferroni	Benjamini	FDR
GOTERM_BP_FAT	GO:0065009~regulation of molecular function	277	19.7013	9.69637e-06	DLC1, ADCY4, HRAS, ATP1B2, CRHBP, PPP2R5C, LPAR2, WDR81, CTNNB1, MAGED1, MYD88, MAP3K9, AFDN, RAPGEF4, CCNA2, CHRNA3, SYK, PI15, MAP2K5, DDRGK1, MAGI2, PIK3CB, WNK1, WNK3, SERPING1, DEPDC1, MED13, BCL2L13, RIC8B, FARP1, PNKP, RFC3, SERPINF1, MAPK3, PDGFRA, RYR2, AMFR, CHORDC1, EPS8L2, EIF2AK4, ADD2, PPP2R3B, PPP2R3A, NFKBID, ERBB4, ARHGEF28, AKAP13, OAS1, PXK, PPP1R3B, DMD, DNMT3L, DUSP16, CDC42E…	1273	2863	16650	1.26545	0.0735436	0.00159016	0.0193339
GOTERM_BP_FAT	GO:0044093~positive regulation of molecular function	178	12.66	0.000565562	DLC1, ADCY4, HRAS, ATP1B2, EIF5, CSPG4, LPAR2, RPS27L, FGF13, GDNF, CTNNB1, MAGED1, KDM1A, MYD88, CDKN2A, TIAM2, MDFIC, ROBO1, ANK3, MAP3K9, TBC1D14, STARD8, AFDN, RAPGEF4, PRKACB, ASPH, CHRNA3, NET1, RNF31, MAP2K5, SYK, DDRGK1, MAGI2, PIK3CB, PLXNB1, FMR1, WNK1, WNK3, DEPDC1, BCL2L13, NTSR1, RIC8B, CDKL5, FARP1, PNKP, RALGAPA1, RFC3, MAPK3, PDGFRA, RYR2, OPHN1, AKAP7, AMFR, ERC1, EDA, SPATA13, E…	1273	1840	16650	1.26528	0.9884	0.0423467	1.12177
GOTERM_BP_FAT	GO:0051336~regulation of hydrolase activity	130	9.24609	0.00289743	DLC1, HRAS, ATP1B2, EIF5, RPS27L, LPAR2, GDNF, WDR81, CDKN2A, TIAM2, ROBO1, TBC1D14, STARD8, AFDN, RAPGEF4, MLST8, ASPH, NET1, MAP2K5, PI15, MAGI2, BST2, PLXNB1, PLXNB2, WNK1, SERPING1, DEPDC1, RIC8B, BCL2L13, CDKL5, FARP1, TNNT3, RALGAPA1, SERPINF1, PDGFRA, RYR2, OPHN1, EPS8L2, SPATA13, FGFR1, ERBB4, ARHGEF28, SOX2, AKAP13, OAS1, TTC8, PXK, TIMP2, CRB2, NPM1, NRDC, CDC42EP3, HIP1, FN1, FGD4, CAR…	1273	1337	16650	1.27174	1	0.112797	5.62198
GOTERM_BP_FAT	GO:0050790~regulation of catalytic activity	212	15.0782	0.00607625	DLC1, ADCY4, HRAS, ATP1B2, PPP2R5C, LPAR2, WDR81, CTNNB1, MAGED1, MAP3K9, AFDN, RAPGEF4, CCNA2, CHRNA3, PI15, MAP2K5, SYK, MAGI2, PIK3CB, WNK1, SERPING1, DEPDC1, RIC8B, BCL2L13, FARP1, PNKP, RFC3, SERPINF1, MAPK3, PDGFRA, RYR2, CHORDC1, EPS8L2, PPP2R3B, PPP2R3A, ERBB4, ARHGEF28, AKAP13, OAS1, PXK, PPP1R3B, DUSP16, DNMT3L, PPP2R2C, CDC42EP3, HIP1, BMP4, MDFI, JTB, MSTN, ACACB, TAX1BP3, FNIP1, DVL1…	1273	2357	16650	1.17642	1	0.177315	11.4442
GOTERM_BP_FAT	GO:0043087~regulation of GTPase activity	71	5.04979	0.00893225	DLC1, HRAS, EIF5, ARHGAP19, GDNF, RAB3IP, TIAM2, TBC1D14, STARD8, DLG4, AFDN, RAPGEF4, MLST8, AGAP1, PLCB1, NET1, AGAP4, RSU1, PLXNB1, PLXNB2, ARHGAP28, DEPDC1, RIC8B, ECT2, FARP1, CDKL5, NCK2, RALGAPA1, BVES, TBCD, ITGB1BP1, PDGFRA, OPHN1, SEMA4D, DENND3, RAPGEFL1, SPATA13, EPS8L2, FGFR1, ERBB4, CYTH1, ARHGEF28, RTKN, AKAP13, TTC8, CYTH3, RACK1, RGS10, PLEKHG2, CCL20, RASGRP3, PLEKHG5, CDC42EP3,…	1273	691	16650	1.3439	1	0.217633	16.3827
GOTERM_BP_FAT	GO:0043085~positive regulation of catalytic activity	143	10.1707	0.0139397	DLC1, ADCY4, HRAS, ATP1B2, EIF5, CSPG4, FGF13, RPS27L, LPAR2, GDNF, CTNNB1, MAGED1, CDKN2A, TIAM2, MDFIC, ROBO1, MAP3K9, TBC1D14, STARD8, AFDN, RAPGEF4, PRKACB, ASPH, CHRNA3, NET1, SYK, MAP2K5, MAGI2, PIK3CB, PLXNB1, WNK1, DEPDC1, RIC8B, BCL2L13, CDKL5, FARP1, PNKP, RALGAPA1, RFC3, MAPK3, PDGFRA, RYR2, OPHN1, EPS8L2, DCUN1D4, SPATA13, FGFR1, ERBB4, ARHGEF28, CLU, MAPKAPK3, AKAP13, MAP4K1, TIMP2, …	1273	1559	16650	1.19971	1	0.278357	24.4163
GOTERM_BP_FAT	GO:0043547~positive regulation of GTPase activity	63	4.4808	0.0262111	DLC1, HRAS, EIF5, ARHGAP19, GDNF, RAB3IP, TIAM2, TBC1D14, STARD8, DLG4, AFDN, RAPGEF4, AGAP1, PLCB1, NET1, AGAP4, RSU1, PLXNB1, ARHGAP28, DEPDC1, RIC8B, ECT2, FARP1, CDKL5, NCK2, RALGAPA1, TBCD, PDGFRA, OPHN1, SEMA4D, DENND3, RAPGEFL1, SPATA13, EPS8L2, FGFR1, ERBB4, CYTH1, ARHGEF28, AKAP13, CYTH3, RACK1, RGS10, PLEKHG2, CCL20, RASGRP3, PLEKHG5, CDC42EP3, ELMOD2, FGD4, SERGEF, DOCK9, ARHGAP45, DOC…	1273	634	16650	1.29968	1	0.384603	41.119
GOTERM_BP_FAT	GO:0051345~positive regulation of hydrolase activity	87	6.18777	0.0263809	DLC1, HRAS, ATP1B2, EIF5, ARHGAP19, RPS27L, LPAR2, GDNF, RAB3IP, CDKN2A, TIAM2, ROBO1, BOK, TBC1D14, STARD8, DLG4, AFDN, RAPGEF4, ASPH, AGAP1, PLCB1, NET1, AGAP4, RSU1, MAGI2, PLXNB1, ARHGAP28, DEPDC1, RIC8B, BCL2L13, ECT2, NLRP1, FARP1, CDKL5, NCK2, RALGAPA1, TBCD, PDGFRA, OPHN1, RYR2, SEMA4D, DENND3, RAPGEFL1, SPATA13, EPS8L2, FGFR1, ERBB4, CYTH1, ARHGEF28, AKAP13, CYTH3, TPM1, RACK1, RGS10, PL…	1273	917	16650	1.2409	1	0.383799	41.3234
Annotation Cluster 13	Enrichment Score: 2.489351616237967
Category	Term	Count	%	PValue	Genes	List Total	Pop Hits	Pop Total	Fold Enrichment	Bonferroni	Benjamini	FDR
GOTERM_BP_FAT	GO:0012501~programmed cell death	182	12.9445	0.000228027	DLC1, HRAS, THRA, CADM1, LGMN, PPP2R5C, IL19, JAG2, RPS27L, ITPKB, GDNF, CXCL12, CTNNB1, MAGED1, KDM1A, MFF, ATCAY, RAD21, MYD88, CDKN2A, TIAM2, ROBO1, MAP3K9, ROBO4, ROBO2, UNC5C, DNAJC3, NET1, OXR1, NQO2, MAP2K5, ACAA2, MAGI3, STK24, ADAMTS20, CECR2, ACTN1, WNK3, PROKR1, ACTN3, MECOM, BCL2L13, NTSR1, NME4, MAP4K4, NME2, ANKRD13C, KRT18, MAPK3, MLLT11, RYR2, UNC13B, ZFAND6, FGFR1, SYVN1, MCL1, N…	1273	1852	16650	1.28533	0.834139	0.0222073	0.453732
GOTERM_BP_FAT	GO:0008219~cell death	191	13.5846	0.000228571	DLC1, HRAS, SNCAIP, THRA, CADM1, LGMN, PPP2R5C, IL19, JAG2, RPS27L, ITPKB, GDNF, CXCL12, CTNNB1, MAGED1, KDM1A, MFF, ATCAY, RAD21, MYD88, CDKN2A, TIAM2, ROBO1, MAP3K9, ROBO4, ROBO2, UNC5C, DNAJC3, NET1, OXR1, NQO2, MAP2K5, ACAA2, MAGI3, STK24, ADAMTS20, CECR2, ACTN1, WNK3, PROKR1, ACTN3, MECOM, BCL2L13, NTSR1, NME4, MAP4K4, NME2, ANKRD13C, KRT18, SERPINF1, MAPK3, MLLT11, RYR2, UNC13B, EMP1, ZFAND…	1273	1958	16650	1.27587	0.834848	0.0219879	0.454811
GOTERM_BP_FAT	GO:0006915~apoptotic process	171	12.1622	0.00044706	DLC1, HRAS, THRA, CADM1, LGMN, PPP2R5C, IL19, JAG2, RPS27L, ITPKB, GDNF, CXCL12, CTNNB1, MAGED1, KDM1A, MFF, ATCAY, RAD21, MYD88, CDKN2A, TIAM2, ROBO1, MAP3K9, ROBO2, UNC5C, DNAJC3, NET1, OXR1, NQO2, MAP2K5, ACAA2, MAGI3, STK24, ADAMTS20, CECR2, WNK3, PROKR1, MECOM, BCL2L13, NTSR1, MAP4K4, NME2, ANKRD13C, KRT18, MAPK3, MLLT11, RYR2, UNC13B, ZFAND6, FGFR1, SYVN1, MCL1, NFKBID, ERBB4, TNFRSF12A, CL…	1273	1747	16650	1.28023	0.970481	0.0360299	0.887723
GOTERM_BP_FAT	GO:0042981~regulation of apoptotic process	141	10.0284	0.00047832	DLC1, HRAS, THRA, LGMN, IL19, ITPKB, RPS27L, GDNF, CXCL12, CTNNB1, MAGED1, KDM1A, MFF, CDKN2A, MYD88, TIAM2, ROBO1, MAP3K9, ROBO4, UNC5C, DNAJC3, NET1, OXR1, NQO2, MAP2K5, ACAA2, ADAMTS20, ACTN1, WNK3, PROKR1, ACTN3, NTSR1, BCL2L13, NME4, MAP4K4, NME2, ANKRD13C, KRT18, MLLT11, UNC13B, ZFAND6, FGFR1, SYVN1, MCL1, NFKBID, ERBB4, TNFRSF12A, CLU, SOX2, AKAP13, UBE2V2, MDK, VDR, ITGAV, NPM1, NDRG1, BM…	1273	1400	16650	1.31728	0.976927	0.03773	0.949515
GOTERM_BP_FAT	GO:0043067~regulation of programmed cell death	142	10.0996	0.000500401	DLC1, HRAS, THRA, LGMN, IL19, ITPKB, RPS27L, GDNF, CXCL12, CTNNB1, MAGED1, KDM1A, MFF, CDKN2A, MYD88, TIAM2, ROBO1, MAP3K9, ROBO4, UNC5C, DNAJC3, NET1, OXR1, NQO2, MAP2K5, ACAA2, ADAMTS20, ACTN1, WNK3, PROKR1, ACTN3, MECOM, NTSR1, BCL2L13, NME4, MAP4K4, NME2, ANKRD13C, KRT18, MLLT11, UNC13B, ZFAND6, FGFR1, SYVN1, MCL1, NFKBID, ERBB4, TNFRSF12A, CLU, SOX2, AKAP13, UBE2V2, MDK, VDR, ITGAV, NPM1, ND…	1273	1413	16650	1.31441	0.980613	0.039047	0.993142
GOTERM_BP_FAT	GO:0010941~regulation of cell death	150	10.6686	0.00054955	DLC1, HRAS, THRA, LGMN, IL19, ITPKB, RPS27L, GDNF, CXCL12, CTNNB1, MAGED1, KDM1A, MFF, CDKN2A, MYD88, TIAM2, ROBO1, MAP3K9, ROBO4, UNC5C, DNAJC3, NET1, OXR1, NQO2, MAP2K5, ACAA2, ADAMTS20, ACTN1, WNK3, PROKR1, ACTN3, MECOM, NTSR1, BCL2L13, NME4, MAP4K4, NME2, ANKRD13C, KRT18, SERPINF1, MLLT11, UNC13B, ZFAND6, FGFR1, SYVN1, MCL1, NFKBID, ERBB4, TNFRSF12A, CLU, SOX2, AKAP13, UBE2V2, MDK, VDR, ITGAV…	1273	1509	16650	1.30013	0.98684	0.0419705	1.09018
GOTERM_BP_FAT	GO:0043065~positive regulation of apoptotic process	61	4.33855	0.00751222	DLC1, IL19, RPS27L, CTNNB1, MAGED1, MFF, CDKN2A, TIAM2, ROBO1, BOK, MAP3K9, UNC5C, NET1, NQO2, KCNMA1, LTBR, LYN, NTSR1, BCL2L13, HMGA2, ECT2, NLRP1, NCK2, NCOA1, MLLT11, GADD45G, CTSC, UNC13B, MELK, NFKBID, MCL1, ERBB4, TNFRSF12A, CLU, AKAP13, SFN, RACK1, CYLD, VDR, PLEKHG2, PLEKHG5, ZNF268, BMF, FGD4, HIP1, BMP4, CARD8, LTK, PTPA, EEF1A2, NR4A1, MAL, FRZB, FNIP1, SFRP1, ITGA6, RPS6KA2, BNIP3L, …	1273	572	16650	1.39482	1	0.194913	13.9608
GOTERM_BP_FAT	GO:0043068~positive regulation of programmed cell death	61	4.33855	0.00889127	DLC1, IL19, RPS27L, CTNNB1, MAGED1, MFF, CDKN2A, TIAM2, ROBO1, BOK, MAP3K9, UNC5C, NET1, NQO2, KCNMA1, LTBR, LYN, NTSR1, BCL2L13, HMGA2, ECT2, NLRP1, NCK2, NCOA1, MLLT11, GADD45G, CTSC, UNC13B, MELK, NFKBID, MCL1, ERBB4, TNFRSF12A, CLU, AKAP13, SFN, RACK1, CYLD, VDR, PLEKHG2, PLEKHG5, ZNF268, BMF, FGD4, HIP1, BMP4, CARD8, LTK, PTPA, EEF1A2, NR4A1, MAL, FRZB, FNIP1, SFRP1, ITGA6, RPS6KA2, BNIP3L, …	1273	577	16650	1.38274	1	0.217415	16.3137
GOTERM_BP_FAT	GO:0010942~positive regulation of cell death	62	4.40967	0.0164428	DLC1, IL19, RPS27L, CTNNB1, MAGED1, MFF, CDKN2A, TIAM2, ROBO1, BOK, MAP3K9, UNC5C, NET1, NQO2, KCNMA1, LTBR, LYN, NTSR1, BCL2L13, HMGA2, ECT2, NLRP1, NCK2, NCOA1, MLLT11, GADD45G, CTSC, UNC13B, MELK, NFKBID, MCL1, ERBB4, TNFRSF12A, CLU, AKAP13, SFN, RACK1, CYLD, VDR, PLEKHG2, PLEKHG5, ZNF268, BMF, FGD4, HIP1, BMP4, DNMT3A, CARD8, LTK, PTPA, EEF1A2, NR4A1, MAL, FRZB, FNIP1, SFRP1, ITGA6, RPS6KA2, …	1273	607	16650	1.33595	1	0.302195	28.1517
GOTERM_BP_FAT	GO:0043069~negative regulation of programmed cell death	76	5.40541	0.0698157	HRAS, HTATIP2, FIGNL1, LGMN, IL19, ITPKB, GDNF, CXCL12, CTNNB1, KDM1A, EDNRB, MYD88, PAX8, HEY2, EEF2K, DNAJC3, OXR1, MAP2K5, PRKCA, ACAA2, AR, ADAMTS20, STXBP1, LEF1, PROKR1, WNK3, MECOM, HMGA2, NTSR1, NDNF, FLNA, SERPINB9, MAP4K4, NME2, CTH, KRT18, CCND2, HIPK2, SEMA4D, ZFAND6, SYVN1, MTDH, MCL1, ERBB4, UNG, CLU, RAG1, UBE2V2, COL2A1, SFN, MDK, TSC22D3, ITGAV, NPM1, ZNF268, NKX2-5, HELLS, PIK3R…	1273	829	16650	1.19907	1	0.608492	76.3827
GOTERM_BP_FAT	GO:0043066~negative regulation of apoptotic process	75	5.33428	0.071042	HRAS, HTATIP2, FIGNL1, LGMN, IL19, ITPKB, GDNF, CXCL12, CTNNB1, KDM1A, EDNRB, MYD88, PAX8, HEY2, EEF2K, DNAJC3, OXR1, MAP2K5, PRKCA, ACAA2, AR, ADAMTS20, STXBP1, LEF1, PROKR1, WNK3, HMGA2, NTSR1, NDNF, FLNA, SERPINB9, MAP4K4, NME2, CTH, KRT18, CCND2, HIPK2, SEMA4D, ZFAND6, SYVN1, MTDH, MCL1, ERBB4, UNG, CLU, RAG1, UBE2V2, COL2A1, SFN, MDK, TSC22D3, ITGAV, NPM1, ZNF268, NKX2-5, HELLS, PIK3R1, BMP4…	1273	818	16650	1.19921	1	0.612717	76.9959
GOTERM_BP_FAT	GO:0060548~negative regulation of cell death	81	5.76102	0.0803871	HRAS, HTATIP2, FIGNL1, LGMN, IL19, ITPKB, GDNF, CXCL12, CTNNB1, KDM1A, EDNRB, MYD88, PAX8, HEY2, EEF2K, DNAJC3, OXR1, MAP2K5, PRKCA, ACAA2, AR, ADAMTS20, STXBP1, LEF1, PROKR1, WNK3, MECOM, HMGA2, NTSR1, NDNF, FLNA, SERPINB9, MAP4K4, NME2, CTH, KRT18, SERPINF1, CCND2, HIPK2, SEMA4D, ZFAND6, WNT16, SYVN1, MTDH, MCL1, ERBB4, UNG, CLU, RAG1, UBE2V2, COL2A1, SFN, MDK, RACK1, TSC22D3, ITGAV, CACYBP, NP…	1273	897	16650	1.18108	1	0.641257	81.1963
Annotation Cluster 14	Enrichment Score: 2.4876252876618588
Category	Term	Count	%	PValue	Genes	List Total	Pop Hits	Pop Total	Fold Enrichment	Bonferroni	Benjamini	FDR
GOTERM_BP_FAT	GO:0048598~embryonic morphogenesis	78	5.54765	6.50223e-07	DLC1, STOX1, JAG2, LUZP1, ZEB1, GDNF, GJA5, ZIC3, CTNNB1, GATA2, GPC3, PAX8, INSIG1, COL12A1, STRA6, PRKACB, COL11A1, MAP2K5, ZNF281, AR, SATB2, PLXNB2, CECR2, LEF1, MMP15, HMGA2, MIXL1, NCOA1, DACT1, HIPK1, EPB41L5, MAPK3, HIPK2, PDGFRA, RYR2, EXT2, FGFR1, WNT16, SOX2, ARFRP1, ITGB4, COL2A1, ZBTB17, ZFP36L1, RACK1, ECE1, NDRG4, CRB2, ITGAV, COL6A1, FBN2, NKX2-5, FN1, MDFI, BMP4, TEAD2, PCDH15, I…	1273	571	16650	1.78667	0.00510936	0.000150649	0.00129661
GOTERM_BP_FAT	GO:0009790~embryo development	109	7.75249	1.96925e-05	DLC1, JAG2, LUZP1, HOXD1, GDNF, ZIC3, CTNNB1, GATA2, KDM1A, HOXC5, INSIG1, COL12A1, PRKACB, MAP2K5, SATB2, PIK3CB, PLXNB2, CECR2, HES7, VASH1, HNF4A, CELF4, MAPK3, PDGFRA, RYR2, EXT2, FGFR1, PPP2R3A, ERBB4, SOX2, ARFRP1, ITGB4, ARNT, ECE1, NDRG4, CRB2, ITGAV, NKX2-5, FN1, MDFI, BMP4, DNMT3A, PCDH15, TEAD2, ITGA3, EN2, DVL1, SALL2, SALL4, LAMA3, TSC1, SFRP1, HOXB5, HOXB6, PRKAR1A, STOX1, ZEB1, GJA…	1273	954	16650	1.49439	0.143704	0.002979	0.0392617
GOTERM_BP_FAT	GO:0043009~chordate embryonic development	59	4.1963	0.0189008	DLC1, JAG2, LUZP1, ZEB1, HOXD1, CTNNB1, GATA2, KDM1A, ACVR1B, ANKRD11, HOXC5, HEY2, PRKACB, SEC24D, COL11A1, AR, SATB2, PLXNB2, LEF1, CECR2, DMRT2, HES7, VASH1, NCOA1, DACT1, EPB41L5, PDGFRA, KIAA1217, FGFR1, PPP2R3A, ABI1, COL2A1, TPM1, DCHS1, ARNT, ZFP36L1, ECE1, CRB2, PCSK5, NKX2-5, MDFI, BMP4, MSH2, TEAD2, FZD2, DVL1, FZD6, SALL2, DKK1, SALL4, TSC1, SFRP1, MEOX1, HOXB5, HOXB6, PHGDH, AMOT, PT…	1273	577	16650	1.3374	1	0.320529	31.6487
GOTERM_BP_FAT	GO:0009792~embryo development ending in birth or egg hatching	59	4.1963	0.0227517	DLC1, JAG2, LUZP1, ZEB1, HOXD1, CTNNB1, GATA2, KDM1A, ACVR1B, ANKRD11, HOXC5, HEY2, PRKACB, SEC24D, COL11A1, AR, SATB2, PLXNB2, LEF1, CECR2, DMRT2, HES7, VASH1, NCOA1, DACT1, EPB41L5, PDGFRA, KIAA1217, FGFR1, PPP2R3A, ABI1, COL2A1, TPM1, DCHS1, ARNT, ZFP36L1, ECE1, CRB2, PCSK5, NKX2-5, MDFI, BMP4, MSH2, TEAD2, FZD2, DVL1, FZD6, SALL2, DKK1, SALL4, TSC1, SFRP1, MEOX1, HOXB5, HOXB6, PHGDH, AMOT, PT…	1273	583	16650	1.32364	1	0.355321	36.8044
GOTERM_BP_FAT	GO:0048568~embryonic organ development	44	3.12945	0.0271683	FGFR1, STOX1, WNT16, COL2A1, ZEB1, GJA5, ZIC3, CTNNB1, ARNT, ZFP36L1, GATA2, NDRG4, CRB2, PAX8, HEY2, INSIG1, STRA6, FBN2, PCSK5, NKX2-5, COL11A1, MDFI, BMP4, SATB2, LEF1, TEAD2, PCDH15, PKDCC, FZD2, EN2, FRZB, VASH1, FZD6, DVL1, NCOA1, HIPK1, HOXB5, HIPK2, MAPK3, HOXB6, PDGFRA, RYR2, PBX1, PTCH1	1273	417	16650	1.38007	1	0.390684	42.2624
GOTERM_BP_FAT	GO:0048562~embryonic organ morphogenesis	32	2.27596	0.0306553	FGFR1, STOX1, WNT16, COL2A1, ZEB1, ZIC3, CTNNB1, GATA2, CRB2, NDRG4, PAX8, INSIG1, STRA6, FBN2, COL11A1, NKX2-5, MDFI, BMP4, SATB2, PCDH15, TEAD2, FZD2, FRZB, FZD6, DVL1, HIPK1, HOXB5, HIPK2, MAPK3, HOXB6, PDGFRA, RYR2	1273	286	16650	1.46342	1	0.411257	46.2522
GOTERM_BP_FAT	GO:0001701~in utero embryonic development	22	1.56472	0.841781	MDFI, FGFR1, AR, MSH2, JAG2, LEF1, TPM1, VASH1, CTNNB1, ARNT, ZFP36L1, ACVR1B, KDM1A, GATA2, NCOA1, SALL4, EPB41L5, ANKRD11, HEY2, AMOT, PTCH1, SEC24D	1273	331	16650	0.869322	1	0.999733	100
Annotation Cluster 15	Enrichment Score: 2.4115157924614885
Category	Term	Count	%	PValue	Genes	List Total	Pop Hits	Pop Total	Fold Enrichment	Bonferroni	Benjamini	FDR
GOTERM_BP_FAT	GO:0050804~modulation of synaptic transmission	38	2.7027	0.000757562	KCNMB4, HRAS, RAB3B, SNCAIP, LZTS1, PNKD, CLSTN1, PXK, SYT7, CALB1, GDNF, SORCS3, BCHE, SYN3, DLG4, CHRNA3, STX1A, SYT11, BAIAP2, KCNB1, FMR1, STXBP1, NLGN2, SHANK1, NTSR1, ITPR3, DVL1, LAMA2, GLUL, PPP1R9A, DKK1, CELF4, OPHN1, RAP1B, NSMF, UNC13B, WNT7A, EIF2AK4	1273	280	16650	1.77505	0.997447	0.0514633	1.49987
GOTERM_BP_FAT	GO:0006836~neurotransmitter transport	29	2.06259	0.00105012	KCNMB4, RAB3B, SNCAIP, SYT4, SLC6A20, SLC6A2, PNKD, CASK, SYT6, SYT7, GDNF, SYN3, CHRNA3, GABRA2, STX1A, SYT11, FMR1, STXBP1, SLC6A15, TC2N, DVL1, GLUL, PPP1R9A, DOC2A, SLC6A6, SYTL5, RAP1B, UNC13B, WNT7A	1273	197	16650	1.92539	0.999746	0.0621491	2.07336
GOTERM_BP_FAT	GO:0001505~regulation of neurotransmitter levels	28	1.99147	0.00218722	KCNMB4, RAB3B, SNCAIP, SYT4, AGTPBP1, SLC6A2, PNKD, CASK, SYT6, COMT, SYT7, GDNF, SYN3, CHRNA3, STX1A, GABRA2, SYT11, FMR1, STXBP1, TC2N, DVL1, GLUL, PPP1R9A, DOC2A, SYTL5, RAP1B, UNC13B, WNT7A	1273	197	16650	1.85899	1	0.0986975	4.27238
GOTERM_BP_FAT	GO:0051588~regulation of neurotransmitter transport	13	0.924609	0.00261069	KCNMB4, PPP1R9A, RAB3B, STX1A, SNCAIP, PNKD, SYT11, FMR1, STXBP1, RAP1B, GDNF, UNC13B, CHRNA3	1273	63	16650	2.69891	1	0.108678	5.07929
GOTERM_BP_FAT	GO:0007267~cell-cell signaling	145	10.3129	0.00319515	HRAS, SNCAIP, SYT4, SLC6A20, SLC6A2, PNKD, LTBP4, CRHBP, PASK, FGF11, CASK, SYT6, FGF13, SYT7, ANKRD6, GDNF, CALB1, RAB1A, CTNNB1, AFDN, RAPGEF4, HTR1D, CHRNA3, SLC12A6, MAGI2, BST2, CSNK1G2, BAIAP2, FMR1, TC2N, ARID1B, ARNTL, NTSR1, PTHLH, MAP4K4, SSTR2, GLUL, DOC2A, HNF4A, CELF4, ROR1, RYR2, OPHN1, EDA, UNC13B, DST, EIF2AK4, SMARCA4, KCNMB4, FGFR1, PPP2R3A, HLA-DRB1, SOX2, SORCS3, MACF1, BCHE, …	1273	1517	16650	1.25017	1	0.117884	6.18232
GOTERM_BP_FAT	GO:0046928~regulation of neurotransmitter secretion	11	0.782361	0.00465828	KCNMB4, PPP1R9A, STX1A, SNCAIP, PNKD, SYT11, FMR1, STXBP1, RAP1B, UNC13B, CHRNA3	1273	51	16650	2.82103	1	0.14899	8.89053
GOTERM_BP_FAT	GO:0099537~trans-synaptic signaling	63	4.4808	0.0103206	HRAS, SNCAIP, LZTS1, SYT4, SLC6A2, SLC6A20, PNKD, CRHBP, CLSTN1, CASK, SYT6, SYT7, KCNIP2, GDNF, CALB1, CTNNB1, PLCB3, SLC1A2, DLG4, DLG3, HTR1D, KCNQ2, CHRNA3, SLC12A6, STX1A, BAIAP2, FMR1, STXBP1, MINK1, TC2N, ARID1B, NTSR1, GLUL, SSTR2, KIF1B, DOC2A, CELF4, OPHN1, UNC13B, EIF2AK4, KCNMB4, RAB3B, SORCS3, BCHE, SYN3, NPFFR1, DTNA, KCNB1, SYT11, ASIC2, NLGN2, SHANK1, ITPR3, DVL1, LAMA2, PPP1R9A, …	1273	604	16650	1.36424	1	0.235063	18.6878
GOTERM_BP_FAT	GO:0099536~synaptic signaling	63	4.4808	0.0103206	HRAS, SNCAIP, LZTS1, SYT4, SLC6A2, SLC6A20, PNKD, CRHBP, CLSTN1, CASK, SYT6, SYT7, KCNIP2, GDNF, CALB1, CTNNB1, PLCB3, SLC1A2, DLG4, DLG3, HTR1D, KCNQ2, CHRNA3, SLC12A6, STX1A, BAIAP2, FMR1, STXBP1, MINK1, TC2N, ARID1B, NTSR1, GLUL, SSTR2, KIF1B, DOC2A, CELF4, OPHN1, UNC13B, EIF2AK4, KCNMB4, RAB3B, SORCS3, BCHE, SYN3, NPFFR1, DTNA, KCNB1, SYT11, ASIC2, NLGN2, SHANK1, ITPR3, DVL1, LAMA2, PPP1R9A, …	1273	604	16650	1.36424	1	0.235063	18.6878
GOTERM_BP_FAT	GO:0007268~chemical synaptic transmission	63	4.4808	0.0103206	HRAS, SNCAIP, LZTS1, SYT4, SLC6A2, SLC6A20, PNKD, CRHBP, CLSTN1, CASK, SYT6, SYT7, KCNIP2, GDNF, CALB1, CTNNB1, PLCB3, SLC1A2, DLG4, DLG3, HTR1D, KCNQ2, CHRNA3, SLC12A6, STX1A, BAIAP2, FMR1, STXBP1, MINK1, TC2N, ARID1B, NTSR1, GLUL, SSTR2, KIF1B, DOC2A, CELF4, OPHN1, UNC13B, EIF2AK4, KCNMB4, RAB3B, SORCS3, BCHE, SYN3, NPFFR1, DTNA, KCNB1, SYT11, ASIC2, NLGN2, SHANK1, ITPR3, DVL1, LAMA2, PPP1R9A, …	1273	604	16650	1.36424	1	0.235063	18.6878
GOTERM_BP_FAT	GO:0098916~anterograde trans-synaptic signaling	63	4.4808	0.0103206	HRAS, SNCAIP, LZTS1, SYT4, SLC6A2, SLC6A20, PNKD, CRHBP, CLSTN1, CASK, SYT6, SYT7, KCNIP2, GDNF, CALB1, CTNNB1, PLCB3, SLC1A2, DLG4, DLG3, HTR1D, KCNQ2, CHRNA3, SLC12A6, STX1A, BAIAP2, FMR1, STXBP1, MINK1, TC2N, ARID1B, NTSR1, GLUL, SSTR2, KIF1B, DOC2A, CELF4, OPHN1, UNC13B, EIF2AK4, KCNMB4, RAB3B, SORCS3, BCHE, SYN3, NPFFR1, DTNA, KCNB1, SYT11, ASIC2, NLGN2, SHANK1, ITPR3, DVL1, LAMA2, PPP1R9A, …	1273	604	16650	1.36424	1	0.235063	18.6878
Annotation Cluster 16	Enrichment Score: 2.34660642476562
Category	Term	Count	%	PValue	Genes	List Total	Pop Hits	Pop Total	Fold Enrichment	Bonferroni	Benjamini	FDR
GOTERM_BP_FAT	GO:0072359~circulatory system development	102	7.25462	0.000325142	DLC1, LTBP1, PDLIM3, CSPG4, LUZP1, ZIC3, CTNNB1, MMRN2, NRCAM, GATA2, ROBO1, TGFBI, ROBO4, ADGRB2, SYK, MAP2K5, SLC12A6, PIK3CB, MYLK3, DDX39B, VASH1, SERPINF1, MAPK3, PDGFRA, RYR2, FGFR1, ERBB4, TNFRSF12A, AKAP13, WARS2, PPP1R16B, ECE1, CRB2, NDRG4, ITGAV, CACYBP, NKX2-5, FN1, BMP4, NR4A1, TEAD2, ITGA3, ACACB, DVL1, NOTCH3, HDAC5, NOTCH2, LAMA4, SALL4, DSG2, TSC1, SFRP1, PRKAR1A, RTN4, HTATIP2, …	1273	945	16650	1.41174	0.922841	0.02776	0.646376
GOTERM_BP_FAT	GO:0072358~cardiovascular system development	102	7.25462	0.000325142	DLC1, LTBP1, PDLIM3, CSPG4, LUZP1, ZIC3, CTNNB1, MMRN2, NRCAM, GATA2, ROBO1, TGFBI, ROBO4, ADGRB2, SYK, MAP2K5, SLC12A6, PIK3CB, MYLK3, DDX39B, VASH1, SERPINF1, MAPK3, PDGFRA, RYR2, FGFR1, ERBB4, TNFRSF12A, AKAP13, WARS2, PPP1R16B, ECE1, CRB2, NDRG4, ITGAV, CACYBP, NKX2-5, FN1, BMP4, NR4A1, TEAD2, ITGA3, ACACB, DVL1, NOTCH3, HDAC5, NOTCH2, LAMA4, SALL4, DSG2, TSC1, SFRP1, PRKAR1A, RTN4, HTATIP2, …	1273	945	16650	1.41174	0.922841	0.02776	0.646376
GOTERM_BP_FAT	GO:0048646~anatomical structure formation involved in morphogenesis	118	8.3926	0.000766105	DLC1, CSPG4, LUZP1, GDNF, CALB1, MMRN2, CTNNB1, NRCAM, GATA2, ROBO1, TGFBI, ROBO4, COL12A1, PRKACB, SYK, DSCAM, ADGRB2, MAP2K5, SLC12A6, PIK3CB, PLXNB2, MYLK3, TANC1, ACTN1, CECR2, HES7, VASH1, SERPINF1, MAPK3, PDGFRA, EDA, EXT2, FGFR1, PPP2R3A, TNFRSF12A, NEK1, SOX2, ITGB4, CEP164, TTC8, PPP1R16B, DNAAF3, CRB2, ITGAV, DMD, NKX2-5, FN1, BMP4, PODXL, NR4A1, PCDH15, TEAD2, ITGA3, MYOZ3, DVL1, NOTCH…	1273	1151	16650	1.34089	0.997613	0.0515841	1.51667
GOTERM_BP_FAT	GO:0048514~blood vessel morphogenesis	54	3.84068	0.00666841	HTATIP2, LEPR, CSPG4, GJA5, CTNNB1, MMRN2, NRCAM, GATA2, ROBO1, TGFBI, HEY2, ROBO4, QKI, STRA6, LOXL2, MAP2K5, SYK, ADGRB2, SLC12A6, PRKCA, PIK3CB, LEF1, NCL, VASH1, NDNF, HIPK1, SERPINF1, ITGB1BP1, HIPK2, PDGFRA, ADAM15, FGFR1, MTDH, TNFRSF12A, C3, WARS2, CDH2, ZFP36L1, PPP1R16B, ITGAV, NKX2-5, FN1, BMP4, HSPG2, NR4A1, NPR1, TEAD2, ANXA3, NOTCH3, HDAC5, AMOT, RBM15, WNT7A, HPGD	1273	491	16650	1.43846	1	0.18414	12.4903
GOTERM_BP_FAT	GO:0001944~vasculature development	63	4.4808	0.0125887	HTATIP2, LTBP1, LEPR, CSPG4, LUZP1, GJA5, CTNNB1, MMRN2, NRCAM, GATA2, GPC3, ROBO1, TGFBI, HEY2, ROBO4, QKI, STRA6, LOXL2, ADGRB2, SYK, MAP2K5, SLC12A6, PRKCA, PIK3CB, LEF1, NCL, VASH1, NDNF, CTH, HIPK1, SERPINF1, ITGB1BP1, HIPK2, PDGFRA, ADAM15, FGFR1, MTDH, C3, TNFRSF12A, RNH1, WARS2, CDH2, ZFP36L1, PPP1R16B, ITGAV, PCSK5, NKX2-5, FN1, BMP4, HSPG2, NR4A1, NPR1, TEAD2, ANXA3, NOTCH3, HDAC5, LAMA…	1273	610	16650	1.35082	1	0.261662	22.3242
GOTERM_BP_FAT	GO:0001568~blood vessel development	60	4.26743	0.0127372	HTATIP2, LTBP1, LEPR, CSPG4, LUZP1, GJA5, CTNNB1, MMRN2, NRCAM, GATA2, GPC3, ROBO1, TGFBI, HEY2, ROBO4, QKI, STRA6, LOXL2, ADGRB2, MAP2K5, SYK, SLC12A6, PRKCA, PIK3CB, LEF1, NCL, VASH1, NDNF, HIPK1, SERPINF1, ITGB1BP1, HIPK2, PDGFRA, ADAM15, FGFR1, MTDH, C3, TNFRSF12A, WARS2, CDH2, ZFP36L1, PPP1R16B, ITGAV, PCSK5, NKX2-5, FN1, BMP4, HSPG2, NR4A1, NPR1, TEAD2, ANXA3, NOTCH3, HDAC5, LAMA4, AMOT, HP…	1273	576	16650	1.36243	1	0.262951	22.5568
GOTERM_BP_FAT	GO:0001525~angiogenesis	45	3.20057	0.0155872	FGFR1, HTATIP2, MTDH, C3, TNFRSF12A, LEPR, CSPG4, GJA5, CTNNB1, MMRN2, NRCAM, GATA2, PPP1R16B, ROBO1, ITGAV, TGFBI, ROBO4, LOXL2, ADGRB2, FN1, MAP2K5, SYK, PRKCA, SLC12A6, BMP4, PIK3CB, HSPG2, NPR1, NR4A1, LEF1, NCL, ANXA3, NDNF, VASH1, NOTCH3, HDAC5, HIPK1, SERPINF1, ITGB1BP1, HIPK2, PDGFRA, AMOT, RBM15, WNT7A, ADAM15	1273	413	16650	1.42511	1	0.293654	26.8951
GOTERM_BP_FAT	GO:1901342~regulation of vasculature development	25	1.77809	0.124988	PRKCA, BMP4, HTATIP2, MTDH, TNFRSF12A, C3, RNH1, NPR1, VASH1, ANXA3, MMRN2, CTNNB1, HDAC5, GATA2, PPP1R16B, CTH, SFRP1, SERPINF1, HIPK1, ITGB1BP1, HIPK2, HEY2, AMOT, MAP2K5, ADGRB2	1273	245	16650	1.33463	1	0.748063	93.0226
Annotation Cluster 17	Enrichment Score: 2.3011899200557853
Category	Term	Count	%	PValue	Genes	List Total	Pop Hits	Pop Total	Fold Enrichment	Bonferroni	Benjamini	FDR
GOTERM_BP_FAT	GO:0007369~gastrulation	28	1.99147	0.000265418	FGFR1, SOX2, ARFRP1, ITGB4, ZBTB17, CTNNB1, RACK1, CRB2, ITGAV, COL6A1, COL12A1, COL11A1, MAP2K5, FN1, BMP4, LEF1, ITGA3, MMP15, HMGA2, MIXL1, DVL1, DKK1, LAMA3, SFRP1, PRKAR1A, EPB41L5, AMOT, EXT2	1273	172	16650	2.12919	0.876466	0.0243027	0.527945
GOTERM_BP_FAT	GO:0035987~endodermal cell differentiation	12	0.853485	0.000445985	LAMA3, DKK1, ITGAV, SOX2, COL12A1, COL6A1, MMP15, HMGA2, COL11A1, MIXL1, CTNNB1, FN1	1273	45	16650	3.48782	0.97023	0.0363163	0.885599
GOTERM_BP_FAT	GO:0001704~formation of primary germ layer	21	1.4936	0.00059044	BMP4, FGFR1, SOX2, ITGB4, LEF1, ITGA3, MMP15, HMGA2, MIXL1, CTNNB1, LAMA3, DKK1, CRB2, ITGAV, EPB41L5, PRKAR1A, COL6A1, COL12A1, EXT2, COL11A1, FN1	1273	118	16650	2.32768	0.990466	0.043753	1.17084
GOTERM_BP_FAT	GO:0001706~endoderm formation	12	0.853485	0.00223269	LAMA3, DKK1, ITGAV, SOX2, COL12A1, COL6A1, MMP15, HMGA2, COL11A1, MIXL1, CTNNB1, FN1	1273	54	16650	2.90652	1	0.100073	4.35935
GOTERM_BP_FAT	GO:0007492~endoderm development	14	0.995733	0.00527193	SOX2, MMP15, HMGA2, MIXL1, CTNNB1, ZFP36L1, LAMA3, DKK1, ITGAV, EPB41L5, COL12A1, COL6A1, COL11A1, FN1	1273	77	16650	2.37806	1	0.161135	10.0041
GOTERM_BP_FAT	GO:0007498~mesoderm development	18	1.28023	0.0165047	BMP4, FGFR1, HCK, ITGB4, LEF1, TEAD2, ITGA3, HES7, HMGA2, MIXL1, ZFP36L1, RPS6KA6, DKK1, CRB2, EPB41L5, PRKAR1A, GDF11, EXT2	1273	127	16650	1.85376	1	0.300399	28.2418
GOTERM_BP_FAT	GO:0001707~mesoderm formation	11	0.782361	0.0360153	BMP4, FGFR1, DKK1, CRB2, EPB41L5, PRKAR1A, ITGB4, LEF1, ITGA3, HMGA2, EXT2	1273	69	16650	2.08511	1	0.450237	51.8783
GOTERM_BP_FAT	GO:0048332~mesoderm morphogenesis	11	0.782361	0.0426952	BMP4, FGFR1, DKK1, CRB2, EPB41L5, PRKAR1A, ITGB4, LEF1, ITGA3, HMGA2, EXT2	1273	71	16650	2.02638	1	0.487658	58.109
GOTERM_BP_FAT	GO:0048333~mesodermal cell differentiation	6	0.426743	0.0932377	BMP4, FGFR1, DKK1, ITGB4, ITGA3, HMGA2	1273	32	16650	2.45238	1	0.678764	85.7973
Annotation Cluster 18	Enrichment Score: 2.2787281692657637
Category	Term	Count	%	PValue	Genes	List Total	Pop Hits	Pop Total	Fold Enrichment	Bonferroni	Benjamini	FDR
GOTERM_BP_FAT	GO:0006928~movement of cell or subcellular component	183	13.0156	2.76896e-05	DLC1, HRAS, ATP1B2, F2RL1, CSPG4, JAG2, FGF13, POSTN, GDNF, WDR81, CXCL12, RAB1A, MMRN2, CTNNB1, KIFC3, NRCAM, GATA2, MYD88, ROBO1, ANK3, ROBO4, ROBO2, UNC5C, NET1, MAP2K5, SYK, DSCAM, RBFOX2, SATB2, MAGI2, BST2, PIK3CB, STK24, PLXNB1, MDGA1, PLXNB2, MTA2, KIF5C, ACTN1, ACTN3, BICD2, SIRPA, CDKL5, VASH1, TNNT3, IGSF8, TNNT1, SERPINF1, MAPK3, PDGFRA, RYR2, OPHN1, STMN1, AMFR, KIF26A, DST, SPATA13,…	1273	1795	16650	1.33344	0.195988	0.00403151	0.0552016
GOTERM_BP_FAT	GO:0030334~regulation of cell migration	76	5.40541	0.000947528	RTN4, DLC1, HRAS, F2RL1, JAG2, POSTN, MMP28, CXCL12, MMRN2, ACVR1B, MYD88, ROBO1, ROBO4, TRPV4, UNC5C, SEMA3A, PLCB1, MAP2K5, PRKCA, MAGI2, LYN, BST2, STK24, PLXNB1, PLXNB2, MTA2, MINK1, LEF1, VASH1, FLNA, SERPINF1, RRAS2, ITGB1BP1, EPB41L5, PDGFRA, SEMA4D, SPATA13, ADAM15, FGFR1, ERBB4, DIAPH1, ABHD2, TPM1, RACK1, CCL20, MACF1, NDRG4, ITGAV, ZNF268, PIK3R1, PHLDA2, FN1, BMP4, PARD6B, SLC8A1, POD…	1273	685	16650	1.45114	0.999429	0.0603377	1.87262
GOTERM_BP_FAT	GO:0040012~regulation of locomotion	83	5.90327	0.00120814	RTN4, DLC1, HRAS, F2RL1, JAG2, POSTN, MMP28, CXCL12, MMRN2, ACVR1B, MYD88, ROBO1, ROBO4, TRPV4, ROBO2, UNC5C, SEMA3A, PLCB1, HTR1D, DSCAM, MAP2K5, PRKCA, MAGI2, LYN, BST2, PLXNB1, STK24, PLXNB2, MTA2, PKN2, MINK1, LEF1, ARRDC3, VASH1, FLNA, BVES, SERPINF1, RRAS2, ITGB1BP1, EPB41L5, PDGFRA, SEMA4D, SPATA13, ADAM15, FGFR1, PPP2R3A, ERBB4, DIAPH1, ABHD2, TPM1, RACK1, CCL20, MACF1, NDRG4, ITGAV, ZNF2…	1273	768	16650	1.41352	0.999927	0.0681135	2.3818
GOTERM_BP_FAT	GO:0048870~cell motility	132	9.38834	0.00127274	DLC1, HRAS, ATP1B2, F2RL1, CSPG4, JAG2, POSTN, FGF13, GDNF, CXCL12, RAB1A, MMRN2, CTNNB1, NRCAM, GATA2, MYD88, ROBO1, ROBO4, UNC5C, NET1, SYK, MAP2K5, RBFOX2, SATB2, MAGI2, BST2, PIK3CB, PLXNB1, STK24, MTA2, PLXNB2, MDGA1, SIRPA, CDKL5, VASH1, SERPINF1, PDGFRA, OPHN1, SPATA13, DST, FGFR1, PPP2R3A, ERBB4, TNFRSF12A, DIAPH1, ITGB4, MDK, MACF1, NDRG4, ITGAV, NRDC, GCNT1, FN1, BMP4, PARD6B, PODXL, MY…	1273	1330	16650	1.2981	0.999956	0.070123	2.50762
GOTERM_BP_FAT	GO:0051674~localization of cell	132	9.38834	0.00127274	DLC1, HRAS, ATP1B2, F2RL1, CSPG4, JAG2, POSTN, FGF13, GDNF, CXCL12, RAB1A, MMRN2, CTNNB1, NRCAM, GATA2, MYD88, ROBO1, ROBO4, UNC5C, NET1, SYK, MAP2K5, RBFOX2, SATB2, MAGI2, BST2, PIK3CB, PLXNB1, STK24, MTA2, PLXNB2, MDGA1, SIRPA, CDKL5, VASH1, SERPINF1, PDGFRA, OPHN1, SPATA13, DST, FGFR1, PPP2R3A, ERBB4, TNFRSF12A, DIAPH1, ITGB4, MDK, MACF1, NDRG4, ITGAV, NRDC, GCNT1, FN1, BMP4, PARD6B, PODXL, MY…	1273	1330	16650	1.2981	0.999956	0.070123	2.50762
GOTERM_BP_FAT	GO:0040011~locomotion	149	10.5974	0.00132748	DLC1, HRAS, ATP1B2, F2RL1, CSPG4, JAG2, POSTN, FGF13, GDNF, CXCL12, RAB1A, MMRN2, CTNNB1, NRCAM, GATA2, MYD88, ANK3, ROBO1, ROBO4, ROBO2, UNC5C, NET1, SYK, DSCAM, MAP2K5, RBFOX2, SATB2, MAGI2, BST2, PIK3CB, PLXNB1, STK24, MTA2, PLXNB2, MDGA1, KIF5C, SIRPA, CDKL5, VASH1, SERPINF1, MAPK3, PDGFRA, OPHN1, KIF26A, DST, SPATA13, FGFR1, PPP2R3A, ERBB4, TNFRSF12A, DIAPH1, ITGB4, TTC8, MDK, MACF1, NDRG4, …	1273	1530	16650	1.27374	0.999971	0.0715316	2.61414
GOTERM_BP_FAT	GO:0051270~regulation of cellular component movement	85	6.04552	0.00183487	RTN4, DLC1, HRAS, F2RL1, JAG2, POSTN, FGF13, MMP28, CXCL12, GJA5, MMRN2, ACVR1B, MYD88, ROBO1, ROBO4, TRPV4, UNC5C, SEMA3A, PLCB1, DSCAM, MAP2K5, PRKCA, MAGI2, LYN, BST2, STK24, PLXNB1, PLXNB2, MTA2, PKN2, MINK1, ACTN1, LEF1, VASH1, FLNA, SERPINF1, RRAS2, ITGB1BP1, EPB41L5, PDGFRA, RYR2, SEMA4D, STMN1, SPATA13, ADAM15, FGFR1, PPP2R3A, ERBB4, DIAPH1, ABHD2, TPM1, RACK1, CCL20, MACF1, NDRG4, ITGAV,…	1273	802	16650	1.38621	0.999999	0.0896723	3.59605
GOTERM_BP_FAT	GO:0016477~cell migration	117	8.32148	0.00283605	DLC1, HRAS, ATP1B2, F2RL1, CSPG4, POSTN, FGF13, GDNF, CXCL12, RAB1A, CTNNB1, MMRN2, NRCAM, GATA2, MYD88, ROBO1, NET1, SYK, MAP2K5, RBFOX2, SATB2, MAGI2, BST2, PLXNB1, STK24, PIK3CB, MTA2, PLXNB2, MDGA1, SIRPA, CDKL5, VASH1, SERPINF1, PDGFRA, OPHN1, SPATA13, FGFR1, ERBB4, TNFRSF12A, DIAPH1, MDK, MACF1, NDRG4, ITGAV, NRDC, GCNT1, FN1, BMP4, PODXL, MYO1G, NR4A1, ITGA3, DOCK8, NKX6-1, EPHA3, HDAC5, S…	1273	1184	16650	1.29247	1	0.112202	5.50605
GOTERM_BP_FAT	GO:2000145~regulation of cell motility	78	5.54765	0.00290153	RTN4, DLC1, HRAS, F2RL1, JAG2, POSTN, MMP28, CXCL12, MMRN2, ACVR1B, MYD88, ROBO1, ROBO4, TRPV4, UNC5C, SEMA3A, PLCB1, MAP2K5, PRKCA, MAGI2, LYN, BST2, STK24, PLXNB1, PLXNB2, MTA2, PKN2, MINK1, LEF1, VASH1, FLNA, SERPINF1, RRAS2, ITGB1BP1, EPB41L5, PDGFRA, SEMA4D, SPATA13, ADAM15, FGFR1, PPP2R3A, ERBB4, DIAPH1, ABHD2, TPM1, RACK1, CCL20, MACF1, NDRG4, ITGAV, ZNF268, PIK3R1, PHLDA2, FN1, BMP4, PARD…	1273	736	16650	1.38613	1	0.112393	5.62971
GOTERM_BP_FAT	GO:0030335~positive regulation of cell migration	36	2.56046	0.201244	FGFR1, HRAS, DIAPH1, F2RL1, POSTN, CXCL12, RACK1, ACVR1B, CCL20, ITGAV, TRPV4, SEMA3A, ZNF268, PIK3R1, FN1, PRKCA, BMP4, SLC8A1, LYN, PODXL, LEF1, ITGA3, ANXA3, FBLN1, SEMA6B, SYNE2, ITGA6, ITGB1BP1, RRAS2, EPB41L5, PDGFRA, AMOT, NSMF, SEMA4D, WNT7A, F2R	1273	395	16650	1.19204	1	0.856439	98.8675
GOTERM_BP_FAT	GO:0051272~positive regulation of cellular component movement	38	2.7027	0.20447	FGFR1, HRAS, DIAPH1, F2RL1, POSTN, CXCL12, RACK1, ACVR1B, CCL20, ITGAV, TRPV4, SEMA3A, ZNF268, PIK3R1, FN1, DSCAM, PRKCA, BMP4, SLC8A1, LYN, PODXL, LEF1, ITGA3, ANXA3, FBLN1, SEMA6B, SYNE2, ITGA6, ITGB1BP1, RRAS2, EPB41L5, PDGFRA, AMOT, NSMF, STMN1, SEMA4D, WNT7A, F2R	1273	420	16650	1.18337	1	0.858067	98.9553
GOTERM_BP_FAT	GO:0040017~positive regulation of locomotion	38	2.7027	0.211985	FGFR1, HRAS, DIAPH1, F2RL1, POSTN, CXCL12, RACK1, ACVR1B, CCL20, ITGAV, TRPV4, SEMA3A, ZNF268, PIK3R1, FN1, DSCAM, PRKCA, BMP4, SLC8A1, LYN, PODXL, LEF1, ITGA3, ANXA3, FBLN1, SEMA6B, SYNE2, BVES, ITGA6, ITGB1BP1, RRAS2, EPB41L5, PDGFRA, AMOT, NSMF, SEMA4D, WNT7A, F2R	1273	422	16650	1.17776	1	0.865939	99.1355
GOTERM_BP_FAT	GO:2000147~positive regulation of cell motility	36	2.56046	0.265093	FGFR1, HRAS, DIAPH1, F2RL1, POSTN, CXCL12, RACK1, ACVR1B, CCL20, ITGAV, TRPV4, SEMA3A, ZNF268, PIK3R1, FN1, PRKCA, BMP4, SLC8A1, LYN, PODXL, LEF1, ITGA3, ANXA3, FBLN1, SEMA6B, SYNE2, ITGA6, ITGB1BP1, RRAS2, EPB41L5, PDGFRA, AMOT, NSMF, SEMA4D, WNT7A, F2R	1273	409	16650	1.15124	1	0.907351	99.785
Annotation Cluster 19	Enrichment Score: 2.2335819951794633
Category	Term	Count	%	PValue	Genes	List Total	Pop Hits	Pop Total	Fold Enrichment	Bonferroni	Benjamini	FDR
GOTERM_BP_FAT	GO:0051668~localization within membrane	14	0.995733	0.00223504	GPHN, MAGI2, ITGB1BP1, INSIG1, DLG4, CLIP1, DLG3, MAL, CD24, CDH2, FLNA, RAB1A, LRP4, DVL1	1273	70	16650	2.61587	1	0.0996075	4.36382
GOTERM_BP_FAT	GO:0001941~postsynaptic membrane organization	8	0.56899	0.00523682	GPHN, MAGI2, DLG4, NLGN2, CDH2, GDNF, LRP4, DVL1	1273	29	16650	3.60809	1	0.160771	9.94076
GOTERM_BP_FAT	GO:0043113~receptor clustering	9	0.640114	0.0170177	GPHN, MAGI2, ITGB1BP1, DLG4, DLG3, CDH2, FLNA, LRP4, DVL1	1273	44	16650	2.67532	1	0.306121	28.9846
Annotation Cluster 20	Enrichment Score: 2.225051078955926
Category	Term	Count	%	PValue	Genes	List Total	Pop Hits	Pop Total	Fold Enrichment	Bonferroni	Benjamini	FDR
GOTERM_BP_FAT	GO:0001952~regulation of cell-matrix adhesion	17	1.2091	0.0017107	DLC1, PIK3CB, CASK, MINK1, POSTN, EPHA3, DDR1, CDKN2A, SFRP1, MACF1, TSC1, ITGB1BP1, DMD, EPB41L5, PHLDB2, PIK3R1, ADAM15	1273	93	16650	2.39085	0.999999	0.0859984	3.35662
GOTERM_BP_FAT	GO:0001953~negative regulation of cell-matrix adhesion	8	0.56899	0.007719	DLC1, CDKN2A, ITGB1BP1, CASK, POSTN, PHLDB2, PIK3R1, ADAM15	1273	31	16650	3.37531	1	0.198429	14.3176
GOTERM_BP_FAT	GO:0010812~negative regulation of cell-substrate adhesion	10	0.711238	0.0159997	DLC1, FBLN1, CDKN2A, ITGB1BP1, TBCD, CASK, POSTN, PHLDB2, PIK3R1, ADAM15	1273	52	16650	2.51526	1	0.297393	27.5035
Annotation Cluster 21	Enrichment Score: 2.213035850909446
Category	Term	Count	%	PValue	Genes	List Total	Pop Hits	Pop Total	Fold Enrichment	Bonferroni	Benjamini	FDR
GOTERM_BP_FAT	GO:0051056~regulation of small GTPase mediated signal transduction	38	2.7027	0.00245166	DLC1, HRAS, CYTH1, ARHGEF28, FOXM1, F2RL1, LPAR4, ARHGAP19, AKAP13, ITPKB, CYTH3, TIMP2, PLEKHG2, TIAM2, ROBO1, MAPKAP1, STARD8, PLEKHG5, RHOBTB1, GPR20, NET1, FGD4, ARHGAP28, ARPP19, ARHGAP45, ITGA3, ECT2, FARP1, NOTCH2, RALGAPA1, CHN1, AMOT, OPHN1, CHN2, EPS8L2, SPATA13, F2R, DNM2	1273	299	16650	1.66226	1	0.105759	4.77702
GOTERM_BP_FAT	GO:0046578~regulation of Ras protein signal transduction	28	1.99147	0.00335341	DLC1, HRAS, CYTH1, FOXM1, ARHGEF28, F2RL1, LPAR4, ARPP19, AKAP13, ITGA3, ITPKB, CYTH3, TIMP2, ECT2, FARP1, NOTCH2, PLEKHG2, TIAM2, ROBO1, MAPKAP1, PLEKHG5, GPR20, EPS8L2, SPATA13, NET1, F2R, FGD4, DNM2	1273	203	16650	1.80405	1	0.121657	6.4789
GOTERM_BP_FAT	GO:0007265~Ras protein signal transduction	38	2.7027	0.00763882	DLC1, HRAS, CYTH1, ARHGEF28, F2RL1, LPAR4, MAPKAPK3, RTKN, AKAP13, ITPKB, CYTH3, TIMP2, RFXANK, PLEKHG2, CDKN2A, RASGRP3, TIAM2, ROBO1, MAPKAP1, PLEKHG5, GPR20, CCNA2, CDC42EP3, NET1, FGD4, ARPP19, ITGA3, TAX1BP3, ECT2, FARP1, NOTCH2, RRAS2, RASSF1, RAP1B, EPS8L2, SPATA13, F2R, DNM2	1273	320	16650	1.55317	1	0.197217	14.1794
GOTERM_BP_FAT	GO:0007264~small GTPase mediated signal transduction	56	3.98293	0.0111756	DLC1, HRAS, F2RL1, LPAR4, ITPKB, RFXANK, RAB1A, CDKN2A, TIAM2, ROBO1, MAPKAP1, RAPGEF4, AGAP1, CCNA2, NET1, ECT2, FARP1, RND2, DNAJC27, RND1, RRAS2, RAPGEFL1, SPATA13, EPS8L2, ARL4C, NKIRAS2, ARL4A, RAB3B, CYTH1, FOXM1, ARHGEF28, ARFRP1, MAPKAPK3, AKAP13, RAB40C, RTKN, CYTH3, TIMP2, PLEKHG2, RASGRP3, PLEKHG5, RAB11B, RHOBTB1, GPR20, CDC42EP3, FGD4, DOCK9, ARPP19, ITGA3, DOCK8, TAX1BP3, NOTCH2, RA…	1273	527	16650	1.38984	1	0.24638	20.0772
GOTERM_BP_FAT	GO:0035023~regulation of Rho protein signal transduction	18	1.28023	0.0122624	DLC1, ARHGEF28, F2RL1, LPAR4, AKAP13, ITGA3, ECT2, FARP1, PLEKHG2, TIAM2, ROBO1, PLEKHG5, GPR20, SPATA13, EPS8L2, FGD4, F2R, NET1	1273	123	16650	1.91405	1	0.260562	21.8108
Annotation Cluster 22	Enrichment Score: 2.1957842999745103
Category	Term	Count	%	PValue	Genes	List Total	Pop Hits	Pop Total	Fold Enrichment	Bonferroni	Benjamini	FDR
GOTERM_BP_FAT	GO:0007009~plasma membrane organization	42	2.9872	3.27089e-05	PACS1, ARFRP1, CLU, FGF13, CDH2, SYT7, TTC8, DCHS1, RACK1, ANK1, MACF1, ANK3, FAT4, DMKN, GOPC, EFR3A, AHNAK2, NDRG1, NSF, ANO9, PIK3R1, AR, BAIAP2L2, SYT11, BAIAP2, KCNB1, STXBP1, WNK3, ITGA3, PKDCC, FLNA, ATP2C2, KRT18, ZFYVE27, PKP3, CLIP1, MAP7, PTCH1, SNX33, IKBKB, TMEM88, DNM2	1273	277	16650	1.98315	0.227161	0.00467422	0.0652051
GOTERM_BP_FAT	GO:0072659~protein localization to plasma membrane	30	2.13371	0.00108726	PACS1, ARFRP1, FGF13, CDH2, TTC8, DCHS1, RACK1, ANK1, MACF1, ANK3, GOPC, EFR3A, NSF, PIK3R1, AR, KCNB1, STXBP1, WNK3, PKDCC, ITGA3, FLNA, ATP2C2, KRT18, ZFYVE27, PKP3, CLIP1, PTCH1, MAP7, IKBKB, TMEM88	1273	207	16650	1.89556	0.99981	0.0628624	2.14595
GOTERM_BP_FAT	GO:0090002~establishment of protein localization to plasma membrane	22	1.56472	0.00259608	PACS1, KCNB1, ARFRP1, ITGA3, PKDCC, WNK3, TTC8, CDH2, RACK1, ATP2C2, ANK1, KRT18, MACF1, ANK3, PKP3, GOPC, EFR3A, CLIP1, PTCH1, IKBKB, NSF, PIK3R1	1273	142	16650	2.02638	1	0.108677	5.05155
GOTERM_BP_FAT	GO:1902580~single-organism cellular localization	109	7.75249	0.00399422	SRP14, THRA, SYT4, FGF13, SYT6, SYT7, WDR81, RAB1A, CTNNB1, SSR1, GATA2, MFF, ANK1, GAB2, ANK3, MDFIC, INSIG1, SYK, MAGI2, FMR1, WNK3, SPIRE1, TC2N, BICD2, RBPMS, ATP2C2, DOC2A, KRT18, MAPK3, CLIP1, OPHN1, EDA, UNC13B, PACS1, ERBB4, ARFRP1, TTC8, PEX5L, MACF1, EFR3A, RPS20, BMF, MDFI, BMP4, SRP54, KCNB1, SYT11, TOMM40, NDC80, ITGA3, ACACB, NFKBIL1, DVL1, SYNE2, PLEKHA8, TSC1, PKP3, SYTL5, RAP1B, …	1273	1102	16650	1.29369	1	0.135235	7.67071
GOTERM_BP_FAT	GO:1990778~protein localization to cell periphery	30	2.13371	0.00410397	PACS1, ARFRP1, FGF13, CDH2, TTC8, DCHS1, RACK1, ANK1, MACF1, ANK3, GOPC, EFR3A, NSF, PIK3R1, AR, KCNB1, STXBP1, WNK3, PKDCC, ITGA3, FLNA, ATP2C2, KRT18, ZFYVE27, PKP3, CLIP1, PTCH1, MAP7, IKBKB, TMEM88	1273	226	16650	1.7362	1	0.135786	7.87338
GOTERM_BP_FAT	GO:0061024~membrane organization	102	7.25462	0.00482193	SRP14, SEC31A, SYT4, F2RL1, FGF13, SYT6, SYT7, GDNF, RAB1A, SSR1, NRCAM, MVB12A, GATA2, MFF, ANK1, ANK3, INSIG1, ACAA2, MAGI2, BAIAP2, WNK3, TC2N, ATP2C2, DOC2A, KRT18, CLIP1, TGFBRAP1, PACS1, CLU, ARFRP1, TTC8, MACF1, EFR3A, AHNAK2, NDRG1, RPS20, BMF, SRP54, KCNB1, SYT11, ITGA3, DVL1, SYNE2, PKP3, SYTL5, MAP7, RPL37A, IKBKB, TMEM88, VPS37D, KCNIP2, RAB3IP, BOK, DMKN, GOPC, DLG4, DLG3, SEC24D, NS…	1273	1027	16650	1.29902	1	0.153194	9.18877
GOTERM_BP_FAT	GO:0072657~protein localization to membrane	54	3.84068	0.00623952	SRP14, FGF13, RAB3IP, SSR1, MFF, ANK1, ANK3, GOPC, DLG4, DLG3, NSF, AR, MAGI2, STXBP1, WNK3, PKDCC, FLNA, ATP2C2, KRT18, ZFYVE27, ITGB1BP1, CLIP1, SRP9, PACS1, PARD3, ARFRP1, SFN, CDH2, TTC8, DCHS1, RACK1, GPHN, MACF1, RPL31, EFR3A, RAB11B, AP3D1, MTCL1, RPS20, CD24, BMF, PIK3R1, SRP54, KCNB1, NLGN2, ITGA3, DVL1, PKP3, MAP7, RPL37A, PTCH1, IKBKB, LRP4, TMEM88	1273	489	16650	1.44434	1	0.180308	11.7338
GOTERM_BP_FAT	GO:0044802~single-organism membrane organization	86	6.11664	0.0096691	SRP14, SYT4, FGF13, SYT6, SYT7, KCNIP2, GDNF, RAB3IP, SSR1, NRCAM, MFF, ANK1, ANK3, BOK, DMKN, GOPC, DLG4, DLG3, ANO9, NSF, PRKCA, ACAA2, AR, STX1A, MAGI2, BAIAP2, STXBP1, WNK3, PKDCC, TC2N, FLNA, ATP2C2, DOC2A, KRT18, ZFYVE27, ITGB1BP1, CLIP1, TGFBRAP1, THEM4, SRP9, PACS1, PARD3, CLU, ARFRP1, TTC8, CDH2, SFN, SAMD9L, DCHS1, RACK1, GPHN, MACF1, FAT4, RPL31, EFR3A, RAB11B, AP3D1, AHNAK2, MTCL1, ND…	1273	866	16650	1.29887	1	0.227191	17.6137
GOTERM_BP_FAT	GO:0010256~endomembrane system organization	58	4.12518	0.0154058	RTN4, FGF13, VPS37D, SYT7, RAB1A, KIFC3, MVB12A, ANK1, ANK3, DMKN, GOPC, ANO9, NSF, GOLGA2, PRKCA, AR, BAIAP2, STXBP1, NECTIN2, WNK3, PKDCC, FLNA, ATP2C2, KRT18, ZFYVE27, MAPK3, CLIP1, PACS1, CLU, ARFRP1, CDH2, TTC8, DCHS1, RACK1, MACF1, FAT4, EFR3A, AP3D1, AHNAK2, NDRG1, PIK3R1, CSNK1A1, BAIAP2L2, SYT11, KCNB1, LMNA, ITGA3, SUN1, SYNE2, PKP3, MAP7, PTCH1, SNX33, VPS28, IKBKB, TMEM88, F2R, DNM2	1273	559	16650	1.35707	1	0.292143	26.626
GOTERM_BP_FAT	GO:0090150~establishment of protein localization to membrane	38	2.7027	0.0519822	PACS1, SRP14, PARD3, ARFRP1, CDH2, SFN, TTC8, RAB3IP, SSR1, RACK1, MFF, ANK1, MACF1, ANK3, RPL31, GOPC, EFR3A, RAB11B, MTCL1, RPS20, CD24, BMF, NSF, PIK3R1, SRP54, KCNB1, WNK3, ITGA3, PKDCC, ATP2C2, KRT18, ITGB1BP1, PKP3, CLIP1, RPL37A, PTCH1, IKBKB, SRP9	1273	368	16650	1.35058	1	0.535788	65.5099
GOTERM_BP_FAT	GO:0070727~cellular macromolecule localization	137	9.74395	0.112056	SRP14, THRA, TTK, FGF13, SSR1, CTNNB1, MFF, RAD21, CDKN2A, ANK1, ANK3, MDFIC, TBC1D14, ASPH, RNF31, SYK, TWF1, MAGI2, CIZ1, WNK3, BICD2, RBPMS, COPG2, ANKRD13C, ATP2C2, KRT18, MAPK3, CLIP1, RYR2, TGFBRAP1, EDA, ZFAND6, PACS1, SYVN1, ERBB4, DIAPH1, ARFRP1, AKAP12, MRAP2, TTC8, PEX5L, MACF1, DMD, DUSP16, NPM1, EFR3A, RPS20, BMF, PARD6A, MDFI, BMP4, SRP54, RGPD1, SYT11, KCNB1, ERBIN, TOMM40, ITGA3, …	1273	1613	16650	1.11089	1	0.722189	90.6514
GOTERM_BP_FAT	GO:0034613~cellular protein localization	136	9.67283	0.113214	SRP14, THRA, TTK, FGF13, SSR1, CTNNB1, MFF, RAD21, CDKN2A, ANK1, ANK3, MDFIC, TBC1D14, ASPH, RNF31, SYK, TWF1, MAGI2, CIZ1, WNK3, BICD2, RBPMS, COPG2, ANKRD13C, ATP2C2, KRT18, MAPK3, CLIP1, RYR2, TGFBRAP1, EDA, ZFAND6, PACS1, SYVN1, ERBB4, DIAPH1, ARFRP1, AKAP12, MRAP2, TTC8, PEX5L, MACF1, DMD, DUSP16, NPM1, EFR3A, RPS20, BMF, PARD6A, MDFI, BMP4, SRP54, RGPD1, KCNB1, SYT11, ERBIN, TOMM40, ITGA3, …	1273	1600	16650	1.11174	1	0.723165	90.8914
Annotation Cluster 23	Enrichment Score: 2.127919192611645
Category	Term	Count	%	PValue	Genes	List Total	Pop Hits	Pop Total	Fold Enrichment	Bonferroni	Benjamini	FDR
GOTERM_BP_FAT	GO:0007043~cell-cell junction assembly	17	1.2091	0.000718879	PRKCA, MICALL2, PARD6A, PARD6B, PARD3, MTDH, PKN2, ECT2, GJA5, GJB2, PKP3, TBCD, PKP4, TRPV4, AMOT, UGT8, IKBKB	1273	86	16650	2.58545	0.996536	0.0501995	1.42381
GOTERM_BP_FAT	GO:0070830~bicellular tight junction assembly	8	0.56899	0.023281	PARD6A, MICALL2, PARD6B, PARD3, MTDH, TBCD, IKBKB, ECT2	1273	38	16650	2.75355	1	0.359193	37.4834
GOTERM_BP_FAT	GO:0043297~apical junction assembly	9	0.640114	0.0246936	PARD6A, MICALL2, PARD6B, PARD3, MTDH, TBCD, PKN2, IKBKB, ECT2	1273	47	16650	2.50455	1	0.370909	39.262
Annotation Cluster 24	Enrichment Score: 2.1056592915134886
Category	Term	Count	%	PValue	Genes	List Total	Pop Hits	Pop Total	Fold Enrichment	Bonferroni	Benjamini	FDR
GOTERM_BP_FAT	GO:0030178~negative regulation of Wnt signaling pathway	29	2.06259	0.00143202	PPP2R3A, SOX2, CTNND1, CDH2, ANKRD6, TMEM64, RACK1, JADE1, CYLD, GPC3, PSMD5, NKX2-5, MLLT3, NFATC1, CSNK1A1, MDFI, LEF1, FRZB, HMGA2, TAX1BP3, FZD6, DVL1, DACT1, DKK1, SFRP1, CSNK1E, IGFBP4, TMEM88, LRP4	1273	201	16650	1.88707	0.999987	0.0754049	2.8172
GOTERM_BP_FAT	GO:1905114~cell surface receptor signaling pathway involved in cell-cell signaling	60	4.26743	0.00194241	ANKRD6, LGR4, TMEM64, CTNNB1, JADE1, PLCB3, GPC3, DLG4, PSMD5, PLCB1, CHRNA3, STX1A, MAGI2, CSNK1G2, LEF1, ARNTL, NTSR1, HMGA2, DACT1, CELF4, ROR1, RYR2, EDA, DST, UNC13B, SMARCA4, WNT16, PPP2R3A, SOX2, CTNND1, CDH2, TCF7L1, RACK1, CYLD, MACF1, AGO3, CD24, NKX2-5, MLLT3, NFATC1, CSNK1A1, MDFI, BMP4, PARD6A, NLGN2, FZD2, TAX1BP3, SHANK1, FRZB, DVL1, FZD6, PPP1R9A, DKK1, SFRP1, CSNK1E, WNT7A, LRP4,…	1273	527	16650	1.48911	1	0.0918399	3.80296
GOTERM_BP_FAT	GO:0030111~regulation of Wnt signaling pathway	39	2.77383	0.00360361	PPP2R3A, SOX2, CTNND1, CDH2, ANKRD6, LGR4, TMEM64, TCF7L1, RACK1, JADE1, CYLD, GPC3, MACF1, MDFIC, PSMD5, NKX2-5, NFATC1, MLLT3, CSNK1A1, MDFI, FOXL1, LEF1, ITGA3, ARNTL, FRZB, TAX1BP3, HMGA2, FZD6, DVL1, DKK1, DACT1, SFRP1, CSNK1E, EDA, WNT7A, TMEM88, IGFBP4, LRP4, SMARCA4	1273	316	16650	1.61422	1	0.12666	6.94596
GOTERM_BP_FAT	GO:0090090~negative regulation of canonical Wnt signaling pathway	23	1.63585	0.0073853	CSNK1A1, PPP2R3A, SOX2, LEF1, CTNND1, CDH2, FRZB, ANKRD6, TMEM64, DVL1, FZD6, JADE1, CYLD, DACT1, GPC3, DKK1, SFRP1, PSMD5, NKX2-5, IGFBP4, LRP4, TMEM88, MLLT3	1273	165	16650	1.82318	1	0.193852	13.7412
GOTERM_BP_FAT	GO:0016055~Wnt signaling pathway	50	3.55619	0.015104	ANKRD6, LGR4, TMEM64, CTNNB1, JADE1, PLCB3, GPC3, PSMD5, PLCB1, MAGI2, CSNK1G2, LEF1, ARNTL, HMGA2, DACT1, ROR1, RYR2, EDA, DST, SMARCA4, WNT16, PPP2R3A, SOX2, CTNND1, CDH2, TCF7L1, RACK1, CYLD, MACF1, AGO3, CD24, NKX2-5, NFATC1, MLLT3, PARD6A, MDFI, CSNK1A1, FZD2, FRZB, TAX1BP3, DVL1, FZD6, DKK1, SFRP1, CSNK1E, WNT7A, LRP4, CALM2, TMEM88, IGFBP4	1273	468	16650	1.39737	1	0.290748	26.1762
GOTERM_BP_FAT	GO:0198738~cell-cell signaling by wnt	50	3.55619	0.0156465	ANKRD6, LGR4, TMEM64, CTNNB1, JADE1, PLCB3, GPC3, PSMD5, PLCB1, MAGI2, CSNK1G2, LEF1, ARNTL, HMGA2, DACT1, ROR1, RYR2, EDA, DST, SMARCA4, WNT16, PPP2R3A, SOX2, CTNND1, CDH2, TCF7L1, RACK1, CYLD, MACF1, AGO3, CD24, NKX2-5, NFATC1, MLLT3, PARD6A, MDFI, CSNK1A1, FZD2, FRZB, TAX1BP3, DVL1, FZD6, DKK1, SFRP1, CSNK1E, WNT7A, LRP4, CALM2, TMEM88, IGFBP4	1273	469	16650	1.39439	1	0.293905	26.9829
GOTERM_BP_FAT	GO:0060070~canonical Wnt signaling pathway	32	2.27596	0.0281701	PPP2R3A, SOX2, CTNND1, CDH2, ANKRD6, LGR4, TMEM64, TCF7L1, CTNNB1, JADE1, CYLD, GPC3, PSMD5, NKX2-5, MLLT3, CSNK1A1, LEF1, ARNTL, FZD2, FRZB, FZD6, DVL1, DKK1, DACT1, SFRP1, CSNK1E, RYR2, EDA, WNT7A, TMEM88, IGFBP4, LRP4	1273	284	16650	1.47373	1	0.397016	43.4365
GOTERM_BP_FAT	GO:0060828~regulation of canonical Wnt signaling pathway	28	1.99147	0.0289757	PPP2R3A, SOX2, CTNND1, CDH2, ANKRD6, LGR4, TMEM64, JADE1, CYLD, GPC3, PSMD5, NKX2-5, MLLT3, CSNK1A1, LEF1, ARNTL, FRZB, FZD6, DVL1, DACT1, DKK1, SFRP1, CSNK1E, EDA, WNT7A, TMEM88, IGFBP4, LRP4	1273	241	16650	1.51959	1	0.403042	44.3642
Annotation Cluster 25	Enrichment Score: 2.0717196863088256
Category	Term	Count	%	PValue	Genes	List Total	Pop Hits	Pop Total	Fold Enrichment	Bonferroni	Benjamini	FDR
GOTERM_BP_FAT	GO:0046328~regulation of JNK cascade	25	1.77809	0.0014244	HRAS, WNT16, F2RL1, MAP4K1, ANKRD6, MYD88, MDFIC, MAP3K9, TRPV4, PLCB1, SYK, MDFI, MAGI3, CARD9, LTBR, EDA2R, MINK1, MECOM, MAP4K4, DACT1, SFRP1, GADD45G, HIPK2, WNT7A, NCOR1	1273	163	16650	2.00603	0.999987	0.0755234	2.80243
GOTERM_BP_FAT	GO:0070302~regulation of stress-activated protein kinase signaling cascade	29	2.06259	0.00143202	HRAS, WNT16, FOXM1, F2RL1, MAP4K1, ANKRD6, PRDX1, MYD88, MDFIC, MAP3K9, TRPV4, PLCB1, SYK, MDFI, MAGI3, CARD9, LTBR, LYN, EDA2R, MINK1, MECOM, MAP4K4, DACT1, SFRP1, HIPK2, GADD45G, MAPK3, WNT7A, NCOR1	1273	201	16650	1.88707	0.999987	0.0754049	2.8172
GOTERM_BP_FAT	GO:0032872~regulation of stress-activated MAPK cascade	28	1.99147	0.00271751	HRAS, WNT16, FOXM1, F2RL1, MAP4K1, ANKRD6, PRDX1, MYD88, MDFIC, MAP3K9, TRPV4, PLCB1, SYK, MDFI, MAGI3, CARD9, LTBR, EDA2R, MINK1, MECOM, MAP4K4, DACT1, SFRP1, HIPK2, GADD45G, MAPK3, WNT7A, NCOR1	1273	200	16650	1.83111	1	0.110545	5.2818
GOTERM_BP_FAT	GO:0031098~stress-activated protein kinase signaling cascade	33	2.34708	0.0035451	WNT16, HRAS, FOXM1, F2RL1, MAP4K1, ANKRD6, PRDX1, ZFP36L1, MYD88, MDFIC, MAPKAP1, MAP3K9, TRPV4, PLCB1, SYK, MDFI, MAGI3, CARD9, LTBR, LYN, EDA2R, MINK1, MAPK10, MECOM, MAP4K4, DACT1, SFRP1, HIPK2, GADD45G, MAPK3, IKBKB, NCOR1, WNT7A	1273	254	16650	1.69928	1	0.126996	6.83694
GOTERM_BP_FAT	GO:0046330~positive regulation of JNK cascade	19	1.35135	0.00397353	MDFI, WNT16, HRAS, CARD9, LTBR, F2RL1, MAP4K1, MINK1, EDA2R, ANKRD6, MYD88, MDFIC, MAP3K9, GADD45G, HIPK2, TRPV4, PLCB1, WNT7A, SYK	1273	119	16650	2.0883	1	0.135161	7.63245
GOTERM_BP_FAT	GO:0070304~positive regulation of stress-activated protein kinase signaling cascade	20	1.42248	0.0101836	MDFI, WNT16, HRAS, CARD9, LTBR, LYN, F2RL1, MAP4K1, EDA2R, MINK1, ANKRD6, MYD88, MDFIC, MAP3K9, GADD45G, HIPK2, TRPV4, PLCB1, WNT7A, SYK	1273	140	16650	1.86848	1	0.234337	18.4631
GOTERM_BP_FAT	GO:0043408~regulation of MAPK cascade	69	4.90754	0.0123756	HRAS, F2RL1, CSPG4, ANKRD6, PRDX1, CTNNB1, MAGED1, MYD88, MDFIC, MAP3K9, TRPV4, PELI2, PLCB1, TNIP1, NQO2, MAP2K5, SYK, PRKCA, AR, MAGI3, LTBR, LYN, PIK3CB, MINK1, MECOM, MAP4K4, DNAJC27, DACT1, ITGB1BP1, MAPK3, HIPK2, GADD45G, PDGFRA, FGFR1, WNT16, ERBB4, TNFRSF25, FOXM1, SOX2, MAPKAPK3, MAP4K1, AKAP13, CDH2, TIMP2, TRIB2, CCL20, NDRG4, DMD, DUSP16, CD24, FN1, MDFI, BMP4, CARD9, EDA2R, MSTN, MAP…	1273	678	16650	1.33108	1	0.261244	21.9892
GOTERM_BP_FAT	GO:0007254~JNK cascade	24	1.70697	0.01246	MDFI, WNT16, HRAS, CARD9, LTBR, F2RL1, MAP4K1, EDA2R, MINK1, MAPK10, MECOM, ANKRD6, DACT1, MYD88, SFRP1, MDFIC, MAP3K9, GADD45G, HIPK2, TRPV4, PLCB1, WNT7A, NCOR1, SYK	1273	183	16650	1.71532	1	0.262085	22.122
GOTERM_BP_FAT	GO:0051403~stress-activated MAPK cascade	29	2.06259	0.0181687	HRAS, WNT16, FOXM1, F2RL1, MAP4K1, ANKRD6, ZFP36L1, MYD88, MDFIC, MAP3K9, TRPV4, PLCB1, SYK, MDFI, MAGI3, CARD9, LTBR, EDA2R, MINK1, MAPK10, MECOM, MAP4K4, DACT1, SFRP1, HIPK2, GADD45G, IKBKB, NCOR1, WNT7A	1273	242	16650	1.56736	1	0.316228	30.6245
GOTERM_BP_FAT	GO:0032874~positive regulation of stress-activated MAPK cascade	19	1.35135	0.0190154	MDFI, WNT16, HRAS, CARD9, LTBR, F2RL1, MAP4K1, MINK1, EDA2R, ANKRD6, MYD88, MDFIC, MAP3K9, GADD45G, HIPK2, TRPV4, PLCB1, WNT7A, SYK	1273	139	16650	1.78782	1	0.320115	31.8078
GOTERM_BP_FAT	GO:0000165~MAPK cascade	81	5.76102	0.0237034	HRAS, F2RL1, CSPG4, FGF13, ITPKB, ANKRD6, GDNF, PRDX1, CAMKK2, CTNNB1, MAGED1, MYD88, MDFIC, MAP3K9, DLG4, TRPV4, PELI2, PSMD5, PLCB1, TNIP1, NQO2, SYK, MAP2K5, PRKCA, AR, MAGI3, LTBR, LYN, PIK3CB, MINK1, MECOM, MARK3, MAP4K4, DNAJC27, DACT1, ITGB1BP1, GADD45G, MAPK3, HIPK2, PDGFRA, FGFR1, WNT16, ERBB4, TNFRSF25, FOXM1, SOX2, MAPKAPK3, MAP4K1, AKAP13, CDH2, TIMP2, TRIB2, ZFP36L1, CCL20, RASGRP3, …	1273	841	16650	1.25972	1	0.362348	38.0204
GOTERM_BP_FAT	GO:0080135~regulation of cellular response to stress	58	4.12518	0.0300486	HRAS, FIGNL1, F2RL1, ANKRD6, PRDX1, CXCL12, KDM1A, MYD88, CDKN2A, MDFIC, BOK, MAP3K9, TRPV4, MLST8, FIGNL2, PPP4C, DNAJC3, PLCB1, SYK, MAGI3, LTBR, LYN, STK24, FMR1, DDX39B, MINK1, ARNTL, HMGA2, MECOM, HMGA1, VASH1, MAP4K4, NCK2, DACT1, MAPK3, HIPK2, GADD45G, CHORDC1, EIF2AK4, WNT16, SYVN1, MCL1, FOXM1, CLU, UBE2V1, MAP4K1, UBE2V2, GCH1, RACK1, NPM1, PIK3R1, MDFI, CARD9, TMBIM6, EDA2R, SFRP1, NCO…	1273	581	16650	1.30568	1	0.407642	45.5774
GOTERM_BP_FAT	GO:0043410~positive regulation of MAPK cascade	49	3.48506	0.0387291	HRAS, F2RL1, CSPG4, ANKRD6, CTNNB1, MAGED1, MYD88, MDFIC, MAP3K9, TRPV4, PELI2, PLCB1, SYK, MAP2K5, NQO2, PRKCA, AR, LTBR, PIK3CB, MINK1, DNAJC27, GADD45G, MAPK3, HIPK2, PDGFRA, FGFR1, WNT16, ERBB4, TNFRSF25, SOX2, MAPKAPK3, MAP4K1, AKAP13, CDH2, TIMP2, CCL20, NDRG4, CD24, BMP4, MDFI, CARD9, EDA2R, MAPK10, TENM1, RAP1B, WNT7A, IGFBP3, IGFBP4, F2R	1273	485	16650	1.32142	1	0.465328	54.5089
Annotation Cluster 26	Enrichment Score: 1.979787649587752
Category	Term	Count	%	PValue	Genes	List Total	Pop Hits	Pop Total	Fold Enrichment	Bonferroni	Benjamini	FDR
GOTERM_BP_FAT	GO:0003013~circulatory system process	61	4.33855	0.000526583	THRA, ATP1B2, F2RL1, FGF13, POSTN, KCNIP2, GJA5, CXCL12, EDNRB, PLCB3, HEY2, TRPV4, ASPH, SEMA3A, HTR1D, APLN, AR, CTSZ, MYLK3, WNK1, SERPING1, NTSR1, FLNA, BVES, NAV2, ITGB1BP1, RYR2, CELF2, KCNH2, RNPEP, KCNMB4, FXYD3, MME, AKAP13, TPM1, GCH1, MTHFR, ECE1, P2RY2, DMD, NEDD4L, KCNE5, PCSK5, NKX2-5, HRC, SLC8A1, NFE2, TRHDE, ASIC2, EPHX2, NPR1, NPR3, ITPR3, DSG2, RPS6KA2, LVRN, AMOT, SCN4B, AHCYL…	1273	510	16650	1.56439	0.984228	0.040646	1.04485
GOTERM_BP_FAT	GO:0008015~blood circulation	60	4.26743	0.000734657	THRA, ATP1B2, F2RL1, FGF13, POSTN, KCNIP2, GJA5, CXCL12, EDNRB, PLCB3, HEY2, TRPV4, ASPH, SEMA3A, HTR1D, APLN, AR, CTSZ, MYLK3, WNK1, SERPING1, NTSR1, FLNA, BVES, NAV2, ITGB1BP1, RYR2, CELF2, KCNH2, RNPEP, KCNMB4, FXYD3, MME, TPM1, GCH1, MTHFR, ECE1, P2RY2, DMD, NEDD4L, KCNE5, NKX2-5, PCSK5, HRC, SLC8A1, NFE2, TRHDE, ASIC2, EPHX2, NPR1, NPR3, ITPR3, DSG2, RPS6KA2, LVRN, AMOT, SCN4B, AHCYL1, CALM2…	1273	506	16650	1.55091	0.996941	0.050823	1.45484
GOTERM_BP_FAT	GO:0008217~regulation of blood pressure	25	1.77809	0.00273384	AR, CTSZ, TRHDE, F2RL1, WNK1, EPHX2, ASIC2, MME, NPR1, POSTN, NPR3, NTSR1, TPM1, GJA5, GCH1, EDNRB, PLCB3, ECE1, NAV2, RPS6KA2, LVRN, APLN, PCSK5, RNPEP, F2R	1273	171	16650	1.91218	1	0.110038	5.31271
GOTERM_BP_FAT	GO:0044057~regulation of system process	57	4.05405	0.00297559	THRA, ATP1B2, CRHBP, F2RL1, DICER1, FGF13, KCNIP2, GJA5, EDNRB, HEY2, ASPH, SLC22A5, SEMA3A, APLN, CHRNA3, PRKCA, DDX39B, WNK1, WNK3, ACTN3, NTSR1, FLNA, TNNT3, SSTR2, BVES, TNNT1, RYR2, CELF2, KCNH2, KCNMB4, FGFR1, FXYD3, PARD3, AKAP13, COMT, TPM1, ECE1, P2RY2, DMD, CNN1, KCNE5, NKX2-5, HRC, SLC8A1, ASIC2, EPHX2, NPR1, NLGN2, MSTN, ITPR3, DSG2, SCN4B, AHCYL1, PBX3, CALM2, F2R, OPRD1	1273	504	16650	1.47921	1	0.113428	5.76938
GOTERM_BP_FAT	GO:1903522~regulation of blood circulation	34	2.41821	0.021878	KCNMB4, FXYD3, THRA, ATP1B2, F2RL1, FGF13, KCNIP2, TPM1, GJA5, ECE1, DMD, P2RY2, HEY2, SEMA3A, ASPH, KCNE5, APLN, NKX2-5, HRC, SLC8A1, EPHX2, ASIC2, NPR1, ITPR3, FLNA, BVES, DSG2, SCN4B, RYR2, CELF2, AHCYL1, KCNH2, CALM2, F2R	1273	300	16650	1.48233	1	0.348991	35.6681
GOTERM_BP_FAT	GO:0008016~regulation of heart contraction	27	1.92034	0.0330205	FXYD3, THRA, ATP1B2, FGF13, KCNIP2, TPM1, GJA5, DMD, HEY2, SEMA3A, ASPH, KCNE5, NKX2-5, APLN, HRC, SLC8A1, NPR1, ITPR3, FLNA, BVES, DSG2, SCN4B, RYR2, CELF2, AHCYL1, KCNH2, CALM2	1273	233	16650	1.51563	1	0.42972	48.8078
GOTERM_BP_FAT	GO:0003015~heart process	28	1.99147	0.039517	FXYD3, ATP1B2, AKAP13, FGF13, KCNIP2, TPM1, GJA5, DMD, HEY2, SEMA3A, NEDD4L, ASPH, KCNE5, NKX2-5, APLN, HRC, SLC8A1, NPR1, ITPR3, FLNA, BVES, DSG2, RPS6KA2, SCN4B, RYR2, AHCYL1, KCNH2, CALM2	1273	248	16650	1.4767	1	0.47088	55.2468
GOTERM_BP_FAT	GO:0060047~heart contraction	27	1.92034	0.0551678	FXYD3, ATP1B2, FGF13, KCNIP2, TPM1, GJA5, DMD, HEY2, SEMA3A, NEDD4L, ASPH, KCNE5, NKX2-5, APLN, HRC, SLC8A1, NPR1, ITPR3, FLNA, BVES, DSG2, RPS6KA2, SCN4B, RYR2, AHCYL1, KCNH2, CALM2	1273	245	16650	1.4414	1	0.548636	67.7489
GOTERM_BP_FAT	GO:0003008~system process	161	11.4509	0.306729	ADCY4, THRA, ATP1B2, PNKD, CRHBP, LGMN, F2RL1, JAG2, FGF13, POSTN, RORB, HOXD1, GDNF, CALB1, KLHL3, CXCL12, KIFC3, NRCAM, HMCN1, ANK3, TGFBI, PRKACB, ASPH, HTR1D, CHRNA3, NQO2, CDH23, RBFOX2, MYLK3, DDX39B, WNK1, TANC1, SERPING1, WNK3, ACTN3, NTSR1, MAGED2, TNNT3, SSTR2, TNNT1, CAMK4, SERPINF1, NAV2, MAPK3, RYR2, CELF2, AMFR, UNC13B, EIF2AK4, HLA-DRA, MYL6, KCNMB4, FGFR1, FXYD3, DIAPH1, MME, AKAP…	1273	2014	16650	1.04557	1	0.927806	99.9328
Annotation Cluster 27	Enrichment Score: 1.9686102558899432
Category	Term	Count	%	PValue	Genes	List Total	Pop Hits	Pop Total	Fold Enrichment	Bonferroni	Benjamini	FDR
GOTERM_BP_FAT	GO:0009611~response to wounding	71	5.04979	0.00204712	HRAS, F2RL1, CASK, POSTN, SYT7, CBX5, GATA2, KDM1A, SLC1A2, VKORC1, PRKACB, IFRD1, SYK, PRKCA, LYN, STK24, PIK3CB, STXBP1, ACTN1, SERPING1, TC2N, VASH1, SLC7A11, NDNF, FLNA, DDR1, HNF4A, MAPK3, PDGFRA, AKAP1, DST, LCP1, GAP43, ADAM15, ERBB4, TNFRSF12A, ADAMTS13, ENPP4, SOX2, ITGB4, ABHD2, TPM1, MDK, ZFP36L1, CCL20, MACF1, CD177, DGKD, KLKB1, AHNAK2, SH2B1, PIK3R1, FN1, NFE2, SYT11, ASIC2, DOCK9, …	1273	649	16650	1.43087	1	0.0937477	4.00401
GOTERM_BP_FAT	GO:0042060~wound healing	61	4.33855	0.00230962	HRAS, F2RL1, CASK, POSTN, SYT7, CBX5, GATA2, KDM1A, VKORC1, PRKACB, IFRD1, SYK, PRKCA, LYN, PIK3CB, STXBP1, ACTN1, SERPING1, TC2N, NDNF, FLNA, SLC7A11, DDR1, HNF4A, MAPK3, PDGFRA, AKAP1, LCP1, GAP43, ADAM15, ERBB4, ADAMTS13, ENPP4, SOX2, TPM1, CCL20, MACF1, CD177, DGKD, KLKB1, AHNAK2, SH2B1, PIK3R1, FN1, NFE2, SYT11, ASIC2, DOCK9, MSTN, DOCK8, ITPR3, FZD6, P2RX5, FBLN1, P2RX6, PRKAR1B, PRKAR1A, H…	1273	542	16650	1.47203	1	0.10105	4.50628
GOTERM_BP_FAT	GO:0050878~regulation of body fluid levels	57	4.05405	0.00281419	ADCY4, F2RL1, GJA5, CBX5, GATA2, EDNRB, KDM1A, VKORC1, TRPV4, PRKACB, APLN, SYK, PRKCA, LYN, PIK3CB, WNK1, STXBP1, ACTN1, SERPING1, WNK3, TC2N, FLNA, SLC7A11, DDR1, NCOA1, HNF4A, MAPK3, PDGFRA, AKAP1, ERBB4, ADAMTS13, ENPP4, SFN, VDR, DGKD, CD177, KLKB1, P2RY2, SH2B1, MYO5B, PIK3R1, GUCA1B, NFE2, ASIC2, DOCK9, NPR1, NPR3, DOCK8, ITPR3, FZD6, P2RX5, FBLN1, P2RX6, PRKAR1B, PRKAR1A, HBE1, F2R	1273	503	16650	1.48215	1	0.111947	5.46473
GOTERM_BP_FAT	GO:0007599~hemostasis	40	2.84495	0.0157618	ADAMTS13, ENPP4, F2RL1, CBX5, GATA2, KDM1A, DGKD, CD177, KLKB1, VKORC1, PRKACB, SH2B1, PIK3R1, SYK, PRKCA, NFE2, LYN, PIK3CB, DOCK9, ASIC2, STXBP1, ACTN1, SERPING1, DOCK8, TC2N, ITPR3, FLNA, SLC7A11, FZD6, P2RX5, FBLN1, P2RX6, HNF4A, PRKAR1B, PRKAR1A, MAPK3, PDGFRA, HBE1, AKAP1, F2R	1273	358	16650	1.46138	1	0.295037	27.1532
GOTERM_BP_FAT	GO:0050817~coagulation	40	2.84495	0.0157618	ADAMTS13, ENPP4, F2RL1, CBX5, GATA2, KDM1A, DGKD, CD177, KLKB1, VKORC1, PRKACB, SH2B1, PIK3R1, SYK, PRKCA, NFE2, LYN, PIK3CB, DOCK9, ASIC2, STXBP1, ACTN1, SERPING1, DOCK8, TC2N, ITPR3, FLNA, SLC7A11, FZD6, P2RX5, FBLN1, P2RX6, HNF4A, PRKAR1B, PRKAR1A, MAPK3, PDGFRA, HBE1, AKAP1, F2R	1273	358	16650	1.46138	1	0.295037	27.1532
GOTERM_BP_FAT	GO:0007596~blood coagulation	38	2.7027	0.0202025	ADAMTS13, ENPP4, F2RL1, CBX5, GATA2, KDM1A, DGKD, CD177, KLKB1, VKORC1, PRKACB, SH2B1, PIK3R1, SYK, PRKCA, NFE2, LYN, PIK3CB, DOCK9, STXBP1, ACTN1, SERPING1, DOCK8, ITPR3, SLC7A11, FLNA, FZD6, P2RX5, FBLN1, P2RX6, HNF4A, PRKAR1B, PRKAR1A, MAPK3, PDGFRA, HBE1, AKAP1, F2R	1273	342	16650	1.45326	1	0.332345	33.4347
GOTERM_BP_FAT	GO:0030168~platelet activation	16	1.13798	0.248356	PRKCA, LYN, ADAMTS13, PIK3CB, STXBP1, ACTN1, ITPR3, FLNA, SLC7A11, FZD6, DGKD, MAPK3, PDGFRA, PIK3R1, SYK, F2R	1273	161	16650	1.29981	1	0.896876	99.6631
Annotation Cluster 28	Enrichment Score: 1.9509114534987115
Category	Term	Count	%	PValue	Genes	List Total	Pop Hits	Pop Total	Fold Enrichment	Bonferroni	Benjamini	FDR
GOTERM_BP_FAT	GO:0031325~positive regulation of cellular metabolic process	286	20.3414	1.96562e-07	DLC1, ADCY4, HRAS, ZNF639, RNF217, MED24, RORB, RAB1A, CTNNB1, MAGED1, MYD88, MAP3K9, INSIG1, PELI2, CCNA2, CHRNA3, SYK, MAP2K5, DDRGK1, MAGI2, PIK3CB, CIZ1, WNK1, WNK3, MED13, BCL2L13, MECOM, BTBD8, PNKP, NME2, RFC3, HNF4A, CAMK4, MTF2, MAPK3, MLLT11, FBXL5, PDGFRA, EIF2AK4, ERBB4, AKAP12, AKAP13, KLKB1, CACYBP, ARNTL2, NKX2-5, DNMT3B, HIP1, MDFI, BMP4, ESRRA, PELI1, TP53BP1, MAML2, JTB, MSTN, E…	1273	2839	16650	1.31761	0.00154732	5.95566e-05	0.000391967
GOTERM_BP_FAT	GO:0009893~positive regulation of metabolic process	303	21.5505	2.86049e-07	DLC1, ADCY4, HRAS, ZNF639, RNF217, MED24, RORB, RAB1A, CTNNB1, MAGED1, MYD88, MAP3K9, INSIG1, PELI2, CCNA2, CHRNA3, SYK, MAP2K5, DDRGK1, MAGI2, PIK3CB, CIZ1, WNK1, WNK3, MED13, BCL2L13, MECOM, BTBD8, PNKP, NME2, RFC3, HNF4A, CAMK4, MTF2, MLLT11, MAPK3, PDGFRA, FBXL5, EIF2AK4, SUCO, PPP2R3A, ERBB4, AKAP12, AKAP13, KLKB1, CACYBP, ARNTL2, NKX2-5, DNMT3B, HIP1, MDFI, BMP4, ESRRA, PELI1, TP53BP1, MAML…	1273	3052	16650	1.29851	0.00225096	8.34594e-05	0.000570413
GOTERM_BP_FAT	GO:0010604~positive regulation of macromolecule metabolic process	281	19.9858	1.99175e-06	DLC1, ADCY4, HRAS, ZNF639, RNF217, MED24, RORB, RAB1A, CTNNB1, MAGED1, MYD88, MAP3K9, INSIG1, PELI2, CCNA2, CHRNA3, SYK, MAP2K5, DDRGK1, MAGI2, PIK3CB, CIZ1, WNK1, WNK3, MED13, BCL2L13, MECOM, BTBD8, PNKP, NME2, RFC3, HNF4A, CAMK4, MTF2, MAPK3, MLLT11, FBXL5, PDGFRA, EIF2AK4, SUCO, PPP2R3A, ERBB4, AKAP13, KLKB1, CACYBP, ARNTL2, NKX2-5, DNMT3B, HIP1, MDFI, BMP4, ESRRA, PELI1, TP53BP1, MAML2, JTB, …	1273	2856	16650	1.28687	0.0155686	0.000402254	0.00397171
GOTERM_BP_FAT	GO:0032270~positive regulation of cellular protein metabolic process	146	10.3841	0.000148842	DLC1, ADCY4, HRAS, F2RL1, PASK, CSPG4, RNF217, TTK, FGF13, RPS27L, ANKRD6, CTNNB1, MAGED1, KDM1A, CDKN2A, MYD88, MDFIC, ROBO1, MAP3K9, PELI2, PRKACB, ASPH, MLST8, DNAJC3, CHRNA3, NQO2, SYK, MAP2K5, DDRGK1, MAGI2, PIK3CB, DDX39B, FMR1, WNK1, WNK3, BCL2L13, RBPMS, MTF2, MAPK3, FBXL5, PDGFRA, DCUN1D4, EIF2AK4, FGFR1, ERBB4, CLU, SOX2, MAPKAPK3, AKAP13, MAP4K1, UBE2V2, TIMP2, IL34, ARNT, PPP1R16B, PR…	1273	1420	16650	1.34478	0.690458	0.0157219	0.296389
GOTERM_BP_FAT	GO:0051247~positive regulation of protein metabolic process	152	10.8108	0.000266878	DLC1, ADCY4, HRAS, F2RL1, PASK, CSPG4, RNF217, TTK, FGF13, RPS27L, ANKRD6, CTNNB1, MAGED1, KDM1A, CDKN2A, MYD88, MDFIC, ROBO1, MAP3K9, PELI2, PRKACB, ASPH, MLST8, DNAJC3, CHRNA3, NQO2, SYK, MAP2K5, DDRGK1, MAGI2, PIK3CB, FMR1, DDX39B, WNK1, WNK3, BCL2L13, RBPMS, MTF2, MAPK3, FBXL5, PDGFRA, DCUN1D4, EIF2AK4, FGFR1, PPP2R3A, ERBB4, CLU, SOX2, MAPKAPK3, AKAP13, MAP4K1, UBE2V2, TIMP2, IL34, ARNT, PRR…	1273	1508	16650	1.31834	0.877879	0.024154	0.530842
GOTERM_BP_FAT	GO:0051173~positive regulation of nitrogen compound metabolic process	174	12.3755	0.000288219	ADCY4, HRAS, THRA, F2RL1, PASK, ZNF639, MED24, CASK, RPS27L, RORB, GDNF, ZIC3, CTNNB1, MAGED1, GATA2, KDM1A, GABPB1, RAD21, CDKN2A, MDFIC, INSIG1, PSIP1, ASPH, DNAJC3, CCNA2, MAP2K5, SATB2, CIZ1, MTA2, FMR1, DDX39B, MED13, ARNTL, ARID1B, ACTN3, MECOM, BTBD8, PTHLH, PNKP, NME2, RFC3, HNF4A, CAMK4, MTF2, MAPK3, CELF4, MLLT11, PDGFRA, SMARCA1, SMARCA2, EIF2AK4, SMARCA4, FGFR1, ASS1, ERBB4, CLU, SOX2…	1273	1767	16650	1.28795	0.896782	0.0257647	0.573175
GOTERM_BP_FAT	GO:0031328~positive regulation of cellular biosynthetic process	168	11.9488	0.000664663	ADCY4, HRAS, THRA, F2RL1, PASK, ZNF639, MED24, CASK, RORB, RPS27L, GDNF, ZIC3, CTNNB1, MAGED1, GATA2, KDM1A, GABPB1, RAD21, MYD88, CDKN2A, MDFIC, INSIG1, PSIP1, ASPH, DNAJC3, CCNA2, MAP2K5, SYK, SATB2, CIZ1, MTA2, FMR1, DDX39B, MED13, ARID1B, ARNTL, MECOM, NTSR1, BTBD8, PTHLH, PNKP, NME2, RFC3, HNF4A, CAMK4, MTF2, MAPK3, MLLT11, PDGFRA, SMARCA1, SMARCA2, EIF2AK4, SMARCA4, FGFR1, ASS1, ERBB4, CLU,…	1273	1729	16650	1.27087	0.994689	0.0486615	1.3171
GOTERM_BP_FAT	GO:0045935~positive regulation of nucleobase-containing compound metabolic process	161	11.4509	0.000921861	ADCY4, HRAS, THRA, F2RL1, ZNF639, MED24, CASK, RORB, GDNF, ZIC3, CTNNB1, MAGED1, GATA2, KDM1A, GABPB1, RAD21, CDKN2A, MDFIC, INSIG1, PSIP1, ASPH, CCNA2, MAP2K5, SATB2, CIZ1, MTA2, DDX39B, MED13, ARID1B, ACTN3, ARNTL, MECOM, BTBD8, PTHLH, PNKP, NME2, RFC3, HNF4A, CAMK4, MTF2, MAPK3, CELF4, MLLT11, PDGFRA, SMARCA1, SMARCA2, SMARCA4, FGFR1, ERBB4, SOX2, BEX1, AKAP12, UBE2V1, UBE2V2, MRAP2, TIMP2, MD…	1273	1658	16650	1.27007	0.999301	0.0597169	1.82233
GOTERM_BP_FAT	GO:0009891~positive regulation of biosynthetic process	169	12.0199	0.00118039	ADCY4, HRAS, THRA, F2RL1, PASK, ZNF639, MED24, CASK, RORB, RPS27L, GDNF, ZIC3, CTNNB1, MAGED1, GATA2, KDM1A, GABPB1, RAD21, MYD88, CDKN2A, MDFIC, INSIG1, PSIP1, ASPH, DNAJC3, CCNA2, MAP2K5, SYK, SATB2, CIZ1, MTA2, FMR1, DDX39B, MED13, ARID1B, ARNTL, MECOM, NTSR1, BTBD8, PTHLH, PNKP, NME2, RFC3, HNF4A, CAMK4, MTF2, MAPK3, MLLT11, PDGFRA, SMARCA1, SMARCA2, EIF2AK4, SUCO, SMARCA4, FGFR1, ASS1, ERBB4…	1273	1760	16650	1.25591	0.999909	0.0675681	2.32769
GOTERM_BP_FAT	GO:0031399~regulation of protein modification process	157	11.1664	0.00360212	DLC1, ADCY4, HRAS, CTDSPL, F2RL1, CSPG4, TTK, FGF13, ITPKB, ANKRD6, CTNNB1, MAGED1, GATA2, KDM1A, CDKN2A, MYD88, MDFIC, MAP3K9, PELI2, PRKACB, MLST8, DNAJC3, CCNA2, CHRNA3, NQO2, SYK, MAP2K5, TWF1, MAGI3, DDRGK1, MAGI2, PIK3CB, PLXNB2, FMR1, WNK1, WNK3, MECOM, MAP4K4, RBPMS, MTF2, MAPK3, PDGFRA, CHORDC1, DCUN1D4, EIF2AK4, FGFR1, ERBB4, CLU, SOX2, MAPKAPK3, AKAP13, MAP4K1, TIMP2, IL34, ARNT, PRR5,…	1273	1664	16650	1.23405	1	0.127177	6.94319
GOTERM_BP_FAT	GO:0010628~positive regulation of gene expression	159	11.3087	0.00389908	HRAS, THRA, F2RL1, PASK, ZNF639, MED24, CASK, RORB, RPS27L, GDNF, ZIC3, CTNNB1, MAGED1, GATA2, KDM1A, GABPB1, RAD21, CDKN2A, MDFIC, ANK3, INSIG1, PSIP1, ASPH, DNAJC3, CCNA2, MAP2K5, SATB2, PIK3CB, MTA2, FMR1, DDX39B, MED13, ARID1B, ARNTL, MECOM, BTBD8, NME2, HNF4A, CAMK4, MTF2, MAPK3, CELF4, MLLT11, EDA, SMARCA1, SMARCA2, EIF2AK4, SMARCA4, ERBB4, SOX2, BEX1, UBE2V1, MDK, MED12L, ARNT, VDR, MEIS2,…	1273	1692	16650	1.22909	1	0.134539	7.49468
GOTERM_BP_FAT	GO:0010557~positive regulation of macromolecule biosynthetic process	151	10.7397	0.00401715	HRAS, THRA, F2RL1, PASK, ZNF639, MED24, CASK, RORB, RPS27L, GDNF, ZIC3, CTNNB1, MAGED1, GATA2, KDM1A, GABPB1, RAD21, CDKN2A, MYD88, MDFIC, INSIG1, PSIP1, ASPH, DNAJC3, CCNA2, SYK, MAP2K5, SATB2, CIZ1, MTA2, FMR1, DDX39B, MED13, ARID1B, ARNTL, MECOM, BTBD8, PNKP, NME2, RFC3, HNF4A, CAMK4, MTF2, MAPK3, MLLT11, PDGFRA, SMARCA1, SMARCA2, EIF2AK4, SUCO, SMARCA4, FGFR1, ERBB4, SOX2, BEX1, UBE2V1, MDK, …	1273	1597	16650	1.23668	1	0.134803	7.71309
GOTERM_BP_FAT	GO:0032268~regulation of cellular protein metabolic process	211	15.0071	0.00633049	DLC1, ADCY4, HRAS, RNF217, CTNNB1, MAGED1, MYD88, MAP3K9, PELI2, CCNA2, CHRNA3, PI15, MAP2K5, SYK, MAGI3, MAGI2, DDRGK1, PIK3CB, WNK1, WNK3, SERPING1, MECOM, BCL2L13, SERPINF1, MTF2, MAPK3, FBXL5, PDGFRA, CHORDC1, EIF2AK4, ERBB4, AKAP13, IGF2BP3, DMD, KLKB1, DUSP16, DNMT3B, HIP1, BMP4, MDFI, PELI1, JTB, MSTN, FNIP1, DVL1, SFRP1, NSMF, NCOR1, STOX1, LXN, CAMKK2, EDNRB, EEF2K, QKI, TRPV4, GOLGA2, A…	1273	2346	16650	1.17636	1	0.181368	11.8948
GOTERM_BP_FAT	GO:0045893~positive regulation of transcription, DNA-templated	128	9.10384	0.00724886	HRAS, THRA, F2RL1, ZNF639, CASK, MED24, RORB, GDNF, ZIC3, CTNNB1, MAGED1, GATA2, KDM1A, GABPB1, CDKN2A, RAD21, MDFIC, INSIG1, PSIP1, ASPH, CCNA2, MAP2K5, SATB2, MTA2, DDX39B, MED13, ARID1B, ARNTL, MECOM, BTBD8, NME2, CAMK4, HNF4A, MTF2, MLLT11, MAPK3, SMARCA1, SMARCA2, SMARCA4, ERBB4, SOX2, BEX1, UBE2V1, MDK, MED12L, ARNT, VDR, MEIS2, NPM1, ARNTL2, NKX2-5, ZNF423, BMP4, ESRRA, NFE2, TP53BP1, MAML…	1273	1349	16650	1.24103	1	0.193836	13.5044
GOTERM_BP_FAT	GO:1903508~positive regulation of nucleic acid-templated transcription	128	9.10384	0.00724886	HRAS, THRA, F2RL1, ZNF639, CASK, MED24, RORB, GDNF, ZIC3, CTNNB1, MAGED1, GATA2, KDM1A, GABPB1, CDKN2A, RAD21, MDFIC, INSIG1, PSIP1, ASPH, CCNA2, MAP2K5, SATB2, MTA2, DDX39B, MED13, ARID1B, ARNTL, MECOM, BTBD8, NME2, CAMK4, HNF4A, MTF2, MLLT11, MAPK3, SMARCA1, SMARCA2, SMARCA4, ERBB4, SOX2, BEX1, UBE2V1, MDK, MED12L, ARNT, VDR, MEIS2, NPM1, ARNTL2, NKX2-5, ZNF423, BMP4, ESRRA, NFE2, TP53BP1, MAML…	1273	1349	16650	1.24103	1	0.193836	13.5044
GOTERM_BP_FAT	GO:0051254~positive regulation of RNA metabolic process	133	9.45946	0.00842517	HRAS, THRA, F2RL1, ZNF639, CASK, MED24, RORB, GDNF, ZIC3, CTNNB1, MAGED1, GATA2, KDM1A, GABPB1, RAD21, CDKN2A, MDFIC, INSIG1, PSIP1, ASPH, CCNA2, MAP2K5, SATB2, MTA2, DDX39B, MED13, ARID1B, ARNTL, MECOM, BTBD8, NME2, HNF4A, CAMK4, MTF2, CELF4, MLLT11, MAPK3, SMARCA1, SMARCA2, SMARCA4, ERBB4, SOX2, BEX1, UBE2V1, MDK, MED12L, ARNT, VDR, MEIS2, NPM1, ARNTL2, NKX2-5, ZNF423, BMP4, ESRRA, NFE2, TP53BP…	1273	1415	16650	1.22937	1	0.210507	15.5254
GOTERM_BP_FAT	GO:1902680~positive regulation of RNA biosynthetic process	129	9.17496	0.00885852	HRAS, THRA, F2RL1, ZNF639, CASK, MED24, RORB, GDNF, ZIC3, CTNNB1, MAGED1, GATA2, KDM1A, GABPB1, CDKN2A, RAD21, MDFIC, INSIG1, PSIP1, ASPH, CCNA2, MAP2K5, SATB2, MTA2, DDX39B, MED13, ARID1B, ARNTL, MECOM, BTBD8, NME2, CAMK4, HNF4A, MTF2, MLLT11, MAPK3, SMARCA1, SMARCA2, SMARCA4, ERBB4, SOX2, BEX1, UBE2V1, MDK, MED12L, ARNT, VDR, MEIS2, NPM1, ARNTL2, NKX2-5, ZNF423, BMP4, ESRRA, NFE2, TP53BP1, MAML…	1273	1369	16650	1.23246	1	0.217373	16.2585
GOTERM_BP_FAT	GO:0051246~regulation of protein metabolic process	222	15.7895	0.011105	DLC1, ADCY4, HRAS, LTBP4, RNF217, CTNNB1, MAGED1, MYD88, MAP3K9, PELI2, CCNA2, CHRNA3, PI15, MAP2K5, SYK, MAGI3, DDRGK1, MAGI2, PIK3CB, WNK1, WNK3, SERPING1, MECOM, BCL2L13, SERPINF1, MTF2, MAPK3, FBXL5, PDGFRA, CHORDC1, EIF2AK4, PPP2R3A, ERBB4, MME, AKAP13, IGF2BP3, DMD, KLKB1, DUSP16, DNMT3B, HIP1, BMP4, MDFI, PELI1, JTB, MSTN, FNIP1, DVL1, SFRP1, NSMF, NCOR1, STOX1, LXN, CAMKK2, EDNRB, EEF2K, …	1273	2512	16650	1.1559	1	0.245703	19.9633
GOTERM_BP_FAT	GO:0019219~regulation of nucleobase-containing compound metabolic process	343	24.3954	0.029907	ADCY4, HRAS, ZNF630, ZNF639, MED24, RORB, MED23, ZNF254, CTNNB1, MAGED1, MYD88, MAP3K9, INSIG1, ZNF107, CCNA2, SYK, MAP2K5, DDRGK1, CIZ1, PTBP1, DEPDC1, MED13, MECOM, BTBD8, PNKP, NME2, RFC3, HNF4A, CAMK4, HES4, MTF2, HES2, MLLT11, MAPK3, PDGFRA, RYR2, TGFBRAP1, EIF2AK4, ZNF41, NFKBID, ERBB4, TFCP2L1, AKAP12, OAS1, TAGLN3, ZNF615, PIR, DMD, CACYBP, DNMT3L, ARNTL2, NKX2-5, DNMT3B, HIP1, MDFI, BMP4…	1273	4104	16650	1.09313	1	0.408188	45.4187
GOTERM_BP_FAT	GO:0051171~regulation of nitrogen compound metabolic process	365	25.9602	0.0364466	ADCY4, HRAS, ZNF630, PNKD, ZNF639, MED24, RORB, MED23, ZNF254, CTNNB1, MAGED1, ATCAY, MYD88, MAP3K9, INSIG1, ZNF107, CCNA2, SYK, MAP2K5, DDRGK1, CIZ1, PTBP1, DEPDC1, MED13, MECOM, BTBD8, PNKP, NME2, RFC3, CAMK4, HNF4A, HES4, MTF2, HES2, MLLT11, MAPK3, PDGFRA, RYR2, TGFBRAP1, EIF2AK4, ZNF41, NFKBID, ERBB4, TFCP2L1, AKAP12, OAS1, IGF2BP3, TAGLN3, ZNF615, PIR, DMD, CACYBP, DNMT3L, ARNTL2, NKX2-5, DN…	1273	4404	16650	1.08401	1	0.449494	52.3059
GOTERM_BP_FAT	GO:0051252~regulation of RNA metabolic process	310	22.0484	0.0703095	HRAS, ZNF630, ZNF639, MED24, RORB, MED23, ZNF254, CTNNB1, MAGED1, MYD88, MAP3K9, INSIG1, ZNF107, CCNA2, SYK, MAP2K5, DDRGK1, PTBP1, DEPDC1, MED13, MECOM, BTBD8, NME2, HNF4A, CAMK4, HES4, MTF2, HES2, MLLT11, MAPK3, RYR2, TGFBRAP1, EIF2AK4, ZNF41, NFKBID, ERBB4, TFCP2L1, OAS1, TAGLN3, ZNF615, DMD, PIR, DNMT3L, ARNTL2, NKX2-5, DNMT3B, HIP1, MDFI, BMP4, DNMT3A, ESRRA, PELI1, ZBTB46, TP53BP1, MAML2, M…	1273	3762	16650	1.07778	1	0.60997	76.6315
GOTERM_BP_FAT	GO:0010556~regulation of macromolecule biosynthetic process	337	23.9687	0.0741252	HRAS, ZNF630, ZNF639, MED24, RORB, MED23, ZNF254, CTNNB1, MAGED1, MYD88, MAP3K9, INSIG1, ZNF107, CCNA2, SYK, MAP2K5, DDRGK1, CIZ1, DEPDC1, MED13, MECOM, BTBD8, PNKP, NME2, RFC3, HNF4A, CAMK4, HES4, MTF2, HES2, MLLT11, MAPK3, PDGFRA, RYR2, TGFBRAP1, EIF2AK4, SUCO, ZNF41, NFKBID, ERBB4, TFCP2L1, IGF2BP3, TAGLN3, ZNF615, PPP1R3B, PIR, DMD, CACYBP, DNMT3L, ARNTL2, NKX2-5, DNMT3B, HIP1, MDFI, BMP4, DN…	1273	4107	16650	1.07323	1	0.62121	78.4714
GOTERM_BP_FAT	GO:0010468~regulation of gene expression	355	25.2489	0.0774563	HRAS, ZNF630, ZNF639, MED24, RORB, MED23, ZNF254, CTNNB1, MAGED1, MYD88, MAP3K9, INSIG1, ZNF107, CCNA2, SYK, MAP2K5, DDRGK1, PIK3CB, PTBP1, SERPING1, DEPDC1, TC2N, MED13, MECOM, BTBD8, NME2, SERPINF1, HNF4A, CAMK4, HES4, MTF2, HES2, MLLT11, MAPK3, RYR2, TGFBRAP1, EIF2AK4, ZNF41, NFKBID, ERBB4, TFCP2L1, IGF2BP3, TAGLN3, ZNF615, PIR, KLKB1, DMD, DNMT3L, ARNTL2, NKX2-5, DNMT3B, HIP1, MDFI, BMP4, DNM…	1273	4345	16650	1.06862	1	0.632775	79.9645
GOTERM_BP_FAT	GO:2000112~regulation of cellular macromolecule biosynthetic process	327	23.2575	0.0784052	HRAS, ZNF630, ZNF639, MED24, RORB, MED23, ZNF254, CTNNB1, MAGED1, MYD88, MAP3K9, INSIG1, ZNF107, CCNA2, SYK, MAP2K5, DDRGK1, CIZ1, DEPDC1, MED13, MECOM, BTBD8, PNKP, NME2, RFC3, HNF4A, CAMK4, HES4, MTF2, HES2, MLLT11, MAPK3, PDGFRA, RYR2, TGFBRAP1, EIF2AK4, ZNF41, NFKBID, ERBB4, TFCP2L1, IGF2BP3, TAGLN3, ZNF615, PPP1R3B, PIR, DMD, CACYBP, DNMT3L, ARNTL2, NKX2-5, DNMT3B, HIP1, MDFI, BMP4, DNMT3A, …	1273	3991	16650	1.07165	1	0.636861	80.3715
GOTERM_BP_FAT	GO:1903506~regulation of nucleic acid-templated transcription	298	21.1949	0.0831763	HRAS, ZNF630, ZNF639, MED24, RORB, MED23, ZNF254, CTNNB1, MAGED1, MYD88, MAP3K9, INSIG1, ZNF107, CCNA2, SYK, MAP2K5, DDRGK1, DEPDC1, MED13, MECOM, BTBD8, NME2, HNF4A, CAMK4, HES4, MTF2, HES2, MAPK3, MLLT11, RYR2, TGFBRAP1, EIF2AK4, ZNF41, NFKBID, ERBB4, TFCP2L1, TAGLN3, ZNF615, DMD, PIR, DNMT3L, ARNTL2, NKX2-5, DNMT3B, HIP1, MDFI, BMP4, DNMT3A, ESRRA, PELI1, ZBTB46, TP53BP1, MAML2, MSTN, EN2, ZSC…	1273	3625	16650	1.07521	1	0.652636	82.3015
GOTERM_BP_FAT	GO:0006355~regulation of transcription, DNA-templated	296	21.0526	0.0857265	HRAS, ZNF630, ZNF639, MED24, RORB, MED23, ZNF254, CTNNB1, MAGED1, MYD88, MAP3K9, INSIG1, ZNF107, CCNA2, SYK, MAP2K5, DDRGK1, DEPDC1, MED13, MECOM, BTBD8, NME2, HNF4A, CAMK4, HES4, MTF2, HES2, MAPK3, MLLT11, RYR2, TGFBRAP1, EIF2AK4, ZNF41, NFKBID, ERBB4, TFCP2L1, TAGLN3, ZNF615, DMD, PIR, DNMT3L, ARNTL2, NKX2-5, DNMT3B, HIP1, MDFI, BMP4, DNMT3A, ESRRA, PELI1, ZBTB46, TP53BP1, MAML2, MSTN, EN2, ZSC…	1273	3603	16650	1.07452	1	0.659154	83.2577
GOTERM_BP_FAT	GO:0006351~transcription, DNA-templated	296	21.0526	0.0883349	HRAS, ZNF630, ZNF639, MED24, RORB, MED23, ZNF254, CTNNB1, MAGED1, MYD88, MAP3K9, INSIG1, ZNF107, CCNA2, SYK, MAP2K5, DDRGK1, DEPDC1, MED13, MECOM, BTBD8, NME2, HNF4A, CAMK4, HES4, MTF2, HES2, MAPK3, MLLT11, RYR2, EIF2AK4, ZNF41, NFKBID, ERBB4, TFCP2L1, MYEF2, DIDO1, TAGLN3, ZNF615, PIR, CDC40, DNMT3L, ARNTL2, NKX2-5, DNMT3B, HIP1, MDFI, BMP4, DNMT3A, ESRRA, PELI1, ZBTB46, TP53BP1, MAML2, MSTN, EN…	1273	3605	16650	1.07392	1	0.665663	84.1849
GOTERM_BP_FAT	GO:2001141~regulation of RNA biosynthetic process	299	21.266	0.0915224	HRAS, ZNF630, ZNF639, MED24, RORB, MED23, ZNF254, CTNNB1, MAGED1, MYD88, MAP3K9, INSIG1, ZNF107, CCNA2, SYK, MAP2K5, DDRGK1, DEPDC1, MED13, MECOM, BTBD8, NME2, HNF4A, CAMK4, HES4, MTF2, HES2, MAPK3, MLLT11, RYR2, TGFBRAP1, EIF2AK4, ZNF41, NFKBID, ERBB4, TFCP2L1, TAGLN3, ZNF615, DMD, PIR, DNMT3L, ARNTL2, NKX2-5, DNMT3B, HIP1, MDFI, BMP4, DNMT3A, ESRRA, PELI1, ZBTB46, TP53BP1, MAML2, MSTN, EN2, ZSC…	1273	3644	16650	1.0732	1	0.673802	85.2518
GOTERM_BP_FAT	GO:0097659~nucleic acid-templated transcription	305	21.6927	0.138979	HRAS, ZNF630, ZNF639, MED24, RORB, MED23, ZNF254, CTNNB1, MAGED1, MYD88, MAP3K9, INSIG1, ZNF107, CCNA2, SYK, MAP2K5, DDRGK1, DEPDC1, MED13, MECOM, BTBD8, NME2, HNF4A, CAMK4, HES4, MTF2, HES2, MAPK3, MLLT11, RYR2, TGFBRAP1, EIF2AK4, ZNF41, NFKBID, ERBB4, TFCP2L1, MYEF2, DIDO1, TAGLN3, ZNF615, DMD, PIR, CDC40, DNMT3L, ARNTL2, NKX2-5, DNMT3B, HIP1, MDFI, BMP4, DNMT3A, ESRRA, PELI1, ZBTB46, TP53BP1, …	1273	3771	16650	1.05786	1	0.775546	94.9405
GOTERM_BP_FAT	GO:0006357~regulation of transcription from RNA polymerase II promoter	150	10.6686	0.216057	HRAS, THRA, TCEAL9, F2RL1, ZNF639, MED24, CASK, MED23, GDNF, ZNF254, ZIC3, CTNNB1, MAGED1, GATA2, KDM1A, GABPB1, RAD21, CDKN2A, INSIG1, HOXC5, PSIP1, MAP2K5, SATB2, BEND3, MTA2, HES7, MED13, ARNTL, BTBD8, NME2, HNF4A, MTF2, MAPK3, RYR2, SMARCA2, SMARCA4, FGFR1, NFKBID, TFCP2L1, SOX2, BEX1, TAGLN3, MED12L, ARNT, VDR, MEIS2, CRB2, ELK4, ARNTL2, NKX2-5, DNMT3B, ZNF423, BMP4, MDFI, DNMT3A, ESRRA, NFE…	1273	1835	16650	1.06916	1	0.869697	99.2203
GOTERM_BP_FAT	GO:0018130~heterocycle biosynthetic process	349	24.8222	0.246029	ADCY4, HRAS, ZNF630, ZNF639, MED24, RORB, MED23, ZNF254, CTNNB1, MAGED1, MYD88, MAP3K9, PRIM2, INSIG1, ZNF107, CCNA2, SYK, MAP2K5, POLL, DDRGK1, DEPDC1, MED13, MECOM, BTBD8, NME4, PNKP, NME2, RFC3, HNF4A, CAMK4, HES4, MTF2, HES2, MLLT11, MAPK3, RYR2, TGFBRAP1, EIF2AK4, ZNF41, NFKBID, ERBB4, TFCP2L1, AKAP12, MYEF2, OAS1, DIDO1, TAGLN3, ZNF615, PIR, DMD, CDC40, DNMT3L, RPS20, ARNTL2, NKX2-5, DNMT3B…	1273	4411	16650	1.03484	1	0.895268	99.6416
GOTERM_BP_FAT	GO:0032774~RNA biosynthetic process	310	22.0484	0.247549	HRAS, ZNF630, ZNF639, MED24, RORB, MED23, ZNF254, CTNNB1, MAGED1, MYD88, MAP3K9, PRIM2, INSIG1, ZNF107, CCNA2, SYK, MAP2K5, DDRGK1, DEPDC1, MED13, MECOM, BTBD8, NME2, HNF4A, CAMK4, HES4, MTF2, HES2, MAPK3, MLLT11, RYR2, TGFBRAP1, EIF2AK4, ZNF41, NFKBID, ERBB4, TFCP2L1, MYEF2, DIDO1, TAGLN3, ZNF615, DMD, PIR, CDC40, DNMT3L, RPS20, ARNTL2, NKX2-5, DNMT3B, HIP1, MDFI, BMP4, DNMT3A, ESRRA, PELI1, ZBT…	1273	3905	16650	1.03831	1	0.896468	99.6558
GOTERM_BP_FAT	GO:0006366~transcription from RNA polymerase II promoter	147	10.4552	0.268597	HRAS, THRA, F2RL1, ZNF639, MED24, CASK, MED23, RORB, GDNF, ZNF254, ZIC3, CTNNB1, GATA2, KDM1A, GABPB1, RAD21, CDKN2A, INSIG1, PSIP1, MAP2K5, SATB2, BEND3, MTA2, DDX39B, HES7, MED13, ARNTL, NME2, HNF4A, MTF2, MAPK3, RYR2, SMARCA2, SMARCA4, FGFR1, TFCP2L1, SOX2, BEX1, SOX5, TAGLN3, MED12L, ARNT, VDR, MEIS2, CRB2, ELK4, PIR, CDC40, ARNTL2, NKX2-5, DNMT3B, ZNF423, MDFI, BMP4, DNMT3A, ESRRA, TP53BP1, …	1273	1820	16650	1.05641	1	0.909438	99.8045
GOTERM_BP_FAT	GO:0034654~nucleobase-containing compound biosynthetic process	343	24.3954	0.270645	ADCY4, HRAS, ZNF630, ZNF639, MED24, RORB, MED23, ZNF254, CTNNB1, MAGED1, MYD88, MAP3K9, PRIM2, INSIG1, ZNF107, CCNA2, SYK, MAP2K5, POLL, DDRGK1, DEPDC1, MED13, MECOM, BTBD8, NME4, PNKP, NME2, RFC3, HNF4A, CAMK4, HES4, MTF2, HES2, MLLT11, MAPK3, RYR2, TGFBRAP1, EIF2AK4, ZNF41, NFKBID, ERBB4, TFCP2L1, AKAP12, MYEF2, OAS1, DIDO1, TAGLN3, ZNF615, PIR, DMD, CDC40, DNMT3L, RPS20, ARNTL2, NKX2-5, DNMT3B…	1273	4357	16650	1.02966	1	0.91032	99.8151
GOTERM_BP_FAT	GO:0019438~aromatic compound biosynthetic process	348	24.7511	0.286243	ADCY4, HRAS, ZNF630, ZNF639, MED24, RORB, MED23, ZNF254, CTNNB1, MAGED1, MYD88, MAP3K9, PRIM2, INSIG1, ZNF107, CCNA2, SYK, MAP2K5, POLL, DDRGK1, DEPDC1, MED13, MECOM, BTBD8, NME4, PNKP, NME2, RFC3, HNF4A, CAMK4, HES4, MTF2, HES2, MLLT11, MAPK3, RYR2, TGFBRAP1, EIF2AK4, ZNF41, NFKBID, ERBB4, TFCP2L1, AKAP12, MYEF2, OAS1, DIDO1, TAGLN3, ZNF615, PIR, DMD, CDC40, DNMT3L, RPS20, ARNTL2, NKX2-5, DNMT3B…	1273	4424	16650	1.02885	1	0.918807	99.8799
GOTERM_BP_FAT	GO:0045944~positive regulation of transcription from RNA polymerase II promoter	85	6.04552	0.31541	HRAS, THRA, F2RL1, ZNF639, CASK, ZEB1, RFXANK, GDNF, ZIC3, CTNNB1, GABPB1, GATA2, ACVR1B, KDM1A, JADE1, CDKN2A, RAD21, ASH2L, PAX8, HEY2, INSIG1, PSIP1, TNIP1, MAP2K5, AR, SATB2, MTA2, DMRT2, LEF1, MED13, ARNTL, HMGA2, COQ7, NCL, HMGA1, MIXL1, NCK2, NME2, NCOA1, HNF4A, ZMIZ2, MTF2, ITGB1BP1, MAPK3, HIPK2, SMARCA2, SMARCA4, FOXM1, SOX2, BEX1, ARNT, MED12L, STAT6, VDR, MEIS2, ARNTL2, ZNF268, NKX2-5…	1273	1041	16650	1.06796	1	0.93208	99.9477
GOTERM_BP_FAT	GO:0034645~cellular macromolecule biosynthetic process	388	27.596	0.421183	HRAS, ZNF630, ZNF639, MED24, RORB, MED23, ZNF254, CTNNB1, MAGED1, MAP3K9, ZNF107, CCNA2, MAP2K5, SYK, DDRGK1, PTBP1, MED13, MECOM, BTBD8, NME2, HNF4A, MAPK3, RYR2, EIF2AK4, ZNF41, NFKBID, ERBB4, MYEF2, WARS2, DIDO1, ZNF615, PPP1R3B, PIR, DNMT3L, CACYBP, ARNTL2, RPS20, DNMT3B, DNMT3A, ESRRA, MGAT4C, EPM2A, MSTN, ZSCAN2, FNIP1, ZNF525, DVL1, SRSF2, ZNF211, UBA3, ZNF117, STOX1, HTATIP2, LZTS1, ZNFX1…	1273	5012	16650	1.01253	1	0.968913	99.9982
GOTERM_BP_FAT	GO:0010467~gene expression	396	28.165	0.751171	HRAS, ZNF630, PPP2R5C, ZNF639, MED24, RORB, MED23, ZNF254, CTNNB1, MAGED1, MAP3K9, ZNF107, DHX35, DHX30, CCNA2, MAP2K5, SYK, DDRGK1, PIK3CB, PTBP1, SERPING1, MED13, MECOM, BTBD8, NME2, SERPINF1, HNF4A, MAPK3, RYR2, SCAF8, EIF2AK4, ZNF41, NFKBID, ERBB4, PUS1, ZCRB1, MYEF2, WARS2, DIDO1, ZNF615, KLKB1, PIR, DNMT3L, RPS20, ARNTL2, DNMT3B, DNMT3A, ESRRA, MSTN, ACACB, ZSCAN2, FNIP1, ZNF525, DVL1, SRSF…	1273	5306	16650	0.976144	1	0.998652	100
GOTERM_BP_FAT	GO:0016070~RNA metabolic process	346	24.6088	0.753842	HRAS, ZNF630, ZNF639, MED24, RORB, MED23, ZNF254, CTNNB1, MAGED1, MYD88, MAP3K9, PRIM2, INSIG1, ZNF107, DHX35, DHX30, CCNA2, SYK, MAP2K5, DDRGK1, GTPBP3, PTBP1, DEPDC1, MED13, MECOM, BTBD8, NME2, HNF4A, CAMK4, HES4, MTF2, HES2, MLLT11, MAPK3, RYR2, TGFBRAP1, SCAF8, EIF2AK4, ZNF41, NFKBID, ERBB4, PUS1, TFCP2L1, ZCRB1, MYEF2, OAS1, WARS2, DIDO1, TAGLN3, ZNF615, PIR, DMD, CDC40, DNMT3L, RPS20, ARNTL…	1273	4648	16650	0.973634	1	0.998704	100
Annotation Cluster 29	Enrichment Score: 1.9411851158204008
Category	Term	Count	%	PValue	Genes	List Total	Pop Hits	Pop Total	Fold Enrichment	Bonferroni	Benjamini	FDR
GOTERM_BP_FAT	GO:0030574~collagen catabolic process	13	0.924609	0.00342277	ADAMTS14, MRC2, COL25A1, COL2A1, MMP15, FURIN, COL26A1, COL6A2, CTSD, COL6A1, COL12A1, COL11A1, ADAM15	1273	65	16650	2.61587	1	0.123449	6.6086
GOTERM_BP_FAT	GO:0044243~multicellular organism catabolic process	13	0.924609	0.00798619	ADAMTS14, MRC2, COL25A1, COL2A1, MMP15, FURIN, COL26A1, COL6A2, CTSD, COL6A1, COL12A1, COL11A1, ADAM15	1273	72	16650	2.36155	1	0.20391	14.7765
GOTERM_BP_FAT	GO:0044236~multicellular organism metabolic process	19	1.35135	0.0124968	BMP4, ADAMTS14, MRC2, COL25A1, COL2A1, MMP15, ARRDC3, FURIN, COL26A1, COL6A2, COL6A1, COL12A1, CTSD, TRPV4, MFAP4, COL11A1, SUCO, F2R, ADAM15	1273	133	16650	1.86848	1	0.261376	22.1799
GOTERM_BP_FAT	GO:0032963~collagen metabolic process	16	1.13798	0.0200492	BMP4, ADAMTS14, MRC2, COL25A1, COL2A1, MMP15, FURIN, COL26A1, COL6A2, COL12A1, CTSD, COL6A1, COL11A1, SUCO, ADAM15, F2R	1273	110	16650	1.90245	1	0.33231	33.2267
GOTERM_BP_FAT	GO:0044259~multicellular organismal macromolecule metabolic process	16	1.13798	0.0287383	BMP4, ADAMTS14, MRC2, COL25A1, COL2A1, MMP15, FURIN, COL26A1, COL6A2, COL12A1, CTSD, COL6A1, COL11A1, SUCO, ADAM15, F2R	1273	115	16650	1.81973	1	0.40116	44.0924
Annotation Cluster 30	Enrichment Score: 1.9193693656988031
Category	Term	Count	%	PValue	Genes	List Total	Pop Hits	Pop Total	Fold Enrichment	Bonferroni	Benjamini	FDR
GOTERM_BP_FAT	GO:0007010~cytoskeleton organization	130	9.24609	3.69514e-06	DLC1, HRAS, PDLIM7, F2RL1, PDLIM3, TTK, FGF13, CXCL12, WDR81, CTNNB1, ANK1, ANK3, MLST8, PLS3, TWF1, BST2, STMN2, MYLK3, BAIAP2, PDXP, ACTN1, CECR2, CORO7, SPIRE1, MARK3, BICD2, TACC1, TACC2, RND1, KRT18, ATP2C1, PDGFRA, CLIP1, OPHN1, STMN1, CHORDC1, DST, ADD3, ADD2, SDAD1, DIAPH1, AKAP13, NEDD9, TTC8, MACF1, DNAAF3, DMD, NPM1, NKX2-5, CDC42EP3, HIP1, FGD4, PARD6A, MYO1B, ERBIN, PCDH15, NDC80, SH…	1273	1144	16650	1.48629	0.0286908	0.000709757	0.00736827
GOTERM_BP_FAT	GO:0030029~actin filament-based process	83	5.90327	1.47249e-05	DLC1, HRAS, PDLIM7, MYBPC1, F2RL1, PDLIM3, FGF13, CXCL12, GJA5, MAPKAP1, TRPV4, MLST8, PLS3, TWF1, BST2, ACTA1, BAIAP2, MYLK3, ARHGAP28, PDXP, MINK1, ACTN1, CORO7, SPIRE1, ACTN3, PALLD, FLNB, FLNA, EPB41L2, TNNT3, NCK2, TNNT1, RND1, ATP2C1, LIMCH1, ITGB1BP1, EPB41L5, PDGFRA, OPHN1, RYR2, KCNH2, ADD2, LCP1, MYL6, TRIOBP, SDAD1, DIAPH1, NEDD9, AKAP13, ABI1, TTC8, TPM1, TPM4, TPM3, DMD, NEDD4L, CNN1…	1273	672	16650	1.61545	0.109528	0.00231738	0.029359
GOTERM_BP_FAT	GO:0051017~actin filament bundle assembly	23	1.63585	0.000234048	DLC1, BAIAP2L2, MYO1B, BAIAP2, PDXP, ARHGAP28, NEDD9, ACTN1, PCDH15, SPIRE1, TTC8, SHANK1, TPM1, PPP1R9A, SFRP1, TSC1, ITGB1BP1, AMOT, PHLDB2, LCP1, PLS3, PIK3R1, ADD2	1273	127	16650	2.3687	0.841824	0.0222374	0.465685
GOTERM_BP_FAT	GO:0030036~actin cytoskeleton organization	66	4.69417	0.000323638	DLC1, HRAS, PDLIM7, F2RL1, PDLIM3, CXCL12, MAPKAP1, TRPV4, MLST8, PLS3, TWF1, ACTA1, BAIAP2, MYLK3, PDXP, ARHGAP28, MINK1, ACTN1, CORO7, SPIRE1, PALLD, FLNB, FLNA, EPB41L2, NCK2, RND1, ATP2C1, LIMCH1, ITGB1BP1, EPB41L5, PDGFRA, OPHN1, ADD2, LCP1, TRIOBP, SDAD1, DIAPH1, AKAP13, NEDD9, ABI1, TTC8, TPM1, TPM4, TPM3, CNN1, NKX2-5, CDC42EP3, PIK3R1, FGD4, INF2, MICALL2, BAIAP2L2, MYO1B, HCK, PCDH15, S…	1273	553	16650	1.56101	0.921921	0.027936	0.643396
GOTERM_BP_FAT	GO:0061572~actin filament bundle organization	23	1.63585	0.0003676	DLC1, BAIAP2L2, MYO1B, BAIAP2, PDXP, ARHGAP28, NEDD9, ACTN1, PCDH15, SPIRE1, TTC8, SHANK1, TPM1, PPP1R9A, SFRP1, TSC1, ITGB1BP1, AMOT, PHLDB2, LCP1, PLS3, PIK3R1, ADD2	1273	131	16650	2.29637	0.944783	0.030665	0.730489
GOTERM_BP_FAT	GO:0007015~actin filament organization	42	2.9872	0.00183746	DLC1, TRIOBP, DIAPH1, F2RL1, PDLIM3, NEDD9, ABI1, TTC8, TPM1, TPM4, TPM3, TRPV4, MLST8, CDC42EP3, PIK3R1, PLS3, MICALL2, TWF1, ACTA1, BAIAP2L2, MYO1B, HCK, BAIAP2, ARHGAP28, PDXP, ACTN1, CORO7, SPIRE1, PCDH15, SHANK1, FLNA, NCK2, PPP1R9A, RND1, SFRP1, TSC1, TENM1, ITGB1BP1, AMOT, PHLDB2, ADD2, LCP1	1273	335	16650	1.6398	0.999999	0.0892402	3.60103
GOTERM_BP_FAT	GO:1902589~single-organism organelle organization	153	10.8819	0.00305808	DLC1, HRAS, PDLIM7, SYT4, F2RL1, PDLIM3, TTK, SYT6, FGF13, SYT7, WDR81, CXCL12, CTNNB1, MFF, RAD21, CDKN2A, ANK3, MLST8, PLS3, ACAA2, TWF1, STMN2, MYLK3, BAIAP2, PDXP, ACTN1, CORO7, SPIRE1, TC2N, MARK3, BICD2, TACC1, TACC2, RND1, KRT18, DOC2A, ATP2C1, PDGFRA, CLIP1, OPHN1, TGFBRAP1, STMN1, CHORDC1, DST, ADD2, SDAD1, DIAPH1, NEK1, AKAP13, NEDD9, CEP164, TTC8, PEX5L, DNAAF3, DMD, NPM1, BMF, CDC42EP…	1273	1612	16650	1.2414	1	0.115276	5.92472
GOTERM_BP_FAT	GO:0051493~regulation of cytoskeleton organization	47	3.34282	0.00925316	DLC1, TRIOBP, HRAS, CEP120, F2RL1, AKAP13, FGF13, TTC8, TPM1, CXCL12, CTNNB1, CYLD, NPM1, TRPV4, MLST8, CDC42EP3, PIK3R1, TWF1, BST2, BAIAP2L2, STMN2, PLXNB1, MYLK3, HCK, BAIAP2, PSRC1, ARHGAP28, PDXP, SPIRE1, SHANK1, EPHA3, NCK2, PPP1R9A, SFRP1, TSC1, TENM1, ITGB1BP1, TBCD, RASSF1, MAPK3, PDGFRA, AMOT, CLIP1, STMN1, CHORDC1, PHLDB2, ADD2	1273	422	16650	1.4567	1	0.222498	16.9209
GOTERM_BP_FAT	GO:0032970~regulation of actin filament-based process	37	2.63158	0.0237025	DLC1, TRIOBP, HRAS, F2RL1, AKAP13, FGF13, TTC8, TPM1, GJA5, CXCL12, MLST8, CDC42EP3, PIK3R1, TWF1, BST2, BAIAP2L2, MYLK3, HCK, BAIAP2, ARHGAP28, PDXP, SPIRE1, SHANK1, FLNA, EPHA3, NCK2, PPP1R9A, SFRP1, DSG2, TSC1, TENM1, ITGB1BP1, PDGFRA, AMOT, RYR2, PHLDB2, ADD2	1273	335	16650	1.44458	1	0.363021	38.0192
GOTERM_BP_FAT	GO:0051492~regulation of stress fiber assembly	11	0.782361	0.0360153	DLC1, PPP1R9A, TSC1, SFRP1, ITGB1BP1, ARHGAP28, AMOT, TTC8, TPM1, PHLDB2, PIK3R1	1273	69	16650	2.08511	1	0.450237	51.8783
GOTERM_BP_FAT	GO:0032231~regulation of actin filament bundle assembly	12	0.853485	0.0403031	DLC1, PPP1R9A, TSC1, SFRP1, ITGB1BP1, ARHGAP28, AMOT, TTC8, SHANK1, TPM1, PHLDB2, PIK3R1	1273	80	16650	1.9619	1	0.475644	55.9715
GOTERM_BP_FAT	GO:0032956~regulation of actin cytoskeleton organization	32	2.27596	0.04211	DLC1, TRIOBP, HRAS, F2RL1, AKAP13, TTC8, TPM1, CXCL12, MLST8, CDC42EP3, PIK3R1, TWF1, BST2, BAIAP2L2, HCK, BAIAP2, MYLK3, ARHGAP28, PDXP, SPIRE1, SHANK1, EPHA3, NCK2, PPP1R9A, SFRP1, TSC1, TENM1, ITGB1BP1, PDGFRA, AMOT, PHLDB2, ADD2	1273	294	16650	1.4236	1	0.485505	57.5954
GOTERM_BP_FAT	GO:0031032~actomyosin structure organization	18	1.28023	0.0564226	DLC1, ACTA1, MYLK3, ARHGAP28, MYOZ3, TPM1, EPB41L2, PPP1R9A, SFRP1, ITGB1BP1, LIMCH1, EPB41L5, PRKAR1A, PDGFRA, AMOT, CNN1, NKX2-5, PHLDB2	1273	147	16650	1.60155	1	0.552507	68.5924
GOTERM_BP_FAT	GO:0032232~negative regulation of actin filament bundle assembly	5	0.355619	0.061427	DLC1, PPP1R9A, ARHGAP28, SHANK1, PHLDB2	1273	20	16650	3.26984	1	0.57417	71.7524
GOTERM_BP_FAT	GO:0051495~positive regulation of cytoskeleton organization	21	1.4936	0.0792339	HRAS, CEP120, BAIAP2L2, STMN2, BAIAP2, HCK, MYLK3, PSRC1, F2RL1, PDXP, SPIRE1, TPM1, NCK2, SFRP1, TENM1, ITGB1BP1, CLIP1, AMOT, TRPV4, MLST8, CDC42EP3	1273	187	16650	1.4688	1	0.636859	80.7204
GOTERM_BP_FAT	GO:0051497~negative regulation of stress fiber assembly	4	0.284495	0.135802	DLC1, PPP1R9A, ARHGAP28, PHLDB2	1273	17	16650	3.07749	1	0.770157	94.555
GOTERM_BP_FAT	GO:0008154~actin polymerization or depolymerization	18	1.28023	0.276481	MICALL2, TRIOBP, TWF1, BAIAP2L2, DIAPH1, BAIAP2, HCK, F2RL1, PDXP, SPIRE1, ABI1, CORO7, NCK2, PPP1R9A, TENM1, MLST8, CDC42EP3, ADD2	1273	189	16650	1.24565	1	0.912818	99.8425
GOTERM_BP_FAT	GO:0043149~stress fiber assembly	8	0.56899	0.298135	DLC1, PPP1R9A, SFRP1, ITGB1BP1, ARHGAP28, AMOT, TPM1, PHLDB2	1273	71	16650	1.47373	1	0.924222	99.9141
GOTERM_BP_FAT	GO:0030038~contractile actin filament bundle assembly	8	0.56899	0.298135	DLC1, PPP1R9A, SFRP1, ITGB1BP1, ARHGAP28, AMOT, TPM1, PHLDB2	1273	71	16650	1.47373	1	0.924222	99.9141
GOTERM_BP_FAT	GO:0051496~positive regulation of stress fiber assembly	4	0.284495	0.632212	SFRP1, ITGB1BP1, AMOT, TPM1	1273	42	16650	1.24565	1	0.994202	100
GOTERM_BP_FAT	GO:0032233~positive regulation of actin filament bundle assembly	4	0.284495	0.746237	SFRP1, ITGB1BP1, AMOT, TPM1	1273	50	16650	1.04635	1	0.998549	100
Annotation Cluster 31	Enrichment Score: 1.9038156550954013
Category	Term	Count	%	PValue	Genes	List Total	Pop Hits	Pop Total	Fold Enrichment	Bonferroni	Benjamini	FDR
GOTERM_BP_FAT	GO:0050804~modulation of synaptic transmission	38	2.7027	0.000757562	KCNMB4, HRAS, RAB3B, SNCAIP, LZTS1, PNKD, CLSTN1, PXK, SYT7, CALB1, GDNF, SORCS3, BCHE, SYN3, DLG4, CHRNA3, STX1A, SYT11, BAIAP2, KCNB1, FMR1, STXBP1, NLGN2, SHANK1, NTSR1, ITPR3, DVL1, LAMA2, GLUL, PPP1R9A, DKK1, CELF4, OPHN1, RAP1B, NSMF, UNC13B, WNT7A, EIF2AK4	1273	280	16650	1.77505	0.997447	0.0514633	1.49987
GOTERM_BP_FAT	GO:0050803~regulation of synapse structure or activity	29	2.06259	0.0140709	HRAS, LZTS1, CLSTN1, UBE2V2, SYT7, CDH2, CALB1, SORCS3, LRRTM3, EEF2K, DLG4, ROBO2, ADGRB2, KCNB1, BAIAP2, FMR1, LRRN3, STXBP1, ASIC2, NLGN2, ITPR3, AMIGO1, PPP1R9A, DKK1, NSMF, UNC13B, WNT7A, LRP4, EIF2AK4	1273	237	16650	1.60043	1	0.278502	24.6165
GOTERM_BP_FAT	GO:0048167~regulation of synaptic plasticity	15	1.06686	0.182312	HRAS, LZTS1, BAIAP2, KCNB1, FMR1, STXBP1, SYT7, ITPR3, CALB1, SORCS3, PPP1R9A, DLG4, NSMF, UNC13B, EIF2AK4	1273	140	16650	1.40136	1	0.83636	98.1932
Annotation Cluster 32	Enrichment Score: 1.8332882599761113
Category	Term	Count	%	PValue	Genes	List Total	Pop Hits	Pop Total	Fold Enrichment	Bonferroni	Benjamini	FDR
GOTERM_BP_FAT	GO:0061005~cell differentiation involved in kidney development	11	0.782361	0.00401377	BMP4, MAGI2, FAT4, PODXL, PAX8, PTCH1, GLCCI1, CD24, AMPD2, LGR4, CTNNB1	1273	50	16650	2.87745	1	0.135272	7.70684
GOTERM_BP_FAT	GO:0072009~nephron epithelium development	18	1.28023	0.00443012	BMP4, MAGI2, PODXL, GLCCI1, AMPD2, GDNF, KLHL3, CALB1, LGR4, DCHS1, CTNNB1, MAGED1, GPC3, FAT4, PAX8, PBX1, PTCH1, CD24	1273	111	16650	2.12097	1	0.143388	8.47315
GOTERM_BP_FAT	GO:0035850~epithelial cell differentiation involved in kidney development	9	0.640114	0.00827511	BMP4, MAGI2, FAT4, PODXL, PAX8, GLCCI1, CD24, AMPD2, CTNNB1	1273	39	16650	3.01831	1	0.207817	15.2701
GOTERM_BP_FAT	GO:0072015~glomerular visceral epithelial cell development	5	0.355619	0.0138588	BMP4, MAGI2, PODXL, GLCCI1, AMPD2	1273	13	16650	5.03052	1	0.277673	24.2926
GOTERM_BP_FAT	GO:0072112~glomerular visceral epithelial cell differentiation	6	0.426743	0.0152025	BMP4, MAGI2, PODXL, GLCCI1, CD24, AMPD2	1273	20	16650	3.9238	1	0.290259	26.3233
GOTERM_BP_FAT	GO:0061318~renal filtration cell differentiation	6	0.426743	0.0152025	BMP4, MAGI2, PODXL, GLCCI1, CD24, AMPD2	1273	20	16650	3.9238	1	0.290259	26.3233
GOTERM_BP_FAT	GO:0072310~glomerular epithelial cell development	5	0.355619	0.0182499	BMP4, MAGI2, PODXL, GLCCI1, AMPD2	1273	14	16650	4.67119	1	0.316714	30.7388
GOTERM_BP_FAT	GO:0072311~glomerular epithelial cell differentiation	6	0.426743	0.018727	BMP4, MAGI2, PODXL, GLCCI1, CD24, AMPD2	1273	21	16650	3.73695	1	0.31876	31.4069
GOTERM_BP_FAT	GO:0072010~glomerular epithelium development	6	0.426743	0.0272904	BMP4, MAGI2, PODXL, GLCCI1, CD24, AMPD2	1273	23	16650	3.412	1	0.391368	42.4068
GOTERM_BP_FAT	GO:0032835~glomerulus development	9	0.640114	0.105701	NOTCH3, BMP4, MAGI2, PODXL, PDGFRA, GLCCI1, CD24, AMPD2, LGR4	1273	63	16650	1.86848	1	0.706465	89.2228
Annotation Cluster 33	Enrichment Score: 1.822900865383457
Category	Term	Count	%	PValue	Genes	List Total	Pop Hits	Pop Total	Fold Enrichment	Bonferroni	Benjamini	FDR
GOTERM_BP_FAT	GO:0050808~synapse organization	33	2.34708	0.000752283	CLSTN1, UBE2V2, CDH2, GDNF, CTNNB1, NRCAM, GPHN, LRRTM3, ANK3, EEF2K, DLG4, ROBO2, NRDC, CHD4, DSCAM, ADGRB2, MAGI2, LRRN3, SDK1, ASIC2, NLGN2, PDZRN3, SHANK1, FARP1, DVL1, AMIGO1, PPP1R9A, DKK1, TSC1, UNC13B, WNT7A, LRP4, F2R	1273	231	16650	1.86848	0.997338	0.0515583	1.4895
GOTERM_BP_FAT	GO:0007416~synapse assembly	19	1.35135	0.00997982	MAGI2, CLSTN1, LRRN3, ASIC2, SDK1, NLGN2, UBE2V2, CDH2, FARP1, DVL1, AMIGO1, NRCAM, LRRTM3, EEF2K, ROBO2, WNT7A, LRP4, DSCAM, ADGRB2	1273	130	16650	1.9116	1	0.230882	18.1276
GOTERM_BP_FAT	GO:0050803~regulation of synapse structure or activity	29	2.06259	0.0140709	HRAS, LZTS1, CLSTN1, UBE2V2, SYT7, CDH2, CALB1, SORCS3, LRRTM3, EEF2K, DLG4, ROBO2, ADGRB2, KCNB1, BAIAP2, FMR1, LRRN3, STXBP1, ASIC2, NLGN2, ITPR3, AMIGO1, PPP1R9A, DKK1, NSMF, UNC13B, WNT7A, LRP4, EIF2AK4	1273	237	16650	1.60043	1	0.278502	24.6165
GOTERM_BP_FAT	GO:0051963~regulation of synapse assembly	12	0.853485	0.0403031	AMIGO1, PPP1R9A, LRRTM3, LRRN3, CLSTN1, ASIC2, EEF2K, NLGN2, ROBO2, UBE2V2, WNT7A, ADGRB2	1273	80	16650	1.9619	1	0.475644	55.9715
GOTERM_BP_FAT	GO:0051965~positive regulation of synapse assembly	10	0.711238	0.0489774	AMIGO1, LRRTM3, LRRN3, CLSTN1, ASIC2, EEF2K, NLGN2, UBE2V2, WNT7A, ADGRB2	1273	63	16650	2.07609	1	0.520004	63.2633
GOTERM_BP_FAT	GO:0050807~regulation of synapse organization	15	1.06686	0.0553906	CLSTN1, LRRN3, ASIC2, NLGN2, UBE2V2, CDH2, AMIGO1, PPP1R9A, DKK1, LRRTM3, EEF2K, ROBO2, WNT7A, LRP4, ADGRB2	1273	115	16650	1.706	1	0.54885	67.9002
Annotation Cluster 34	Enrichment Score: 1.8218327268621577
Category	Term	Count	%	PValue	Genes	List Total	Pop Hits	Pop Total	Fold Enrichment	Bonferroni	Benjamini	FDR
GOTERM_BP_FAT	GO:0048565~digestive tract development	21	1.4936	0.0026596	BMP4, FOXL1, ASS1, ITGB4, PKDCC, LGR4, DCHS1, ZIC3, MIXL1, CTNNB1, EDNRB, GATA2, DACT1, ITGA6, SFRP1, FAT4, EPB41L5, PDGFRA, SLC4A2, STRA6, PCSK5	1273	133	16650	2.06516	1	0.110021	5.17206
GOTERM_BP_FAT	GO:0055123~digestive system development	21	1.4936	0.00715488	BMP4, FOXL1, ASS1, ITGB4, PKDCC, LGR4, DCHS1, ZIC3, MIXL1, CTNNB1, EDNRB, GATA2, DACT1, ITGA6, SFRP1, FAT4, EPB41L5, PDGFRA, SLC4A2, STRA6, PCSK5	1273	145	16650	1.89425	1	0.192874	13.341
GOTERM_BP_FAT	GO:0048546~digestive tract morphogenesis	7	0.497866	0.179921	BMP4, DACT1, SFRP1, EPB41L5, PDGFRA, STRA6, CTNNB1	1273	50	16650	1.83111	1	0.833377	98.0849
Annotation Cluster 35	Enrichment Score: 1.7924022980532202
Category	Term	Count	%	PValue	Genes	List Total	Pop Hits	Pop Total	Fold Enrichment	Bonferroni	Benjamini	FDR
GOTERM_BP_FAT	GO:0061028~establishment of endothelial barrier	9	0.640114	0.00415199	PPP1R16B, MYD88, F2RL1, RAP1B, AFDN, WNT7A, TJP2, RAB1A, CTNNB1	1273	35	16650	3.36326	1	0.136692	7.96192
GOTERM_BP_FAT	GO:0002064~epithelial cell development	28	1.99147	0.00569153	FGFR1, TFCP2L1, F2RL1, SFN, GDNF, RAB1A, CTNNB1, PPP1R16B, MYD88, DMD, PAX8, AFDN, BMP4, AR, MAGI2, PODXL, EXPH5, PCDH15, GLCCI1, PALLD, AMPD2, FLNB, NKX6-1, EPB41L5, RAP1B, IKBKB, TJP2, WNT7A	1273	211	16650	1.73565	1	0.167677	10.7581
GOTERM_BP_FAT	GO:0001885~endothelial cell development	11	0.782361	0.0131851	PPP1R16B, MYD88, DMD, F2RL1, RAP1B, AFDN, IKBKB, WNT7A, TJP2, RAB1A, CTNNB1	1273	59	16650	2.43852	1	0.267432	23.2544
GOTERM_BP_FAT	GO:0045446~endothelial cell differentiation	14	0.995733	0.0283309	BMP4, F2RL1, RAB1A, CTNNB1, PPP1R16B, MYD88, HOXB5, DMD, HEY2, AFDN, RAP1B, IKBKB, TJP2, WNT7A	1273	95	16650	1.92748	1	0.398094	43.6229
GOTERM_BP_FAT	GO:0003158~endothelium development	15	1.06686	0.0432035	BMP4, F2RL1, GJA5, RAB1A, CTNNB1, PPP1R16B, MYD88, HOXB5, DMD, HEY2, AFDN, RAP1B, IKBKB, WNT7A, TJP2	1273	111	16650	1.76748	1	0.489149	58.5504
GOTERM_BP_FAT	GO:0090557~establishment of endothelial intestinal barrier	4	0.284495	0.0461569	MYD88, AFDN, TJP2, RAB1A	1273	11	16650	4.75612	1	0.506593	61.0285
Annotation Cluster 36	Enrichment Score: 1.7371881570568917
Category	Term	Count	%	PValue	Genes	List Total	Pop Hits	Pop Total	Fold Enrichment	Bonferroni	Benjamini	FDR
GOTERM_BP_FAT	GO:0035239~tube morphogenesis	44	3.12945	0.00119703	DLC1, LUZP1, ZEB1, KLHL3, GDNF, LGR4, DCHS1, ZIC3, CTNNB1, MAGED1, VDR, GPC3, NDRG4, FAT4, PAX8, STRA6, HHIP, PRKACB, NKX2-5, BMP4, AR, CTSZ, PLXNB2, PODXL, CECR2, LEF1, TEAD2, FZD2, HMGA2, FZD6, DVL1, DDR1, DACT1, SALL4, SFRP1, TSC1, ITGB1BP1, EPB41L5, PDGFRA, RYR2, PBX1, PTCH1, EDA, RBM15	1273	348	16650	1.65371	0.99992	0.0679949	2.36015
GOTERM_BP_FAT	GO:0060562~epithelial tube morphogenesis	37	2.63158	0.00740826	DLC1, LUZP1, KLHL3, GDNF, LGR4, ZIC3, DCHS1, CTNNB1, MAGED1, VDR, GPC3, NDRG4, FAT4, PAX8, HHIP, PRKACB, NKX2-5, BMP4, AR, CTSZ, PODXL, PLXNB2, CECR2, LEF1, TEAD2, FZD2, HMGA2, FZD6, DVL1, DDR1, SALL4, SFRP1, TSC1, RYR2, PBX1, PTCH1, RBM15	1273	309	16650	1.56613	1	0.193754	13.781
GOTERM_BP_FAT	GO:0016331~morphogenesis of embryonic epithelium	21	1.4936	0.00960275	DLC1, BMP4, AR, WNT16, PLXNB2, JAG2, CECR2, TEAD2, LUZP1, FZD2, GDNF, DVL1, FZD6, CTNNB1, SALL4, SFRP1, TSC1, PAX8, EPB41L5, PTCH1, PRKACB	1273	149	16650	1.8434	1	0.226486	17.5036
GOTERM_BP_FAT	GO:0035148~tube formation	20	1.42248	0.0117689	DLC1, BMP4, PLXNB2, PODXL, CECR2, TEAD2, LUZP1, FZD2, GDNF, DVL1, FZD6, CTNNB1, SALL4, SFRP1, TSC1, ITGB1BP1, PAX8, PTCH1, PRKACB, EDA	1273	142	16650	1.84216	1	0.254191	21.028
GOTERM_BP_FAT	GO:0072175~epithelial tube formation	18	1.28023	0.0165047	DLC1, BMP4, PLXNB2, PODXL, CECR2, TEAD2, LUZP1, FZD2, GDNF, DVL1, FZD6, CTNNB1, SALL4, TSC1, SFRP1, PAX8, PTCH1, PRKACB	1273	127	16650	1.85376	1	0.300399	28.2418
GOTERM_BP_FAT	GO:0014020~primary neural tube formation	14	0.995733	0.0283309	DLC1, BMP4, PLXNB2, CECR2, TEAD2, LUZP1, FZD2, DVL1, FZD6, SALL4, TSC1, SFRP1, PTCH1, PRKACB	1273	95	16650	1.92748	1	0.398094	43.6229
GOTERM_BP_FAT	GO:0001838~embryonic epithelial tube formation	17	1.2091	0.0305309	DLC1, BMP4, PLXNB2, CECR2, TEAD2, LUZP1, FZD2, GDNF, DVL1, FZD6, CTNNB1, SALL4, TSC1, SFRP1, PAX8, PTCH1, PRKACB	1273	126	16650	1.76467	1	0.410643	46.1144
GOTERM_BP_FAT	GO:0001843~neural tube closure	13	0.924609	0.0378482	BMP4, DLC1, PLXNB2, CECR2, TEAD2, FZD2, DVL1, FZD6, SALL4, SFRP1, TSC1, PTCH1, PRKACB	1273	89	16650	1.91047	1	0.460195	53.6705
GOTERM_BP_FAT	GO:0060606~tube closure	13	0.924609	0.0407615	BMP4, DLC1, PLXNB2, CECR2, TEAD2, FZD2, DVL1, FZD6, SALL4, SFRP1, TSC1, PTCH1, PRKACB	1273	90	16650	1.88924	1	0.477538	56.389
GOTERM_BP_FAT	GO:0001841~neural tube formation	14	0.995733	0.0531972	DLC1, BMP4, PLXNB2, CECR2, TEAD2, LUZP1, FZD2, DVL1, FZD6, SALL4, TSC1, SFRP1, PTCH1, PRKACB	1273	104	16650	1.76068	1	0.540373	66.3807
GOTERM_BP_FAT	GO:0021915~neural tube development	19	1.35135	0.0662498	DLC1, BMP4, PLXNB2, CECR2, TEAD2, LUZP1, FZD2, DCHS1, DVL1, FZD6, ZFP36L1, SALL2, DACT1, SALL4, SFRP1, TSC1, PHGDH, PTCH1, PRKACB	1273	161	16650	1.54352	1	0.592826	74.5102
Annotation Cluster 37	Enrichment Score: 1.707072262563923
Category	Term	Count	%	PValue	Genes	List Total	Pop Hits	Pop Total	Fold Enrichment	Bonferroni	Benjamini	FDR
GOTERM_BP_FAT	GO:0051588~regulation of neurotransmitter transport	13	0.924609	0.00261069	KCNMB4, PPP1R9A, RAB3B, STX1A, SNCAIP, PNKD, SYT11, FMR1, STXBP1, RAP1B, GDNF, UNC13B, CHRNA3	1273	63	16650	2.69891	1	0.108678	5.07929
GOTERM_BP_FAT	GO:0046928~regulation of neurotransmitter secretion	11	0.782361	0.00465828	KCNMB4, PPP1R9A, STX1A, SNCAIP, PNKD, SYT11, FMR1, STXBP1, RAP1B, UNC13B, CHRNA3	1273	51	16650	2.82103	1	0.14899	8.89053
GOTERM_BP_FAT	GO:0046929~negative regulation of neurotransmitter secretion	5	0.355619	0.00723392	PPP1R9A, PNKD, SYT11, FMR1, RAP1B	1273	11	16650	5.94515	1	0.194131	13.4785
GOTERM_BP_FAT	GO:0051589~negative regulation of neurotransmitter transport	5	0.355619	0.0182499	PPP1R9A, PNKD, SYT11, FMR1, RAP1B	1273	14	16650	4.67119	1	0.316714	30.7388
GOTERM_BP_FAT	GO:1902804~negative regulation of synaptic vesicle transport	3	0.213371	0.0711514	SYT11, FMR1, RAP1B	1273	6	16650	6.53967	1	0.612704	77.0498
GOTERM_BP_FAT	GO:0050805~negative regulation of synaptic transmission	9	0.640114	0.0786156	PPP1R9A, BCHE, PNKD, KCNB1, SYT11, FMR1, CELF4, STXBP1, RAP1B	1273	59	16650	1.99515	1	0.636731	80.4606
GOTERM_BP_FAT	GO:1902803~regulation of synaptic vesicle transport	6	0.426743	0.12508	STX1A, SYT11, FMR1, STXBP1, RAP1B, UNC13B	1273	35	16650	2.24217	1	0.74788	93.0372
Annotation Cluster 38	Enrichment Score: 1.6773098363046335
Category	Term	Count	%	PValue	Genes	List Total	Pop Hits	Pop Total	Fold Enrichment	Bonferroni	Benjamini	FDR
GOTERM_BP_FAT	GO:0008283~cell proliferation	178	12.66	0.00100559	MORF4L1, DLC1, HRAS, CADM1, F2RL1, PPP2R5C, CSPG4, TTK, CASK, FGF13, ITPKB, PNP, MEGF10, GDNF, CXCL12, SSR1, CTNNB1, MAGED1, GATA2, KDM1A, MYD88, CDKN2A, GAB2, ROBO1, INSIG1, TGFBI, IL15RA, AFDN, CCNA2, NQO2, MAP2K5, SYK, MAGI2, BST2, PIK3CB, PLXNB1, PLXNB2, DDX39B, MECOM, VASH1, TACC1, TACC2, PTHLH, SSTR2, NME2, IGSF8, GLUL, HNF4A, SERPINF1, PDGFRA, FBXL7, SMARCA1, SMARCA2, EMP1, FGFR1, HLA-DRB1…	1273	1861	16650	1.25101	0.999639	0.0614395	1.98627
GOTERM_BP_FAT	GO:0008285~negative regulation of cell proliferation	69	4.90754	0.00509129	DLC1, HRAS, DICER1, PPP2R5C, CASK, ZEB1, CTNNB1, MAGED1, GATA2, GPC3, CDKN2A, ROBO1, DLG3, AR, CTBP1, RBBP4, MAGI2, LYN, PLXNB1, CLMN, HMGA1, VASH1, PTHLH, NCK2, DDR1, SSTR2, PTGDS, HNF4A, SERPINF1, ITGB1BP1, SMARCA2, HLA-DRB1, ERBB4, LRRC32, SOX2, ABI1, COMT, SFN, TIMP2, TPM1, VDR, BCHE, NDRG4, NPM1, HLA-DRB5, NDRG1, CNN1, ZNF268, BMP4, TP53I11, PELI1, LMNA, NPR1, MSTN, NPR3, TAX1BP3, FRZB, NOTC…	1273	651	16650	1.38629	1	0.15789	9.67767
GOTERM_BP_FAT	GO:0042127~regulation of cell proliferation	135	9.60171	0.0675058	DLC1, HRAS, PPP2R5C, JAG2, CASK, TTK, PNP, GDNF, CXCL12, SSR1, CTNNB1, MAGED1, GATA2, KDM1A, CDKN2A, MYD88, GAB2, ROBO1, AFDN, CCNA2, NQO2, SYK, MAP2K5, RBFOX2, MAGI2, PLXNB1, DDX39B, VASH1, PTHLH, SSTR2, NME2, GLUL, HNF4A, SERPINF1, PDGFRA, SMARCA1, SMARCA2, FGFR1, HLA-DRB1, ERBB4, SOX2, TIMP2, IL34, ARNT, IL12RB2, VDR, PPP1R16B, NDRG4, BCHE, ITGAV, NPM1, HLA-DRB5, NDRG1, NKX2-5, FN1, BMP4, PELI…	1273	1552	16650	1.1377	1	0.59873	75.1852
GOTERM_BP_FAT	GO:0008284~positive regulation of cell proliferation	65	4.62304	0.565161	STOX1, HRAS, TTK, HLA-DMB, PNP, GDNF, CXCL12, CTNNB1, SSR1, KDM1A, AKR1C2, EDNRB, MYD88, GAB2, ASH2L, HEY2, APLN, CCNA2, NQO2, MAP2K5, SYK, CDC7, PRKCA, AR, LYN, DDX39B, LEF1, HMGA2, PTHLH, EIF4G1, NCK2, GLUL, NME2, HIPK1, CCND2, ITGB1BP1, HIPK2, PDGFRA, FGFR1, ERBB4, FOXM1, IL34, ARNT, IL12RB2, PPP1R16B, ITGAV, NPM1, CD24, ZNF268, NKX2-5, FN1, BMP4, SHMT2, PELI1, CRIP2, HCK, NR4A1, FOXP2, CAPN1,…	1273	849	16650	1.00136	1	0.989595	100
Annotation Cluster 39	Enrichment Score: 1.6737592066045879
Category	Term	Count	%	PValue	Genes	List Total	Pop Hits	Pop Total	Fold Enrichment	Bonferroni	Benjamini	FDR
GOTERM_BP_FAT	GO:0043583~ear development	28	1.99147	0.00359156	FGFR1, STOX1, SOX2, JAG2, COL2A1, ZEB1, TTC8, DCHS1, GATA2, ECE1, FAT4, PAX8, HEY2, INSIG1, STRA6, COL11A1, CCNA2, CDH23, BMP4, CECR2, PCDH15, FZD2, FRZB, MYCL, FZD6, DVL1, DDR1, MAPK3	1273	204	16650	1.7952	1	0.127397	6.92352
GOTERM_BP_FAT	GO:0048839~inner ear development	24	1.70697	0.00907532	BMP4, FGFR1, STOX1, SOX2, JAG2, CECR2, PCDH15, COL2A1, TTC8, ZEB1, FZD2, FRZB, MYCL, DCHS1, DVL1, FZD6, GATA2, FAT4, PAX8, INSIG1, HEY2, CCNA2, COL11A1, CDH23	1273	178	16650	1.76351	1	0.220044	16.6231
GOTERM_BP_FAT	GO:0090596~sensory organ morphogenesis	30	2.13371	0.0159238	FGFR1, STOX1, WNT16, PPP2R3A, AGTPBP1, RORB, COL2A1, ZEB1, TTC8, CALB1, CTNNB1, GATA2, CRB2, PAX8, INSIG1, STRA6, FBN2, COL11A1, DSCAM, BMP4, SDK1, PCDH15, FZD2, FRZB, FZD6, DVL1, HIPK1, HIPK2, MAPK3, GDF11	1273	250	16650	1.56952	1	0.296895	27.392
GOTERM_BP_FAT	GO:0007423~sensory organ development	53	3.76956	0.0184219	STOX1, AGTPBP1, JAG2, RORB, ZEB1, CALB1, CTNNB1, GATA2, PAX8, INSIG1, HEY2, STRA6, CCNA2, COL11A1, CDH23, DSCAM, SDK1, LEF1, CECR2, MYCL, SLC7A11, DDR1, CHRDL1, HIPK1, SERPINF1, HIPK2, MAPK3, PDGFRA, SMARCA4, FGFR1, WNT16, PPP2R3A, SOX2, COL2A1, TTC8, NHS, DCHS1, ECE1, MEIS2, FAT4, CRB2, FBN2, BMP4, PCDH15, FZD2, FRZB, FOXP2, DVL1, FZD6, SALL2, BNC2, GDF11, WNT7A	1273	507	16650	1.36727	1	0.317137	30.9804
GOTERM_BP_FAT	GO:0048568~embryonic organ development	44	3.12945	0.0271683	FGFR1, STOX1, WNT16, COL2A1, ZEB1, GJA5, ZIC3, CTNNB1, ARNT, ZFP36L1, GATA2, NDRG4, CRB2, PAX8, HEY2, INSIG1, STRA6, FBN2, PCSK5, NKX2-5, COL11A1, MDFI, BMP4, SATB2, LEF1, TEAD2, PCDH15, PKDCC, FZD2, EN2, FRZB, VASH1, FZD6, DVL1, NCOA1, HIPK1, HOXB5, HIPK2, MAPK3, HOXB6, PDGFRA, RYR2, PBX1, PTCH1	1273	417	16650	1.38007	1	0.390684	42.2624
GOTERM_BP_FAT	GO:0048562~embryonic organ morphogenesis	32	2.27596	0.0306553	FGFR1, STOX1, WNT16, COL2A1, ZEB1, ZIC3, CTNNB1, GATA2, CRB2, NDRG4, PAX8, INSIG1, STRA6, FBN2, COL11A1, NKX2-5, MDFI, BMP4, SATB2, PCDH15, TEAD2, FZD2, FRZB, FZD6, DVL1, HIPK1, HOXB5, HIPK2, MAPK3, HOXB6, PDGFRA, RYR2	1273	286	16650	1.46342	1	0.411257	46.2522
GOTERM_BP_FAT	GO:0042472~inner ear morphogenesis	13	0.924609	0.0539757	GATA2, FGFR1, STOX1, PAX8, INSIG1, PCDH15, COL2A1, ZEB1, FZD2, FRZB, COL11A1, FZD6, DVL1	1273	94	16650	1.80884	1	0.544427	66.9277
GOTERM_BP_FAT	GO:0042471~ear morphogenesis	14	0.995733	0.0947618	GATA2, FGFR1, STOX1, PAX8, MAPK3, INSIG1, PCDH15, COL2A1, ZEB1, FZD2, FRZB, COL11A1, FZD6, DVL1	1273	114	16650	1.60623	1	0.68177	86.2658
Annotation Cluster 40	Enrichment Score: 1.671108516486151
Category	Term	Count	%	PValue	Genes	List Total	Pop Hits	Pop Total	Fold Enrichment	Bonferroni	Benjamini	FDR
GOTERM_BP_FAT	GO:0006563~L-serine metabolic process	5	0.355619	0.00312604	SHMT1, SHMT2, PHGDH, PSAT1, CBS	1273	9	16650	7.2663	1	0.116026	6.05253
GOTERM_BP_FAT	GO:0009070~serine family amino acid biosynthetic process	6	0.426743	0.00734609	SHMT1, SHMT2, CTH, PHGDH, PSAT1, CBS	1273	17	16650	4.61624	1	0.194211	13.6732
GOTERM_BP_FAT	GO:0009069~serine family amino acid metabolic process	9	0.640114	0.0170177	SHMT1, SHMT2, CTH, PHGDH, AHCYL1, PSAT1, FPGS, CBS, MPST	1273	44	16650	2.67532	1	0.306121	28.9846
GOTERM_BP_FAT	GO:0006564~L-serine biosynthetic process	3	0.213371	0.0315355	SHMT2, PHGDH, PSAT1	1273	4	16650	9.80951	1	0.417574	47.2171
GOTERM_BP_FAT	GO:0008652~cellular amino acid biosynthetic process	10	0.711238	0.0843837	BCAT1, SHMT1, SHMT2, GLUL, CTH, ASS1, PHGDH, ALDH4A1, PSAT1, CBS	1273	70	16650	1.86848	1	0.654777	82.7605
GOTERM_BP_FAT	GO:1901607~alpha-amino acid biosynthetic process	10	0.711238	0.0904353	BCAT1, SHMT1, SHMT2, GLUL, CTH, ASS1, PHGDH, ALDH4A1, PSAT1, CBS	1273	71	16650	1.84216	1	0.671937	84.8959
Annotation Cluster 41	Enrichment Score: 1.6397607551954865
Category	Term	Count	%	PValue	Genes	List Total	Pop Hits	Pop Total	Fold Enrichment	Bonferroni	Benjamini	FDR
GOTERM_BP_FAT	GO:0035108~limb morphogenesis	20	1.42248	0.0177237	BMP4, FGFR1, LEF1, COL2A1, PKDCC, GJA5, FZD6, CTNNB1, ECE1, GPC3, SALL4, DKK1, PTCH1, PBX1, FBN2, SP9, WNT7A, PBX2, PCSK5, LRP4	1273	148	16650	1.76748	1	0.313176	29.9947
GOTERM_BP_FAT	GO:0035107~appendage morphogenesis	20	1.42248	0.0177237	BMP4, FGFR1, LEF1, COL2A1, PKDCC, GJA5, FZD6, CTNNB1, ECE1, GPC3, SALL4, DKK1, PTCH1, PBX1, FBN2, SP9, WNT7A, PBX2, PCSK5, LRP4	1273	148	16650	1.76748	1	0.313176	29.9947
GOTERM_BP_FAT	GO:0048736~appendage development	22	1.56472	0.0195974	BMP4, FGFR1, ITGB4, LEF1, COL2A1, PKDCC, GJA5, FZD6, CTNNB1, ECE1, GPC3, SALL4, DKK1, ITGA6, PTCH1, PBX1, FBN2, SP9, WNT7A, PBX2, PCSK5, LRP4	1273	170	16650	1.69262	1	0.327495	32.61
GOTERM_BP_FAT	GO:0060173~limb development	22	1.56472	0.0195974	BMP4, FGFR1, ITGB4, LEF1, COL2A1, PKDCC, GJA5, FZD6, CTNNB1, ECE1, GPC3, SALL4, DKK1, ITGA6, PTCH1, PBX1, FBN2, SP9, WNT7A, PBX2, PCSK5, LRP4	1273	170	16650	1.69262	1	0.327495	32.61
GOTERM_BP_FAT	GO:0030326~embryonic limb morphogenesis	17	1.2091	0.034671	BMP4, FGFR1, LEF1, GJA5, FZD6, CTNNB1, ECE1, GPC3, SALL4, DKK1, PTCH1, PBX1, FBN2, SP9, WNT7A, PBX2, LRP4	1273	128	16650	1.7371	1	0.443023	50.5223
GOTERM_BP_FAT	GO:0035113~embryonic appendage morphogenesis	17	1.2091	0.034671	BMP4, FGFR1, LEF1, GJA5, FZD6, CTNNB1, ECE1, GPC3, SALL4, DKK1, PTCH1, PBX1, FBN2, SP9, WNT7A, PBX2, LRP4	1273	128	16650	1.7371	1	0.443023	50.5223
Annotation Cluster 42	Enrichment Score: 1.5964748760292735
Category	Term	Count	%	PValue	Genes	List Total	Pop Hits	Pop Total	Fold Enrichment	Bonferroni	Benjamini	FDR
GOTERM_BP_FAT	GO:0043583~ear development	28	1.99147	0.00359156	FGFR1, STOX1, SOX2, JAG2, COL2A1, ZEB1, TTC8, DCHS1, GATA2, ECE1, FAT4, PAX8, HEY2, INSIG1, STRA6, COL11A1, CCNA2, CDH23, BMP4, CECR2, PCDH15, FZD2, FRZB, MYCL, FZD6, DVL1, DDR1, MAPK3	1273	204	16650	1.7952	1	0.127397	6.92352
GOTERM_BP_FAT	GO:0048839~inner ear development	24	1.70697	0.00907532	BMP4, FGFR1, STOX1, SOX2, JAG2, CECR2, PCDH15, COL2A1, TTC8, ZEB1, FZD2, FRZB, MYCL, DCHS1, DVL1, FZD6, GATA2, FAT4, PAX8, INSIG1, HEY2, CCNA2, COL11A1, CDH23	1273	178	16650	1.76351	1	0.220044	16.6231
GOTERM_BP_FAT	GO:0060113~inner ear receptor cell differentiation	11	0.782361	0.0147714	BMP4, FGFR1, FAT4, HEY2, JAG2, CECR2, PCDH15, TTC8, FZD2, MYCL, CDH23	1273	60	16650	2.39788	1	0.2874	25.6774
GOTERM_BP_FAT	GO:0042490~mechanoreceptor differentiation	11	0.782361	0.0225615	BMP4, FGFR1, FAT4, HEY2, JAG2, CECR2, PCDH15, TTC8, FZD2, MYCL, CDH23	1273	64	16650	2.24801	1	0.354293	36.5587
GOTERM_BP_FAT	GO:0060119~inner ear receptor cell development	7	0.497866	0.125851	FGFR1, FAT4, CECR2, PCDH15, TTC8, FZD2, CDH23	1273	45	16650	2.03456	1	0.749256	93.1585
GOTERM_BP_FAT	GO:0060122~inner ear receptor stereocilium organization	5	0.355619	0.192912	FAT4, CECR2, PCDH15, TTC8, CDH23	1273	30	16650	2.17989	1	0.85	98.6072
Annotation Cluster 43	Enrichment Score: 1.5838478363617725
Category	Term	Count	%	PValue	Genes	List Total	Pop Hits	Pop Total	Fold Enrichment	Bonferroni	Benjamini	FDR
GOTERM_BP_FAT	GO:0007611~learning or memory	29	2.06259	0.00531065	THRA, CRHBP, FGF13, COMT, MDK, CALB1, SORCS3, DDHD2, MEIS2, NDRG4, BCHE, DLG4, STRA6, PLCB1, NQO2, EPM2A, TANC1, ITGA3, SHANK1, NTSR1, ITPR3, FOXP2, DKK1, SERPINF1, CAMK4, PRKAR1B, AMFR, EIF2AK4, VLDLR	1273	220	16650	1.72409	1	0.161596	10.074
GOTERM_BP_FAT	GO:0007610~behavior	60	4.26743	0.00644708	HRAS, THRA, AGTPBP1, CRHBP, LEPR, FGF13, CALB1, CXCL12, GDNF, DMRTA1, SLC1A2, DLG4, STRA6, PLCB1, APLN, CHRNA3, OXR1, NQO2, CDH23, DSCAM, TANC1, SDK1, NTSR1, ARRDC3, RNF180, EIF4G1, NCOA1, PTGDS, CAMK4, SERPINF1, NAV2, LSAMP, HIPK2, AMFR, EIF2AK4, COMT, MRAP2, MDK, SORCS3, DDHD2, MEIS2, BCHE, NDRG4, OLFM2, EPM2A, NLGN2, ITGA3, PCDH15, SHANK1, ITPR3, FOXP2, DVL1, DKK1, TSC1, CSNK1E, NPW, PRKAR1B, …	1273	557	16650	1.40891	1	0.181123	12.1007
GOTERM_BP_FAT	GO:0044708~single-organism behavior	45	3.20057	0.00743435	THRA, AGTPBP1, CRHBP, FGF13, COMT, CALB1, CXCL12, MDK, GDNF, SORCS3, DDHD2, SLC1A2, MEIS2, BCHE, NDRG4, DLG4, STRA6, PLCB1, CHRNA3, OXR1, NQO2, EPM2A, SDK1, TANC1, NLGN2, PCDH15, ITGA3, SHANK1, NTSR1, ITPR3, FOXP2, RNF180, EIF4G1, DKK1, TSC1, SERPINF1, CAMK4, PRKAR1B, LSAMP, HIPK2, AMFR, PBX3, EIF2AK4, OPRD1, VLDLR	1273	395	16650	1.49005	1	0.193729	13.8261
GOTERM_BP_FAT	GO:0050890~cognition	31	2.20484	0.0107957	THRA, CRHBP, FGF13, COMT, TTC8, MDK, CALB1, SORCS3, DDHD2, MEIS2, BCHE, NDRG4, DLG4, STRA6, PLCB1, NQO2, EPM2A, TANC1, ITGA3, SHANK1, NTSR1, ITPR3, FOXP2, DKK1, SERPINF1, CAMK4, PRKAR1B, AMFR, EIF2AK4, VLDLR, HLA-DRA	1273	253	16650	1.60261	1	0.241744	19.4626
GOTERM_BP_FAT	GO:0007613~memory	14	0.995733	0.0329239	ITGA3, FGF13, COMT, ITPR3, SHANK1, MDK, CALB1, SORCS3, CAMK4, SERPINF1, PLCB1, EIF2AK4, VLDLR, NQO2	1273	97	16650	1.88774	1	0.429447	48.7057
GOTERM_BP_FAT	GO:0007612~learning	16	1.13798	0.0913518	EPM2A, TANC1, FGF13, COMT, NTSR1, SHANK1, FOXP2, SORCS3, DDHD2, DKK1, MEIS2, NDRG4, BCHE, DLG4, STRA6, EIF2AK4	1273	135	16650	1.55014	1	0.674715	85.1965
GOTERM_BP_FAT	GO:0050877~neurological system process	79	5.61878	0.99045	THRA, AGTPBP1, LXN, PNKD, CRHBP, DICER1, RORB, FGF13, HOXD1, CALB1, KIFC3, NRCAM, EDNRB, HMCN1, TPP1, ANK3, TGFBI, DLG4, STRA6, SCN7A, PLCB1, COL11A1, NQO2, CDH23, RBFOX2, TANC1, LEF1, NTSR1, RDH5, GNAL, CAMK4, SERPINF1, NAV2, MAPK3, USH1C, AMFR, EIF2AK4, HLA-DRA, KCNMB4, FGFR1, PARD3, DIAPH1, MME, COL2A1, COMT, TTC8, MDK, GCH1, SORCS3, DDHD2, MEIS2, BCHE, NDRG4, UGT2A2, B3GNT2, OLFM2, GUCA1B, GU…	1273	1288	16650	0.802227	1	1	100
Annotation Cluster 44	Enrichment Score: 1.5607440180463552
Category	Term	Count	%	PValue	Genes	List Total	Pop Hits	Pop Total	Fold Enrichment	Bonferroni	Benjamini	FDR
GOTERM_BP_FAT	GO:0045185~maintenance of protein location	16	1.13798	0.00728979	MDFI, TWF1, THRA, LTBP1, CIZ1, GPAA1, SUN1, SHANK1, FLNB, FLNA, NFKBIL1, ANKRD13C, SYNE2, ANK3, GOPC, FBN2	1273	98	16650	2.1354	1	0.194166	13.5755
GOTERM_BP_FAT	GO:0032507~maintenance of protein location in cell	14	0.995733	0.0189121	MDFI, TWF1, ANKRD13C, THRA, SYNE2, ANK3, CIZ1, GOPC, GPAA1, SUN1, SHANK1, FLNB, NFKBIL1, FLNA	1273	90	16650	2.03456	1	0.320014	31.6644
GOTERM_BP_FAT	GO:0051235~maintenance of location	33	2.34708	0.0227891	LTBP1, THRA, DIAPH1, C3, GPAA1, PLIN2, ANK3, DMD, FITM2, ITGAV, GOPC, FBN2, ASPH, HTR1D, HRC, MDFI, SLC8A1, TWF1, LYN, CIZ1, SUN1, ACACB, ITPR3, NTSR1, SHANK1, FLNB, NFKBIL1, FLNA, ANKRD13C, SYNE2, RYR2, CALM2, F2R	1273	290	16650	1.48834	1	0.355107	36.8526
GOTERM_BP_FAT	GO:0051651~maintenance of location in cell	14	0.995733	0.0679662	MDFI, TWF1, ANKRD13C, THRA, SYNE2, ANK3, CIZ1, GOPC, GPAA1, SUN1, SHANK1, FLNB, NFKBIL1, FLNA	1273	108	16650	1.69547	1	0.600097	75.4284
GOTERM_BP_FAT	GO:0051220~cytoplasmic sequestering of protein	7	0.497866	0.0735878	MDFI, ANKRD13C, THRA, GOPC, GPAA1, FLNA, NFKBIL1	1273	39	16650	2.34757	1	0.619608	78.2209
Annotation Cluster 45	Enrichment Score: 1.5526406992053798
Category	Term	Count	%	PValue	Genes	List Total	Pop Hits	Pop Total	Fold Enrichment	Bonferroni	Benjamini	FDR
GOTERM_BP_FAT	GO:0006836~neurotransmitter transport	29	2.06259	0.00105012	KCNMB4, RAB3B, SNCAIP, SYT4, SLC6A20, SLC6A2, PNKD, CASK, SYT6, SYT7, GDNF, SYN3, CHRNA3, GABRA2, STX1A, SYT11, FMR1, STXBP1, SLC6A15, TC2N, DVL1, GLUL, PPP1R9A, DOC2A, SLC6A6, SYTL5, RAP1B, UNC13B, WNT7A	1273	197	16650	1.92539	0.999746	0.0621491	2.07336
GOTERM_BP_FAT	GO:0001505~regulation of neurotransmitter levels	28	1.99147	0.00218722	KCNMB4, RAB3B, SNCAIP, SYT4, AGTPBP1, SLC6A2, PNKD, CASK, SYT6, COMT, SYT7, GDNF, SYN3, CHRNA3, STX1A, GABRA2, SYT11, FMR1, STXBP1, TC2N, DVL1, GLUL, PPP1R9A, DOC2A, SYTL5, RAP1B, UNC13B, WNT7A	1273	197	16650	1.85899	1	0.0986975	4.27238
GOTERM_BP_FAT	GO:0051588~regulation of neurotransmitter transport	13	0.924609	0.00261069	KCNMB4, PPP1R9A, RAB3B, STX1A, SNCAIP, PNKD, SYT11, FMR1, STXBP1, RAP1B, GDNF, UNC13B, CHRNA3	1273	63	16650	2.69891	1	0.108678	5.07929
GOTERM_BP_FAT	GO:0097479~synaptic vesicle localization	21	1.4936	0.00290744	STX1A, MAGI2, SYT4, SYT11, FMR1, STXBP1, NLGN2, SYT6, SYT7, CDH2, TC2N, CTNNB1, TMEM230, DOC2A, SYTL5, AP3D1, OPHN1, RAP1B, WNT7A, UNC13B, DNM2	1273	134	16650	2.04975	1	0.11206	5.64087
GOTERM_BP_FAT	GO:1903305~regulation of regulated secretory pathway	19	1.35135	0.00434978	STX1A, SYT4, LYN, KCNB1, SYT11, FMR1, F2RL1, STXBP1, SYT6, SYT7, TC2N, GATA2, DOC2A, GAB2, IL4R, SYTL5, RAP1B, UNC13B, SYK	1273	120	16650	2.0709	1	0.14214	8.32575
GOTERM_BP_FAT	GO:0046928~regulation of neurotransmitter secretion	11	0.782361	0.00465828	KCNMB4, PPP1R9A, STX1A, SNCAIP, PNKD, SYT11, FMR1, STXBP1, RAP1B, UNC13B, CHRNA3	1273	51	16650	2.82103	1	0.14899	8.89053
GOTERM_BP_FAT	GO:0099504~synaptic vesicle cycle	18	1.28023	0.00636345	STX1A, MAGI2, SYT4, SYT11, FMR1, STXBP1, NLGN2, SYT6, SYT7, TC2N, CDH2, TMEM230, DOC2A, SYTL5, OPHN1, RAP1B, WNT7A, UNC13B	1273	115	16650	2.0472	1	0.181567	11.953
GOTERM_BP_FAT	GO:0051648~vesicle localization	32	2.27596	0.00645788	SEC31A, SYT4, SYT6, PPP6R3, CDH2, SYT7, WDR81, RAB1A, CTNNB1, TMEM230, RAB11B, AP3D1, SEC24D, NSF, GOLGA2, SEC23A, STX1A, CTSZ, MAGI2, SYT11, FMR1, STXBP1, NLGN2, TC2N, DOC2A, SYTL5, OPHN1, CTSC, RAP1B, UNC13B, WNT7A, DNM2	1273	254	16650	1.64779	1	0.180758	12.1197
GOTERM_BP_FAT	GO:0099531~presynaptic process involved in chemical synaptic transmission	21	1.4936	0.00715488	STX1A, RAB3B, SYT4, SLC6A2, PNKD, SYT11, FMR1, STXBP1, CASK, SYT6, SYT7, TC2N, DVL1, PPP1R9A, DOC2A, SYN3, SYTL5, RAP1B, WNT7A, UNC13B, CHRNA3	1273	145	16650	1.89425	1	0.192874	13.341
GOTERM_BP_FAT	GO:0017158~regulation of calcium ion-dependent exocytosis	13	0.924609	0.0110096	STX1A, DOC2A, SYT4, KCNB1, SYT11, FMR1, STXBP1, SYTL5, SYT6, RAP1B, TC2N, SYT7, UNC13B	1273	75	16650	2.26709	1	0.245227	19.8092
GOTERM_BP_FAT	GO:0060627~regulation of vesicle-mediated transport	49	3.48506	0.0110187	SYT4, F2RL1, SYT6, SYT7, MVB12A, GATA2, GPC3, GAB2, IL4R, TBC1D14, INSIG1, DLG4, EEF2K, DNAJC6, RAPGEF4, NSF, SYK, STX1A, MAGI2, LYN, PIK3CB, FMR1, STXBP1, TC2N, DOC2A, BVES, MAPK3, OPHN1, UNC13B, RAB3B, C3, RACK1, NDRG4, ITGAV, RAB11B, NEDD4L, HIP1, KCNB1, HCK, SYT11, EXPH5, ATXN2, DKK1, SYTL5, YIPF5, RAP1B, SNX33, VPS28, DNM2	1273	449	16650	1.42737	1	0.244719	19.8239
GOTERM_BP_FAT	GO:0017157~regulation of exocytosis	23	1.63585	0.0151634	STX1A, RAB3B, SYT4, LYN, KCNB1, SYT11, FMR1, F2RL1, EXPH5, STXBP1, SYT6, SYT7, TC2N, GATA2, DOC2A, GAB2, IL4R, SYTL5, RAPGEF4, RAP1B, UNC13B, NSF, SYK	1273	176	16650	1.70923	1	0.29032	26.2649
GOTERM_BP_FAT	GO:0048489~synaptic vesicle transport	18	1.28023	0.0165047	STX1A, SYT4, SYT11, FMR1, STXBP1, SYT6, SYT7, TC2N, CTNNB1, TMEM230, DOC2A, SYTL5, AP3D1, OPHN1, RAP1B, WNT7A, UNC13B, DNM2	1273	127	16650	1.85376	1	0.300399	28.2418
GOTERM_BP_FAT	GO:0097480~establishment of synaptic vesicle localization	18	1.28023	0.0165047	STX1A, SYT4, SYT11, FMR1, STXBP1, SYT6, SYT7, TC2N, CTNNB1, TMEM230, DOC2A, SYTL5, AP3D1, OPHN1, RAP1B, WNT7A, UNC13B, DNM2	1273	127	16650	1.85376	1	0.300399	28.2418
GOTERM_BP_FAT	GO:0051650~establishment of vesicle localization	29	2.06259	0.0181687	SEC31A, SYT4, PPP6R3, SYT6, SYT7, WDR81, RAB1A, CTNNB1, TMEM230, RAB11B, AP3D1, SEC24D, NSF, GOLGA2, SEC23A, STX1A, CTSZ, SYT11, FMR1, STXBP1, TC2N, DOC2A, SYTL5, OPHN1, CTSC, RAP1B, UNC13B, WNT7A, DNM2	1273	242	16650	1.56736	1	0.316228	30.6245
GOTERM_BP_FAT	GO:0099643~signal release from synapse	19	1.35135	0.0190154	STX1A, SYT4, PNKD, SYT11, FMR1, STXBP1, CASK, SYT6, SYT7, TC2N, DVL1, PPP1R9A, DOC2A, SYN3, SYTL5, RAP1B, WNT7A, UNC13B, CHRNA3	1273	139	16650	1.78782	1	0.320115	31.8078
GOTERM_BP_FAT	GO:0007269~neurotransmitter secretion	19	1.35135	0.0190154	STX1A, SYT4, PNKD, SYT11, FMR1, STXBP1, CASK, SYT6, SYT7, TC2N, DVL1, PPP1R9A, DOC2A, SYN3, SYTL5, RAP1B, WNT7A, UNC13B, CHRNA3	1273	139	16650	1.78782	1	0.320115	31.8078
GOTERM_BP_FAT	GO:0051640~organelle localization	51	3.62731	0.0214519	SEC31A, SYT4, SYT6, SYT7, WDR81, RAB1A, CTNNB1, ATCAY, GATA2, TMEM230, GAB2, IL4R, SEC24D, NSF, GOLGA2, SYK, SEC23A, CTSZ, STX1A, MAGI2, LYN, FMR1, STXBP1, NECTIN2, SPIRE1, TC2N, BICD2, KIF1B, DOC2A, OPHN1, CTSC, UNC13B, SDAD1, CEP120, PPP6R3, CDH2, NUMA1, DMD, RAB11B, AP3D1, MYO5B, SYT11, PSRC1, NLGN2, NDC80, SYNE2, SYTL5, RAP1B, MAP6, WNT7A, DNM2	1273	489	16650	1.3641	1	0.344832	35.107
GOTERM_BP_FAT	GO:0099003~vesicle mediated transport in synapse	15	1.06686	0.022924	STX1A, SYT4, SYT11, FMR1, STXBP1, SYT6, TC2N, SYT7, TMEM230, DOC2A, OPHN1, SYTL5, RAP1B, WNT7A, UNC13B	1273	102	16650	1.92343	1	0.356114	37.0262
GOTERM_BP_FAT	GO:0051656~establishment of organelle localization	43	3.05832	0.0441302	SDAD1, SEC31A, SYT4, SYT6, PPP6R3, SYT7, WDR81, RAB1A, CTNNB1, GATA2, TMEM230, NUMA1, GAB2, IL4R, RAB11B, AP3D1, SEC24D, NSF, GOLGA2, SYK, SEC23A, CTSZ, STX1A, LYN, SYT11, PSRC1, FMR1, STXBP1, NECTIN2, NDC80, SPIRE1, TC2N, BICD2, KIF1B, DOC2A, SYNE2, OPHN1, SYTL5, CTSC, RAP1B, UNC13B, WNT7A, DNM2	1273	420	16650	1.33908	1	0.494629	59.3436
GOTERM_BP_FAT	GO:0045055~regulated exocytosis	31	2.20484	0.0514711	SYT4, CRHBP, F2RL1, CLU, SYT6, SYT7, GATA2, GAB2, IL4R, RAB11B, RAPGEF4, SYK, FN1, STX1A, LYN, SYT11, HCK, KCNB1, FMR1, STXBP1, ACTN1, SERPING1, TC2N, FLNA, ANXA3, DOC2A, SYTL5, RAP1B, STEAP2, UNC13B, CALM2	1273	288	16650	1.40785	1	0.533478	65.1372
GOTERM_BP_FAT	GO:0016079~synaptic vesicle exocytosis	12	0.853485	0.0624967	STX1A, DOC2A, SYT4, SYT11, FMR1, STXBP1, SYTL5, SYT6, RAP1B, TC2N, SYT7, UNC13B	1273	86	16650	1.82502	1	0.579416	72.3875
GOTERM_BP_FAT	GO:0048791~calcium ion-regulated exocytosis of neurotransmitter	7	0.497866	0.0735878	DOC2A, SYT4, SYT11, SYTL5, SYT6, TC2N, SYT7	1273	39	16650	2.34757	1	0.619608	78.2209
GOTERM_BP_FAT	GO:0017156~calcium ion regulated exocytosis	14	0.995733	0.0852005	STX1A, SYT4, SYT11, KCNB1, FMR1, STXBP1, SYT6, TC2N, SYT7, DOC2A, SYTL5, RAP1B, RAPGEF4, UNC13B	1273	112	16650	1.63492	1	0.657352	83.0646
GOTERM_BP_FAT	GO:0016050~vesicle organization	30	2.13371	0.0968584	SEC31A, SYT4, PPP6R3, SYT6, SYT7, VPS37D, SAMD9L, RAB1A, MVB12A, INSIG1, DLG4, AP3D1, SEC24D, NSF, GOLGA2, SEC23A, STX1A, CTSZ, SYT11, STXBP1, NECTIN2, TC2N, ZDHHC15, DOC2A, SYTL5, CTSC, TGFBRAP1, SNX33, VPS28, F2R	1273	295	16650	1.3301	1	0.68645	86.8864
GOTERM_BP_FAT	GO:0006887~exocytosis	39	2.77383	0.106603	EXOC7, SYT4, CRHBP, F2RL1, CLU, SYT6, SYT7, GATA2, ANK1, GAB2, IL4R, RAB11B, RAPGEF4, CDK16, NSF, SYK, FN1, STX1A, LYN, SYT11, HCK, KCNB1, FMR1, EXPH5, SCRN1, STXBP1, MYO1G, ACTN1, SERPING1, TC2N, ANXA3, FLNA, DOC2A, SYTL5, RAP1B, STEAP2, UNC13B, SLC17A9, CALM2	1273	404	16650	1.26261	1	0.707201	89.4373
GOTERM_BP_FAT	GO:2000300~regulation of synaptic vesicle exocytosis	5	0.355619	0.119174	STX1A, FMR1, STXBP1, RAP1B, UNC13B	1273	25	16650	2.61587	1	0.73676	92.0376
GOTERM_BP_FAT	GO:1902803~regulation of synaptic vesicle transport	6	0.426743	0.12508	STX1A, SYT11, FMR1, STXBP1, RAP1B, UNC13B	1273	35	16650	2.24217	1	0.74788	93.0372
GOTERM_BP_FAT	GO:0006906~vesicle fusion	11	0.782361	0.341355	STX1A, DOC2A, SYT4, SYT11, STXBP1, SYTL5, SYT6, TGFBRAP1, TC2N, SYT7, SAMD9L	1273	111	16650	1.29615	1	0.944181	99.9758
GOTERM_BP_FAT	GO:0090174~organelle membrane fusion	11	0.782361	0.393504	STX1A, DOC2A, SYT4, SYT11, STXBP1, SYTL5, SYT6, TGFBRAP1, TC2N, SYT7, SAMD9L	1273	116	16650	1.24028	1	0.961655	99.9953
GOTERM_BP_FAT	GO:0061025~membrane fusion	16	1.13798	0.494804	STX1A, SYT4, SYT11, STXBP1, NECTIN2, SYT6, TC2N, SYT7, SAMD9L, MFF, DOC2A, SYTL5, TGFBRAP1, NSF, GCA, DNM2	1273	191	16650	1.09565	1	0.981727	99.9999
GOTERM_BP_FAT	GO:0044801~single-organism membrane fusion	13	0.924609	0.533669	MFF, STX1A, DOC2A, SYT4, SYT11, STXBP1, SYTL5, SYT6, TGFBRAP1, TC2N, SYT7, SAMD9L, NSF	1273	156	16650	1.08995	1	0.986748	100
GOTERM_BP_FAT	GO:0048284~organelle fusion	12	0.853485	0.708984	MFF, STX1A, DOC2A, SYT4, SYT11, STXBP1, SYTL5, SYT6, TGFBRAP1, TC2N, SYT7, SAMD9L	1273	163	16650	0.962896	1	0.997654	100
Annotation Cluster 46	Enrichment Score: 1.5096633814375642
Category	Term	Count	%	PValue	Genes	List Total	Pop Hits	Pop Total	Fold Enrichment	Bonferroni	Benjamini	FDR
GOTERM_BP_FAT	GO:0010033~response to organic substance	252	17.9232	0.00370148	ADCY4, SEC31A, LTBP1, LTBP4, CRHBP, MED24, RORB, POSTN, SSR1, CTNNB1, MYD88, GNG4, CCNA2, CHRNA3, MAP2K5, SYK, DDRGK1, MAGI2, MYLK3, PTBP1, MED13, SSTR2, NME2, GLUL, RFC3, KRT18, HNF4A, SERPINF1, MAPK3, IL36B, PDGFRA, RYR2, TGFBRAP1, AMFR, UNC13B, HLA-DRA, RBP1, HLA-DRB1, MME, OAS1, SORCS3, CACYBP, HLA-DRB5, NKX2-5, DNMT3B, GCNT1, BMP4, DNMT3A, ESRRA, PELI1, MSTN, ACACB, NKX6-1, EPHA3, SRSF2, SFR…	1273	2822	16650	1.16796	1	0.12873	7.12806
GOTERM_BP_FAT	GO:0070887~cellular response to chemical stimulus	232	16.5007	0.0127224	CYP3A5, ADCY4, SEC31A, LTBP1, LTBP4, CRHBP, MED24, RORB, POSTN, SSR1, CTNNB1, MYD88, GNG4, CCNA2, OXR1, MAP2K5, SYK, ACAA2, DDRGK1, MAGI2, MYLK3, PTBP1, CYP26A1, MED13, SSTR2, NME2, KRT18, HNF4A, SERPINF1, MAPK3, IL36B, PDGFRA, RYR2, TGFBRAP1, AMFR, UNC13B, HLA-DRA, HLA-DRB1, MME, OAS1, SORCS3, CACYBP, HLA-DRB5, NKX2-5, DNMT3B, BMP4, DNMT3A, ESRRA, MSTN, NKX6-1, EPHA3, SFRP1, NSMF, NCOR1, STOX1, …	1273	2648	16650	1.14592	1	0.263369	22.5337
GOTERM_BP_FAT	GO:0071310~cellular response to organic substance	194	13.798	0.0147965	ADCY4, SEC31A, LTBP1, LTBP4, CRHBP, MED24, RORB, POSTN, CTNNB1, SSR1, MYD88, GNG4, CCNA2, MAP2K5, SYK, MAGI2, DDRGK1, MYLK3, PTBP1, MED13, NME2, SSTR2, KRT18, HNF4A, SERPINF1, MAPK3, IL36B, PDGFRA, RYR2, TGFBRAP1, AMFR, UNC13B, HLA-DRA, HLA-DRB1, MME, OAS1, SORCS3, HLA-DRB5, DNMT3B, NKX2-5, BMP4, DNMT3A, ESRRA, MSTN, NKX6-1, EPHA3, SFRP1, NSMF, NCOR1, IL27RA, ZEB1, EDNRB, IL4R, EEF2K, HHIP, AR, H…	1273	2186	16650	1.16075	1	0.287116	25.7151
GOTERM_BP_FAT	GO:0009719~response to endogenous stimulus	135	9.60171	0.0627237	ADCY4, LTBP1, THRA, CRHBP, LTBP4, MED24, POSTN, RORB, CXCL12, CTNNB1, KDM1A, MYD88, ROBO2, PRKACB, ASPH, GNG4, CCNA2, CHRNA3, SYK, RBFOX2, DDRGK1, MAGI2, STMN2, BAIAP2, PTBP1, PDXP, MED13, ARNTL, SSTR2, NME2, HNF4A, SERPINF1, MAPK3, RYR2, AKAP7, TGFBRAP1, SMARCA4, FGFR1, ASS1, DIAPH1, SOX5, PAQR8, TIMP2, MDK, SESN3, VDR, CRB2, BCHE, CACYBP, GCNT1, NKX2-5, DNMT3B, ZNF423, PARD6A, BMP4, DNMT3A, ESR…	1273	1548	16650	1.14064	1	0.579541	72.5205
GOTERM_BP_FAT	GO:0032870~cellular response to hormone stimulus	56	3.98293	0.129569	ADCY4, THRA, LEPR, CRHBP, MED24, RORB, CTNNB1, AKR1C2, PAX8, EEF2K, ROBO2, PRKACB, GNG4, CCNA2, RBFOX2, AR, DDRGK1, LYN, BAIAP2, LEF1, ARNTL, MED13, HMGA2, SSTR2, NCOA1, HNF4A, SERPINF1, NCOA4, MAPK3, SMARCA4, ASS1, NR3C2, PAQR8, ABHD2, SESN3, ZFP36L1, VDR, NPFFR1, DNMT3B, PIK3R1, BMP4, ESRRA, BAIAP2L2, NR4A1, MSTN, NKX6-1, HDAC5, TSC1, SFRP1, PRKAR1B, PRKAR1A, THRAP3, AHCYL1, NSMF, RAP1B, REPIN1	1273	616	16650	1.18903	1	0.75778	93.716
GOTERM_BP_FAT	GO:0071495~cellular response to endogenous stimulus	101	7.1835	0.15452	ADCY4, THRA, LTBP1, CRHBP, LTBP4, MED24, RORB, POSTN, CTNNB1, KDM1A, ROBO2, PRKACB, GNG4, CCNA2, SYK, RBFOX2, MAGI2, DDRGK1, STMN2, BAIAP2, PTBP1, PDXP, ARNTL, MED13, SSTR2, SERPINF1, HNF4A, MAPK3, RYR2, AKAP7, TGFBRAP1, SMARCA4, FGFR1, ASS1, DIAPH1, SOX5, PAQR8, SESN3, VDR, CRB2, NKX2-5, DNMT3B, ZNF423, PARD6A, BMP4, DNMT3A, ESRRA, NR4A1, MSTN, ITGA3, FURIN, NKX6-1, HDAC5, NREP, TSC1, SFRP1, PRK…	1273	1185	16650	1.11478	1	0.799846	96.4815
Annotation Cluster 47	Enrichment Score: 1.476023024205188
Category	Term	Count	%	PValue	Genes	List Total	Pop Hits	Pop Total	Fold Enrichment	Bonferroni	Benjamini	FDR
GOTERM_BP_FAT	GO:0021987~cerebral cortex development	17	1.2091	0.00652534	RTN4, CEP120, FGF13, CDH2, MDK, TACC1, FOXP2, CTNNB1, TACC2, KDM1A, NCOA1, TSC1, FAT4, ROBO1, AFDN, SEMA3A, PLCB1	1273	106	16650	2.09763	1	0.181827	12.2387
GOTERM_BP_FAT	GO:0007417~central nervous system development	89	6.33001	0.0107574	RTN4, DLC1, CADM1, SYT4, AGTPBP1, FGF13, ZEB1, CXCL12, CTNNB1, NRCAM, GATA2, ACVR1B, KDM1A, SLC1A2, TPP1, ROBO1, BOK, MAPKAP1, PAX8, AFDN, ROBO2, UNC5C, SEMA3A, PLCB1, RBFOX2, SATB2, LYN, CNTN6, PLXNB2, MDGA1, LEF1, HMGA2, MBD1, TACC1, SLC7A11, TACC2, SSTR2, NCOA1, EML1, NAV2, MAPK3, CNTN1, VCAN, STMN1, SMARCA1, MPST, FGFR1, CEP120, ERBB4, PFKFB3, CLU, SOX2, CTNND1, COL2A1, TTC8, CDH2, TIMP2, MDK…	1273	904	16650	1.28768	1	0.241675	19.4005
GOTERM_BP_FAT	GO:0021537~telencephalon development	27	1.92034	0.030105	RTN4, CEP120, ERBB4, AGTPBP1, FGF13, CDH2, TTC8, CXCL12, MDK, CTNNB1, KDM1A, SLC1A2, ROBO1, FAT4, ROBO2, AFDN, SEMA3A, PLCB1, BMP4, SLC8A1, LEF1, TACC1, ANXA3, TACC2, FOXP2, NCOA1, TSC1	1273	231	16650	1.52875	1	0.406884	45.6404
GOTERM_BP_FAT	GO:0030900~forebrain development	38	2.7027	0.0410789	RTN4, DLC1, FGFR1, CEP120, ERBB4, AGTPBP1, SOX2, FGF13, TTC8, CDH2, CXCL12, MDK, CTNNB1, GATA2, KDM1A, SLC1A2, ROBO1, FAT4, AFDN, ROBO2, SEMA3A, PLCB1, DCLK1, BMP4, SLC8A1, SATB2, LEF1, HMGA2, ANXA3, TACC1, TACC2, FOXP2, NOTCH3, SSTR2, NCOA1, DKK1, TSC1, WNT7A	1273	361	16650	1.37677	1	0.479555	56.6758
GOTERM_BP_FAT	GO:0021543~pallium development	19	1.35135	0.0544051	RTN4, CEP120, LEF1, FGF13, CDH2, MDK, ANXA3, TACC1, FOXP2, CTNNB1, TACC2, KDM1A, NCOA1, TSC1, FAT4, ROBO1, AFDN, SEMA3A, PLCB1	1273	157	16650	1.58285	1	0.54606	67.2257
GOTERM_BP_FAT	GO:0060322~head development	66	4.69417	0.087092	RTN4, DLC1, CADM1, SYT4, AGTPBP1, FGF13, CXCL12, CTNNB1, GATA2, KDM1A, SLC1A2, ROBO1, BOK, MAPKAP1, ANKRD11, AFDN, ROBO2, STRA6, UNC5C, SEMA3A, PLCB1, RBFOX2, SATB2, MDGA1, PLXNB2, LEF1, HMGA2, SLC7A11, TACC1, TACC2, SSTR2, NCOA1, EML1, MAPK3, CNTN1, STMN1, SMARCA1, FGFR1, CEP120, ERBB4, PFKFB3, SOX2, CTNND1, TTC8, CDH2, MDK, CRISPLD2, NDRG4, FAT4, DCLK1, BMP4, SLC8A1, EN2, ANXA3, FOXP2, PCDH18, …	1273	720	16650	1.19894	1	0.66299	83.7494
GOTERM_BP_FAT	GO:0007420~brain development	62	4.40967	0.113149	RTN4, DLC1, CADM1, SYT4, AGTPBP1, FGF13, CXCL12, CTNNB1, GATA2, KDM1A, SLC1A2, ROBO1, BOK, MAPKAP1, AFDN, ROBO2, UNC5C, SEMA3A, PLCB1, RBFOX2, SATB2, MDGA1, PLXNB2, LEF1, HMGA2, SLC7A11, TACC1, TACC2, SSTR2, NCOA1, EML1, CNTN1, STMN1, SMARCA1, FGFR1, CEP120, ERBB4, PFKFB3, SOX2, CTNND1, TTC8, CDH2, MDK, FAT4, NDRG4, DCLK1, BMP4, SLC8A1, EN2, ANXA3, FOXP2, PCDH18, FZD6, NOTCH3, DKK1, TSC1, PHGDH, …	1273	684	16650	1.18555	1	0.723432	90.8782
Annotation Cluster 48	Enrichment Score: 1.4491224896049264
Category	Term	Count	%	PValue	Genes	List Total	Pop Hits	Pop Total	Fold Enrichment	Bonferroni	Benjamini	FDR
GOTERM_BP_FAT	GO:0070828~heterochromatin organization	6	0.426743	0.00288127	MTHFR, CDKN2A, CENPV, HMGA2, HMGA1, HELLS	1273	14	16650	5.60543	1	0.112759	5.59146
GOTERM_BP_FAT	GO:0031507~heterochromatin assembly	5	0.355619	0.00723392	CDKN2A, CENPV, HMGA2, HMGA1, HELLS	1273	11	16650	5.94515	1	0.194131	13.4785
GOTERM_BP_FAT	GO:0035986~senescence-associated heterochromatin focus assembly	3	0.213371	0.0166067	CDKN2A, HMGA2, HMGA1	1273	3	16650	13.0793	1	0.300593	28.3901
GOTERM_BP_FAT	GO:0090343~positive regulation of cell aging	4	0.284495	0.0263482	CDKN2A, LMNA, HMGA2, HMGA1	1273	9	16650	5.81304	1	0.384111	41.284
GOTERM_BP_FAT	GO:0090342~regulation of cell aging	7	0.497866	0.0472503	CDKN2A, FOXM1, LMNA, ARNTL, HMGA2, HMGA1, VASH1	1273	35	16650	2.61587	1	0.509704	61.9098
GOTERM_BP_FAT	GO:0007569~cell aging	12	0.853485	0.0861459	WNT16, HRAS, CDKN2A, FOXM1, NPM1, LMNA, MME, SMC6, ARNTL, HMGA2, HMGA1, VASH1	1273	91	16650	1.72475	1	0.659911	83.4102
GOTERM_BP_FAT	GO:2000774~positive regulation of cellular senescence	3	0.213371	0.120041	CDKN2A, HMGA2, HMGA1	1273	8	16650	4.90475	1	0.737605	92.1924
GOTERM_BP_FAT	GO:0090398~cellular senescence	7	0.497866	0.125851	WNT16, HRAS, CDKN2A, SMC6, ARNTL, HMGA2, HMGA1	1273	45	16650	2.03456	1	0.749256	93.1585
GOTERM_BP_FAT	GO:2000772~regulation of cellular senescence	5	0.355619	0.161838	CDKN2A, ARNTL, HMGA2, HMGA1, VASH1	1273	28	16650	2.3356	1	0.808671	97.0415
Annotation Cluster 49	Enrichment Score: 1.4435119440262703
Category	Term	Count	%	PValue	Genes	List Total	Pop Hits	Pop Total	Fold Enrichment	Bonferroni	Benjamini	FDR
GOTERM_BP_FAT	GO:0010765~positive regulation of sodium ion transport	10	0.711238	0.000986384	ATP1B2, ANK3, DMD, CNTN1, SCN4B, WNK3, AHCYL1, NKX2-5, DNM2, GLRX	1273	35	16650	3.73695	0.99958	0.0612517	1.9487
GOTERM_BP_FAT	GO:0032412~regulation of ion transmembrane transporter activity	27	1.92034	0.00183089	FXYD3, ATP1B2, FHL1, CRHBP, KCNIP2, ANK3, DMD, DLG4, ASPH, NEDD4L, KCNE5, HRC, ANO9, GLRX, FMR1, WNK1, NLGN2, MINK1, WNK3, NTSR1, SHANK1, SCN4B, RYR2, AKAP7, AHCYL1, CALM2, DNM2	1273	185	16650	1.90888	0.999999	0.0906089	3.58838
GOTERM_BP_FAT	GO:0022898~regulation of transmembrane transporter activity	27	1.92034	0.0026703	FXYD3, ATP1B2, FHL1, CRHBP, KCNIP2, ANK3, DMD, DLG4, ASPH, NEDD4L, KCNE5, HRC, ANO9, GLRX, FMR1, WNK1, NLGN2, MINK1, WNK3, NTSR1, SHANK1, SCN4B, RYR2, AKAP7, AHCYL1, CALM2, DNM2	1273	190	16650	1.85864	1	0.109863	5.19235
GOTERM_BP_FAT	GO:0042391~regulation of membrane potential	43	3.05832	0.00396071	KCNMB4, STOX1, ATP1B2, FHL1, FGF13, PXK, KCNIP2, GJA5, NRCAM, RACK1, CDKN2A, ANK3, DMD, DLG4, SCN7A, POPDC3, NEDD4L, KCNE5, CHRNA3, GLRX, KCNMA1, SLC8A1, STX1A, KCNB1, FMR1, ASIC2, NLGN2, SHANK1, NTSR1, FLNA, DVL1, PPP1R9A, BVES, DSG2, CELF4, MLLT11, SCN4B, RYR2, AKAP7, KCNH2, UNC13B, WNT7A, OPRD1	1273	360	16650	1.56225	1	0.135337	7.60874
GOTERM_BP_FAT	GO:0032409~regulation of transporter activity	27	1.92034	0.00692135	FXYD3, ATP1B2, FHL1, CRHBP, KCNIP2, ANK3, DMD, DLG4, ASPH, NEDD4L, KCNE5, HRC, ANO9, GLRX, FMR1, WNK1, NLGN2, MINK1, WNK3, NTSR1, SHANK1, SCN4B, RYR2, AKAP7, AHCYL1, CALM2, DNM2	1273	204	16650	1.73109	1	0.189124	12.9336
GOTERM_BP_FAT	GO:1904064~positive regulation of cation transmembrane transport	16	1.13798	0.00876858	ATP1B2, WNK3, NTSR1, FLNA, AMIGO1, ANK3, DMD, RYR2, AKAP7, ASPH, KCNE5, KCNH2, CALM2, GLRX, F2R, DNM2	1273	100	16650	2.09269	1	0.216082	16.1069
GOTERM_BP_FAT	GO:0002028~regulation of sodium ion transport	14	0.995733	0.00994439	FXYD3, SLC8A1, ATP1B2, WNK1, WNK3, ANK3, DMD, SCN4B, CNTN1, AHCYL1, NEDD4L, NKX2-5, GLRX, DNM2	1273	83	16650	2.20615	1	0.230833	18.0692
GOTERM_BP_FAT	GO:1904062~regulation of cation transmembrane transport	27	1.92034	0.0118685	FXYD3, ATP1B2, DIAPH1, FHL1, KCNIP2, ANK3, DMD, NEDD4L, ASPH, KCNE5, HRC, GLRX, SLC8A1, LYN, FMR1, TSPAN13, WNK3, NTSR1, FLNA, AMIGO1, SCN4B, RYR2, AKAP7, KCNH2, CALM2, DNM2, F2R	1273	213	16650	1.65794	1	0.255362	21.1866
GOTERM_BP_FAT	GO:1902307~positive regulation of sodium ion transmembrane transport	6	0.426743	0.0121504	ATP1B2, ANK3, DMD, WNK3, DNM2, GLRX	1273	19	16650	4.13032	1	0.259197	21.6337
GOTERM_BP_FAT	GO:0043269~regulation of ion transport	58	4.12518	0.0131769	ATP1B2, CRHBP, CASK, HVCN1, KCNIP2, GJA5, CXCL12, CTNNB1, ANK3, DLG4, ASPH, SCN7A, KCNQ2, ANO9, CHRNA3, SYK, KCNMA1, LYN, FMR1, WNK1, MINK1, WNK3, NTSR1, FLNA, AMIGO1, ATP2C2, CNTN1, RYR2, AKAP7, KCNH2, FXYD3, DIAPH1, FHL1, PXK, DMD, TTYH1, RAB11B, NEDD4L, KCNE5, NKX2-5, HRC, KCNE4, GLRX, SLC8A1, KCNB1, ASIC2, TSPAN13, NLGN2, SHANK1, P2RX5, SCN4B, AHCYL1, NCOR1, CALM2, F2R, DNM2, REPIN1, OPRD1	1273	554	16650	1.36932	1	0.26797	23.2417
GOTERM_BP_FAT	GO:0010959~regulation of metal ion transport	37	2.63158	0.0137782	FXYD3, ATP1B2, DIAPH1, FHL1, CASK, KCNIP2, CXCL12, CTNNB1, ANK3, DMD, NEDD4L, ASPH, KCNE5, NKX2-5, HRC, GLRX, SLC8A1, LYN, FMR1, WNK1, TSPAN13, WNK3, NTSR1, FLNA, P2RX5, AMIGO1, ATP2C2, CNTN1, SCN4B, RYR2, AKAP7, AHCYL1, KCNH2, CALM2, F2R, DNM2, OPRD1	1273	322	16650	1.50291	1	0.276989	24.169
GOTERM_BP_FAT	GO:0034767~positive regulation of ion transmembrane transport	17	1.2091	0.0139615	ATP1B2, WNK1, WNK3, NTSR1, FLNA, AMIGO1, ANK3, DMD, RYR2, AKAP7, ASPH, KCNE5, KCNH2, CALM2, DNM2, GLRX, F2R	1273	115	16650	1.93347	1	0.278032	24.4495
GOTERM_BP_FAT	GO:0032414~positive regulation of ion transmembrane transporter activity	12	0.853485	0.0149585	ATP1B2, ANK3, DMD, WNK1, RYR2, WNK3, AKAP7, ASPH, NTSR1, CALM2, DNM2, GLRX	1273	69	16650	2.27467	1	0.289074	25.9584
GOTERM_BP_FAT	GO:0034765~regulation of ion transmembrane transport	43	3.05832	0.0165004	FXYD3, ATP1B2, DIAPH1, FHL1, CRHBP, HVCN1, KCNIP2, GJA5, ANK3, DMD, DLG4, SCN7A, NEDD4L, ASPH, KCNQ2, KCNE5, HRC, ANO9, KCNE4, GLRX, KCNMA1, SLC8A1, LYN, KCNB1, FMR1, WNK1, ASIC2, NLGN2, TSPAN13, MINK1, WNK3, SHANK1, NTSR1, FLNA, AMIGO1, SCN4B, RYR2, AKAP7, AHCYL1, KCNH2, CALM2, F2R, DNM2	1273	392	16650	1.43472	1	0.301016	28.2356
GOTERM_BP_FAT	GO:0006814~sodium ion transport	25	1.77809	0.0173856	SLC8A1, FXYD3, ATP1B2, SLC9A2, WNK1, ASIC2, SLC3A2, SLC6A15, WNK3, FGF13, MAGED2, KLHL3, ANK3, DMD, SLC4A8, CNTN1, SCN4B, SLC9B2, AHCYL1, NEDD4L, SCN7A, SLC22A5, NKX2-5, GLRX, DNM2	1273	199	16650	1.64313	1	0.310246	29.5127
GOTERM_BP_FAT	GO:2000651~positive regulation of sodium ion transmembrane transporter activity	5	0.355619	0.0182499	ANK3, DMD, WNK3, DNM2, GLRX	1273	14	16650	4.67119	1	0.316714	30.7388
GOTERM_BP_FAT	GO:0043270~positive regulation of ion transport	26	1.84922	0.0209943	ATP1B2, FHL1, CASK, CXCL12, ANK3, DMD, ASPH, KCNE5, NKX2-5, GLRX, WNK1, WNK3, NTSR1, FLNA, AMIGO1, P2RX5, ATP2C2, CNTN1, SCN4B, RYR2, AHCYL1, AKAP7, KCNH2, CALM2, DNM2, F2R	1273	213	16650	1.59654	1	0.339511	34.4992
GOTERM_BP_FAT	GO:0034764~positive regulation of transmembrane transport	17	1.2091	0.021786	ATP1B2, WNK1, WNK3, NTSR1, FLNA, AMIGO1, ANK3, DMD, RYR2, AKAP7, ASPH, KCNE5, KCNH2, CALM2, DNM2, GLRX, F2R	1273	121	16650	1.83759	1	0.34849	35.5473
GOTERM_BP_FAT	GO:0034762~regulation of transmembrane transport	43	3.05832	0.027505	FXYD3, ATP1B2, DIAPH1, FHL1, CRHBP, HVCN1, KCNIP2, GJA5, ANK3, DMD, DLG4, SCN7A, NEDD4L, ASPH, KCNQ2, KCNE5, HRC, ANO9, KCNE4, GLRX, KCNMA1, SLC8A1, LYN, KCNB1, FMR1, WNK1, ASIC2, NLGN2, TSPAN13, MINK1, WNK3, SHANK1, NTSR1, FLNA, AMIGO1, SCN4B, RYR2, AKAP7, AHCYL1, KCNH2, CALM2, F2R, DNM2	1273	406	16650	1.38525	1	0.392396	42.6596
GOTERM_BP_FAT	GO:0032411~positive regulation of transporter activity	12	0.853485	0.0343155	ATP1B2, ANK3, DMD, WNK1, RYR2, WNK3, AKAP7, ASPH, NTSR1, CALM2, DNM2, GLRX	1273	78	16650	2.01221	1	0.440296	50.1577
GOTERM_BP_FAT	GO:2000649~regulation of sodium ion transmembrane transporter activity	8	0.56899	0.0428017	FXYD3, ANK3, DMD, SCN4B, WNK3, NEDD4L, DNM2, GLRX	1273	43	16650	2.43337	1	0.487865	58.2019
GOTERM_BP_FAT	GO:1902305~regulation of sodium ion transmembrane transport	9	0.640114	0.0466774	FXYD3, ATP1B2, ANK3, DMD, SCN4B, WNK3, NEDD4L, DNM2, GLRX	1273	53	16650	2.22102	1	0.508619	61.4504
GOTERM_BP_FAT	GO:0030001~metal ion transport	72	5.12091	0.131993	ATP1B2, SLC9A2, CASK, FGF13, KCNIP2, CXCL12, KLHL3, GJA5, CTNNB1, ANK3, TRPV4, SLC9B2, SLC22A5, SCN7A, ASPH, HTR1D, KCNQ2, NSF, CDH23, KCNMA1, SLC12A6, LYN, FMR1, WNK1, SLC3A2, WNK3, MAGED2, NTSR1, FLNA, AMIGO1, ATP2C2, ATP2C1, RYR2, CNTN1, AKAP7, KCNH2, STEAP2, ORAI2, KCNMB4, FXYD3, DIAPH1, FHL1, VDR, ITGAV, DMD, TTYH1, SLC4A8, RAB11B, NEDD4L, KCNE5, NKX2-5, HRC, KCNE4, GLRX, SLC8A1, KCNB1, ASIC…	1273	814	16650	1.15689	1	0.764141	94.0559
GOTERM_BP_FAT	GO:0015672~monovalent inorganic cation transport	45	3.20057	0.139447	KCNMB4, FXYD3, SLC2A10, ATP1B2, FHL1, SLC9A2, FGF13, HVCN1, KCNIP2, GJA5, KLHL3, ANK3, DMD, SLC4A8, SLC9B2, SLC22A5, SCN7A, NEDD4L, KCNQ2, KCNE5, NKX2-5, NSF, GLRX, KCNE4, SLC12A6, KCNMA1, SLC8A1, KCNB1, WNK1, SLC3A2, ASIC2, SLC6A15, WNK3, MAGED2, FLNA, AMIGO1, KCNN1, TSC1, KCNN3, CNTN1, SCN4B, AKAP7, AHCYL1, KCNH2, DNM2	1273	486	16650	1.21105	1	0.77549	94.9951
GOTERM_BP_FAT	GO:0035725~sodium ion transmembrane transport	14	0.995733	0.215844	FXYD3, SLC8A1, ATP1B2, SLC9A2, ASIC2, SLC3A2, WNK3, ANK3, DMD, SCN4B, SCN7A, NEDD4L, GLRX, DNM2	1273	133	16650	1.37677	1	0.869682	99.2161
GOTERM_BP_FAT	GO:2001257~regulation of cation channel activity	10	0.711238	0.279439	ANK3, DMD, FMR1, AKAP7, ASPH, NTSR1, KCNE5, KCNIP2, HRC, CALM2	1273	93	16650	1.40638	1	0.914469	99.8549
GOTERM_BP_FAT	GO:0006811~ion transport	118	8.3926	0.28784	ATP1B2, SLC6A20, SLC44A5, CRHBP, SLC9A2, CASK, FGF13, KLHL3, CXCL12, CTNNB1, SLC2A3, ANK3, SLC9B2, SLC4A2, ASPH, HTR1D, CHRNA3, CDH23, SYK, SLC12A6, SLCO4A1, FMR1, WNK1, WNK3, NTSR1, MAGED2, ATP2C2, ATP2C1, RYR2, AKAP7, UNC13B, ORAI2, FGFR1, KCNMB4, SLC2A10, FXYD3, PANX2, DIAPH1, CA5B, PXK, VDR, ITGAV, DMD, TTYH1, NKX2-5, GABRA2, KCNB1, TOMM40, SLC6A15, ACACB, SHANK1, SLCO2B1, P2RX5, P2RX6, ATP13…	1273	1458	16650	1.05855	1	0.919578	99.8851
GOTERM_BP_FAT	GO:0006812~cation transport	78	5.54765	0.402673	ATP1B2, SLC44A5, SLC9A2, CASK, FGF13, HVCN1, KCNIP2, CXCL12, KLHL3, GJA5, CTNNB1, ANK3, TRPV4, SLC9B2, SLC22A5, SCN7A, ASPH, HTR1D, KCNQ2, CHRNA3, NSF, CDH23, KCNMA1, SLC12A6, LYN, FMR1, WNK1, SLC3A2, WNK3, MAGED2, NTSR1, FLNA, AMIGO1, ATP2C2, ATP2C1, SLC41A3, RYR2, CNTN1, AKAP7, KCNH2, STEAP2, ORAI2, KCNMB4, FXYD3, SLC2A10, DIAPH1, FHL1, VDR, ITGAV, DMD, TTYH1, SLC4A8, RAB11B, NEDD4L, KCNE5, NKX…	1273	975	16650	1.04635	1	0.96382	99.9966
GOTERM_BP_FAT	GO:0055085~transmembrane transport	103	7.32575	0.45881	ATP1B2, SLC6A20, SLC6A2, CRHBP, SLC44A5, SLC9A2, ANK3, SLC2A3, SLC9B2, SLC4A2, ASPH, HTR1D, CHRNA3, SLC12A6, FMR1, WNK1, WNK3, NTSR1, ATP2C2, ATP2C1, RYR2, AKAP7, ADD3, ADD2, ORAI2, KCNMB4, SLC2A10, FXYD3, MCL1, PANX2, DIAPH1, PEX5L, SLC29A4, ITGAV, DMD, TTYH1, GABRA2, ABCB9, SRP54, KCNB1, TOMM40, SLC6A15, ACACB, SHANK1, P2RX5, ATP13A1, P2RX6, SLC7A2, AHCYL1, SLC45A3, SLC16A12, KCNIP2, HVCN1, GJA…	1273	1322	16650	1.01904	1	0.975784	99.9995
GOTERM_BP_FAT	GO:0034220~ion transmembrane transport	75	5.33428	0.499722	ATP1B2, CRHBP, SLC16A12, SLC9A2, HVCN1, KCNIP2, GJA5, SLC1A2, ANK3, DLG4, TRPV4, SLC9B2, DLG3, SLC4A2, SCN7A, SLC22A5, ASPH, HTR1D, KCNQ2, ANO9, CHRNA3, KCNMA1, SLC12A6, LYN, FMR1, WNK1, SLC3A2, MINK1, WNK3, NTSR1, SLC7A11, FLNA, AMIGO1, ATP2C2, ATP2C1, SLC41A3, RYR2, AKAP7, KCNH2, ORAI2, KCNMB4, FXYD3, DIAPH1, FHL1, TSC22D3, ITGAV, DMD, TTYH1, SLC4A8, NEDD4L, KCNE5, HRC, KCNE4, GLRX, GABRA2, SLC…	1273	963	16650	1.01864	1	0.982641	99.9999
GOTERM_BP_FAT	GO:0098655~cation transmembrane transport	54	3.84068	0.56228	ATP1B2, SLC9A2, KCNIP2, ANK3, TRPV4, SLC9B2, ASPH, SCN7A, SLC22A5, KCNQ2, HTR1D, CHRNA3, KCNMA1, SLC12A6, LYN, FMR1, SLC3A2, WNK3, NTSR1, FLNA, AMIGO1, ATP2C2, ATP2C1, SLC41A3, RYR2, AKAP7, KCNH2, ORAI2, KCNMB4, FXYD3, DIAPH1, FHL1, ITGAV, DMD, TTYH1, NEDD4L, KCNE5, HRC, GLRX, KCNE4, SLC8A1, KCNB1, ASIC2, TSPAN13, ITPR3, P2RX5, P2RX6, ATP13A1, KCNN1, KCNN3, SCN4B, CALM2, F2R, DNM2	1273	703	16650	1.00467	1	0.989415	100
GOTERM_BP_FAT	GO:0098662~inorganic cation transmembrane transport	48	3.41394	0.613417	ORAI2, KCNMB4, FXYD3, ATP1B2, DIAPH1, FHL1, SLC9A2, KCNIP2, ANK3, DMD, ITGAV, TTYH1, TRPV4, SLC9B2, ASPH, SCN7A, NEDD4L, KCNQ2, KCNE5, HTR1D, HRC, KCNE4, GLRX, SLC12A6, KCNMA1, SLC8A1, LYN, KCNB1, FMR1, ASIC2, SLC3A2, WNK3, NTSR1, ITPR3, FLNA, AMIGO1, ATP2C2, ATP13A1, KCNN1, ATP2C1, KCNN3, SCN4B, RYR2, AKAP7, KCNH2, CALM2, F2R, DNM2	1273	635	16650	0.988675	1	0.993182	100
GOTERM_BP_FAT	GO:0098660~inorganic ion transmembrane transport	51	3.62731	0.798548	ATP1B2, SLC9A2, KCNIP2, ANK3, SLC9B2, TRPV4, SLC4A2, ASPH, SCN7A, KCNQ2, HTR1D, ANO9, KCNMA1, SLC12A6, LYN, FMR1, SLC3A2, WNK3, NTSR1, FLNA, AMIGO1, ATP2C2, ATP2C1, RYR2, AKAP7, KCNH2, ORAI2, KCNMB4, FXYD3, DIAPH1, FHL1, ITGAV, DMD, TTYH1, NEDD4L, KCNE5, HRC, GLRX, KCNE4, SLC8A1, GABRA2, KCNB1, ASIC2, ITPR3, ATP13A1, KCNN1, KCNN3, SCN4B, CALM2, DNM2, F2R	1273	725	16650	0.920064	1	0.999385	100
Annotation Cluster 50	Enrichment Score: 1.4347995430343432
Category	Term	Count	%	PValue	Genes	List Total	Pop Hits	Pop Total	Fold Enrichment	Bonferroni	Benjamini	FDR
GOTERM_BP_FAT	GO:0001655~urogenital system development	42	2.9872	0.000766656	FGFR1, ASS1, ITGB4, MME, TTC8, CALB1, KLHL3, GDNF, LGR4, DCHS1, CTNNB1, MAGED1, GATA2, GPC3, FAT4, PAX8, STRA6, ROBO2, CD24, PCSK5, GCNT1, SIM1, HELLS, BMP4, AR, MAGI2, PODXL, ITGA3, GLCCI1, AMPD2, NOTCH3, ITGA6, SFRP1, TSC1, SERPINF1, SERPINB5, PDGFRA, GDF11, PTCH1, PBX1, LRP4, MPST	1273	320	16650	1.71666	0.997623	0.0511831	1.51775
GOTERM_BP_FAT	GO:0072001~renal system development	38	2.7027	0.00092435	FGFR1, ASS1, ITGB4, MME, TTC8, CALB1, KLHL3, GDNF, LGR4, DCHS1, CTNNB1, MAGED1, GPC3, FAT4, PAX8, STRA6, ROBO2, CD24, PCSK5, GCNT1, SIM1, BMP4, MAGI2, PODXL, ITGA3, GLCCI1, AMPD2, NOTCH3, ITGA6, SFRP1, TSC1, SERPINF1, PDGFRA, GDF11, PTCH1, PBX1, LRP4, MPST	1273	283	16650	1.75624	0.999315	0.0593855	1.82721
GOTERM_BP_FAT	GO:0072073~kidney epithelium development	23	1.63585	0.00123974	BMP4, FGFR1, MAGI2, PODXL, GLCCI1, AMPD2, GDNF, KLHL3, CALB1, DCHS1, LGR4, CTNNB1, MAGED1, GPC3, SFRP1, FAT4, PAX8, GDF11, ROBO2, PTCH1, PBX1, CD24, SIM1	1273	143	16650	2.10367	0.999943	0.0688489	2.44337
GOTERM_BP_FAT	GO:0001822~kidney development	35	2.48933	0.00226968	FGFR1, ASS1, MME, CALB1, GDNF, KLHL3, LGR4, DCHS1, CTNNB1, MAGED1, GPC3, FAT4, PAX8, STRA6, ROBO2, CD24, PCSK5, GCNT1, SIM1, BMP4, MAGI2, PODXL, ITGA3, GLCCI1, AMPD2, NOTCH3, SFRP1, TSC1, SERPINF1, PDGFRA, GDF11, PTCH1, PBX1, LRP4, MPST	1273	267	16650	1.71452	1	0.100505	4.43001
GOTERM_BP_FAT	GO:0001657~ureteric bud development	17	1.2091	0.002673	BMP4, FGFR1, GDNF, CALB1, LGR4, DCHS1, CTNNB1, MAGED1, GPC3, SFRP1, FAT4, PAX8, GDF11, PBX1, PTCH1, ROBO2, SIM1	1273	97	16650	2.29226	1	0.109398	5.19746
GOTERM_BP_FAT	GO:0072164~mesonephric tubule development	17	1.2091	0.00297342	BMP4, FGFR1, GDNF, CALB1, LGR4, DCHS1, CTNNB1, MAGED1, GPC3, SFRP1, FAT4, PAX8, GDF11, PBX1, PTCH1, ROBO2, SIM1	1273	98	16650	2.26887	1	0.1139	5.7653
GOTERM_BP_FAT	GO:0072163~mesonephric epithelium development	17	1.2091	0.00297342	BMP4, FGFR1, GDNF, CALB1, LGR4, DCHS1, CTNNB1, MAGED1, GPC3, SFRP1, FAT4, PAX8, GDF11, PBX1, PTCH1, ROBO2, SIM1	1273	98	16650	2.26887	1	0.1139	5.7653
GOTERM_BP_FAT	GO:0061005~cell differentiation involved in kidney development	11	0.782361	0.00401377	BMP4, MAGI2, FAT4, PODXL, PAX8, PTCH1, GLCCI1, CD24, AMPD2, LGR4, CTNNB1	1273	50	16650	2.87745	1	0.135272	7.70684
GOTERM_BP_FAT	GO:0072006~nephron development	21	1.4936	0.00410068	BMP4, MAGI2, PODXL, ITGA3, GLCCI1, AMPD2, GDNF, KLHL3, CALB1, LGR4, DCHS1, CTNNB1, NOTCH3, MAGED1, GPC3, FAT4, PAX8, PDGFRA, PTCH1, PBX1, CD24	1273	138	16650	1.99033	1	0.136255	7.8673
GOTERM_BP_FAT	GO:0072009~nephron epithelium development	18	1.28023	0.00443012	BMP4, MAGI2, PODXL, GLCCI1, AMPD2, GDNF, KLHL3, CALB1, LGR4, DCHS1, CTNNB1, MAGED1, GPC3, FAT4, PAX8, PBX1, PTCH1, CD24	1273	111	16650	2.12097	1	0.143388	8.47315
GOTERM_BP_FAT	GO:0001823~mesonephros development	17	1.2091	0.004924	BMP4, FGFR1, GDNF, CALB1, LGR4, DCHS1, CTNNB1, MAGED1, GPC3, SFRP1, FAT4, PAX8, GDF11, PBX1, PTCH1, ROBO2, SIM1	1273	103	16650	2.15873	1	0.154322	9.37432
GOTERM_BP_FAT	GO:0030858~positive regulation of epithelial cell differentiation	11	0.782361	0.00708863	BMP4, VDR, NME2, PAX8, TRIM16, PTCH1, CD24, SFN, GDNF, NKX6-1, CTNNB1	1273	54	16650	2.66431	1	0.191918	13.2256
GOTERM_BP_FAT	GO:0035850~epithelial cell differentiation involved in kidney development	9	0.640114	0.00827511	BMP4, MAGI2, FAT4, PODXL, PAX8, GLCCI1, CD24, AMPD2, CTNNB1	1273	39	16650	3.01831	1	0.207817	15.2701
GOTERM_BP_FAT	GO:0001658~branching involved in ureteric bud morphogenesis	11	0.782361	0.0117301	MAGED1, BMP4, GPC3, FAT4, PAX8, PTCH1, PBX1, GDNF, DCHS1, LGR4, CTNNB1	1273	58	16650	2.48056	1	0.254154	20.9662
GOTERM_BP_FAT	GO:0061326~renal tubule development	15	1.06686	0.0128936	BMP4, TTC8, KLHL3, CALB1, GDNF, LGR4, DCHS1, CTNNB1, MAGED1, GPC3, FAT4, PAX8, PBX1, PTCH1, CD24	1273	95	16650	2.06516	1	0.265042	22.8011
GOTERM_BP_FAT	GO:0060688~regulation of morphogenesis of a branching structure	10	0.711238	0.0159997	RTN4, MAGED1, BMP4, FGFR1, AR, SFRP1, PAX8, GDNF, LGR4, CTNNB1	1273	52	16650	2.51526	1	0.297393	27.5035
GOTERM_BP_FAT	GO:0072078~nephron tubule morphogenesis	12	0.853485	0.0221399	MAGED1, BMP4, GPC3, FAT4, PAX8, PTCH1, PBX1, GDNF, KLHL3, DCHS1, LGR4, CTNNB1	1273	73	16650	2.15003	1	0.350985	36.0108
GOTERM_BP_FAT	GO:0072080~nephron tubule development	14	0.995733	0.0223439	BMP4, KLHL3, CALB1, GDNF, LGR4, DCHS1, CTNNB1, MAGED1, GPC3, FAT4, PAX8, PBX1, PTCH1, CD24	1273	92	16650	1.99033	1	0.352904	36.2764
GOTERM_BP_FAT	GO:0060675~ureteric bud morphogenesis	11	0.782361	0.0225615	MAGED1, BMP4, GPC3, FAT4, PAX8, PTCH1, PBX1, GDNF, DCHS1, LGR4, CTNNB1	1273	64	16650	2.24801	1	0.354293	36.5587
GOTERM_BP_FAT	GO:0072171~mesonephric tubule morphogenesis	11	0.782361	0.0249022	MAGED1, BMP4, GPC3, FAT4, PAX8, PTCH1, PBX1, GDNF, DCHS1, LGR4, CTNNB1	1273	65	16650	2.21343	1	0.371342	39.5205
GOTERM_BP_FAT	GO:0060993~kidney morphogenesis	14	0.995733	0.0262184	BMP4, KLHL3, CALB1, GDNF, LGR4, DCHS1, CTNNB1, MAGED1, GPC3, FAT4, PAX8, PBX1, PTCH1, GCNT1	1273	94	16650	1.94799	1	0.383996	41.1278
GOTERM_BP_FAT	GO:0031128~developmental induction	7	0.497866	0.0277246	BMP4, FGFR1, DKK1, HIPK1, HIPK2, GDNF, CTNNB1	1273	31	16650	2.9534	1	0.393469	42.9173
GOTERM_BP_FAT	GO:0072088~nephron epithelium morphogenesis	12	0.853485	0.0289842	MAGED1, BMP4, GPC3, FAT4, PAX8, PTCH1, PBX1, GDNF, KLHL3, DCHS1, LGR4, CTNNB1	1273	76	16650	2.06516	1	0.402449	44.374
GOTERM_BP_FAT	GO:0061138~morphogenesis of a branching epithelium	22	1.56472	0.0291721	BMP4, FGFR1, AR, CTSZ, LEF1, HMGA2, GDNF, DCHS1, LGR4, CTNNB1, MAGED1, DDR1, VDR, GPC3, SFRP1, FAT4, PAX8, PTCH1, PBX1, SEMA3A, HHIP, RBM15	1273	177	16650	1.62568	1	0.403103	44.5882
GOTERM_BP_FAT	GO:0048754~branching morphogenesis of an epithelial tube	19	1.35135	0.0314431	BMP4, AR, CTSZ, LEF1, HMGA2, GDNF, LGR4, DCHS1, CTNNB1, MAGED1, VDR, DDR1, GPC3, FAT4, PAX8, PBX1, PTCH1, HHIP, RBM15	1273	147	16650	1.69053	1	0.41731	47.1166
GOTERM_BP_FAT	GO:0061333~renal tubule morphogenesis	12	0.853485	0.03157	MAGED1, BMP4, GPC3, FAT4, PAX8, PTCH1, PBX1, GDNF, KLHL3, DCHS1, LGR4, CTNNB1	1273	77	16650	2.03834	1	0.41725	47.2545
GOTERM_BP_FAT	GO:0072028~nephron morphogenesis	12	0.853485	0.0343155	MAGED1, BMP4, GPC3, FAT4, PAX8, PTCH1, PBX1, GDNF, KLHL3, DCHS1, LGR4, CTNNB1	1273	78	16650	2.01221	1	0.440296	50.1577
GOTERM_BP_FAT	GO:0001763~morphogenesis of a branching structure	23	1.63585	0.0423742	RTN4, BMP4, FGFR1, AR, CTSZ, LEF1, HMGA2, GDNF, DCHS1, LGR4, CTNNB1, MAGED1, DDR1, VDR, GPC3, SFRP1, FAT4, PAX8, PTCH1, PBX1, SEMA3A, HHIP, RBM15	1273	195	16650	1.54269	1	0.486352	57.828
GOTERM_BP_FAT	GO:0003337~mesenchymal to epithelial transition involved in metanephros morphogenesis	4	0.284495	0.0581418	BMP4, PAX8, GDNF, CTNNB1	1273	12	16650	4.35978	1	0.558618	69.714
GOTERM_BP_FAT	GO:0010463~mesenchymal cell proliferation	8	0.56899	0.0584599	BMP4, FGFR1, GPC3, FAT4, LMNA, DCHS1, CTNNB1, FOXP2	1273	46	16650	2.27467	1	0.560023	69.9173
GOTERM_BP_FAT	GO:0001759~organ induction	5	0.355619	0.061427	BMP4, FGFR1, DKK1, GDNF, CTNNB1	1273	20	16650	3.26984	1	0.57417	71.7524
GOTERM_BP_FAT	GO:0003382~epithelial cell morphogenesis	8	0.56899	0.0706267	BMP4, AR, PAX8, EPB41L5, PALLD, FLNB, GDNF, CTNNB1	1273	48	16650	2.17989	1	0.611083	76.7899
GOTERM_BP_FAT	GO:0072182~regulation of nephron tubule epithelial cell differentiation	4	0.284495	0.0714267	FAT4, PAX8, CD24, CTNNB1	1273	13	16650	4.02441	1	0.61298	77.1851
GOTERM_BP_FAT	GO:0001656~metanephros development	12	0.853485	0.0761087	BMP4, GPC3, FAT4, PAX8, PDGFRA, GDF11, ROBO2, PTCH1, GDNF, CALB1, LGR4, CTNNB1	1273	89	16650	1.76351	1	0.628382	79.3728
GOTERM_BP_FAT	GO:0003338~metanephros morphogenesis	6	0.426743	0.0932377	BMP4, PAX8, GDNF, CALB1, LGR4, CTNNB1	1273	32	16650	2.45238	1	0.678764	85.7973
GOTERM_BP_FAT	GO:0090189~regulation of branching involved in ureteric bud morphogenesis	5	0.355619	0.0938832	MAGED1, BMP4, PAX8, GDNF, LGR4	1273	23	16650	2.84333	1	0.6798	85.9975
GOTERM_BP_FAT	GO:0072215~regulation of metanephros development	5	0.355619	0.0938832	BMP4, FAT4, PAX8, GDNF, CTNNB1	1273	23	16650	2.84333	1	0.6798	85.9975
GOTERM_BP_FAT	GO:2000696~regulation of epithelial cell differentiation involved in kidney development	4	0.284495	0.101559	FAT4, PAX8, CD24, CTNNB1	1273	15	16650	3.48782	1	0.696791	88.1823
GOTERM_BP_FAT	GO:0072283~metanephric renal vesicle morphogenesis	4	0.284495	0.101559	BMP4, PAX8, GDNF, CTNNB1	1273	15	16650	3.48782	1	0.696791	88.1823
GOTERM_BP_FAT	GO:0032835~glomerulus development	9	0.640114	0.105701	NOTCH3, BMP4, MAGI2, PODXL, PDGFRA, GLCCI1, CD24, AMPD2, LGR4	1273	63	16650	1.86848	1	0.706465	89.2228
GOTERM_BP_FAT	GO:0003156~regulation of organ formation	6	0.426743	0.113961	BMP4, FGFR1, AR, DKK1, GDNF, CTNNB1	1273	34	16650	2.30812	1	0.724687	91.0433
GOTERM_BP_FAT	GO:0090183~regulation of kidney development	8	0.56899	0.115431	MAGED1, BMP4, FAT4, PAX8, CD24, GDNF, LGR4, CTNNB1	1273	54	16650	1.93768	1	0.727606	91.335
GOTERM_BP_FAT	GO:0072077~renal vesicle morphogenesis	4	0.284495	0.118217	BMP4, PAX8, GDNF, CTNNB1	1273	16	16650	3.26984	1	0.734205	91.8632
GOTERM_BP_FAT	GO:0072273~metanephric nephron morphogenesis	5	0.355619	0.119174	BMP4, PAX8, GDNF, LGR4, CTNNB1	1273	25	16650	2.61587	1	0.73676	92.0376
GOTERM_BP_FAT	GO:0003339~regulation of mesenchymal to epithelial transition involved in metanephros morphogenesis	3	0.213371	0.120041	PAX8, GDNF, CTNNB1	1273	8	16650	4.90475	1	0.737605	92.1924
GOTERM_BP_FAT	GO:0061217~regulation of mesonephros development	5	0.355619	0.132808	MAGED1, BMP4, PAX8, GDNF, LGR4	1273	26	16650	2.51526	1	0.764634	94.1662
GOTERM_BP_FAT	GO:0072087~renal vesicle development	4	0.284495	0.135802	BMP4, PAX8, GDNF, CTNNB1	1273	17	16650	3.07749	1	0.770157	94.555
GOTERM_BP_FAT	GO:0072217~negative regulation of metanephros development	3	0.213371	0.146811	BMP4, PAX8, CTNNB1	1273	9	16650	4.35978	1	0.789377	95.7834
GOTERM_BP_FAT	GO:0060231~mesenchymal to epithelial transition	4	0.284495	0.154212	BMP4, PAX8, GDNF, CTNNB1	1273	18	16650	2.90652	1	0.799538	96.4558
GOTERM_BP_FAT	GO:0048645~organ formation	8	0.56899	0.161738	BMP4, FGFR1, AR, DKK1, PAX8, MAPK3, GDNF, CTNNB1	1273	59	16650	1.77347	1	0.80921	97.0344
GOTERM_BP_FAT	GO:0090190~positive regulation of branching involved in ureteric bud morphogenesis	4	0.284495	0.173342	MAGED1, PAX8, GDNF, LGR4	1273	19	16650	2.75355	1	0.825859	97.7541
GOTERM_BP_FAT	GO:0090184~positive regulation of kidney development	6	0.426743	0.174092	MAGED1, BMP4, PAX8, CD24, GDNF, LGR4	1273	39	16650	2.01221	1	0.826244	97.7944
GOTERM_BP_FAT	GO:0072210~metanephric nephron development	6	0.426743	0.187355	BMP4, PAX8, PDGFRA, GDNF, LGR4, CTNNB1	1273	40	16650	1.9619	1	0.843568	98.4029
GOTERM_BP_FAT	GO:0010092~specification of organ identity	4	0.284495	0.213361	BMP4, DKK1, PAX8, CTNNB1	1273	21	16650	2.4913	1	0.867043	99.1651
GOTERM_BP_FAT	GO:0061213~positive regulation of mesonephros development	4	0.284495	0.234055	MAGED1, PAX8, GDNF, LGR4	1273	22	16650	2.37806	1	0.885831	99.5094
GOTERM_BP_FAT	GO:0060795~cell fate commitment involved in formation of primary germ layer	5	0.355619	0.259659	BMP4, FGFR1, DKK1, SOX2, CTNNB1	1273	34	16650	1.92343	1	0.904823	99.7509
GOTERM_BP_FAT	GO:0072160~nephron tubule epithelial cell differentiation	3	0.213371	0.261413	FAT4, PAX8, CD24	1273	13	16650	3.01831	1	0.906132	99.7624
GOTERM_BP_FAT	GO:0090185~negative regulation of kidney development	3	0.213371	0.404746	BMP4, PAX8, CTNNB1	1273	18	16650	2.17989	1	0.964428	99.9968
GOTERM_BP_FAT	GO:0072079~nephron tubule formation	3	0.213371	0.458512	PAX8, GDNF, CTNNB1	1273	20	16650	1.9619	1	0.975773	99.9995
Annotation Cluster 51	Enrichment Score: 1.4255137595416094
Category	Term	Count	%	PValue	Genes	List Total	Pop Hits	Pop Total	Fold Enrichment	Bonferroni	Benjamini	FDR
GOTERM_BP_FAT	GO:0009952~anterior/posterior pattern specification	25	1.77809	0.0183762	PPP2R3A, ABI1, ZIC3, CTNNB1, GPC3, CRB2, HEY2, HOXC5, PCSK5, MLLT3, BMP4, LEF1, HES7, DKK1, HIPK1, SFRP1, MEOX1, HOXB5, HOXB6, EPB41L5, HIPK2, GDF11, PBX1, PBX3, SCMH1	1273	200	16650	1.63492	1	0.317163	30.9162
GOTERM_BP_FAT	GO:0003002~regionalization	37	2.63158	0.018608	PPP2R3A, ABI1, ZIC3, CTNNB1, GPC3, CRB2, PAX8, HEY2, HOXC5, HHIP, PRKACB, SEMA3A, PCSK5, NKX2-5, MLLT3, MDFI, BMP4, LEF1, HES7, NKX6-1, DKK1, SFRP1, HIPK1, MTF2, MEOX1, HOXB5, HIPK2, HOXB6, EPB41L5, GDF11, PBX1, PTCH1, PBX3, SCMH1, PBX2, WNT7A, LRP4	1273	329	16650	1.47093	1	0.317753	31.2408
GOTERM_BP_FAT	GO:0007389~pattern specification process	45	3.20057	0.0350284	PPP2R3A, AP1B1, ERBB4, ABI1, TTC8, ZEB1, DCHS1, ZIC3, CTNNB1, GPC3, CRB2, NDRG4, PAX8, HEY2, HOXC5, HHIP, PRKACB, SEMA3A, PCSK5, NKX2-5, MLLT3, MDFI, BMP4, SATB2, LEF1, HES7, NKX6-1, DKK1, SFRP1, HIPK1, MTF2, MEOX1, HOXB5, HIPK2, HOXB6, EPB41L5, GDF11, PBX1, PTCH1, PBX3, SCMH1, PBX2, RBM15, WNT7A, LRP4	1273	436	16650	1.34993	1	0.44506	50.8864
GOTERM_BP_FAT	GO:0061053~somite development	12	0.853485	0.0469784	DKK1, PPP2R3A, SFRP1, CRB2, MEOX1, EPB41L5, DMRT2, LEF1, ABI1, PTCH1, HES7, FRZB	1273	82	16650	1.91405	1	0.508947	61.6924
GOTERM_BP_FAT	GO:0035282~segmentation	13	0.924609	0.0470505	BMP4, DKK1, PPP2R3A, SFRP1, CRB2, MEOX1, MTF2, EPB41L5, LEF1, ABI1, HES7, SEMA3A, MLLT3	1273	92	16650	1.84817	1	0.508841	61.7501
GOTERM_BP_FAT	GO:0001756~somitogenesis	9	0.640114	0.105701	DKK1, PPP2R3A, SFRP1, CRB2, MEOX1, EPB41L5, LEF1, ABI1, HES7	1273	63	16650	1.86848	1	0.706465	89.2228
Annotation Cluster 52	Enrichment Score: 1.4099830884862568
Category	Term	Count	%	PValue	Genes	List Total	Pop Hits	Pop Total	Fold Enrichment	Bonferroni	Benjamini	FDR
GOTERM_BP_FAT	GO:0048638~regulation of developmental growth	35	2.48933	0.0154856	RTN4, FGFR1, PPP2R3A, ERBB4, SYT4, TNFRSF12A, LGMN, FGF13, CXCL12, NRCAM, MACF1, HEY2, SEMA3A, NEDD4L, PLCB1, NKX2-5, IFRD1, DSCAM, FN1, BMP4, AR, DDX39B, MSTN, ACACB, ACTN3, HMGA2, CDKL5, NKX6-1, RND2, SEMA6B, SFRP1, ZFYVE27, PTCH1, SEMA4D, DNM2	1273	303	16650	1.51081	1	0.292727	26.7445
GOTERM_BP_FAT	GO:0045927~positive regulation of growth	27	1.92034	0.0574034	FGFR1, ERBB4, SYT4, TNFRSF12A, TFCP2L1, ZNF639, SFN, CXCL12, MACF1, HEY2, NEDD4L, PLCB1, DSCAM, MAP2K5, FN1, NOL8, DDX39B, LEF1, ACACB, ACTN3, HMGA2, CDKL5, EIF4G1, RND2, ZFYVE27, SFRP1, SEMA4D	1273	246	16650	1.43554	1	0.557638	69.237
GOTERM_BP_FAT	GO:0048639~positive regulation of developmental growth	19	1.35135	0.0662498	FGFR1, ERBB4, SYT4, TNFRSF12A, DDX39B, ACTN3, ACACB, HMGA2, CXCL12, CDKL5, RND2, ZFYVE27, MACF1, HEY2, NEDD4L, SEMA4D, PLCB1, DSCAM, FN1	1273	161	16650	1.54352	1	0.592826	74.5102
Annotation Cluster 53	Enrichment Score: 1.4095902623438687
Category	Term	Count	%	PValue	Genes	List Total	Pop Hits	Pop Total	Fold Enrichment	Bonferroni	Benjamini	FDR
GOTERM_BP_FAT	GO:0051223~regulation of protein transport	78	5.54765	0.0040644	THRA, CADM1, SYT4, MYBPC1, F2RL1, POSTN, SYT7, PRDX1, GJA5, LGR4, MFF, CDKN2A, MDFIC, ANK3, IL4R, GOPC, TRPV4, RAPGEF4, ASPH, CDK16, RNF31, SYK, PRKCA, STX1A, LYN, PKDCC, ARNTL, ECT2, NLRP1, FLNA, MAP4K4, DNAJC27, GLUL, RBPMS, DACT1, HNF4A, ITGB1BP1, HHAT, EDA, UNC13B, LCP1, HLA-DRB1, ERBB4, LRRC32, TRIM16, SFN, ZBTB17, RACK1, CYLD, HLA-DRB5, USP36, MTCL1, ZNF268, PIK3R1, FN1, MDFI, MICALL2, BMP4…	1273	746	16650	1.36754	1	0.135703	7.80036
GOTERM_BP_FAT	GO:0070201~regulation of establishment of protein localization	84	5.9744	0.0049173	THRA, CADM1, SYT4, MYBPC1, F2RL1, POSTN, SYT7, PRDX1, GJA5, LGR4, MFF, CDKN2A, MDFIC, ANK3, IL4R, GOPC, TRPV4, RAPGEF4, ASPH, CDK16, RNF31, SYK, PRKCA, AR, STX1A, LYN, WNK3, PKDCC, ARNTL, ECT2, NLRP1, FLNA, MAP4K4, DNAJC27, GLUL, RBPMS, DACT1, HNF4A, ITGB1BP1, EPB41L5, HHAT, EDA, UNC13B, LCP1, HLA-DRB1, ERBB4, LRRC32, TRIM16, SFN, ZBTB17, RACK1, CYLD, HLA-DRB5, USP36, MTCL1, ZNF268, BMF, PIK3R1, …	1273	820	16650	1.33983	1	0.154741	9.36215
GOTERM_BP_FAT	GO:0051046~regulation of secretion	71	5.04979	0.00698964	SNCAIP, CADM1, SYT4, PNKD, CRHBP, F2RL1, PASK, SYT6, POSTN, SYT7, GDNF, GJA5, CXCL12, LGR4, GATA2, EDNRB, GAB2, IL4R, PAX8, TRPV4, RAPGEF4, CDK16, APLN, NSF, CHRNA3, SYK, PRKCA, STX1A, LYN, FMR1, WNK1, STXBP1, WNK3, ARNTL, TC2N, HMGA2, NTSR1, NLRP1, MAP4K4, GLUL, DOC2A, HNF4A, UNC13B, KCNMB4, FGFR1, RAB3B, HLA-DRB1, LRRC32, TRIM16, COMT, P2RY2, HLA-DRB5, FN1, RHBDF2, SERGEF, CARD8, TMBIM6, SYT11,…	1273	683	16650	1.35964	1	0.190151	13.0529
GOTERM_BP_FAT	GO:1903530~regulation of secretion by cell	65	4.62304	0.011565	SNCAIP, CADM1, SYT4, PNKD, CRHBP, F2RL1, PASK, SYT6, POSTN, SYT7, GJA5, CXCL12, GDNF, LGR4, GATA2, GAB2, IL4R, PAX8, TRPV4, RAPGEF4, CDK16, APLN, NSF, CHRNA3, SYK, PRKCA, STX1A, LYN, FMR1, STXBP1, ARNTL, TC2N, NTSR1, HMGA2, NLRP1, MAP4K4, GLUL, DOC2A, HNF4A, UNC13B, KCNMB4, FGFR1, RAB3B, HLA-DRB1, LRRC32, TRIM16, HLA-DRB5, FN1, RHBDF2, SERGEF, CARD8, TMBIM6, SYT11, KCNB1, EXPH5, NLGN2, ITPR3, NKX…	1273	630	16650	1.34946	1	0.252424	20.7024
GOTERM_BP_FAT	GO:0023061~signal release	45	3.20057	0.0180972	FGFR1, HLA-DRB1, SYT4, PNKD, CRHBP, LTBP4, PASK, CASK, SYT6, SYT7, RAB1A, SYN3, PAX8, RAB11B, TRPV4, HLA-DRB5, RAPGEF4, CDK16, APLN, CHRNA3, PRKCA, STX1A, LYN, SYT11, KCNB1, FMR1, STXBP1, NLGN2, ARNTL, TC2N, ITPR3, HMGA2, NKX6-1, DVL1, MAP4K4, GLUL, PPP1R9A, DOC2A, HNF4A, SFRP1, SYTL5, RAP1B, MARCKS, UNC13B, WNT7A	1273	417	16650	1.41144	1	0.316564	30.5236
GOTERM_BP_FAT	GO:0046903~secretion	102	7.25462	0.0276165	SNCAIP, SYT4, CADM1, PNKD, CRHBP, LTBP4, F2RL1, PASK, CASK, POSTN, SYT6, SYT7, PNP, CXCL12, GDNF, RAB1A, GATA2, ANK1, GAB2, RAPGEF4, CHRNA3, SYK, FMR1, WNK1, ACTN1, WNK3, SERPING1, TC2N, ARNTL, NTSR1, MAP4K4, GLUL, DOC2A, HNF4A, UNC13B, FGFR1, KCNMB4, ERBB4, HLA-DRB1, CLU, VDR, P2RY2, HLA-DRB5, OLFM2, FN1, RHBDF2, CARD8, KCNB1, SYT11, MYO1G, FURIN, NKX6-1, DVL1, SFRP1, SYTL5, RAP1B, MARCKS, GJA5,…	1273	1098	16650	1.21502	1	0.392952	42.7905
GOTERM_BP_FAT	GO:0032940~secretion by cell	90	6.40114	0.0363322	SNCAIP, CADM1, SYT4, PNKD, LTBP4, CRHBP, F2RL1, PASK, CASK, POSTN, SYT6, SYT7, PNP, GDNF, CXCL12, GJA5, LGR4, RAB1A, GATA2, SLC1A2, ANK1, GAB2, IL4R, PAX8, TRPV4, RAPGEF4, CDK16, APLN, NSF, CHRNA3, SYK, PRKCA, STX1A, LYN, FMR1, STXBP1, ACTN1, SERPING1, TC2N, ARNTL, HMGA2, NTSR1, NLRP1, FLNA, MAP4K4, GLUL, DOC2A, HNF4A, STEAP2, UNC13B, KCNMB4, FGFR1, RAB3B, EXOC7, HLA-DRB1, LRRC32, CLU, TRIM16, SY…	1273	966	16650	1.21857	1	0.449786	52.1928
GOTERM_BP_FAT	GO:0050663~cytokine secretion	20	1.42248	0.0473862	CARD8, LYN, HLA-DRB1, CADM1, LRRC32, SYT11, F2RL1, TRIM16, POSTN, PNP, LGR4, RAB1A, NLRP1, FBLN1, IL4R, HLA-DRB5, TRPV4, FN1, SYK, F2R	1273	165	16650	1.58537	1	0.51008	62.0179
GOTERM_BP_FAT	GO:0050708~regulation of protein secretion	40	2.84495	0.0546381	CADM1, SYT4, HLA-DRB1, LRRC32, F2RL1, POSTN, TRIM16, SYT7, GJA5, LGR4, IL4R, TRPV4, HLA-DRB5, RAPGEF4, CDK16, SYK, FN1, PRKCA, RHBDF2, SERGEF, STX1A, CARD8, LYN, SYT11, KCNB1, TMBIM6, EXPH5, NLGN2, ARNTL, ITPR3, NLRP1, NKX6-1, MAP4K4, GLUL, FBLN1, HNF4A, SFRP1, MARCKS, UNC13B, F2R	1273	392	16650	1.33463	1	0.546353	67.3864
GOTERM_BP_FAT	GO:0050707~regulation of cytokine secretion	18	1.28023	0.0657321	CARD8, LYN, HLA-DRB1, CADM1, LRRC32, SYT11, F2RL1, TRIM16, POSTN, LGR4, NLRP1, FBLN1, IL4R, HLA-DRB5, TRPV4, FN1, SYK, F2R	1273	150	16650	1.56952	1	0.592299	74.2269
GOTERM_BP_FAT	GO:0009306~protein secretion	45	3.20057	0.0909772	CADM1, HLA-DRB1, SYT4, LRRC32, F2RL1, POSTN, TRIM16, SYT7, PNP, GJA5, LGR4, RAB1A, IL4R, RAB11B, TRPV4, HLA-DRB5, RAPGEF4, CDK16, PCSK5, OLFM2, SYK, FN1, PRKCA, RHBDF2, SERGEF, STX1A, CARD8, LYN, SYT11, KCNB1, TMBIM6, EXPH5, NLGN2, ARNTL, ITPR3, NLRP1, NKX6-1, MAP4K4, GLUL, FBLN1, HNF4A, SFRP1, MARCKS, UNC13B, F2R	1273	469	16650	1.25495	1	0.673683	85.0743
GOTERM_BP_FAT	GO:0051047~positive regulation of secretion	32	2.27596	0.242716	FGFR1, SYT4, HLA-DRB1, CADM1, F2RL1, POSTN, TRIM16, SYT7, CXCL12, GDNF, GATA2, EDNRB, GAB2, P2RY2, IL4R, TRPV4, HLA-DRB5, APLN, SYK, STX1A, CARD8, KCNB1, EXPH5, STXBP1, NLGN2, NPR1, NTSR1, NKX6-1, NLRP1, GLUL, UNC13B, F2R	1273	355	16650	1.17898	1	0.892755	99.6089
GOTERM_BP_FAT	GO:1903532~positive regulation of secretion by cell	29	2.06259	0.291642	FGFR1, SYT4, HLA-DRB1, CADM1, F2RL1, POSTN, TRIM16, SYT7, CXCL12, GDNF, GATA2, GAB2, IL4R, TRPV4, HLA-DRB5, APLN, SYK, CARD8, STX1A, KCNB1, EXPH5, STXBP1, NLGN2, NTSR1, NKX6-1, NLRP1, GLUL, UNC13B, F2R	1273	327	16650	1.15994	1	0.920841	99.8968
GOTERM_BP_FAT	GO:0050714~positive regulation of protein secretion	17	1.2091	0.573507	CARD8, HLA-DRB1, CADM1, F2RL1, EXPH5, NLGN2, TRIM16, POSTN, NLRP1, NKX6-1, GLUL, IL4R, HLA-DRB5, TRPV4, UNC13B, SYK, F2R	1273	214	16650	1.03901	1	0.990275	100
Annotation Cluster 54	Enrichment Score: 1.4080402376179262
Category	Term	Count	%	PValue	Genes	List Total	Pop Hits	Pop Total	Fold Enrichment	Bonferroni	Benjamini	FDR
GOTERM_BP_FAT	GO:0042692~muscle cell differentiation	45	3.20057	0.0014713	WFIKKN1, THRA, AKAP13, MYEF2, CDH2, ZEB1, TPM1, MEGF10, CTNNB1, ZFP36L1, EDNRB, KDM1A, DMD, IL4R, HEY2, CACYBP, QKI, MBNL3, PLCB1, BOC, OLFM2, IFRD1, NKX2-5, BMP4, SLC8A1, ACTA1, MYLK3, DDX39B, PTBP1, TANC1, LMNA, LEF1, MSTN, ACTN3, MYOZ3, HDAC5, CTH, DKK1, BVES, TSC1, MAPK12, PRKAR1A, PDGFRA, ADAM12, IGFBP3	1273	362	16650	1.62588	0.999991	0.0768799	2.89341
GOTERM_BP_FAT	GO:0061061~muscle structure development	66	4.69417	0.00165892	THRA, ZEB1, MEGF10, CTNNB1, KDM1A, EDNRB, IL4R, HEY2, QKI, STRA6, PLCB1, IFRD1, BOC, COL11A1, ACTA1, MYLK3, PTBP1, DDX39B, TANC1, LEF1, ACTN3, ARNTL, FLNB, CTH, IGSF8, BVES, SMTN, ITGB1BP2, PDGFRA, RYR2, ADAM12, MYL6, FGFR1, WFIKKN1, PPP2R3A, ERBB4, ASS1, FHL1, MYEF2, AKAP13, CDH2, TPM1, ZFP36L1, TSC22D3, DMD, CACYBP, MBNL3, NKX2-5, OLFM2, BMP4, SLC8A1, LMNA, MSTN, NR4A1, FZD2, MYOZ3, FOXP2, HDAC…	1273	589	16650	1.4656	0.999998	0.0840414	3.25662
GOTERM_BP_FAT	GO:0014706~striated muscle tissue development	38	2.7027	0.0278388	MYL6, FGFR1, ERBB4, AKAP13, TPM1, GJA5, MEGF10, CTNNB1, TSC22D3, NDRG4, DMD, HEY2, CACYBP, COL11A1, IFRD1, NKX2-5, BMP4, SLC8A1, ACTA1, MYLK3, DDX39B, LMNA, NR4A1, LEF1, MSTN, ARNTL, ACTN3, FLNB, FOXP2, IGSF8, DKK1, BVES, TSC1, DSG2, PRKAR1A, PDGFRA, RYR2, LUC7L	1273	350	16650	1.42004	1	0.394049	43.0508
GOTERM_BP_FAT	GO:0060537~muscle tissue development	39	2.77383	0.0342593	MYL6, FGFR1, ERBB4, AKAP13, TPM1, GJA5, MEGF10, CTNNB1, TSC22D3, NDRG4, DMD, HEY2, CACYBP, STRA6, COL11A1, IFRD1, NKX2-5, BMP4, SLC8A1, ACTA1, MYLK3, DDX39B, LMNA, NR4A1, LEF1, MSTN, ARNTL, ACTN3, FLNB, FOXP2, IGSF8, DKK1, BVES, TSC1, DSG2, PRKAR1A, PDGFRA, RYR2, LUC7L	1273	367	16650	1.3899	1	0.440441	50.0999
GOTERM_BP_FAT	GO:0051146~striated muscle cell differentiation	28	1.99147	0.0429976	WFIKKN1, THRA, MYEF2, AKAP13, CDH2, TPM1, DMD, IL4R, CACYBP, HEY2, NKX2-5, BMP4, SLC8A1, ACTA1, MYLK3, DDX39B, TANC1, LMNA, LEF1, ACTN3, MYOZ3, HDAC5, BVES, DKK1, TSC1, PRKAR1A, PDGFRA, ADAM12	1273	250	16650	1.46489	1	0.488137	58.3722
GOTERM_BP_FAT	GO:0016202~regulation of striated muscle tissue development	15	1.06686	0.0587705	BMP4, FGFR1, ERBB4, DDX39B, LEF1, MSTN, ACTN3, ARNTL, MEGF10, CTNNB1, TSC22D3, DKK1, HEY2, LUC7L, NKX2-5	1273	116	16650	1.69129	1	0.560127	70.1146
GOTERM_BP_FAT	GO:0048634~regulation of muscle organ development	15	1.06686	0.0659427	BMP4, FGFR1, ERBB4, DDX39B, LEF1, MSTN, ACTN3, ARNTL, MEGF10, CTNNB1, TSC22D3, DKK1, HEY2, LUC7L, NKX2-5	1273	118	16650	1.66263	1	0.592898	74.3425
GOTERM_BP_FAT	GO:1901861~regulation of muscle tissue development	15	1.06686	0.069738	BMP4, FGFR1, ERBB4, DDX39B, LEF1, MSTN, ACTN3, ARNTL, MEGF10, CTNNB1, TSC22D3, DKK1, HEY2, LUC7L, NKX2-5	1273	119	16650	1.64866	1	0.608672	76.3433
GOTERM_BP_FAT	GO:0007517~muscle organ development	36	2.56046	0.098908	MYL6, FGFR1, ASS1, ERBB4, FHL1, TPM1, MEGF10, CTNNB1, TSC22D3, DMD, HEY2, STRA6, COL11A1, NKX2-5, BMP4, ACTA1, DDX39B, LMNA, NR4A1, LEF1, MSTN, FZD2, ARNTL, ACTN3, FLNB, FOXP2, LAMA2, IGSF8, DKK1, SMTN, BVES, MAPK12, ITGB1BP2, RYR2, LUC7L, TCF12	1273	366	16650	1.28649	1	0.691846	87.4673
GOTERM_BP_FAT	GO:0060538~skeletal muscle organ development	17	1.2091	0.285319	MYL6, ASS1, ACTA1, NR4A1, MSTN, ACTN3, ARNTL, MEGF10, FLNB, FOXP2, CTNNB1, TSC22D3, IGSF8, BVES, DKK1, DMD, STRA6	1273	178	16650	1.24915	1	0.918602	99.8767
GOTERM_BP_FAT	GO:0007519~skeletal muscle tissue development	15	1.06686	0.425401	MYL6, ACTA1, NR4A1, MSTN, ACTN3, ARNTL, MEGF10, FLNB, CTNNB1, FOXP2, TSC22D3, IGSF8, BVES, DKK1, DMD	1273	170	16650	1.15406	1	0.969647	99.9984
Annotation Cluster 55	Enrichment Score: 1.3924759665850708
Category	Term	Count	%	PValue	Genes	List Total	Pop Hits	Pop Total	Fold Enrichment	Bonferroni	Benjamini	FDR
GOTERM_BP_FAT	GO:0043954~cellular component maintenance	7	0.497866	0.0119951	PARD6A, MTHFR, TANC1, NLGN2, ITGA3, AFDN, KIFC3	1273	26	16650	3.52136	1	0.257023	21.3877
GOTERM_BP_FAT	GO:0034331~cell junction maintenance	4	0.284495	0.0461569	PARD6A, NLGN2, AFDN, KIFC3	1273	11	16650	4.75612	1	0.506593	61.0285
GOTERM_BP_FAT	GO:0045217~cell-cell junction maintenance	3	0.213371	0.120041	PARD6A, NLGN2, KIFC3	1273	8	16650	4.90475	1	0.737605	92.1924
Annotation Cluster 56	Enrichment Score: 1.3842101059107863
Category	Term	Count	%	PValue	Genes	List Total	Pop Hits	Pop Total	Fold Enrichment	Bonferroni	Benjamini	FDR
GOTERM_BP_FAT	GO:0001941~postsynaptic membrane organization	8	0.56899	0.00523682	GPHN, MAGI2, DLG4, NLGN2, CDH2, GDNF, LRP4, DVL1	1273	29	16650	3.60809	1	0.160771	9.94076
GOTERM_BP_FAT	GO:0097104~postsynaptic membrane assembly	4	0.284495	0.0186075	MAGI2, NLGN2, CDH2, LRP4	1273	8	16650	6.53967	1	0.318421	31.2401
GOTERM_BP_FAT	GO:0071709~membrane assembly	6	0.426743	0.0441899	MAGI2, ANK3, DMKN, NLGN2, CDH2, LRP4	1273	26	16650	3.01831	1	0.493785	59.3943
GOTERM_BP_FAT	GO:2000809~positive regulation of synaptic vesicle clustering	3	0.213371	0.0499219	MAGI2, NLGN2, CDH2	1273	5	16650	7.8476	1	0.52496	63.984
GOTERM_BP_FAT	GO:0044091~membrane biogenesis	6	0.426743	0.0836677	MAGI2, ANK3, DMKN, NLGN2, CDH2, LRP4	1273	31	16650	2.53149	1	0.653197	82.4897
GOTERM_BP_FAT	GO:2000807~regulation of synaptic vesicle clustering	3	0.213371	0.0946828	MAGI2, NLGN2, CDH2	1273	7	16650	5.60543	1	0.681983	86.2419
GOTERM_BP_FAT	GO:0097091~synaptic vesicle clustering	3	0.213371	0.120041	MAGI2, NLGN2, CDH2	1273	8	16650	4.90475	1	0.737605	92.1924
Annotation Cluster 57	Enrichment Score: 1.3568998844622524
Category	Term	Count	%	PValue	Genes	List Total	Pop Hits	Pop Total	Fold Enrichment	Bonferroni	Benjamini	FDR
GOTERM_BP_FAT	GO:0022607~cellular component assembly	247	17.5676	0.00018291	DLC1, HCCS, HRAS, SEC31A, MED24, SYT7, RAB1A, CTNNB1, MVB12A, SH3YL1, INSIG1, SH3BGR, DHX30, CHRNA3, PLS3, ADGRB2, MAGI2, MYLK3, SPIRE1, FARP1, NME2, GLUL, MAPK3, PDGFRA, AMFR, UNC13B, EPS8L2, ADD2, HLA-DRA, HLA-DRB1, NEK1, AKAP13, CEP164, OAS1, DNAAF3, MACF1, DMD, CDC40, HLA-DRB5, CDC42EP3, NKX2-5, HIP1, SRP54, PCDH15, ACACB, MYOZ3, FNIP1, DVL1, EPHA3, LAMA3, CLGN, PKP1, SFRP1, PKP3, NAA60, PKP4…	1273	2618	16650	1.23399	0.763332	0.0180764	0.364112
GOTERM_BP_FAT	GO:0044085~cellular component biogenesis	257	18.2788	0.00639846	DLC1, HCCS, HRAS, SEC31A, MED24, SYT7, RAB1A, CTNNB1, MVB12A, SH3YL1, INSIG1, SH3BGR, DHX30, PLS3, CHRNA3, ADGRB2, MAGI2, MYLK3, SPIRE1, FARP1, NME2, GLUL, MAPK3, PDGFRA, AMFR, UNC13B, EPS8L2, ADD2, HLA-DRA, SDAD1, HLA-DRB1, NEK1, AKAP13, CEP164, OAS1, DNAAF3, MACF1, DMD, CDC40, HLA-DRB5, RPS20, CDC42EP3, NKX2-5, HIP1, SRP54, PCDH15, ACACB, MYOZ3, FNIP1, EPHA3, DVL1, LAMA3, CLGN, PKP1, SFRP1, PKP…	1273	2914	16650	1.15353	1	0.180524	12.0149
GOTERM_BP_FAT	GO:0006461~protein complex assembly	129	9.17496	0.040425	HCCS, HRAS, THRA, SEC31A, MED24, FGF13, MAF1, RAB1A, CTNNB1, MFF, OIP5, INSIG1, SH3BGR, MLST8, CHRNA3, TWF1, MAGI2, STMN2, BAIAP2, CORO7, SPIRE1, NME2, GLUL, MAPK3, CLIP1, STMN1, AMFR, UNC13B, ADD2, HLA-DRA, SMARCA4, HLA-DRB1, PANX2, DIAPH1, CLU, OAS1, TRRAP, DNAAF3, DMD, NPM1, HLA-DRB5, BMF, NKX2-5, CDC42EP3, HIP1, FN1, PARD6B, SRP54, KCNB1, SYT11, ACACB, SHANK1, FNIP1, P2RX6, CLGN, TSC1, NAA60,…	1273	1445	16650	1.16764	1	0.476014	56.083
GOTERM_BP_FAT	GO:0070271~protein complex biogenesis	129	9.17496	0.040605	HCCS, HRAS, THRA, SEC31A, MED24, FGF13, MAF1, RAB1A, CTNNB1, MFF, OIP5, INSIG1, SH3BGR, MLST8, CHRNA3, TWF1, MAGI2, STMN2, BAIAP2, CORO7, SPIRE1, NME2, GLUL, MAPK3, CLIP1, STMN1, AMFR, UNC13B, ADD2, HLA-DRA, SMARCA4, HLA-DRB1, PANX2, DIAPH1, CLU, OAS1, TRRAP, DNAAF3, DMD, NPM1, HLA-DRB5, BMF, NKX2-5, CDC42EP3, HIP1, FN1, PARD6B, SRP54, KCNB1, SYT11, ACACB, SHANK1, FNIP1, P2RX6, CLGN, TSC1, NAA60,…	1273	1446	16650	1.16683	1	0.476878	56.2469
GOTERM_BP_FAT	GO:0065003~macromolecular complex assembly	149	10.5974	0.0531552	HCCS, HRAS, THRA, SEC31A, EIF5, MED24, FGF13, RPS27L, MAF1, RAB1A, CTNNB1, MFF, CDKN2A, OIP5, INSIG1, PSIP1, SH3BGR, MLST8, DHX30, CHRNA3, TWF1, MAGI2, STMN2, BAIAP2, DDX39B, CORO7, SPIRE1, NME2, GLUL, MAPK3, CELF4, CLIP1, CELF2, STMN1, AMFR, UNC13B, ADD2, HLA-DRA, SMARCA4, HLA-DRB1, PANX2, DIAPH1, CLU, OAS1, TRRAP, DNAAF3, DMD, CDC40, NPM1, HLA-DRB5, BMF, CDC42EP3, NKX2-5, HELLS, HIP1, FN1, PARD…	1273	1710	16650	1.13966	1	0.541376	66.351
GOTERM_BP_FAT	GO:0071822~protein complex subunit organization	144	10.2418	0.0795654	HCCS, HRAS, THRA, SEC31A, F2RL1, MED24, FGF13, MAF1, RAB1A, CTNNB1, MFF, OIP5, INSIG1, SH3BGR, DNAJC6, COL12A1, MLST8, CHRNA3, TWF1, MAGI2, STMN2, BAIAP2, PDXP, CORO7, SPIRE1, NME2, GLUL, MAPK3, CLIP1, STMN1, AMFR, UNC13B, ADD2, HLA-DRA, SMARCA4, HLA-DRB1, PANX2, DIAPH1, CLU, OAS1, TRRAP, DNAAF3, DMD, NPM1, HLA-DRB5, BMF, CDC42EP3, NKX2-5, HIP1, FN1, MRPS27, PARD6B, SRP54, NFE2, SYT11, KCNB1, ACA…	1273	1674	16650	1.1251	1	0.637888	80.8584
GOTERM_BP_FAT	GO:0043933~macromolecular complex subunit organization	206	14.6515	0.0888171	HCCS, HRAS, SEC31A, MED24, RAB1A, CTNNB1, INSIG1, SH3BGR, COL12A1, DHX30, CHRNA3, MAGI2, SPIRE1, MECOM, GLUL, NME2, MTF2, MAPK3, AMFR, UNC13B, ADD2, HLA-DRA, HLA-DRB1, OAS1, DNAAF3, DMD, CDC40, HLA-DRB5, DNMT3B, NKX2-5, CDC42EP3, HIP1, DNMT3A, SRP54, ACACB, FNIP1, DVL1, CLGN, NAA60, QPRT, NCOR1, RTN4, GJA5, LONP1, ASH2L, P4HA1, MCCC1, GPX3, TRPV4, COL11A1, GOLGA2, PRPF31, STX1A, AR, CTBP1, RBBP4,…	1273	2461	16650	1.09482	1	0.666652	84.3509
GOTERM_BP_FAT	GO:0051258~protein polymerization	25	1.77809	0.129025	TRIOBP, DIAPH1, FGF13, TRPV4, MLST8, CDC42EP3, GOLGA2, MICALL2, TWF1, BAIAP2L2, STMN2, HCK, BAIAP2, PSRC1, SPIRE1, CORO7, NCK2, PPP1R9A, TENM1, TBCD, TPPP, CLIP1, STMN1, ADD2, DNM2	1273	246	16650	1.3292	1	0.75712	93.6372
GOTERM_BP_FAT	GO:0043623~cellular protein complex assembly	47	3.34282	0.394133	RTN4, HCCS, TRIOBP, HLA-DRB1, DIAPH1, CLU, FGF13, HLA-DMB, DNAH7, MAF1, RAB1A, LONP1, DNAAF3, DMD, INSIG1, TRPV4, MLST8, PSMD5, CDC42EP3, CHRNA3, HIP1, GOLGA2, MICALL2, TWF1, SRP54, BAIAP2L2, STMN2, HCK, BAIAP2, PSRC1, CORO7, SPIRE1, CENPH, NCK2, PPP1R9A, UQCC1, TENM1, TPPP, TBCD, CAND2, USH1C, CLIP1, STMN1, UNC13B, ADD2, HLA-DRA, DNM2	1273	575	16650	1.06909	1	0.961604	99.9954
GOTERM_BP_FAT	GO:0034622~cellular macromolecular complex assembly	73	5.19203	0.73515	RTN4, HCCS, THRA, DICER1, EIF5, RPS27L, FGF13, HLA-DMB, MAF1, RAB1A, LONP1, OIP5, INSIG1, HEY2, PSIP1, TRPV4, PSMD5, MLST8, DHX30, CHRNA3, GOLGA2, PRPF31, TWF1, RBBP4, STMN2, BAIAP2, DDX39B, CORO7, SPIRE1, SMN2, NCK2, XPC, TBCD, TPPP, CELF4, CELF2, CLIP1, USH1C, CAND2, STMN1, UNC13B, ADD2, HLA-DRA, TRIOBP, HLA-DRB1, DIAPH1, CLU, DNAH7, TSPYL2, DNAAF3, DMD, NPM1, CDC40, AGO3, CDC42EP3, HELLS, HIP1…	1273	1004	16650	0.950988	1	0.998289	100
Annotation Cluster 58	Enrichment Score: 1.328556457487835
Category	Term	Count	%	PValue	Genes	List Total	Pop Hits	Pop Total	Fold Enrichment	Bonferroni	Benjamini	FDR
GOTERM_BP_FAT	GO:0070252~actin-mediated cell contraction	20	1.42248	0.000178973	MYL6, ACTA1, MYBPC1, FGF13, ACTN3, GJA5, TPM1, TPM4, FLNA, TPM3, TNNT3, TNNT1, DSG2, DMD, EPB41L5, RYR2, SCN4B, NEDD4L, KCNH2, KCNE5	1273	100	16650	2.61587	0.755874	0.018146	0.356287
GOTERM_BP_FAT	GO:0030048~actin filament-based movement	22	1.56472	0.00102454	MYL6, ACTA1, MYO1B, MYBPC1, FGF13, ACTN3, GJA5, TPM1, TPM4, FLNA, TPM3, TNNT3, SYNE2, TNNT1, DSG2, DMD, EPB41L5, RYR2, SCN4B, NEDD4L, KCNH2, KCNE5	1273	132	16650	2.17989	0.999689	0.0616069	2.02335
GOTERM_BP_FAT	GO:0086001~cardiac muscle cell action potential	13	0.924609	0.00342277	SLC8A1, DSG2, ANK3, DMD, SCN4B, RYR2, FGF13, NEDD4L, KCNH2, KCNE5, KCNIP2, GJA5, FLNA	1273	65	16650	2.61587	1	0.123449	6.6086
GOTERM_BP_FAT	GO:0001508~action potential	19	1.35135	0.0116076	KCNMB4, SLC8A1, KCNB1, FMR1, FGF13, KCNIP2, GJA5, FLNA, NRCAM, DSG2, ANK3, DMD, RYR2, SCN4B, AKAP7, NEDD4L, SCN7A, KCNH2, KCNE5	1273	132	16650	1.88263	1	0.25254	20.7706
GOTERM_BP_FAT	GO:0010644~cell communication by electrical coupling	7	0.497866	0.0144488	SLC8A1, ATP1B2, ANK3, RYR2, GJA5, HRC, CALM2	1273	27	16650	3.39094	1	0.284147	25.1907
GOTERM_BP_FAT	GO:0006936~muscle contraction	37	2.63158	0.0201969	MYL6, MYBPC1, FGF13, KCNIP2, TPM1, GJA5, GDNF, TPM4, TPM3, EDNRB, DMD, CNN1, SCN7A, NEDD4L, ASPH, KCNE5, HTR1D, NKX2-5, CHRNA3, HRC, DTNA, KCNMA1, SLC8A1, ACTA1, ACTN3, FLNA, TNNT3, SSTR2, P2RX6, SMTN, TNNT1, DSG2, SCN4B, RYR2, KCNH2, CALM2, F2R	1273	331	16650	1.46204	1	0.332947	33.427
GOTERM_BP_FAT	GO:1903522~regulation of blood circulation	34	2.41821	0.021878	KCNMB4, FXYD3, THRA, ATP1B2, F2RL1, FGF13, KCNIP2, TPM1, GJA5, ECE1, DMD, P2RY2, HEY2, SEMA3A, ASPH, KCNE5, APLN, NKX2-5, HRC, SLC8A1, EPHX2, ASIC2, NPR1, ITPR3, FLNA, BVES, DSG2, SCN4B, RYR2, CELF2, AHCYL1, KCNH2, CALM2, F2R	1273	300	16650	1.48233	1	0.348991	35.6681
GOTERM_BP_FAT	GO:0098900~regulation of action potential	9	0.640114	0.021909	DSG2, ANK3, KCNB1, FMR1, RYR2, FGF13, NTSR1, GJA5, FLNA	1273	46	16650	2.559	1	0.348703	35.7087
GOTERM_BP_FAT	GO:0002027~regulation of heart rate	14	0.995733	0.0223439	SLC8A1, GJA5, TPM1, BVES, DSG2, DMD, HEY2, RYR2, SCN4B, SEMA3A, KCNH2, KCNE5, CALM2, HRC	1273	92	16650	1.99033	1	0.352904	36.2764
GOTERM_BP_FAT	GO:0060306~regulation of membrane repolarization	7	0.497866	0.0238526	SCN4B, AKAP7, NEDD4L, KCNH2, KCNE5, GJA5, FLNA	1273	30	16650	3.05185	1	0.363488	38.2089
GOTERM_BP_FAT	GO:0006942~regulation of striated muscle contraction	13	0.924609	0.0324677	SLC8A1, FGF13, ACTN3, GJA5, FLNA, TNNT3, DSG2, DMD, RYR2, ASPH, NKX2-5, CALM2, HRC	1273	87	16650	1.95438	1	0.425597	48.221
GOTERM_BP_FAT	GO:0008016~regulation of heart contraction	27	1.92034	0.0330205	FXYD3, THRA, ATP1B2, FGF13, KCNIP2, TPM1, GJA5, DMD, HEY2, SEMA3A, ASPH, KCNE5, NKX2-5, APLN, HRC, SLC8A1, NPR1, ITPR3, FLNA, BVES, DSG2, SCN4B, RYR2, CELF2, AHCYL1, KCNH2, CALM2	1273	233	16650	1.51563	1	0.42972	48.8078
GOTERM_BP_FAT	GO:0006941~striated muscle contraction	20	1.42248	0.0384089	SLC8A1, FGF13, ACTN3, TPM1, GJA5, FLNA, TNNT3, TNNT1, DSG2, DMD, RYR2, SCN4B, NEDD4L, ASPH, KCNH2, KCNE5, NKX2-5, CALM2, HRC, DTNA	1273	161	16650	1.62476	1	0.463171	54.2058
GOTERM_BP_FAT	GO:0003012~muscle system process	42	2.9872	0.0391192	MYL6, MYBPC1, AKAP13, FGF13, KCNIP2, TPM1, GJA5, GDNF, TPM4, TPM3, EDNRB, DMD, HEY2, CNN1, SCN7A, NEDD4L, ASPH, KCNE5, HTR1D, NKX2-5, CHRNA3, HRC, DTNA, PRKCA, KCNMA1, SLC8A1, ACTA1, DDX39B, MSTN, ACTN3, FLNA, TNNT3, SSTR2, TNNT1, P2RX6, SMTN, DSG2, SCN4B, RYR2, KCNH2, CALM2, F2R	1273	405	16650	1.35638	1	0.468082	54.8757
GOTERM_BP_FAT	GO:0003015~heart process	28	1.99147	0.039517	FXYD3, ATP1B2, AKAP13, FGF13, KCNIP2, TPM1, GJA5, DMD, HEY2, SEMA3A, NEDD4L, ASPH, KCNE5, NKX2-5, APLN, HRC, SLC8A1, NPR1, ITPR3, FLNA, BVES, DSG2, RPS6KA2, SCN4B, RYR2, AHCYL1, KCNH2, CALM2	1273	248	16650	1.4767	1	0.47088	55.2468
GOTERM_BP_FAT	GO:0006937~regulation of muscle contraction	19	1.35135	0.0395495	SLC8A1, FGF13, ACTN3, TPM1, GJA5, FLNA, TNNT3, SSTR2, TNNT1, DSG2, DMD, RYR2, ASPH, CNN1, NKX2-5, CHRNA3, CALM2, HRC, F2R	1273	151	16650	1.64574	1	0.470488	55.2769
GOTERM_BP_FAT	GO:0060048~cardiac muscle contraction	16	1.13798	0.0399325	SLC8A1, FGF13, GJA5, TPM1, FLNA, DSG2, DMD, RYR2, SCN4B, NEDD4L, ASPH, KCNH2, KCNE5, NKX2-5, CALM2, HRC	1273	120	16650	1.74391	1	0.473131	55.6313
GOTERM_BP_FAT	GO:0090257~regulation of muscle system process	23	1.63585	0.0487717	PRKCA, SLC8A1, DDX39B, MSTN, AKAP13, FGF13, ACTN3, TPM1, GJA5, FLNA, TNNT3, SSTR2, TNNT1, DSG2, DMD, RYR2, CNN1, ASPH, NKX2-5, CHRNA3, CALM2, HRC, F2R	1273	198	16650	1.51932	1	0.519138	63.1045
GOTERM_BP_FAT	GO:0098901~regulation of cardiac muscle cell action potential	6	0.426743	0.0509493	DSG2, ANK3, RYR2, FGF13, GJA5, FLNA	1273	27	16650	2.90652	1	0.530411	64.7527
GOTERM_BP_FAT	GO:0055117~regulation of cardiac muscle contraction	11	0.782361	0.0542186	SLC8A1, DSG2, DMD, RYR2, FGF13, ASPH, NKX2-5, GJA5, FLNA, HRC, CALM2	1273	74	16650	1.94423	1	0.545438	67.0966
GOTERM_BP_FAT	GO:0060047~heart contraction	27	1.92034	0.0551678	FXYD3, ATP1B2, FGF13, KCNIP2, TPM1, GJA5, DMD, HEY2, SEMA3A, NEDD4L, ASPH, KCNE5, NKX2-5, APLN, HRC, SLC8A1, NPR1, ITPR3, FLNA, BVES, DSG2, RPS6KA2, SCN4B, RYR2, AHCYL1, KCNH2, CALM2	1273	245	16650	1.4414	1	0.548636	67.7489
GOTERM_BP_FAT	GO:0086003~cardiac muscle cell contraction	9	0.640114	0.0561735	DSG2, SCN4B, RYR2, FGF13, NEDD4L, KCNH2, KCNE5, GJA5, FLNA	1273	55	16650	2.14026	1	0.552135	68.4266
GOTERM_BP_FAT	GO:0086009~membrane repolarization	7	0.497866	0.0595524	ATP1B2, SCN4B, KCNH2, KCNE5, KCNIP2, GJA5, FLNA	1273	37	16650	2.47447	1	0.563812	70.6058
GOTERM_BP_FAT	GO:0086065~cell communication involved in cardiac conduction	8	0.56899	0.0643689	SLC8A1, DSG2, ATP1B2, SCN4B, RYR2, KCNE5, GJA5, FLNA	1273	47	16650	2.22627	1	0.586833	73.4666
GOTERM_BP_FAT	GO:0098910~regulation of atrial cardiac muscle cell action potential	3	0.213371	0.0711514	RYR2, GJA5, FLNA	1273	6	16650	6.53967	1	0.612704	77.0498
GOTERM_BP_FAT	GO:0086005~ventricular cardiac muscle cell action potential	5	0.355619	0.0938832	RYR2, NEDD4L, KCNH2, KCNE5, GJA5	1273	23	16650	2.84333	1	0.6798	85.9975
GOTERM_BP_FAT	GO:0086002~cardiac muscle cell action potential involved in contraction	7	0.497866	0.0978618	SCN4B, RYR2, NEDD4L, KCNH2, KCNE5, GJA5, FLNA	1273	42	16650	2.17989	1	0.6883	87.1739
GOTERM_BP_FAT	GO:0099623~regulation of cardiac muscle cell membrane repolarization	5	0.355619	0.106186	SCN4B, KCNH2, KCNE5, GJA5, FLNA	1273	24	16650	2.72486	1	0.707206	89.3386
GOTERM_BP_FAT	GO:0099622~cardiac muscle cell membrane repolarization	6	0.426743	0.113961	SCN4B, KCNH2, KCNE5, KCNIP2, GJA5, FLNA	1273	34	16650	2.30812	1	0.724687	91.0433
GOTERM_BP_FAT	GO:0086064~cell communication by electrical coupling involved in cardiac conduction	4	0.284495	0.118217	SLC8A1, ATP1B2, RYR2, GJA5	1273	16	16650	3.26984	1	0.734205	91.8632
GOTERM_BP_FAT	GO:0061337~cardiac conduction	12	0.853485	0.120895	SLC8A1, DSG2, ATP1B2, SCN4B, RYR2, KCNH2, KCNE5, KCNIP2, GJA5, FLNA, HRC, CALM2	1273	97	16650	1.61806	1	0.739326	92.3421
GOTERM_BP_FAT	GO:0035637~multicellular organismal signaling	16	1.13798	0.159665	KCNMB4, SLC8A1, ATP1B2, KCNIP2, GJA5, FLNA, NRCAM, DSG2, ANK3, RYR2, SCN4B, SCN7A, KCNH2, KCNE5, CALM2, HRC	1273	148	16650	1.41398	1	0.806256	96.8847
GOTERM_BP_FAT	GO:0086019~cell-cell signaling involved in cardiac conduction	5	0.355619	0.161838	SCN4B, RYR2, KCNE5, GJA5, FLNA	1273	28	16650	2.3356	1	0.808671	97.0415
GOTERM_BP_FAT	GO:0060307~regulation of ventricular cardiac muscle cell membrane repolarization	4	0.284495	0.193092	SCN4B, KCNH2, KCNE5, GJA5	1273	20	16650	2.61587	1	0.849656	98.6133
GOTERM_BP_FAT	GO:0086091~regulation of heart rate by cardiac conduction	5	0.355619	0.277024	DSG2, SCN4B, KCNH2, KCNE5, GJA5	1273	35	16650	1.86848	1	0.913107	99.8448
GOTERM_BP_FAT	GO:0086004~regulation of cardiac muscle cell contraction	5	0.355619	0.277024	DSG2, RYR2, FGF13, GJA5, FLNA	1273	35	16650	1.86848	1	0.913107	99.8448
GOTERM_BP_FAT	GO:0086010~membrane depolarization during action potential	6	0.426743	0.288353	SLC8A1, ANK3, SCN4B, SCN7A, KCNH2, GJA5	1273	47	16650	1.6697	1	0.919626	99.8868
GOTERM_BP_FAT	GO:1903115~regulation of actin filament-based movement	5	0.355619	0.347834	DSG2, RYR2, FGF13, GJA5, FLNA	1273	39	16650	1.67684	1	0.946782	99.9801
GOTERM_BP_FAT	GO:0086066~atrial cardiac muscle cell to AV node cell communication	3	0.213371	0.404746	KCNE5, GJA5, FLNA	1273	18	16650	2.17989	1	0.964428	99.9968
Annotation Cluster 59	Enrichment Score: 1.3248674002794434
Category	Term	Count	%	PValue	Genes	List Total	Pop Hits	Pop Total	Fold Enrichment	Bonferroni	Benjamini	FDR
GOTERM_BP_FAT	GO:0003073~regulation of systemic arterial blood pressure	16	1.13798	0.00258301	AR, CTSZ, F2RL1, ASIC2, WNK1, MME, POSTN, NTSR1, TPM1, GJA5, PLCB3, ECE1, NAV2, RPS6KA2, PCSK5, F2R	1273	88	16650	2.37806	1	0.108736	5.02673
GOTERM_BP_FAT	GO:0003081~regulation of systemic arterial blood pressure by renin-angiotensin	7	0.497866	0.00799224	CTSZ, ECE1, RPS6KA2, F2RL1, MME, PCSK5, F2R	1273	24	16650	3.81481	1	0.203394	14.7869
GOTERM_BP_FAT	GO:0001991~regulation of systemic arterial blood pressure by circulatory renin-angiotensin	6	0.426743	0.00954206	CTSZ, ECE1, F2RL1, MME, PCSK5, F2R	1273	18	16650	4.35978	1	0.226567	17.4027
GOTERM_BP_FAT	GO:0002001~renin secretion into blood stream	3	0.213371	0.0315355	F2RL1, PCSK5, F2R	1273	4	16650	9.80951	1	0.417574	47.2171
GOTERM_BP_FAT	GO:0001999~renal response to blood flow involved in circulatory renin-angiotensin regulation of systemic arterial blood pressure	3	0.213371	0.0315355	F2RL1, PCSK5, F2R	1273	4	16650	9.80951	1	0.417574	47.2171
GOTERM_BP_FAT	GO:0001990~regulation of systemic arterial blood pressure by hormone	7	0.497866	0.0595524	CTSZ, ECE1, RPS6KA2, F2RL1, MME, PCSK5, F2R	1273	37	16650	2.47447	1	0.563812	70.6058
GOTERM_BP_FAT	GO:0003044~regulation of systemic arterial blood pressure mediated by a chemical signal	8	0.56899	0.0643689	CTSZ, ECE1, RPS6KA2, F2RL1, MME, PCSK5, TPM1, F2R	1273	47	16650	2.22627	1	0.586833	73.4666
GOTERM_BP_FAT	GO:0016486~peptide hormone processing	6	0.426743	0.0836677	CTSZ, ECE1, ERO1B, MME, PCSK5, FURIN	1273	31	16650	2.53149	1	0.653197	82.4897
GOTERM_BP_FAT	GO:0050886~endocrine process	11	0.782361	0.10649	FGFR1, CTSZ, ECE1, RPS6KA2, CRHBP, F2RL1, MME, PCSK5, GJA5, APLN, F2R	1273	84	16650	1.71277	1	0.707295	89.4106
GOTERM_BP_FAT	GO:0002002~regulation of angiotensin levels in blood	3	0.213371	0.261413	CTSZ, ECE1, MME	1273	13	16650	3.01831	1	0.906132	99.7624
GOTERM_BP_FAT	GO:0060177~regulation of angiotensin metabolic process	3	0.213371	0.261413	CTSZ, ECE1, MME	1273	13	16650	3.01831	1	0.906132	99.7624
GOTERM_BP_FAT	GO:0003071~renal system process involved in regulation of systemic arterial blood pressure	4	0.284495	0.276352	F2RL1, PCSK5, GJA5, F2R	1273	24	16650	2.17989	1	0.912904	99.8419
Annotation Cluster 60	Enrichment Score: 1.3062347996614332
Category	Term	Count	%	PValue	Genes	List Total	Pop Hits	Pop Total	Fold Enrichment	Bonferroni	Benjamini	FDR
GOTERM_BP_FAT	GO:0007167~enzyme linked receptor protein signaling pathway	89	6.33001	0.0360647	HRAS, LTBP1, LGMN, LTBP4, CSPG4, TTK, EPS15L1, ZEB1, SDC2, MMRN2, CTNNB1, MVB12A, ACVR1B, JADE2, GPC3, GAB2, PLCB1, CHRNA3, SYK, RBFOX2, AR, MAGI2, LYN, PIK3CB, BAIAP2, PTBP1, CILP, LEF1, DDR1, NCK2, RBPMS, CHRDL1, DACT1, HNF4A, ZFYVE27, MAPK3, HIPK2, PDGFRA, ROR1, RYR2, TGFBRAP1, GALNT3, FGFR1, PARD3, ERBB4, ARHGEF28, MAPKAPK3, ABI1, POLR2B, SORCS3, ARNT, CEP57, NDRG4, CRB2, FAT4, DGKD, ITGAV, F…	1273	954	16650	1.22019	1	0.449338	51.9274
GOTERM_BP_FAT	GO:0070848~response to growth factor	61	4.33855	0.0490466	LTBP1, LTBP4, CASK, POSTN, ZEB1, CTNNB1, MMRN2, GPC3, EEF2K, HHIP, CCNA2, MAP2K5, RBFOX2, MAGI2, STMN2, PTBP1, LEF1, CHRDL1, ZFYVE27, ITGB1BP1, EPB41L5, MAPK3, HIPK2, PDGFRA, RYR2, TGFBRAP1, GALNT3, FGFR1, PARD3, SOX2, SOX5, COL2A1, POLR2B, SORCS3, ARNT, ZFP36L1, RACK1, MEIS2, CEP57, CRB2, FAT4, FBN2, NKX2-5, ZNF423, BMP4, PARD6A, NR4A1, MSTN, ITGA3, FURIN, ANXA3, NREP, DKK1, SFRP1, CSNK1E, HNRNP…	1273	634	16650	1.25842	1	0.519861	63.3165
GOTERM_BP_FAT	GO:0007178~transmembrane receptor protein serine/threonine kinase signaling pathway	34	2.41821	0.0519396	PARD3, LTBP1, LTBP4, TTK, ZEB1, ACVR1B, JADE2, GPC3, CRB2, FBN2, NKX2-5, ZNF423, PARD6A, BMP4, MAGI2, MSTN, LEF1, ITGA3, FURIN, RBPMS, NREP, CHRDL1, DKK1, DACT1, HNF4A, SFRP1, HIPK2, MAPK3, GDF11, RYR2, TGFBRAP1, HPGD, LRP4, DNM2	1273	322	16650	1.38105	1	0.536139	65.4789
GOTERM_BP_FAT	GO:0071363~cellular response to growth factor stimulus	58	4.12518	0.0648443	LTBP1, LTBP4, CASK, POSTN, ZEB1, CTNNB1, MMRN2, GPC3, EEF2K, HHIP, CCNA2, MAP2K5, RBFOX2, MAGI2, STMN2, PTBP1, LEF1, CHRDL1, ZFYVE27, ITGB1BP1, EPB41L5, MAPK3, HIPK2, PDGFRA, RYR2, TGFBRAP1, GALNT3, FGFR1, PARD3, SOX5, COL2A1, POLR2B, SORCS3, ARNT, ZFP36L1, RACK1, CEP57, FAT4, CRB2, FBN2, NKX2-5, ZNF423, BMP4, PARD6A, NR4A1, MSTN, ITGA3, FURIN, NREP, DKK1, SFRP1, CSNK1E, HNRNPH1, HPGD, WNT7A, LRP…	1273	610	16650	1.24361	1	0.588997	73.7341
Annotation Cluster 61	Enrichment Score: 1.3061517125731148
Category	Term	Count	%	PValue	Genes	List Total	Pop Hits	Pop Total	Fold Enrichment	Bonferroni	Benjamini	FDR
GOTERM_BP_FAT	GO:0009069~serine family amino acid metabolic process	9	0.640114	0.0170177	SHMT1, SHMT2, CTH, PHGDH, AHCYL1, PSAT1, FPGS, CBS, MPST	1273	44	16650	2.67532	1	0.306121	28.9846
GOTERM_BP_FAT	GO:0050667~homocysteine metabolic process	5	0.355619	0.0182499	CTH, MTHFR, COMT, CBS, MPST	1273	14	16650	4.67119	1	0.316714	30.7388
GOTERM_BP_FAT	GO:0009092~homoserine metabolic process	3	0.213371	0.0499219	CTH, CBS, MPST	1273	5	16650	7.8476	1	0.52496	63.984
GOTERM_BP_FAT	GO:0019346~transsulfuration	3	0.213371	0.0499219	CTH, CBS, MPST	1273	5	16650	7.8476	1	0.52496	63.984
GOTERM_BP_FAT	GO:0070814~hydrogen sulfide biosynthetic process	3	0.213371	0.0499219	CTH, CBS, MPST	1273	5	16650	7.8476	1	0.52496	63.984
GOTERM_BP_FAT	GO:0000096~sulfur amino acid metabolic process	6	0.426743	0.0661793	CTH, MTHFR, AHCYL1, COMT, CBS, MPST	1273	29	16650	2.70607	1	0.593032	74.4718
GOTERM_BP_FAT	GO:0070813~hydrogen sulfide metabolic process	3	0.213371	0.0946828	CTH, CBS, MPST	1273	7	16650	5.60543	1	0.681983	86.2419
GOTERM_BP_FAT	GO:0006534~cysteine metabolic process	3	0.213371	0.146811	CTH, CBS, MPST	1273	9	16650	4.35978	1	0.789377	95.7834
Annotation Cluster 62	Enrichment Score: 1.2961733177378594
Category	Term	Count	%	PValue	Genes	List Total	Pop Hits	Pop Total	Fold Enrichment	Bonferroni	Benjamini	FDR
GOTERM_BP_FAT	GO:0033275~actin-myosin filament sliding	10	0.711238	0.00185057	MYL6, TNNT3, TNNT1, ACTA1, MYBPC1, DMD, ACTN3, TPM1, TPM4, TPM3	1273	38	16650	3.44193	1	0.0892989	3.62629
GOTERM_BP_FAT	GO:0030049~muscle filament sliding	10	0.711238	0.00185057	MYL6, TNNT3, TNNT1, ACTA1, MYBPC1, DMD, ACTN3, TPM1, TPM4, TPM3	1273	38	16650	3.44193	1	0.0892989	3.62629
GOTERM_BP_FAT	GO:0050881~musculoskeletal movement	5	0.355619	0.436391	TNNT3, TNNT1, DMD, HIPK2, ACTN3	1273	44	16650	1.48629	1	0.971711	99.9989
GOTERM_BP_FAT	GO:0050879~multicellular organismal movement	5	0.355619	0.436391	TNNT3, TNNT1, DMD, HIPK2, ACTN3	1273	44	16650	1.48629	1	0.971711	99.9989
GOTERM_BP_FAT	GO:0003009~skeletal muscle contraction	4	0.284495	0.506722	TNNT3, TNNT1, DMD, ACTN3	1273	35	16650	1.49478	1	0.98347	99.9999
Annotation Cluster 63	Enrichment Score: 1.2611735744909287
Category	Term	Count	%	PValue	Genes	List Total	Pop Hits	Pop Total	Fold Enrichment	Bonferroni	Benjamini	FDR
GOTERM_BP_FAT	GO:1903706~regulation of hemopoiesis	37	2.63158	0.0174733	NFKBID, RBP1, RAG1, ITPKB, ZEB1, IL34, PNP, TMEM64, ARNT, CTNNB1, ZFP36L1, GATA2, KDM1A, ACVR1B, MEIS2, CDKN2A, IL4R, IL15RA, AP3D1, SLC9B2, HLA-DOA, PIK3R1, SYK, PRKCA, BMP4, RBFOX2, ESRRA, ZBTB46, LYN, LEF1, MIXL1, FNIP1, NME2, SFRP1, CAMK4, IL36B, RBM15	1273	328	16650	1.47541	1	0.31086	29.6381
GOTERM_BP_FAT	GO:1902105~regulation of leukocyte differentiation	29	2.06259	0.0200513	RBP1, NFKBID, RAG1, ITPKB, ZEB1, IL34, PNP, TMEM64, CTNNB1, ZFP36L1, GATA2, CDKN2A, IL4R, AP3D1, SLC9B2, IL15RA, HLA-DOA, PIK3R1, SYK, PRKCA, BMP4, ESRRA, ZBTB46, LYN, LEF1, NME2, CAMK4, SFRP1, IL36B	1273	244	16650	1.55451	1	0.331657	33.2296
GOTERM_BP_FAT	GO:0002573~myeloid leukocyte differentiation	24	1.70697	0.0247402	PRKCA, BMP4, ESRRA, ZBTB46, LTBR, LYN, RBP1, L3MBTL3, F2RL1, LEF1, IL34, TMEM64, CTNNB1, ZFP36L1, KDM1A, GATA2, NME2, GPC3, GAB2, CAMK4, SFRP1, PIR, SLC9B2, PIK3R1	1273	195	16650	1.60976	1	0.37078	39.3198
GOTERM_BP_FAT	GO:0002761~regulation of myeloid leukocyte differentiation	16	1.13798	0.024981	PRKCA, ESRRA, ZBTB46, LYN, RBP1, LEF1, IL34, TMEM64, CTNNB1, ZFP36L1, GATA2, NME2, CAMK4, SFRP1, SLC9B2, PIK3R1	1273	113	16650	1.85194	1	0.371595	39.6179
GOTERM_BP_FAT	GO:0045637~regulation of myeloid cell differentiation	23	1.63585	0.0348283	PRKCA, RBFOX2, ESRRA, ZBTB46, LYN, RBP1, LEF1, ITPKB, IL34, TMEM64, CTNNB1, ARNT, ZFP36L1, ACVR1B, KDM1A, GATA2, NME2, MEIS2, CAMK4, SFRP1, SLC9B2, RBM15, PIK3R1	1273	191	16650	1.575	1	0.443841	50.6829
GOTERM_BP_FAT	GO:0030097~hemopoiesis	70	4.97866	0.0468855	THRA, LEPR, F2RL1, JAG2, ITPKB, ZEB1, PNP, TMEM64, CTNNB1, GATA2, ACVR1B, KDM1A, GPC3, CDKN2A, GAB2, ASH2L, IL4R, IL15RA, SLC9B2, DHTKD1, SYK, PRKCA, RBFOX2, LTBR, LYN, LEF1, ACTN1, MECOM, MIXL1, NME2, BVES, EML1, CAMK4, HIPK1, HIPK2, IL36B, AICDA, ADD2, MELK, NFKBID, RBP1, RAG1, ABI1, IL34, ITM2A, ARNT, STAT6, ZFP36L1, MEIS2, PIR, RTKN2, AP3D1, HLA-DOA, NKX2-5, PIK3R1, BMP4, ESRRA, ZBTB46, L3MBT…	1273	739	16650	1.23891	1	0.508895	61.6179
GOTERM_BP_FAT	GO:0002520~immune system development	76	5.40541	0.058005	THRA, IL27RA, LEPR, F2RL1, JAG2, ITPKB, ZEB1, PNP, TMEM64, CTNNB1, GATA2, ACVR1B, KDM1A, GPC3, CDKN2A, GAB2, ASH2L, IL4R, IL15RA, SLC9B2, DHTKD1, SYK, POLL, PRKCA, RBFOX2, LTBR, LYN, LEF1, ACTN1, MECOM, MIXL1, NME2, BVES, EML1, CAMK4, HIPK1, MAPK3, HIPK2, IL36B, AICDA, ADD2, MELK, NFKBID, RBP1, UNG, RAG1, ABI1, IL34, ITM2A, ARNT, STAT6, ZFP36L1, MEIS2, PIR, RTKN2, AP3D1, HLA-DOA, NKX2-5, PIK3R1, …	1273	821	16650	1.21075	1	0.558995	69.6261
GOTERM_BP_FAT	GO:0048534~hematopoietic or lymphoid organ development	72	5.12091	0.0661069	THRA, LEPR, F2RL1, JAG2, ITPKB, ZEB1, PNP, TMEM64, CTNNB1, GATA2, ACVR1B, KDM1A, GPC3, CDKN2A, GAB2, ASH2L, IL4R, IL15RA, SLC9B2, DHTKD1, SYK, PRKCA, RBFOX2, LTBR, LYN, LEF1, ACTN1, MECOM, MIXL1, NME2, BVES, EML1, CAMK4, HIPK1, MAPK3, HIPK2, IL36B, AICDA, ADD2, MELK, NFKBID, RBP1, RAG1, ABI1, IL34, ITM2A, ARNT, STAT6, ZFP36L1, MEIS2, PIR, RTKN2, AP3D1, HLA-DOA, NKX2-5, PIK3R1, BMP4, ESRRA, FOXL1,…	1273	778	16650	1.21043	1	0.593228	74.4323
GOTERM_BP_FAT	GO:1903708~positive regulation of hemopoiesis	19	1.35135	0.0727844	PRKCA, ZBTB46, RAG1, LEF1, ITPKB, IL34, PNP, TMEM64, ARNT, ZFP36L1, ACVR1B, KDM1A, GATA2, IL4R, IL36B, SLC9B2, AP3D1, IL15RA, SYK	1273	163	16650	1.52459	1	0.61719	77.8412
GOTERM_BP_FAT	GO:0002521~leukocyte differentiation	46	3.27169	0.0762119	NFKBID, RBP1, LEPR, F2RL1, JAG2, RAG1, ITPKB, ZEB1, IL34, PNP, TMEM64, ITM2A, CTNNB1, STAT6, ZFP36L1, GATA2, KDM1A, CDKN2A, GPC3, GAB2, PIR, IL4R, IL15RA, AP3D1, SLC9B2, HLA-DOA, PIK3R1, SYK, PRKCA, BMP4, ESRRA, ZBTB46, LTBR, LYN, L3MBTL3, MSH2, LEF1, FNIP1, HDAC5, NOTCH2, NME2, SFRP1, TSC1, CAMK4, IL36B, AICDA	1273	474	16650	1.2693	1	0.628317	79.4187
GOTERM_BP_FAT	GO:0030099~myeloid cell differentiation	34	2.41821	0.102758	THRA, RBP1, F2RL1, ITPKB, ABI1, IL34, TMEM64, ARNT, CTNNB1, ZFP36L1, GATA2, KDM1A, ACVR1B, MEIS2, GPC3, GAB2, PIR, SLC9B2, PIK3R1, PRKCA, BMP4, RBFOX2, ESRRA, ZBTB46, LTBR, LYN, L3MBTL3, LEF1, ACTN1, NME2, SFRP1, CAMK4, HIPK2, RBM15	1273	343	16650	1.29649	1	0.700251	88.493
GOTERM_BP_FAT	GO:0045619~regulation of lymphocyte differentiation	16	1.13798	0.115001	BMP4, NFKBID, RAG1, ITPKB, ZEB1, PNP, ZFP36L1, CDKN2A, CAMK4, SFRP1, IL4R, IL36B, AP3D1, IL15RA, HLA-DOA, SYK	1273	140	16650	1.49478	1	0.727155	91.2506
GOTERM_BP_FAT	GO:1902107~positive regulation of leukocyte differentiation	15	1.06686	0.126468	PRKCA, ZBTB46, RAG1, LEF1, ITPKB, IL34, PNP, TMEM64, ZFP36L1, IL4R, IL36B, SLC9B2, AP3D1, IL15RA, SYK	1273	131	16650	1.49763	1	0.750167	93.2542
GOTERM_BP_FAT	GO:0030098~lymphocyte differentiation	29	2.06259	0.196242	NFKBID, LEPR, JAG2, RAG1, ITPKB, ZEB1, PNP, CTNNB1, ITM2A, ZFP36L1, STAT6, CDKN2A, IL4R, AP3D1, IL15RA, HLA-DOA, PIK3R1, SYK, BMP4, MSH2, LEF1, FNIP1, HDAC5, NOTCH2, SFRP1, CAMK4, TSC1, IL36B, AICDA	1273	310	16650	1.22355	1	0.852877	98.7174
Annotation Cluster 64	Enrichment Score: 1.2517794977571581
Category	Term	Count	%	PValue	Genes	List Total	Pop Hits	Pop Total	Fold Enrichment	Bonferroni	Benjamini	FDR
GOTERM_BP_FAT	GO:1902580~single-organism cellular localization	109	7.75249	0.00399422	SRP14, THRA, SYT4, FGF13, SYT6, SYT7, WDR81, RAB1A, CTNNB1, SSR1, GATA2, MFF, ANK1, GAB2, ANK3, MDFIC, INSIG1, SYK, MAGI2, FMR1, WNK3, SPIRE1, TC2N, BICD2, RBPMS, ATP2C2, DOC2A, KRT18, MAPK3, CLIP1, OPHN1, EDA, UNC13B, PACS1, ERBB4, ARFRP1, TTC8, PEX5L, MACF1, EFR3A, RPS20, BMF, MDFI, BMP4, SRP54, KCNB1, SYT11, TOMM40, NDC80, ITGA3, ACACB, NFKBIL1, DVL1, SYNE2, PLEKHA8, TSC1, PKP3, SYTL5, RAP1B, …	1273	1102	16650	1.29369	1	0.135235	7.67071
GOTERM_BP_FAT	GO:0033036~macromolecule localization	250	17.7809	0.00537459	SEC31A, LTBP1, CADM1, SYT4, SLC9A2, POSTN, VPS51, SYT7, RAB1A, SSR1, CTNNB1, MVB12A, RAPGEF4, SYK, MAGI2, CIZ1, KIF5C, SPIRE1, WNK3, NME4, ATP2C2, GLUL, ADAMTS9, KRT18, PITPNM3, HNF4A, MAPK3, RYR2, TGFBRAP1, KIF26A, UNC13B, SDAD1, ERBB4, HLA-DRB1, AKAP12, IGF2BP3, PEX5L, MACF1, DMD, CDC40, DUSP16, EFR3A, HLA-DRB5, RPS20, OLFM2, HIP1, BMP4, RHBDF2, MDFI, SRP54, RGPD1, OSBPL9, OSBPL6, ACACB, TAX1BP…	1273	2817	16650	1.16075	1	0.162754	10.1892
GOTERM_BP_FAT	GO:0008104~protein localization	219	15.5761	0.00656191	SEC31A, LTBP1, CADM1, SYT4, SLC9A2, POSTN, VPS51, SYT7, RAB1A, CTNNB1, SSR1, MVB12A, RAPGEF4, SYK, MAGI2, CIZ1, KIF5C, SPIRE1, WNK3, ATP2C2, GLUL, ADAMTS9, KRT18, HNF4A, MAPK3, RYR2, TGFBRAP1, KIF26A, UNC13B, SDAD1, ERBB4, HLA-DRB1, AKAP12, PEX5L, MACF1, DMD, DUSP16, EFR3A, HLA-DRB5, RPS20, OLFM2, HIP1, BMP4, RHBDF2, MDFI, SRP54, RGPD1, TAX1BP3, NKX6-1, DVL1, CCT7, SYNE2, SFRP1, PKP3, SYTL5, MARC…	1273	2448	16650	1.17009	1	0.18211	12.3031
GOTERM_BP_FAT	GO:0051641~cellular localization	225	16.0028	0.0093971	SEC31A, SYT4, PNKD, SYT6, VPS51, SYT7, WDR81, RAB1A, SSR1, CTNNB1, ATCAY, GAB2, INSIG1, HTR1D, CHRNA3, SYK, MAGI2, CIZ1, KIF5C, SPIRE1, WNK3, TC2N, ATP2C2, KRT18, DOC2A, MAPK3, RYR2, TGFBRAP1, KIF26A, UNC13B, KCNMB4, SDAD1, ERBB4, HLA-DRB1, AKAP12, AKAP13, PEX5L, MACF1, DMD, DUSP16, CDC40, EFR3A, HLA-DRB5, RPS20, BMP4, MDFI, SRP54, RGPD1, NDC80, ACACB, TAX1BP3, DVL1, CCT7, SRSF2, SYNE2, PKP3, SYT…	1273	2541	16650	1.15815	1	0.224872	17.1613
GOTERM_BP_FAT	GO:1903827~regulation of cellular protein localization	57	4.05405	0.0247996	THRA, MYBPC1, PRDX1, CTNNB1, MFF, KDM1A, CDKN2A, ANK3, MDFIC, GOPC, ASPH, RNF31, AR, WNK3, PKDCC, ECT2, FLNA, DNAJC27, RBPMS, DACT1, ITGB1BP1, HHAT, EDA, LCP1, ERBB4, SFN, CDH2, ZBTB17, RACK1, CYLD, RAB11B, MTCL1, USP36, NEDD4L, ZNF268, BMF, DCLK1, PIK3R1, MDFI, MICALL2, BMP4, PARD6A, SYT11, KCNB1, LMNA, ITGA3, TAX1BP3, NFKBIL1, DVL1, CCT7, CSNK1E, TENM1, KCNN3, BNIP3L, SNX33, LRP4, SLC17A9	1273	562	16650	1.32655	1	0.370804	39.3934
GOTERM_BP_FAT	GO:0051649~establishment of localization in cell	176	12.5178	0.0294373	SRP14, THRA, SEC31A, SYT4, SLC6A2, PNKD, CASK, SYT6, VPS51, SYT7, GDNF, WDR81, RAB1A, SSR1, CTNNB1, GATA2, MFF, ANK1, CDKN2A, GAB2, MDFIC, ANK3, TBC1D14, INSIG1, PSIP1, ASPH, HTR1D, CHRNA3, RNF31, SYK, MAGI2, BST2, FMR1, DDX39B, KIF5C, CORO7, WNK3, SPIRE1, TC2N, NTSR1, BICD2, MAP4K4, RBPMS, ATP2C2, COPG2, DOC2A, MAPK3, CLIP1, RYR2, OPHN1, TGFBRAP1, EDA, ERC1, KIF26A, UNC13B, PACS1, ZFAND6, SDAD1,…	1273	2004	16650	1.14868	1	0.404573	44.8893
GOTERM_BP_FAT	GO:0015031~protein transport	161	11.4509	0.0545454	SRP14, THRA, SEC31A, CADM1, SYT4, F2RL1, UNC50, POSTN, VPS51, SYT7, PNP, RAB1A, SSR1, CTNNB1, MVB12A, MFF, CDKN2A, ANK1, MDFIC, ANK3, TBC1D14, RAPGEF4, ASPH, RNF31, SYK, LRP1B, CORO7, WNK3, SPIRE1, ARNTL, BICD2, MAP4K4, ADAMTS9, RBPMS, COPG2, GLUL, ATP2C2, KRT18, HNF4A, MAPK3, CLIP1, TGFBRAP1, ERC1, EDA, UNC13B, PACS1, ZFAND6, SDAD1, SYVN1, HLA-DRB1, MCL1, ERBB4, CLU, ARFRP1, AKAP12, TTC8, PEX5L,…	1273	1860	16650	1.13214	1	0.546368	67.3226
GOTERM_BP_FAT	GO:0045184~establishment of protein localization	174	12.3755	0.0559549	SRP14, THRA, SEC31A, CADM1, SYT4, F2RL1, UNC50, POSTN, VPS51, SYT7, PNP, RAB1A, SSR1, CTNNB1, MVB12A, MFF, CDKN2A, ANK1, MDFIC, ANK3, TBC1D14, RAPGEF4, ASPH, RNF31, SYK, LRP1B, CORO7, WNK3, SPIRE1, ARNTL, BICD2, MAP4K4, ADAMTS9, RBPMS, COPG2, GLUL, ATP2C2, KRT18, HNF4A, MAPK3, CLIP1, RYR2, TGFBRAP1, ERC1, EDA, UNC13B, PACS1, ZFAND6, SDAD1, SYVN1, HLA-DRB1, MCL1, ERBB4, CLU, ARFRP1, AKAP12, TTC8, …	1273	2021	16650	1.12608	1	0.551962	68.2805
GOTERM_BP_FAT	GO:0070727~cellular macromolecule localization	137	9.74395	0.112056	SRP14, THRA, TTK, FGF13, SSR1, CTNNB1, MFF, RAD21, CDKN2A, ANK1, ANK3, MDFIC, TBC1D14, ASPH, RNF31, SYK, TWF1, MAGI2, CIZ1, WNK3, BICD2, RBPMS, COPG2, ANKRD13C, ATP2C2, KRT18, MAPK3, CLIP1, RYR2, TGFBRAP1, EDA, ZFAND6, PACS1, SYVN1, ERBB4, DIAPH1, ARFRP1, AKAP12, MRAP2, TTC8, PEX5L, MACF1, DMD, DUSP16, NPM1, EFR3A, RPS20, BMF, PARD6A, MDFI, BMP4, SRP54, RGPD1, SYT11, KCNB1, ERBIN, TOMM40, ITGA3, …	1273	1613	16650	1.11089	1	0.722189	90.6514
GOTERM_BP_FAT	GO:0034613~cellular protein localization	136	9.67283	0.113214	SRP14, THRA, TTK, FGF13, SSR1, CTNNB1, MFF, RAD21, CDKN2A, ANK1, ANK3, MDFIC, TBC1D14, ASPH, RNF31, SYK, TWF1, MAGI2, CIZ1, WNK3, BICD2, RBPMS, COPG2, ANKRD13C, ATP2C2, KRT18, MAPK3, CLIP1, RYR2, TGFBRAP1, EDA, ZFAND6, PACS1, SYVN1, ERBB4, DIAPH1, ARFRP1, AKAP12, MRAP2, TTC8, PEX5L, MACF1, DMD, DUSP16, NPM1, EFR3A, RPS20, BMF, PARD6A, MDFI, BMP4, SRP54, RGPD1, KCNB1, SYT11, ERBIN, TOMM40, ITGA3, …	1273	1600	16650	1.11174	1	0.723165	90.8914
GOTERM_BP_FAT	GO:0046907~intracellular transport	134	9.53058	0.139306	SRP14, THRA, SEC31A, VPS51, SYT7, WDR81, RAB1A, SSR1, CTNNB1, GATA2, MFF, CDKN2A, ANK1, GAB2, MDFIC, ANK3, TBC1D14, INSIG1, PSIP1, ASPH, RNF31, SYK, BST2, DDX39B, KIF5C, FMR1, CORO7, WNK3, SPIRE1, BICD2, RBPMS, COPG2, ATP2C2, MAPK3, CLIP1, TGFBRAP1, ERC1, EDA, KIF26A, ZFAND6, PACS1, SDAD1, SYVN1, ERBB4, ARFRP1, AKAP12, AKAP13, PEX5L, CDC40, NPM1, DUSP16, RPS20, MDFI, BMP4, SRP54, RGPD1, KCNB1, MY…	1273	1594	16650	1.09952	1	0.775548	94.9788
GOTERM_BP_FAT	GO:0006605~protein targeting	60	4.26743	0.233505	SRP14, THRA, MYBPC1, PRDX1, RAB3IP, CTNNB1, SSR1, MFF, ANK1, CDKN2A, MDFIC, ANK3, RNF31, SYK, WNK3, BICD2, ECT2, FLNA, RBPMS, ATP2C2, DACT1, NCOA4, ITGB1BP1, MAPK3, HHAT, EDA, SRP9, PACS1, ZFAND6, PARD3, ERBB4, AKAP12, ZBTB17, PEX5L, CYLD, CEP57, RPL31, MTCL1, USP36, RPS20, ZNF268, PIK3R1, MDFI, MICALL2, BMP4, SRP54, RGPD1, KCNB1, ERBIN, LMNA, TOMM40, NFKBIL1, KCNN3, BNIP3L, RPL37A, PTCH1, VPS28,…	1273	701	16650	1.11949	1	0.885931	99.5023
GOTERM_BP_FAT	GO:0006886~intracellular protein transport	83	5.90327	0.336456	SRP14, THRA, AP1B1, MYBPC1, PRDX1, RAB3IP, SSR1, CTNNB1, MFF, CDKN2A, ANK1, MDFIC, ANK3, TBC1D14, ASPH, SEC24D, NSF, RNF31, SYK, SEC23A, STX1A, WNK3, ECT2, BICD2, FLNA, DNAJC27, RBPMS, ATP2C2, COPG2, DACT1, NCOA4, ITGB1BP1, MAPK3, HHAT, CLIP1, TGFBRAP1, EDA, SRP9, PACS1, ZFAND6, PARD3, SYVN1, ERBB4, AKAP12, SFN, ZBTB17, PEX5L, CYLD, CEP57, RPL31, KLC1, DUSP16, NPM1, AP3D1, USP36, MTCL1, RPS20, CD…	1273	1020	16650	1.0643	1	0.941831	99.972
GOTERM_BP_FAT	GO:0072594~establishment of protein localization to organelle	51	3.62731	0.574084	SRP14, THRA, MYBPC1, PRDX1, CTNNB1, MFF, CDKN2A, MDFIC, SYK, RNF31, BICD2, ECT2, FLNA, RBPMS, DACT1, NCOA4, MAPK3, HHAT, RYR2, EDA, SRP9, ZFAND6, PACS1, ERBB4, SFN, ZBTB17, PEX5L, CYLD, CEP57, RPL31, USP36, RPS20, ZNF268, BMF, PIK3R1, MDFI, MICALL2, BMP4, SRP54, RGPD1, LMNA, TOMM40, NFKBIL1, CCT7, KCNN3, BNIP3L, RPL37A, VPS28, SLC17A9, OPRD1, F2R	1273	666	16650	1.00157	1	0.990315	100
GOTERM_BP_FAT	GO:0033365~protein localization to organelle	66	4.69417	0.711317	SRP14, THRA, MYBPC1, TTK, PRDX1, RAB3IP, CTNNB1, MFF, RAD21, CDKN2A, MDFIC, RNF31, SYK, CIZ1, ECT2, BICD2, FLNA, RBPMS, ANKRD13C, DACT1, NCOA4, MAPK3, HHAT, RYR2, EDA, SRP9, PACS1, ZFAND6, ERBB4, DIAPH1, ARFRP1, GPAA1, SFN, ZBTB17, PEX5L, CYLD, CEP57, RPL31, AP3D1, USP36, RPS20, ZNF268, BMF, DCLK1, PIK3R1, MDFI, MICALL2, BMP4, PARD6A, SRP54, RGPD1, SYT11, LMNA, TOMM40, SUN1, NFKBIL1, DVL1, CCT7, …	1273	902	16650	0.957025	1	0.997702	100
Annotation Cluster 65	Enrichment Score: 1.236017064639407
Category	Term	Count	%	PValue	Genes	List Total	Pop Hits	Pop Total	Fold Enrichment	Bonferroni	Benjamini	FDR
GOTERM_BP_FAT	GO:0061351~neural precursor cell proliferation	18	1.28023	0.0190129	FGFR1, CEP120, LYN, PLXNB2, SOX5, LEF1, FGF13, CDH2, HMGA2, FZD6, CTNNB1, KDM1A, GATA2, EML1, AFDN, HHIP, WNT7A, MELK	1273	129	16650	1.82502	1	0.32075	31.8043
GOTERM_BP_FAT	GO:0048103~somatic stem cell division	6	0.426743	0.0227491	FGFR1, CDKN2A, SOX5, LEF1, FGF13, WNT7A	1273	22	16650	3.56709	1	0.355975	36.801
GOTERM_BP_FAT	GO:0036445~neuronal stem cell division	4	0.284495	0.0714267	FGFR1, SOX5, LEF1, FGF13	1273	13	16650	4.02441	1	0.61298	77.1851
GOTERM_BP_FAT	GO:0055057~neuroblast division	4	0.284495	0.0714267	FGFR1, SOX5, LEF1, FGF13	1273	13	16650	4.02441	1	0.61298	77.1851
GOTERM_BP_FAT	GO:0017145~stem cell division	6	0.426743	0.0746446	FGFR1, CDKN2A, SOX5, LEF1, FGF13, WNT7A	1273	30	16650	2.61587	1	0.622705	78.711
GOTERM_BP_FAT	GO:0007405~neuroblast proliferation	8	0.56899	0.0914895	FGFR1, EML1, PLXNB2, SOX5, LEF1, FGF13, HHIP, CTNNB1	1273	51	16650	2.05166	1	0.674206	85.2411
GOTERM_BP_FAT	GO:0072089~stem cell proliferation	12	0.853485	0.147835	KDM1A, FGFR1, FBLN1, EML1, PLXNB2, SOX5, LEF1, FGF13, HHIP, MECOM, HMGA2, CTNNB1	1273	101	16650	1.55398	1	0.789408	95.8832
Annotation Cluster 66	Enrichment Score: 1.2338249170676976
Category	Term	Count	%	PValue	Genes	List Total	Pop Hits	Pop Total	Fold Enrichment	Bonferroni	Benjamini	FDR
GOTERM_BP_FAT	GO:0071383~cellular response to steroid hormone stimulus	30	2.13371	0.00994387	THRA, ASS1, NR3C2, MED24, RORB, ABHD2, PAQR8, CTNNB1, ZFP36L1, VDR, DNMT3B, BMP4, RBFOX2, AR, ESRRA, DDRGK1, NR4A1, LEF1, MSTN, MED13, ARNTL, HMGA2, SSTR2, NCOA1, HNF4A, SFRP1, SERPINF1, NCOA4, THRAP3, SMARCA4	1273	241	16650	1.62813	1	0.231497	18.0683
GOTERM_BP_FAT	GO:0043401~steroid hormone mediated signaling pathway	24	1.70697	0.0103262	BMP4, RBFOX2, AR, ESRRA, THRA, DDRGK1, NR3C2, LEF1, MED24, NR4A1, PAQR8, ABHD2, RORB, ARNTL, MED13, HMGA2, CTNNB1, VDR, NCOA1, HNF4A, SFRP1, NCOA4, THRAP3, SMARCA4	1273	180	16650	1.74391	1	0.234503	18.6969
GOTERM_BP_FAT	GO:0009755~hormone-mediated signaling pathway	26	1.84922	0.0312589	THRA, CRHBP, NR3C2, MED24, RORB, ABHD2, PAQR8, CTNNB1, VDR, BMP4, RBFOX2, AR, ESRRA, DDRGK1, LEF1, NR4A1, MED13, ARNTL, HMGA2, NCOA1, SSTR2, SFRP1, HNF4A, NCOA4, THRAP3, SMARCA4	1273	221	16650	1.53875	1	0.416109	46.9157
GOTERM_BP_FAT	GO:0030522~intracellular receptor signaling pathway	29	2.06259	0.0428764	THRA, TSPAN6, UBE2V1, MED24, TRIM16, RORB, ARNT, CTNNB1, VDR, CYLD, DDX60, RBFOX2, AR, ESRRA, DDRGK1, ERBIN, NR4A1, CYP26A1, MED13, ARNTL, HMGA2, NOTCH2, NCOA1, HNF4A, SFRP1, NCOA4, THRAP3, IKBKB, SMARCA4	1273	261	16650	1.45326	1	0.487811	58.2669
GOTERM_BP_FAT	GO:0048545~response to steroid hormone	39	2.77383	0.0549777	ALPL, THRA, ASS1, NR3C2, MED24, RORB, ABHD2, PAQR8, MDK, CTNNB1, ZFP36L1, VDR, BCHE, DNMT3B, BMP4, RBFOX2, AR, ESRRA, DDRGK1, ACTA1, NR4A1, LEF1, MSTN, MED13, ARNTL, HMGA2, ANXA3, GJB2, SSTR2, NCOA1, HNF4A, SFRP1, PTGDS, SERPINF1, DSG2, NCOA4, THRAP3, CALM2, SMARCA4	1273	381	16650	1.33883	1	0.548	67.6192
GOTERM_BP_FAT	GO:0030521~androgen receptor signaling pathway	9	0.640114	0.0561735	AR, NCOA1, SFRP1, NCOA4, THRAP3, MED24, MED13, CTNNB1, SMARCA4	1273	55	16650	2.14026	1	0.552135	68.4266
GOTERM_BP_FAT	GO:0014070~response to organic cyclic compound	82	5.83215	0.0744895	THRA, CRHBP, DICER1, MED24, POSTN, RORB, CTNNB1, KDM1A, EDNRB, EEF2K, PRKACB, ASPH, CCNA2, CHRNA3, RBFOX2, AR, DDRGK1, LYN, ACTA1, SLC3A2, PDXP, SDK1, LEF1, MED13, MMP15, ARNTL, HMGA2, MBD1, SLC7A11, SSTR2, NCOA1, SERPINF1, PTGDS, HNF4A, NCOA4, MAPK3, RYR2, AKAP7, SMARCA4, ALPL, ASS1, DIAPH1, NR3C2, ABHD2, PAQR8, COMT, MDK, LIN28B, ZFP36L1, VDR, MTHFR, PLIN2, BCHE, NPM1, AGO3, DNMT3B, BMP4, DNMT3…	1273	906	16650	1.18378	1	0.622497	78.6397
GOTERM_BP_FAT	GO:0071396~cellular response to lipid	49	3.48506	0.0753084	MTDH, THRA, ASS1, ADAMTS13, CRHBP, NR3C2, MED24, PAQR8, RORB, ABHD2, CTNNB1, ZFP36L1, VDR, EDNRB, MYD88, CCL20, DNMT3B, CCNA2, PRKCA, BMP4, RBFOX2, AR, ESRRA, LTK, DDRGK1, LYN, HCK, NR4A1, LEF1, MSTN, TEAD2, ARNTL, MED13, HMGA2, NFKBIL1, EPHA3, HDAC5, SSTR2, NCOA1, NME2, HNF4A, SFRP1, SERPINF1, NCOA4, MAPK3, THRAP3, AICDA, PTCH1, SMARCA4	1273	509	16650	1.25911	1	0.625506	79.0135
GOTERM_BP_FAT	GO:0071407~cellular response to organic cyclic compound	49	3.48506	0.0990338	ALPL, THRA, ASS1, DIAPH1, CRHBP, DICER1, NR3C2, MED24, RORB, ABHD2, PAQR8, LIN28B, CTNNB1, ZFP36L1, KDM1A, VDR, NPM1, EEF2K, AGO3, DNMT3B, CCNA2, BMP4, RBFOX2, AR, SLC8A1, ESRRA, DDRGK1, PDXP, NR4A1, LEF1, MSTN, ARNTL, MED13, HMGA2, SSTR2, NCOA1, ITGA6, HNF4A, SFRP1, SERPINF1, NCOA4, THRAP3, RYR2, AKAP7, RAP1B, PTCH1, NCOR1, SMARCA4, DNM2	1273	520	16650	1.23248	1	0.691812	87.5021
GOTERM_BP_FAT	GO:0033993~response to lipid	77	5.47653	0.100609	THRA, CRHBP, MED24, POSTN, RORB, CTNNB1, GATA2, EDNRB, MYD88, CCNA2, PRKCA, RBFOX2, AR, LTBR, DDRGK1, LYN, ACTA1, LEF1, MED13, ARNTL, MMP15, HMGA2, NTSR1, MBD1, SSTR2, NME2, NCOA1, SERPINF1, PTGDS, HNF4A, NCOA4, MAPK3, AICDA, SMARCA4, ALPL, MTDH, RBP1, ASS1, TNFRSF25, ADAMTS13, NR3C2, MAPKAPK3, ABHD2, PAQR8, TRIM16, COMT, MDK, GCH1, IL12RB2, ZFP36L1, VDR, CCL20, BCHE, DNMT3B, BMP4, DNMT3A, PELI1,…	1273	860	16650	1.17106	1	0.69474	87.9306
GOTERM_BP_FAT	GO:0009725~response to hormone	76	5.40541	0.112521	ADCY4, THRA, LEPR, CRHBP, MED24, RORB, CXCL12, CTNNB1, AKR1C2, LONP1, PAX8, EEF2K, TRPV4, ROBO2, PRKACB, GNG4, CCNA2, RBFOX2, AR, RBBP4, DDRGK1, LYN, ACTA1, BAIAP2, LEF1, MED13, ARNTL, HMGA2, SSTR2, NME2, NCOA1, SERPINF1, PTGDS, HNF4A, NCOA4, MAPK3, STEAP2, SMARCA4, ALPL, ASS1, NR3C2, ABHD2, TRIM16, PAQR8, TIMP2, MDK, SESN3, ZFP36L1, VDR, BCHE, CACYBP, NPFFR1, GCNT1, DNMT3B, PIK3R1, BMP4, ESRRA, …	1273	854	16650	1.16397	1	0.723266	90.7485
GOTERM_BP_FAT	GO:0032870~cellular response to hormone stimulus	56	3.98293	0.129569	ADCY4, THRA, LEPR, CRHBP, MED24, RORB, CTNNB1, AKR1C2, PAX8, EEF2K, ROBO2, PRKACB, GNG4, CCNA2, RBFOX2, AR, DDRGK1, LYN, BAIAP2, LEF1, ARNTL, MED13, HMGA2, SSTR2, NCOA1, HNF4A, SERPINF1, NCOA4, MAPK3, SMARCA4, ASS1, NR3C2, PAQR8, ABHD2, SESN3, ZFP36L1, VDR, NPFFR1, DNMT3B, PIK3R1, BMP4, ESRRA, BAIAP2L2, NR4A1, MSTN, NKX6-1, HDAC5, TSC1, SFRP1, PRKAR1B, PRKAR1A, THRAP3, AHCYL1, NSMF, RAP1B, REPIN1	1273	616	16650	1.18903	1	0.75778	93.716
GOTERM_BP_FAT	GO:0030518~intracellular steroid hormone receptor signaling pathway	13	0.924609	0.263499	RBFOX2, AR, NCOA1, DDRGK1, SFRP1, NCOA4, THRAP3, MED24, ARNTL, MED13, HMGA2, CTNNB1, SMARCA4	1273	127	16650	1.33883	1	0.906659	99.7755
Annotation Cluster 67	Enrichment Score: 1.2095419790656061
Category	Term	Count	%	PValue	Genes	List Total	Pop Hits	Pop Total	Fold Enrichment	Bonferroni	Benjamini	FDR
GOTERM_BP_FAT	GO:0019886~antigen processing and presentation of exogenous peptide antigen via MHC class II	15	1.06686	0.00982211	SEC23A, SEC31A, HLA-DRB1, AP1B1, LGMN, HLA-DMB, KLC1, OSBPL1A, HLA-DRB5, CTSD, HLA-DOA, KIF26A, SEC24D, DNM2, HLA-DRA	1273	92	16650	2.1325	1	0.229675	17.8672
GOTERM_BP_FAT	GO:0002495~antigen processing and presentation of peptide antigen via MHC class II	15	1.06686	0.0140676	SEC23A, SEC31A, HLA-DRB1, AP1B1, LGMN, HLA-DMB, KLC1, OSBPL1A, HLA-DRB5, CTSD, HLA-DOA, KIF26A, SEC24D, DNM2, HLA-DRA	1273	96	16650	2.04365	1	0.279138	24.6116
GOTERM_BP_FAT	GO:0002504~antigen processing and presentation of peptide or polysaccharide antigen via MHC class II	15	1.06686	0.0180873	SEC23A, SEC31A, HLA-DRB1, AP1B1, LGMN, HLA-DMB, KLC1, OSBPL1A, HLA-DRB5, CTSD, HLA-DOA, KIF26A, SEC24D, DNM2, HLA-DRA	1273	99	16650	1.98172	1	0.31711	30.5096
GOTERM_BP_FAT	GO:0019884~antigen processing and presentation of exogenous antigen	20	1.42248	0.0577721	SEC23A, ABCB9, SEC31A, HLA-DRB1, AP1B1, LGMN, HLA-DMB, HLA-F, KLC1, ITGAV, OSBPL1A, CTSD, HLA-DRB5, AP3D1, PSMD5, HLA-DOA, KIF26A, SEC24D, DNM2, HLA-DRA	1273	169	16650	1.54785	1	0.558756	69.476
GOTERM_BP_FAT	GO:0002478~antigen processing and presentation of exogenous peptide antigen	19	1.35135	0.0694652	SEC23A, ABCB9, SEC31A, HLA-DRB1, AP1B1, LGMN, HLA-DMB, HLA-F, KLC1, ITGAV, OSBPL1A, CTSD, HLA-DRB5, PSMD5, HLA-DOA, KIF26A, SEC24D, DNM2, HLA-DRA	1273	162	16650	1.534	1	0.607785	76.2046
GOTERM_BP_FAT	GO:0048002~antigen processing and presentation of peptide antigen	19	1.35135	0.140409	SEC23A, ABCB9, SEC31A, HLA-DRB1, AP1B1, LGMN, HLA-DMB, HLA-F, KLC1, ITGAV, OSBPL1A, CTSD, HLA-DRB5, PSMD5, HLA-DOA, KIF26A, SEC24D, DNM2, HLA-DRA	1273	179	16650	1.38831	1	0.777131	95.1055
GOTERM_BP_FAT	GO:0019882~antigen processing and presentation	22	1.56472	0.209596	SEC23A, RAB3B, ABCB9, SEC31A, HLA-DRB1, AP1B1, LGMN, HLA-DMB, HLA-F, RAET1E, KLC1, ITGAV, OSBPL1A, CTSD, HLA-DRB5, AP3D1, PSMD5, HLA-DOA, KIF26A, SEC24D, DNM2, HLA-DRA	1273	227	16650	1.2676	1	0.863057	99.0817
GOTERM_BP_FAT	GO:0002474~antigen processing and presentation of peptide antigen via MHC class I	7	0.497866	0.713843	SEC23A, ABCB9, SEC31A, ITGAV, PSMD5, SEC24D, HLA-F	1273	92	16650	0.995167	1	0.997773	100
Annotation Cluster 68	Enrichment Score: 1.1966973959389724
Category	Term	Count	%	PValue	Genes	List Total	Pop Hits	Pop Total	Fold Enrichment	Bonferroni	Benjamini	FDR
GOTERM_BP_FAT	GO:0051051~negative regulation of transport	47	3.34282	0.0262356	THRA, SYT4, LRRC32, PNKD, CRHBP, F2RL1, COMT, PXK, LGR4, RACK1, CYLD, ANK3, MDFIC, ITGAV, INSIG1, GOPC, DLG4, NEDD4L, KCNE5, ANO9, HRC, FN1, MDFI, RHBDF2, ACAA2, SERGEF, BST2, SYT11, KCNB1, TMBIM6, FMR1, WNK1, WNK3, PKDCC, NTSR1, NFKBIL1, MAP4K4, ATXN2, FBLN1, PPP1R9A, SFRP1, ITGB1BP1, RAP1B, SNX33, KCNH2, CALM2, F2R	1273	450	16650	1.36606	1	0.383504	41.1485
GOTERM_BP_FAT	GO:0050709~negative regulation of protein secretion	14	0.995733	0.0602792	RHBDF2, SERGEF, SYT4, LRRC32, TMBIM6, SYT11, KCNB1, F2RL1, LGR4, MAP4K4, FBLN1, SFRP1, FN1, F2R	1273	106	16650	1.72746	1	0.567724	71.0555
GOTERM_BP_FAT	GO:0051224~negative regulation of protein transport	22	1.56472	0.0637219	MDFI, RHBDF2, SERGEF, THRA, SYT4, LRRC32, KCNB1, TMBIM6, SYT11, F2RL1, PKDCC, LGR4, NFKBIL1, CYLD, MAP4K4, FBLN1, SFRP1, MDFIC, ITGB1BP1, GOPC, FN1, F2R	1273	193	16650	1.49091	1	0.584872	73.0982
GOTERM_BP_FAT	GO:0051048~negative regulation of secretion	22	1.56472	0.0637219	RHBDF2, SERGEF, SYT4, LRRC32, PNKD, KCNB1, TMBIM6, CRHBP, SYT11, FMR1, F2RL1, WNK1, WNK3, COMT, LGR4, MAP4K4, PPP1R9A, FBLN1, SFRP1, RAP1B, FN1, F2R	1273	193	16650	1.49091	1	0.584872	73.0982
GOTERM_BP_FAT	GO:1904950~negative regulation of establishment of protein localization	22	1.56472	0.0996962	MDFI, RHBDF2, SERGEF, THRA, SYT4, LRRC32, KCNB1, TMBIM6, SYT11, F2RL1, PKDCC, LGR4, NFKBIL1, CYLD, MAP4K4, FBLN1, SFRP1, MDFIC, ITGB1BP1, GOPC, FN1, F2R	1273	204	16650	1.41052	1	0.693323	87.6841
GOTERM_BP_FAT	GO:1903531~negative regulation of secretion by cell	19	1.35135	0.103157	RHBDF2, SERGEF, SYT4, LRRC32, PNKD, KCNB1, TMBIM6, CRHBP, SYT11, FMR1, F2RL1, LGR4, MAP4K4, PPP1R9A, FBLN1, SFRP1, RAP1B, FN1, F2R	1273	171	16650	1.45326	1	0.701221	88.5947
Annotation Cluster 69	Enrichment Score: 1.1937407946364247
Category	Term	Count	%	PValue	Genes	List Total	Pop Hits	Pop Total	Fold Enrichment	Bonferroni	Benjamini	FDR
GOTERM_BP_FAT	GO:0002399~MHC class II protein complex assembly	3	0.213371	0.0499219	HLA-DRB1, HLA-DMB, HLA-DRA	1273	5	16650	7.8476	1	0.52496	63.984
GOTERM_BP_FAT	GO:0002503~peptide antigen assembly with MHC class II protein complex	3	0.213371	0.0499219	HLA-DRB1, HLA-DMB, HLA-DRA	1273	5	16650	7.8476	1	0.52496	63.984
GOTERM_BP_FAT	GO:0002501~peptide antigen assembly with MHC protein complex	3	0.213371	0.0711514	HLA-DRB1, HLA-DMB, HLA-DRA	1273	6	16650	6.53967	1	0.612704	77.0498
GOTERM_BP_FAT	GO:0002396~MHC protein complex assembly	3	0.213371	0.0946828	HLA-DRB1, HLA-DMB, HLA-DRA	1273	7	16650	5.60543	1	0.681983	86.2419
Annotation Cluster 70	Enrichment Score: 1.153541760848451
Category	Term	Count	%	PValue	Genes	List Total	Pop Hits	Pop Total	Fold Enrichment	Bonferroni	Benjamini	FDR
GOTERM_BP_FAT	GO:0035567~non-canonical Wnt signaling pathway	22	1.56472	0.00729499	PARD6A, MAGI2, LEF1, FZD2, FRZB, ANKRD6, DVL1, FZD6, CTNNB1, PLCB3, DACT1, GPC3, SFRP1, CSNK1E, ROR1, AGO3, PSMD5, PLCB1, WNT7A, CALM2, MLLT3, NFATC1	1273	155	16650	1.85642	1	0.193641	13.5845
GOTERM_BP_FAT	GO:2000095~regulation of Wnt signaling pathway, planar cell polarity pathway	5	0.355619	0.0102025	DACT1, GPC3, SFRP1, ANKRD6, MLLT3	1273	12	16650	5.44973	1	0.233369	18.494
GOTERM_BP_FAT	GO:2000052~positive regulation of non-canonical Wnt signaling pathway	5	0.355619	0.0102025	GPC3, SFRP1, CSNK1E, ANKRD6, MLLT3	1273	12	16650	5.44973	1	0.233369	18.494
GOTERM_BP_FAT	GO:2000050~regulation of non-canonical Wnt signaling pathway	6	0.426743	0.0152025	DACT1, GPC3, SFRP1, CSNK1E, ANKRD6, MLLT3	1273	20	16650	3.9238	1	0.290259	26.3233
GOTERM_BP_FAT	GO:2000096~positive regulation of Wnt signaling pathway, planar cell polarity pathway	3	0.213371	0.0946828	GPC3, ANKRD6, MLLT3	1273	7	16650	5.60543	1	0.681983	86.2419
GOTERM_BP_FAT	GO:0001736~establishment of planar polarity	14	0.995733	0.139291	PARD6A, MAGI2, TTC8, FZD2, ANKRD6, DVL1, FZD6, DACT1, GPC3, SFRP1, ROR1, DLG3, PSMD5, MLLT3	1273	122	16650	1.50091	1	0.775932	94.977
GOTERM_BP_FAT	GO:0007164~establishment of tissue polarity	14	0.995733	0.139291	PARD6A, MAGI2, TTC8, FZD2, ANKRD6, DVL1, FZD6, DACT1, GPC3, SFRP1, ROR1, DLG3, PSMD5, MLLT3	1273	122	16650	1.50091	1	0.775932	94.977
GOTERM_BP_FAT	GO:2000027~regulation of organ morphogenesis	25	1.77809	0.154859	BMP4, PARD6A, FGFR1, STOX1, AR, MAGI2, FZD2, ANKRD6, HMGA2, GDNF, LGR4, DVL1, FZD6, CTNNB1, FOXP2, MAGED1, VDR, DKK1, GPC3, DACT1, SFRP1, PAX8, ROR1, PSMD5, MLLT3	1273	252	16650	1.29755	1	0.799832	96.5095
GOTERM_BP_FAT	GO:0090175~regulation of establishment of planar polarity	12	0.853485	0.218424	PARD6A, DACT1, GPC3, MAGI2, SFRP1, ROR1, FZD2, PSMD5, ANKRD6, FZD6, DVL1, MLLT3	1273	110	16650	1.42684	1	0.872118	99.2659
GOTERM_BP_FAT	GO:0001738~morphogenesis of a polarized epithelium	14	0.995733	0.231423	PARD6A, MAGI2, TTC8, FZD2, ANKRD6, DVL1, FZD6, DACT1, GPC3, SFRP1, ROR1, DLG3, PSMD5, MLLT3	1273	135	16650	1.35638	1	0.884935	99.4746
GOTERM_BP_FAT	GO:0030177~positive regulation of Wnt signaling pathway	15	1.06686	0.288052	PPP2R3A, ARNTL, ANKRD6, LGR4, DVL1, DACT1, GPC3, MACF1, SFRP1, CSNK1E, PSMD5, EDA, WNT7A, MLLT3, SMARCA4	1273	154	16650	1.27396	1	0.919564	99.8858
GOTERM_BP_FAT	GO:0060071~Wnt signaling pathway, planar cell polarity pathway	11	0.782361	0.300554	PARD6A, GPC3, MAGI2, SFRP1, ROR1, FZD2, PSMD5, ANKRD6, FZD6, DVL1, MLLT3	1273	107	16650	1.34461	1	0.924856	99.9198
Annotation Cluster 71	Enrichment Score: 1.1161512901165835
Category	Term	Count	%	PValue	Genes	List Total	Pop Hits	Pop Total	Fold Enrichment	Bonferroni	Benjamini	FDR
GOTERM_BP_FAT	GO:0042692~muscle cell differentiation	45	3.20057	0.0014713	WFIKKN1, THRA, AKAP13, MYEF2, CDH2, ZEB1, TPM1, MEGF10, CTNNB1, ZFP36L1, EDNRB, KDM1A, DMD, IL4R, HEY2, CACYBP, QKI, MBNL3, PLCB1, BOC, OLFM2, IFRD1, NKX2-5, BMP4, SLC8A1, ACTA1, MYLK3, DDX39B, PTBP1, TANC1, LMNA, LEF1, MSTN, ACTN3, MYOZ3, HDAC5, CTH, DKK1, BVES, TSC1, MAPK12, PRKAR1A, PDGFRA, ADAM12, IGFBP3	1273	362	16650	1.62588	0.999991	0.0768799	2.89341
GOTERM_BP_FAT	GO:0061061~muscle structure development	66	4.69417	0.00165892	THRA, ZEB1, MEGF10, CTNNB1, KDM1A, EDNRB, IL4R, HEY2, QKI, STRA6, PLCB1, IFRD1, BOC, COL11A1, ACTA1, MYLK3, PTBP1, DDX39B, TANC1, LEF1, ACTN3, ARNTL, FLNB, CTH, IGSF8, BVES, SMTN, ITGB1BP2, PDGFRA, RYR2, ADAM12, MYL6, FGFR1, WFIKKN1, PPP2R3A, ERBB4, ASS1, FHL1, MYEF2, AKAP13, CDH2, TPM1, ZFP36L1, TSC22D3, DMD, CACYBP, MBNL3, NKX2-5, OLFM2, BMP4, SLC8A1, LMNA, MSTN, NR4A1, FZD2, MYOZ3, FOXP2, HDAC…	1273	589	16650	1.4656	0.999998	0.0840414	3.25662
GOTERM_BP_FAT	GO:0014706~striated muscle tissue development	38	2.7027	0.0278388	MYL6, FGFR1, ERBB4, AKAP13, TPM1, GJA5, MEGF10, CTNNB1, TSC22D3, NDRG4, DMD, HEY2, CACYBP, COL11A1, IFRD1, NKX2-5, BMP4, SLC8A1, ACTA1, MYLK3, DDX39B, LMNA, NR4A1, LEF1, MSTN, ARNTL, ACTN3, FLNB, FOXP2, IGSF8, DKK1, BVES, TSC1, DSG2, PRKAR1A, PDGFRA, RYR2, LUC7L	1273	350	16650	1.42004	1	0.394049	43.0508
GOTERM_BP_FAT	GO:0060537~muscle tissue development	39	2.77383	0.0342593	MYL6, FGFR1, ERBB4, AKAP13, TPM1, GJA5, MEGF10, CTNNB1, TSC22D3, NDRG4, DMD, HEY2, CACYBP, STRA6, COL11A1, IFRD1, NKX2-5, BMP4, SLC8A1, ACTA1, MYLK3, DDX39B, LMNA, NR4A1, LEF1, MSTN, ARNTL, ACTN3, FLNB, FOXP2, IGSF8, DKK1, BVES, TSC1, DSG2, PRKAR1A, PDGFRA, RYR2, LUC7L	1273	367	16650	1.3899	1	0.440441	50.0999
GOTERM_BP_FAT	GO:0055001~muscle cell development	19	1.35135	0.0373941	BMP4, WFIKKN1, SLC8A1, ACTA1, MYLK3, DDX39B, LMNA, LEF1, ACTN3, MYOZ3, MEGF10, TPM1, KDM1A, BVES, DMD, HEY2, PRKAR1A, PDGFRA, NKX2-5	1273	150	16650	1.65672	1	0.456781	53.2324
GOTERM_BP_FAT	GO:0051146~striated muscle cell differentiation	28	1.99147	0.0429976	WFIKKN1, THRA, MYEF2, AKAP13, CDH2, TPM1, DMD, IL4R, CACYBP, HEY2, NKX2-5, BMP4, SLC8A1, ACTA1, MYLK3, DDX39B, TANC1, LMNA, LEF1, ACTN3, MYOZ3, HDAC5, BVES, DKK1, TSC1, PRKAR1A, PDGFRA, ADAM12	1273	250	16650	1.46489	1	0.488137	58.3722
GOTERM_BP_FAT	GO:0048738~cardiac muscle tissue development	22	1.56472	0.0462075	BMP4, FGFR1, SLC8A1, ERBB4, MYLK3, DDX39B, LMNA, AKAP13, TPM1, GJA5, DKK1, BVES, DSG2, TSC1, NDRG4, CACYBP, PRKAR1A, HEY2, PDGFRA, RYR2, NKX2-5, COL11A1	1273	186	16650	1.54702	1	0.506323	61.0697
GOTERM_BP_FAT	GO:0055002~striated muscle cell development	17	1.2091	0.0523833	BMP4, WFIKKN1, SLC8A1, ACTA1, MYLK3, DDX39B, LMNA, LEF1, ACTN3, MYOZ3, TPM1, BVES, DMD, HEY2, PRKAR1A, PDGFRA, NKX2-5	1273	135	16650	1.64703	1	0.537304	65.7997
GOTERM_BP_FAT	GO:0055007~cardiac muscle cell differentiation	13	0.924609	0.0655998	BMP4, SLC8A1, MYLK3, DDX39B, LMNA, AKAP13, BVES, DKK1, TSC1, HEY2, CACYBP, PDGFRA, NKX2-5	1273	97	16650	1.7529	1	0.59215	74.154
GOTERM_BP_FAT	GO:0055013~cardiac muscle cell development	9	0.640114	0.0725691	BMP4, SLC8A1, BVES, MYLK3, DDX39B, HEY2, PDGFRA, LMNA, NKX2-5	1273	58	16650	2.02955	1	0.616652	77.7384
GOTERM_BP_FAT	GO:0055006~cardiac cell development	9	0.640114	0.0915815	BMP4, SLC8A1, BVES, MYLK3, DDX39B, HEY2, PDGFRA, LMNA, NKX2-5	1273	61	16650	1.92974	1	0.673509	85.2709
GOTERM_BP_FAT	GO:0035051~cardiocyte differentiation	14	0.995733	0.139291	BMP4, SLC8A1, MYLK3, DDX39B, LMNA, AKAP13, BVES, DKK1, TSC1, HEY2, MAPK3, CACYBP, PDGFRA, NKX2-5	1273	122	16650	1.50091	1	0.775932	94.977
GOTERM_BP_FAT	GO:0055015~ventricular cardiac muscle cell development	3	0.213371	0.232184	HEY2, LMNA, NKX2-5	1273	12	16650	3.26984	1	0.885609	99.4849
GOTERM_BP_FAT	GO:1905207~regulation of cardiocyte differentiation	5	0.355619	0.294568	BMP4, DKK1, DDX39B, HEY2, NKX2-5	1273	36	16650	1.81658	1	0.922662	99.9049
GOTERM_BP_FAT	GO:0055024~regulation of cardiac muscle tissue development	7	0.497866	0.335854	BMP4, FGFR1, DKK1, ERBB4, DDX39B, HEY2, NKX2-5	1273	62	16650	1.4767	1	0.941611	99.9714
GOTERM_BP_FAT	GO:0055003~cardiac myofibril assembly	3	0.213371	0.348543	MYLK3, PDGFRA, NKX2-5	1273	16	16650	2.45238	1	0.946907	99.9806
GOTERM_BP_FAT	GO:0055012~ventricular cardiac muscle cell differentiation	3	0.213371	0.404746	HEY2, LMNA, NKX2-5	1273	18	16650	2.17989	1	0.964428	99.9968
GOTERM_BP_FAT	GO:1905209~positive regulation of cardiocyte differentiation	3	0.213371	0.579477	BMP4, DDX39B, NKX2-5	1273	25	16650	1.56952	1	0.990757	100
GOTERM_BP_FAT	GO:2000725~regulation of cardiac muscle cell differentiation	3	0.213371	0.601158	BMP4, DKK1, DDX39B	1273	26	16650	1.50915	1	0.9923	100
Annotation Cluster 72	Enrichment Score: 1.1091497195607676
Category	Term	Count	%	PValue	Genes	List Total	Pop Hits	Pop Total	Fold Enrichment	Bonferroni	Benjamini	FDR
GOTERM_BP_FAT	GO:0030856~regulation of epithelial cell differentiation	19	1.35135	0.00565811	BMP4, TRIM16, SFN, ARNTL, ZEB1, FRZB, GDNF, MYCL, NKX6-1, CTNNB1, ZFP36L1, VDR, NME2, FAT4, PAX8, HEY2, PTCH1, CD24, IKBKB	1273	123	16650	2.02039	1	0.1674	10.6983
GOTERM_BP_FAT	GO:0030858~positive regulation of epithelial cell differentiation	11	0.782361	0.00708863	BMP4, VDR, NME2, PAX8, TRIM16, PTCH1, CD24, SFN, GDNF, NKX6-1, CTNNB1	1273	54	16650	2.66431	1	0.191918	13.2256
GOTERM_BP_FAT	GO:0045606~positive regulation of epidermal cell differentiation	6	0.426743	0.018727	BMP4, VDR, NME2, TRIM16, PTCH1, SFN	1273	21	16650	3.73695	1	0.31876	31.4069
GOTERM_BP_FAT	GO:0045604~regulation of epidermal cell differentiation	9	0.640114	0.0309861	ZFP36L1, BMP4, VDR, NME2, HEY2, TRIM16, PTCH1, SFN, MYCL	1273	49	16650	2.40233	1	0.41399	46.6168
GOTERM_BP_FAT	GO:0043616~keratinocyte proliferation	6	0.426743	0.103341	VDR, WNT16, IRF6, CASK, PTCH1, SFN	1273	33	16650	2.37806	1	0.700884	88.6411
GOTERM_BP_FAT	GO:0045684~positive regulation of epidermis development	6	0.426743	0.103341	BMP4, VDR, NME2, TRIM16, PTCH1, SFN	1273	33	16650	2.37806	1	0.700884	88.6411
GOTERM_BP_FAT	GO:0045682~regulation of epidermis development	9	0.640114	0.145867	ZFP36L1, BMP4, VDR, NME2, HEY2, TRIM16, PTCH1, SFN, MYCL	1273	68	16650	1.73109	1	0.788721	95.6893
GOTERM_BP_FAT	GO:0009913~epidermal cell differentiation	18	1.28023	0.201392	BMP4, FGFR1, WNT16, EXPH5, JAG2, PCDH15, TRIM16, SFN, PALLD, FLNB, MYCL, CTNNB1, ZFP36L1, VDR, NME2, IRF6, HEY2, PTCH1	1273	178	16650	1.32263	1	0.856363	98.8717
GOTERM_BP_FAT	GO:0045618~positive regulation of keratinocyte differentiation	3	0.213371	0.29066	VDR, NME2, TRIM16	1273	14	16650	2.80272	1	0.920219	99.8939
GOTERM_BP_FAT	GO:0045616~regulation of keratinocyte differentiation	4	0.284495	0.425855	ZFP36L1, VDR, NME2, TRIM16	1273	31	16650	1.68766	1	0.969713	99.9984
GOTERM_BP_FAT	GO:0030216~keratinocyte differentiation	9	0.640114	0.697095	VDR, WNT16, NME2, IRF6, EXPH5, TRIM16, SFN, PALLD, FLNB	1273	119	16650	0.989194	1	0.997248	100
Annotation Cluster 73	Enrichment Score: 1.1054979035604602
Category	Term	Count	%	PValue	Genes	List Total	Pop Hits	Pop Total	Fold Enrichment	Bonferroni	Benjamini	FDR
GOTERM_BP_FAT	GO:0034332~adherens junction organization	22	1.56472	0.000247057	PVR, DLC1, CADM1, NECTIN2, ACTN1, CTNND1, ACTN3, CDH2, CDH6, EPHA3, CTNNB1, CDH7, SFRP1, HIPK1, MACF1, TSC1, ITGB1BP1, TBCD, EPB41L5, AFDN, PHLDB2, CDH10	1273	119	16650	2.41803	0.857235	0.0231796	0.491508
GOTERM_BP_FAT	GO:0007044~cell-substrate junction assembly	16	1.13798	0.0023016	DLC1, ITGB4, ACTN1, ACTN3, EPHA3, LAMA3, ITGA6, MACF1, TSC1, SFRP1, ITGB1BP1, EPB41L5, PHLDB2, DST, PLEC, FN1	1273	87	16650	2.4054	1	0.101278	4.49096
GOTERM_BP_FAT	GO:0001953~negative regulation of cell-matrix adhesion	8	0.56899	0.007719	DLC1, CDKN2A, ITGB1BP1, CASK, POSTN, PHLDB2, PIK3R1, ADAM15	1273	31	16650	3.37531	1	0.198429	14.3176
GOTERM_BP_FAT	GO:0034333~adherens junction assembly	11	0.782361	0.0300977	DLC1, TSC1, SFRP1, HIPK1, ITGB1BP1, TBCD, EPB41L5, ACTN1, ACTN3, PHLDB2, CTNNB1	1273	67	16650	2.14735	1	0.40748	45.6322
GOTERM_BP_FAT	GO:0051492~regulation of stress fiber assembly	11	0.782361	0.0360153	DLC1, PPP1R9A, TSC1, SFRP1, ITGB1BP1, ARHGAP28, AMOT, TTC8, TPM1, PHLDB2, PIK3R1	1273	69	16650	2.08511	1	0.450237	51.8783
GOTERM_BP_FAT	GO:0032231~regulation of actin filament bundle assembly	12	0.853485	0.0403031	DLC1, PPP1R9A, TSC1, SFRP1, ITGB1BP1, ARHGAP28, AMOT, TTC8, SHANK1, TPM1, PHLDB2, PIK3R1	1273	80	16650	1.9619	1	0.475644	55.9715
GOTERM_BP_FAT	GO:0032232~negative regulation of actin filament bundle assembly	5	0.355619	0.061427	DLC1, PPP1R9A, ARHGAP28, SHANK1, PHLDB2	1273	20	16650	3.26984	1	0.57417	71.7524
GOTERM_BP_FAT	GO:0051893~regulation of focal adhesion assembly	8	0.56899	0.0841884	DLC1, TSC1, MACF1, SFRP1, ITGB1BP1, EPB41L5, PHLDB2, EPHA3	1273	50	16650	2.09269	1	0.65445	82.687
GOTERM_BP_FAT	GO:0090109~regulation of cell-substrate junction assembly	8	0.56899	0.0841884	DLC1, TSC1, MACF1, SFRP1, ITGB1BP1, EPB41L5, PHLDB2, EPHA3	1273	50	16650	2.09269	1	0.65445	82.687
GOTERM_BP_FAT	GO:1901888~regulation of cell junction assembly	10	0.711238	0.0967358	DLC1, TSC1, MACF1, SFRP1, ITGB1BP1, EPB41L5, RAP1B, IKBKB, PHLDB2, EPHA3	1273	72	16650	1.81658	1	0.686491	86.8509
GOTERM_BP_FAT	GO:1903391~regulation of adherens junction organization	8	0.56899	0.0991334	DLC1, TSC1, MACF1, SFRP1, ITGB1BP1, EPB41L5, PHLDB2, EPHA3	1273	52	16650	2.01221	1	0.691677	87.5296
GOTERM_BP_FAT	GO:0051497~negative regulation of stress fiber assembly	4	0.284495	0.135802	DLC1, PPP1R9A, ARHGAP28, PHLDB2	1273	17	16650	3.07749	1	0.770157	94.555
GOTERM_BP_FAT	GO:0048041~focal adhesion assembly	8	0.56899	0.142304	DLC1, TSC1, SFRP1, ITGB1BP1, EPB41L5, ACTN1, ACTN3, PHLDB2	1273	57	16650	1.8357	1	0.780705	95.3163
GOTERM_BP_FAT	GO:0007045~cell-substrate adherens junction assembly	8	0.56899	0.142304	DLC1, TSC1, SFRP1, ITGB1BP1, EPB41L5, ACTN1, ACTN3, PHLDB2	1273	57	16650	1.8357	1	0.780705	95.3163
GOTERM_BP_FAT	GO:0051894~positive regulation of focal adhesion assembly	4	0.284495	0.213361	TSC1, SFRP1, ITGB1BP1, EPB41L5	1273	21	16650	2.4913	1	0.867043	99.1651
GOTERM_BP_FAT	GO:1901889~negative regulation of cell junction assembly	4	0.284495	0.213361	DLC1, ITGB1BP1, IKBKB, PHLDB2	1273	21	16650	2.4913	1	0.867043	99.1651
GOTERM_BP_FAT	GO:1903393~positive regulation of adherens junction organization	4	0.284495	0.234055	TSC1, SFRP1, ITGB1BP1, EPB41L5	1273	22	16650	2.37806	1	0.885831	99.5094
GOTERM_BP_FAT	GO:0043149~stress fiber assembly	8	0.56899	0.298135	DLC1, PPP1R9A, SFRP1, ITGB1BP1, ARHGAP28, AMOT, TPM1, PHLDB2	1273	71	16650	1.47373	1	0.924222	99.9141
GOTERM_BP_FAT	GO:0030038~contractile actin filament bundle assembly	8	0.56899	0.298135	DLC1, PPP1R9A, SFRP1, ITGB1BP1, ARHGAP28, AMOT, TPM1, PHLDB2	1273	71	16650	1.47373	1	0.924222	99.9141
GOTERM_BP_FAT	GO:1901890~positive regulation of cell junction assembly	4	0.284495	0.340836	TSC1, SFRP1, ITGB1BP1, EPB41L5	1273	27	16650	1.93768	1	0.944018	99.9754
GOTERM_BP_FAT	GO:0051895~negative regulation of focal adhesion assembly	3	0.213371	0.348543	DLC1, ITGB1BP1, PHLDB2	1273	16	16650	2.45238	1	0.946907	99.9806
GOTERM_BP_FAT	GO:1903392~negative regulation of adherens junction organization	3	0.213371	0.376909	DLC1, ITGB1BP1, PHLDB2	1273	17	16650	2.30812	1	0.956588	99.992
GOTERM_BP_FAT	GO:0001954~positive regulation of cell-matrix adhesion	5	0.355619	0.401215	TSC1, SFRP1, ITGB1BP1, DMD, EPB41L5	1273	42	16650	1.55706	1	0.963446	99.9964
Annotation Cluster 74	Enrichment Score: 1.1043014201923793
Category	Term	Count	%	PValue	Genes	List Total	Pop Hits	Pop Total	Fold Enrichment	Bonferroni	Benjamini	FDR
GOTERM_BP_FAT	GO:0046579~positive regulation of Ras protein signal transduction	10	0.711238	0.00957912	NOTCH2, HRAS, ROBO1, F2RL1, ARPP19, LPAR4, AKAP13, ITPKB, GPR20, F2R	1273	48	16650	2.72486	1	0.226666	17.4643
GOTERM_BP_FAT	GO:0051057~positive regulation of small GTPase mediated signal transduction	10	0.711238	0.0225581	NOTCH2, HRAS, ROBO1, F2RL1, ARPP19, LPAR4, AKAP13, ITPKB, GPR20, F2R	1273	55	16650	2.37806	1	0.354938	36.5543
GOTERM_BP_FAT	GO:0035025~positive regulation of Rho protein signal transduction	6	0.426743	0.0441899	ROBO1, F2RL1, LPAR4, AKAP13, GPR20, F2R	1273	26	16650	3.01831	1	0.493785	59.3943
GOTERM_BP_FAT	GO:0007266~Rho protein signal transduction	12	0.853485	0.108544	DLC1, ROBO1, F2RL1, LPAR4, AKAP13, RTKN, ITGA3, TAX1BP3, GPR20, CDC42EP3, EPS8L2, F2R	1273	95	16650	1.65213	1	0.712576	89.8856
GOTERM_BP_FAT	GO:0051482~positive regulation of cytosolic calcium ion concentration involved in phospholipase C-activating G-protein coupled signaling pathway	4	0.284495	0.362316	F2RL1, LPAR4, GPR20, F2R	1273	28	16650	1.86848	1	0.951656	99.9873
GOTERM_BP_FAT	GO:0007200~phospholipase C-activating G-protein coupled receptor signaling pathway	9	0.640114	0.630301	EDNRB, P2RY2, F2RL1, LPAR4, NPR3, GPR20, HTR1D, OPRD1, F2R	1273	112	16650	1.05102	1	0.994085	100
Annotation Cluster 75	Enrichment Score: 1.1022837431998826
Category	Term	Count	%	PValue	Genes	List Total	Pop Hits	Pop Total	Fold Enrichment	Bonferroni	Benjamini	FDR
GOTERM_BP_FAT	GO:0007155~cell adhesion	202	14.367	7.04099e-11	PVR, DLC1, CADM1, ATP1B2, POSTN, EDIL3, MEGF10, RAB1A, KIFC3, CTNNB1, COL12A1, AFDN, MAP2K5, CDH23, SYK, MPDZ, PIK3CB, SIRPA, NME2, RND1, KRT18, CAMK4, ATP2C1, IL36B, PDGFRA, EPS8L2, EIF2AK4, HLA-DRA, HLA-DRB1, NFKBID, MACF1, DMD, HLA-DRB5, HLA-DOA, GCNT1, BMP4, PELI1, PCDH15, PCDH18, EPHA3, NOTCH3, LAMA2, LAMA1, LAMA4, LAMA3, SFRP1, PKP1, PKP3, PKP4, CD200, RTN4, MYBPC1, ZEB1, IL4R, TRPV4, GOLGA…	1273	1699	16650	1.55505	5.54689e-07	1.38672e-07	1.40405e-07
GOTERM_BP_FAT	GO:0022610~biological adhesion	202	14.367	9.64978e-11	PVR, DLC1, CADM1, ATP1B2, POSTN, EDIL3, MEGF10, RAB1A, KIFC3, CTNNB1, COL12A1, AFDN, MAP2K5, CDH23, SYK, MPDZ, PIK3CB, SIRPA, NME2, RND1, KRT18, CAMK4, ATP2C1, IL36B, PDGFRA, EPS8L2, EIF2AK4, HLA-DRA, HLA-DRB1, NFKBID, MACF1, DMD, HLA-DRB5, HLA-DOA, GCNT1, BMP4, PELI1, PCDH15, PCDH18, EPHA3, NOTCH3, LAMA2, LAMA1, LAMA4, LAMA3, SFRP1, PKP1, PKP3, PKP4, CD200, RTN4, MYBPC1, ZEB1, IL4R, TRPV4, GOLGA…	1273	1705	16650	1.54958	7.60209e-07	1.52042e-07	1.92428e-07
GOTERM_BP_FAT	GO:0098609~cell-cell adhesion	135	9.60171	7.56291e-07	PVR, CADM1, F2RL1, EIF5, JAG2, ITPKB, PNP, MEGF10, CXCL12, RAB1A, KIFC3, CTNNB1, NRCAM, CDKN2A, ANK3, ROBO1, AFDN, ROBO2, MLST8, SYK, CDH23, DSCAM, MAP2K5, TWF1, PIK3CB, STK24, BAIAP2, PLXNB2, ACTN1, KRT18, CAMK4, ATP2C1, IL36B, PDGFRA, ERC1, EPS8L2, EIF2AK4, HLA-DRA, HLA-DRB1, NFKBID, ASS1, SOX2, PDXDC1, PRR5, MACF1, TRO, ITGAV, TTYH1, HLA-DRB5, NDRG1, HLA-DOA, GCNT1, BMP4, PELI1, MYO1B, PODXL, …	1273	1164	16650	1.51693	0.00594035	0.000170216	0.00150812
GOTERM_BP_FAT	GO:0030155~regulation of cell adhesion	85	6.04552	7.68787e-07	DLC1, JAG2, CASK, POSTN, ITPKB, EDIL3, ZEB1, HLA-DMB, PNP, CXCL12, RELL2, CTNNB1, CDKN2A, ANK3, IL4R, MAPKAP1, TGFBI, TRPV4, MLST8, NET1, DSCAM, SYK, MAP2K5, PRKCA, RSU1, LYN, PIK3CB, PLXNB1, PLXNB2, MINK1, LEF1, NDNF, FLNA, NCK2, DDR1, RND1, CAMK4, TBCD, ITGB1BP1, EPB41L5, IL36B, SEMA4D, JAM2, HLA-DRA, ADAM15, TRIOBP, NFKBID, HLA-DRB1, ASS1, LRRC32, CYTH1, SOX2, RAG1, CYTH3, TPM1, COL26A1, PRR5,…	1273	643	16650	1.729	0.0060382	0.000168222	0.00153304
GOTERM_BP_FAT	GO:0098602~single organism cell adhesion	87	6.18777	0.000314212	CADM1, LEPR, F2RL1, JAG2, POSTN, ITPKB, ZEB1, HLA-DMB, PNP, MEGF10, CXCL12, RAB1A, CTNNB1, KIFC3, NRCAM, CDKN2A, ANK3, IL4R, MAPKAP1, TRPV4, MLST8, TNIP1, NET1, SYK, MAP2K5, PRKCA, LYN, PIK3CB, STXBP1, ACTN1, LEF1, FBLIM1, SLC7A11, FLNA, NCK2, BVES, CAMK4, ITGB1BP1, EPB41L5, IL36B, PDGFRA, SEMA4D, JAM2, LCP1, EIF2AK4, HLA-DRA, TRIOBP, NFKBID, HLA-DRB1, ASS1, LRRC32, SOX2, RAG1, CTNND1, CDH2, STAT…	1273	779	16650	1.46072	0.9159	0.0274341	0.624712
GOTERM_BP_FAT	GO:0016337~single organismal cell-cell adhesion	78	5.54765	0.00196013	CADM1, LEPR, F2RL1, JAG2, ITPKB, ZEB1, HLA-DMB, PNP, MEGF10, CXCL12, CTNNB1, KIFC3, NRCAM, CDKN2A, ANK3, IL4R, MAPKAP1, TRPV4, MLST8, TNIP1, SYK, MAP2K5, PRKCA, LYN, PIK3CB, STXBP1, ACTN1, LEF1, FBLIM1, SLC7A11, FLNA, NCK2, BVES, CAMK4, EPB41L5, IL36B, PDGFRA, SEMA4D, JAM2, LCP1, EIF2AK4, HLA-DRA, NFKBID, HLA-DRB1, ASS1, LRRC32, SOX2, RAG1, CTNND1, CDH2, STAT6, ZFP36L1, CDH7, PRR5, ITGAV, TTYH1, …	1273	725	16650	1.40716	1	0.0915418	3.837
GOTERM_BP_FAT	GO:0045785~positive regulation of cell adhesion	46	3.27169	0.00283783	TRIOBP, HLA-DRB1, SOX2, RAG1, ITPKB, CYTH3, EDIL3, HLA-DMB, TPM1, PNP, CXCL12, RELL2, COL26A1, PRR5, ANK3, DMD, MAPKAP1, IL4R, ITGAV, HLA-DRB5, AP3D1, MLST8, CD24, PIK3R1, NET1, SYK, FN1, PRKCA, RSU1, LYN, PODXL, LEF1, ITGA3, FLNA, NDNF, NCK2, MYO10, FBLN1, ITGA6, SFRP1, TSC1, ITGB1BP1, EPB41L5, IL36B, HLA-DRA, DNM2	1273	385	16650	1.56273	1	0.111709	5.50941
GOTERM_BP_FAT	GO:1903706~regulation of hemopoiesis	37	2.63158	0.0174733	NFKBID, RBP1, RAG1, ITPKB, ZEB1, IL34, PNP, TMEM64, ARNT, CTNNB1, ZFP36L1, GATA2, KDM1A, ACVR1B, MEIS2, CDKN2A, IL4R, IL15RA, AP3D1, SLC9B2, HLA-DOA, PIK3R1, SYK, PRKCA, BMP4, RBFOX2, ESRRA, ZBTB46, LYN, LEF1, MIXL1, FNIP1, NME2, SFRP1, CAMK4, IL36B, RBM15	1273	328	16650	1.47541	1	0.31086	29.6381
GOTERM_BP_FAT	GO:0022407~regulation of cell-cell adhesion	42	2.9872	0.0199004	NFKBID, HLA-DRB1, ASS1, LRRC32, SOX2, RAG1, ITPKB, ZEB1, HLA-DMB, PNP, CXCL12, CTNNB1, PRR5, CDKN2A, ANK3, MAPKAP1, IL4R, B4GALNT2, TRPV4, HLA-DRB5, AP3D1, MLST8, CD24, HLA-DOA, PIK3R1, MAP2K5, SYK, PRKCA, BMP4, PELI1, LYN, PODXL, MINK1, LEF1, NCK2, MYO10, ITGA6, CAMK4, PRKAR1A, EPB41L5, IL36B, HLA-DRA	1273	386	16650	1.42314	1	0.330965	33.0241
GOTERM_BP_FAT	GO:1902105~regulation of leukocyte differentiation	29	2.06259	0.0200513	RBP1, NFKBID, RAG1, ITPKB, ZEB1, IL34, PNP, TMEM64, CTNNB1, ZFP36L1, GATA2, CDKN2A, IL4R, AP3D1, SLC9B2, IL15RA, HLA-DOA, PIK3R1, SYK, PRKCA, BMP4, ESRRA, ZBTB46, LYN, LEF1, NME2, CAMK4, SFRP1, IL36B	1273	244	16650	1.55451	1	0.331657	33.2296
GOTERM_BP_FAT	GO:0022408~negative regulation of cell-cell adhesion	17	1.2091	0.0467872	BMP4, PELI1, ASS1, HLA-DRB1, NFKBID, LRRC32, PODXL, LEF1, CXCL12, CDKN2A, IL4R, EPB41L5, PRKAR1A, B4GALNT2, HLA-DRB5, TRPV4, MAP2K5	1273	133	16650	1.6718	1	0.508801	61.5389
GOTERM_BP_FAT	GO:0002521~leukocyte differentiation	46	3.27169	0.0762119	NFKBID, RBP1, LEPR, F2RL1, JAG2, RAG1, ITPKB, ZEB1, IL34, PNP, TMEM64, ITM2A, CTNNB1, STAT6, ZFP36L1, GATA2, KDM1A, CDKN2A, GPC3, GAB2, PIR, IL4R, IL15RA, AP3D1, SLC9B2, HLA-DOA, PIK3R1, SYK, PRKCA, BMP4, ESRRA, ZBTB46, LTBR, LYN, L3MBTL3, MSH2, LEF1, FNIP1, HDAC5, NOTCH2, NME2, SFRP1, TSC1, CAMK4, IL36B, AICDA	1273	474	16650	1.2693	1	0.628317	79.4187
GOTERM_BP_FAT	GO:0071594~thymocyte aggregation	10	0.711238	0.0785818	ZFP36L1, BMP4, CDKN2A, CAMK4, NFKBID, RAG1, JAG2, ITPKB, ZEB1, CTNNB1	1273	69	16650	1.89556	1	0.637145	80.4463
GOTERM_BP_FAT	GO:0002683~negative regulation of immune system process	38	2.7027	0.0954428	IL27RA, NFKBID, HLA-DRB1, LRRC32, F2RL1, TSPAN6, ITPKB, MMP28, CXCL12, LGR4, CTNNB1, ZFP36L1, STAT6, GATA2, TSC22D3, CDKN2A, MEIS2, IL4R, HLA-DRB5, HLA-DOA, PLCB1, PIK3R1, BMP4, PELI1, ZBTB46, BST2, LYN, TMBIM6, ERBIN, SERPING1, NFKBIL1, MIXL1, SERPINB9, NME2, SFRP1, PRKAR1A, CD200, RBM15	1273	388	16650	1.28097	1	0.682921	86.4704
GOTERM_BP_FAT	GO:0045619~regulation of lymphocyte differentiation	16	1.13798	0.115001	BMP4, NFKBID, RAG1, ITPKB, ZEB1, PNP, ZFP36L1, CDKN2A, CAMK4, SFRP1, IL4R, IL36B, AP3D1, IL15RA, HLA-DOA, SYK	1273	140	16650	1.49478	1	0.727155	91.2506
GOTERM_BP_FAT	GO:0033081~regulation of T cell differentiation in thymus	5	0.355619	0.119174	BMP4, CDKN2A, CAMK4, NFKBID, ZEB1	1273	25	16650	2.61587	1	0.73676	92.0376
GOTERM_BP_FAT	GO:2000398~regulation of thymocyte aggregation	5	0.355619	0.119174	BMP4, CDKN2A, CAMK4, NFKBID, ZEB1	1273	25	16650	2.61587	1	0.73676	92.0376
GOTERM_BP_FAT	GO:0033085~negative regulation of T cell differentiation in thymus	3	0.213371	0.146811	BMP4, CDKN2A, NFKBID	1273	9	16650	4.35978	1	0.789377	95.7834
GOTERM_BP_FAT	GO:2000399~negative regulation of thymocyte aggregation	3	0.213371	0.146811	BMP4, CDKN2A, NFKBID	1273	9	16650	4.35978	1	0.789377	95.7834
GOTERM_BP_FAT	GO:0001775~cell activation	79	5.61878	0.152939	IL27RA, CADM1, LEPR, F2RL1, JAG2, ITPKB, ZEB1, HLA-DMB, PNP, MEGF10, CTNNB1, GATA2, MYD88, CDKN2A, GAB2, IL4R, MAPKAP1, IL15RA, MLST8, PLCB1, IMPDH1, SYK, PRKCA, LTBR, LYN, BST2, PIK3CB, STXBP1, NECTIN2, LEF1, ACTN1, SLC7A11, FLNA, NCK2, CAMK4, MAPK3, IL36B, PDGFRA, AICDA, LCP1, EIF2AK4, HLA-DRA, NFKBID, HLA-DRB1, LRRC32, ADAMTS13, UNG, CLU, RAG1, ITM2A, STAT6, ZFP36L1, PRR5, DGKD, HLA-DRB5, AP3D…	1273	910	16650	1.13546	1	0.798601	96.348
GOTERM_BP_FAT	GO:0045580~regulation of T cell differentiation	13	0.924609	0.153684	BMP4, CDKN2A, CAMK4, NFKBID, IL4R, IL36B, RAG1, AP3D1, ITPKB, ZEB1, HLA-DOA, PNP, SYK	1273	113	16650	1.5047	1	0.799121	96.4114
GOTERM_BP_FAT	GO:1903037~regulation of leukocyte cell-cell adhesion	30	2.13371	0.161747	NFKBID, ASS1, HLA-DRB1, LRRC32, RAG1, ITPKB, ZEB1, HLA-DMB, PNP, CXCL12, CTNNB1, PRR5, CDKN2A, IL4R, MAPKAP1, AP3D1, HLA-DRB5, MLST8, CD24, HLA-DOA, PIK3R1, SYK, BMP4, PELI1, LYN, NCK2, CAMK4, PRKAR1A, IL36B, HLA-DRA	1273	313	16650	1.25361	1	0.808852	97.035
GOTERM_BP_FAT	GO:0007159~leukocyte cell-cell adhesion	44	3.12945	0.193181	NFKBID, CADM1, HLA-DRB1, ASS1, LRRC32, LEPR, F2RL1, JAG2, RAG1, ITPKB, ZEB1, HLA-DMB, PNP, CXCL12, CTNNB1, STAT6, ZFP36L1, PRR5, CDKN2A, MAPKAP1, IL4R, HLA-DRB5, AP3D1, MLST8, CD24, HLA-DOA, GCNT1, TNIP1, PIK3R1, SYK, BMP4, PELI1, LYN, LEF1, DOCK8, NCK2, TSC1, CAMK4, PRKAR1A, IL36B, SEMA4D, EIF2AK4, LCP1, HLA-DRA	1273	491	16650	1.17208	1	0.849483	98.6164
GOTERM_BP_FAT	GO:0022409~positive regulation of cell-cell adhesion	24	1.70697	0.193377	LYN, HLA-DRB1, PODXL, SOX2, RAG1, LEF1, ITPKB, HLA-DMB, PNP, NCK2, PRR5, MYO10, ITGA6, ANK3, IL4R, MAPKAP1, IL36B, AP3D1, HLA-DRB5, CD24, MLST8, PIK3R1, SYK, HLA-DRA	1273	248	16650	1.26574	1	0.849169	98.6231
GOTERM_BP_FAT	GO:0030098~lymphocyte differentiation	29	2.06259	0.196242	NFKBID, LEPR, JAG2, RAG1, ITPKB, ZEB1, PNP, CTNNB1, ITM2A, ZFP36L1, STAT6, CDKN2A, IL4R, AP3D1, IL15RA, HLA-DOA, PIK3R1, SYK, BMP4, MSH2, LEF1, FNIP1, HDAC5, NOTCH2, SFRP1, CAMK4, TSC1, IL36B, AICDA	1273	310	16650	1.22355	1	0.852877	98.7174
GOTERM_BP_FAT	GO:1903038~negative regulation of leukocyte cell-cell adhesion	11	0.782361	0.196877	BMP4, PELI1, CDKN2A, HLA-DRB1, ASS1, NFKBID, LRRC32, IL4R, PRKAR1A, HLA-DRB5, CXCL12	1273	96	16650	1.49867	1	0.853268	98.7375
GOTERM_BP_FAT	GO:0002694~regulation of leukocyte activation	42	2.9872	0.199543	IL27RA, NFKBID, HLA-DRB1, LRRC32, UNG, F2RL1, RAG1, ITPKB, ZEB1, HLA-DMB, PNP, CTNNB1, STAT6, ZFP36L1, GATA2, PRR5, CDKN2A, MYD88, GAB2, MAPKAP1, IL4R, HLA-DRB5, IL15RA, AP3D1, MLST8, CD24, HLA-DOA, PIK3R1, SYK, BMP4, MSH6, PELI1, LYN, NECTIN2, NCK2, SFRP1, CAMK4, SLC7A2, PRKAR1A, IL36B, CD200, HLA-DRA	1273	468	16650	1.17379	1	0.855627	98.8185
GOTERM_BP_FAT	GO:0050863~regulation of T cell activation	28	1.99147	0.205325	BMP4, PELI1, NFKBID, HLA-DRB1, LYN, LRRC32, RAG1, ITPKB, ZEB1, HLA-DMB, PNP, CTNNB1, NCK2, PRR5, CDKN2A, CAMK4, MAPKAP1, IL4R, PRKAR1A, IL36B, HLA-DRB5, AP3D1, CD24, MLST8, HLA-DOA, PIK3R1, HLA-DRA, SYK	1273	299	16650	1.22482	1	0.858766	98.9775
GOTERM_BP_FAT	GO:0033077~T cell differentiation in thymus	8	0.56899	0.214994	ZFP36L1, BMP4, CDKN2A, NFKBID, RAG1, JAG2, ITPKB, CTNNB1	1273	64	16650	1.63492	1	0.868777	99.199
GOTERM_BP_FAT	GO:0042130~negative regulation of T cell proliferation	7	0.497866	0.216129	BMP4, PELI1, CDKN2A, HLA-DRB1, LRRC32, PRKAR1A, HLA-DRB5	1273	53	16650	1.72746	1	0.869515	99.2217
GOTERM_BP_FAT	GO:0032945~negative regulation of mononuclear cell proliferation	8	0.56899	0.226343	BMP4, PELI1, CDKN2A, HLA-DRB1, LYN, LRRC32, PRKAR1A, HLA-DRB5	1273	65	16650	1.60976	1	0.880938	99.4009
GOTERM_BP_FAT	GO:0050672~negative regulation of lymphocyte proliferation	8	0.56899	0.226343	BMP4, PELI1, CDKN2A, HLA-DRB1, LYN, LRRC32, PRKAR1A, HLA-DRB5	1273	65	16650	1.60976	1	0.880938	99.4009
GOTERM_BP_FAT	GO:0050865~regulation of cell activation	44	3.12945	0.237354	IL27RA, NFKBID, HLA-DRB1, LRRC32, UNG, F2RL1, RAG1, ITPKB, ZEB1, HLA-DMB, PNP, CTNNB1, STAT6, ZFP36L1, GATA2, PRR5, CDKN2A, MYD88, GAB2, MAPKAP1, IL4R, HLA-DRB5, IL15RA, AP3D1, MLST8, CD24, HLA-DOA, PIK3R1, SYK, PRKCA, BMP4, MSH6, PELI1, LYN, NECTIN2, NCK2, SFRP1, CAMK4, SLC7A2, PRKAR1A, PDGFRA, IL36B, CD200, HLA-DRA	1273	501	16650	1.14868	1	0.889018	99.5498
GOTERM_BP_FAT	GO:0070486~leukocyte aggregation	40	2.84495	0.243327	NFKBID, CADM1, HLA-DRB1, LRRC32, LEPR, F2RL1, JAG2, RAG1, ITPKB, ZEB1, HLA-DMB, PNP, CTNNB1, ZFP36L1, STAT6, PRR5, CDKN2A, MAPKAP1, IL4R, HLA-DRB5, AP3D1, MLST8, CD24, HLA-DOA, PIK3R1, SYK, BMP4, PELI1, LYN, LEF1, DOCK8, NCK2, TSC1, CAMK4, PRKAR1A, IL36B, SEMA4D, EIF2AK4, LCP1, HLA-DRA	1273	454	16650	1.15236	1	0.892961	99.6151
GOTERM_BP_FAT	GO:0042110~T cell activation	39	2.77383	0.263516	NFKBID, CADM1, HLA-DRB1, LRRC32, LEPR, F2RL1, JAG2, RAG1, ITPKB, ZEB1, HLA-DMB, PNP, CTNNB1, ZFP36L1, STAT6, PRR5, CDKN2A, MAPKAP1, IL4R, HLA-DRB5, AP3D1, MLST8, CD24, HLA-DOA, PIK3R1, SYK, BMP4, PELI1, LYN, LEF1, DOCK8, NCK2, TSC1, CAMK4, PRKAR1A, IL36B, EIF2AK4, LCP1, HLA-DRA	1273	446	16650	1.14371	1	0.906458	99.7756
GOTERM_BP_FAT	GO:0070489~T cell aggregation	39	2.77383	0.263516	NFKBID, CADM1, HLA-DRB1, LRRC32, LEPR, F2RL1, JAG2, RAG1, ITPKB, ZEB1, HLA-DMB, PNP, CTNNB1, ZFP36L1, STAT6, PRR5, CDKN2A, MAPKAP1, IL4R, HLA-DRB5, AP3D1, MLST8, CD24, HLA-DOA, PIK3R1, SYK, BMP4, PELI1, LYN, LEF1, DOCK8, NCK2, TSC1, CAMK4, PRKAR1A, IL36B, EIF2AK4, LCP1, HLA-DRA	1273	446	16650	1.14371	1	0.906458	99.7756
GOTERM_BP_FAT	GO:0045321~leukocyte activation	63	4.4808	0.264546	IL27RA, CADM1, LEPR, F2RL1, JAG2, ITPKB, ZEB1, HLA-DMB, PNP, CTNNB1, GATA2, MYD88, CDKN2A, GAB2, IL4R, MAPKAP1, IL15RA, MLST8, IMPDH1, SYK, LTBR, LYN, BST2, NECTIN2, LEF1, NCK2, CAMK4, IL36B, AICDA, EIF2AK4, LCP1, HLA-DRA, NFKBID, HLA-DRB1, LRRC32, UNG, CLU, RAG1, ITM2A, ZFP36L1, STAT6, PRR5, HLA-DRB5, AP3D1, NDRG1, CD24, HLA-DOA, PIK3R1, HELLS, BMP4, MSH6, PELI1, MSH2, DOCK8, ANXA3, FNIP1, HDAC5…	1273	747	16650	1.10308	1	0.907033	99.7817
GOTERM_BP_FAT	GO:0071593~lymphocyte aggregation	39	2.77383	0.267548	NFKBID, CADM1, HLA-DRB1, LRRC32, LEPR, F2RL1, JAG2, RAG1, ITPKB, ZEB1, HLA-DMB, PNP, CTNNB1, ZFP36L1, STAT6, PRR5, CDKN2A, MAPKAP1, IL4R, HLA-DRB5, AP3D1, MLST8, CD24, HLA-DOA, PIK3R1, SYK, BMP4, PELI1, LYN, LEF1, DOCK8, NCK2, TSC1, CAMK4, PRKAR1A, IL36B, EIF2AK4, LCP1, HLA-DRA	1273	447	16650	1.14115	1	0.909075	99.7988
GOTERM_BP_FAT	GO:0002696~positive regulation of leukocyte activation	28	1.99147	0.271624	MSH6, PELI1, HLA-DRB1, LYN, UNG, F2RL1, RAG1, NECTIN2, ITPKB, HLA-DMB, PNP, STAT6, NCK2, GATA2, PRR5, MYD88, GAB2, MAPKAP1, IL4R, IL36B, HLA-DRB5, IL15RA, AP3D1, CD24, MLST8, PIK3R1, HLA-DRA, SYK	1273	311	16650	1.17756	1	0.910609	99.82
GOTERM_BP_FAT	GO:0070664~negative regulation of leukocyte proliferation	8	0.56899	0.2736	BMP4, PELI1, CDKN2A, HLA-DRB1, LYN, LRRC32, PRKAR1A, HLA-DRB5	1273	69	16650	1.51645	1	0.910788	99.8295
GOTERM_BP_FAT	GO:0051249~regulation of lymphocyte activation	36	2.56046	0.274583	IL27RA, NFKBID, HLA-DRB1, LRRC32, UNG, RAG1, ITPKB, ZEB1, HLA-DMB, PNP, CTNNB1, ZFP36L1, STAT6, PRR5, CDKN2A, MYD88, MAPKAP1, IL4R, HLA-DRB5, IL15RA, AP3D1, MLST8, CD24, HLA-DOA, PIK3R1, SYK, BMP4, MSH6, PELI1, LYN, NCK2, SFRP1, CAMK4, PRKAR1A, IL36B, HLA-DRA	1273	411	16650	1.14564	1	0.911491	99.8341
GOTERM_BP_FAT	GO:0031295~T cell costimulation	9	0.640114	0.277244	PRR5, HLA-DRB1, LYN, MAPKAP1, HLA-DRB5, MLST8, CD24, PIK3R1, HLA-DRA	1273	81	16650	1.45326	1	0.913103	99.8458
GOTERM_BP_FAT	GO:0031294~lymphocyte costimulation	9	0.640114	0.28853	PRR5, HLA-DRB1, LYN, MAPKAP1, HLA-DRB5, MLST8, CD24, PIK3R1, HLA-DRA	1273	82	16650	1.43554	1	0.919583	99.8873
GOTERM_BP_FAT	GO:0030217~T cell differentiation	19	1.35135	0.296371	BMP4, NFKBID, LEPR, RAG1, JAG2, LEF1, ITPKB, ZEB1, PNP, CTNNB1, STAT6, ZFP36L1, CDKN2A, CAMK4, TSC1, IL4R, IL36B, AP3D1, SYK	1273	204	16650	1.21817	1	0.923371	99.9097
GOTERM_BP_FAT	GO:0046649~lymphocyte activation	54	3.84068	0.298233	IL27RA, CADM1, LEPR, F2RL1, JAG2, ITPKB, ZEB1, HLA-DMB, PNP, CTNNB1, MYD88, CDKN2A, MAPKAP1, IL4R, IL15RA, MLST8, IMPDH1, SYK, LYN, BST2, LEF1, NCK2, CAMK4, IL36B, AICDA, EIF2AK4, LCP1, HLA-DRA, HLA-DRB1, NFKBID, LRRC32, UNG, RAG1, ITM2A, ZFP36L1, STAT6, PRR5, AP3D1, HLA-DRB5, CD24, HLA-DOA, PIK3R1, HELLS, BMP4, MSH6, PELI1, MSH2, DOCK8, FNIP1, HDAC5, NOTCH2, TSC1, SFRP1, PRKAR1A	1273	643	16650	1.09842	1	0.924118	99.9143
GOTERM_BP_FAT	GO:0050867~positive regulation of cell activation	28	1.99147	0.328281	MSH6, PELI1, HLA-DRB1, LYN, UNG, F2RL1, RAG1, NECTIN2, ITPKB, HLA-DMB, PNP, STAT6, NCK2, GATA2, PRR5, MYD88, GAB2, MAPKAP1, IL4R, IL36B, HLA-DRB5, IL15RA, AP3D1, CD24, MLST8, PIK3R1, HLA-DRA, SYK	1273	320	16650	1.14444	1	0.938514	99.9642
GOTERM_BP_FAT	GO:0045620~negative regulation of lymphocyte differentiation	5	0.355619	0.365665	BMP4, CDKN2A, SFRP1, NFKBID, IL4R	1273	40	16650	1.63492	1	0.952973	99.9886
GOTERM_BP_FAT	GO:0050868~negative regulation of T cell activation	9	0.640114	0.370003	BMP4, PELI1, CDKN2A, HLA-DRB1, NFKBID, LRRC32, IL4R, PRKAR1A, HLA-DRB5	1273	89	16650	1.32263	1	0.954495	99.99
GOTERM_BP_FAT	GO:0045621~positive regulation of lymphocyte differentiation	8	0.56899	0.425067	IL4R, IL36B, RAG1, IL15RA, AP3D1, ITPKB, PNP, SYK	1273	81	16650	1.29179	1	0.969705	99.9984
GOTERM_BP_FAT	GO:0045581~negative regulation of T cell differentiation	4	0.284495	0.425855	BMP4, CDKN2A, NFKBID, IL4R	1273	31	16650	1.68766	1	0.969713	99.9984
GOTERM_BP_FAT	GO:0045582~positive regulation of T cell differentiation	7	0.497866	0.433441	IL4R, IL36B, RAG1, AP3D1, ITPKB, PNP, SYK	1273	69	16650	1.32689	1	0.971345	99.9988
GOTERM_BP_FAT	GO:0051251~positive regulation of lymphocyte activation	24	1.70697	0.435364	MSH6, PELI1, LYN, HLA-DRB1, UNG, RAG1, ITPKB, HLA-DMB, PNP, STAT6, NCK2, PRR5, MYD88, MAPKAP1, IL4R, IL36B, HLA-DRB5, AP3D1, IL15RA, CD24, MLST8, PIK3R1, SYK, HLA-DRA	1273	287	16650	1.09374	1	0.971549	99.9989
GOTERM_BP_FAT	GO:0050870~positive regulation of T cell activation	18	1.28023	0.438427	LYN, HLA-DRB1, RAG1, ITPKB, HLA-DMB, PNP, NCK2, PRR5, IL4R, MAPKAP1, IL36B, AP3D1, HLA-DRB5, CD24, MLST8, PIK3R1, SYK, HLA-DRA	1273	210	16650	1.12109	1	0.972026	99.999
GOTERM_BP_FAT	GO:0051250~negative regulation of lymphocyte activation	11	0.782361	0.456479	BMP4, PELI1, CDKN2A, HLA-DRB1, SFRP1, LYN, NFKBID, LRRC32, IL4R, PRKAR1A, HLA-DRB5	1273	122	16650	1.17928	1	0.975497	99.9995
GOTERM_BP_FAT	GO:0070661~leukocyte proliferation	23	1.63585	0.478456	BMP4, PELI1, LYN, HLA-DRB1, CADM1, LRRC32, F2RL1, CLU, LEF1, DOCK8, NPR3, HLA-DMB, PNP, CTNNB1, NCK2, CDKN2A, MYD88, PRKAR1A, HLA-DRB5, CD24, IMPDH1, HELLS, SYK	1273	280	16650	1.07437	1	0.97915	99.9998
GOTERM_BP_FAT	GO:0042129~regulation of T cell proliferation	13	0.924609	0.487188	BMP4, NCK2, PELI1, CDKN2A, HLA-DRB1, LRRC32, PRKAR1A, HLA-DRB5, CD24, HLA-DMB, PNP, SYK, CTNNB1	1273	151	16650	1.12604	1	0.980801	99.9998
GOTERM_BP_FAT	GO:1903039~positive regulation of leukocyte cell-cell adhesion	18	1.28023	0.501619	LYN, HLA-DRB1, RAG1, ITPKB, HLA-DMB, PNP, NCK2, PRR5, IL4R, MAPKAP1, IL36B, AP3D1, HLA-DRB5, CD24, MLST8, PIK3R1, SYK, HLA-DRA	1273	218	16650	1.07995	1	0.982869	99.9999
GOTERM_BP_FAT	GO:0002695~negative regulation of leukocyte activation	12	0.853485	0.526389	BMP4, PELI1, CDKN2A, HLA-DRB1, SFRP1, LYN, NFKBID, LRRC32, IL4R, PRKAR1A, HLA-DRB5, CD200	1273	142	16650	1.1053	1	0.985926	100
GOTERM_BP_FAT	GO:0050866~negative regulation of cell activation	13	0.924609	0.560894	BMP4, PELI1, CDKN2A, HLA-DRB1, SFRP1, LYN, NFKBID, LRRC32, IL4R, PRKAR1A, PDGFRA, HLA-DRB5, CD200	1273	159	16650	1.06938	1	0.989263	100
GOTERM_BP_FAT	GO:0042098~T cell proliferation	14	0.995733	0.574973	BMP4, NCK2, PELI1, CDKN2A, CADM1, HLA-DRB1, LRRC32, PRKAR1A, HLA-DRB5, DOCK8, CD24, HLA-DMB, PNP, SYK	1273	174	16650	1.05236	1	0.990363	100
GOTERM_BP_FAT	GO:0046651~lymphocyte proliferation	20	1.42248	0.634734	BMP4, PELI1, LYN, HLA-DRB1, CADM1, LRRC32, LEF1, DOCK8, HLA-DMB, PNP, CTNNB1, NCK2, MYD88, CDKN2A, PRKAR1A, HLA-DRB5, CD24, IMPDH1, HELLS, SYK	1273	263	16650	0.994627	1	0.994385	100
GOTERM_BP_FAT	GO:0032943~mononuclear cell proliferation	20	1.42248	0.647884	BMP4, PELI1, LYN, HLA-DRB1, CADM1, LRRC32, LEF1, DOCK8, HLA-DMB, PNP, CTNNB1, NCK2, MYD88, CDKN2A, PRKAR1A, HLA-DRB5, CD24, IMPDH1, HELLS, SYK	1273	265	16650	0.98712	1	0.995202	100
GOTERM_BP_FAT	GO:0050670~regulation of lymphocyte proliferation	15	1.06686	0.657965	BMP4, PELI1, LYN, HLA-DRB1, LRRC32, HLA-DMB, PNP, CTNNB1, NCK2, MYD88, CDKN2A, PRKAR1A, HLA-DRB5, CD24, SYK	1273	198	16650	0.990859	1	0.995731	100
GOTERM_BP_FAT	GO:0032944~regulation of mononuclear cell proliferation	15	1.06686	0.665337	BMP4, PELI1, LYN, HLA-DRB1, LRRC32, HLA-DMB, PNP, CTNNB1, NCK2, MYD88, CDKN2A, PRKAR1A, HLA-DRB5, CD24, SYK	1273	199	16650	0.98588	1	0.995983	100
GOTERM_BP_FAT	GO:0070663~regulation of leukocyte proliferation	15	1.06686	0.72757	BMP4, PELI1, LYN, HLA-DRB1, LRRC32, HLA-DMB, PNP, CTNNB1, NCK2, MYD88, CDKN2A, PRKAR1A, HLA-DRB5, CD24, SYK	1273	208	16650	0.943222	1	0.998136	100
GOTERM_BP_FAT	GO:0070665~positive regulation of leukocyte proliferation	8	0.56899	0.913933	NCK2, PELI1, MYD88, LYN, CD24, HLA-DMB, PNP, SYK	1273	139	16650	0.752768	1	0.999969	100
GOTERM_BP_FAT	GO:0030888~regulation of B cell proliferation	3	0.213371	0.934565	PELI1, CDKN2A, LYN	1273	56	16650	0.700679	1	0.999989	100
GOTERM_BP_FAT	GO:0050671~positive regulation of lymphocyte proliferation	7	0.497866	0.943791	NCK2, PELI1, MYD88, CD24, HLA-DMB, PNP, SYK	1273	132	16650	0.693601	1	0.999993	100
GOTERM_BP_FAT	GO:0032946~positive regulation of mononuclear cell proliferation	7	0.497866	0.946323	NCK2, PELI1, MYD88, CD24, HLA-DMB, PNP, SYK	1273	133	16650	0.688386	1	0.999994	100
GOTERM_BP_FAT	GO:0042102~positive regulation of T cell proliferation	5	0.355619	0.947546	NCK2, CD24, HLA-DMB, PNP, SYK	1273	98	16650	0.667313	1	0.999995	100
GOTERM_BP_FAT	GO:0042100~B cell proliferation	4	0.284495	0.964696	PELI1, CDKN2A, LYN, LEF1	1273	86	16650	0.608341	1	0.999999	100
Annotation Cluster 76	Enrichment Score: 1.0773170357398754
Category	Term	Count	%	PValue	Genes	List Total	Pop Hits	Pop Total	Fold Enrichment	Bonferroni	Benjamini	FDR
GOTERM_BP_FAT	GO:0002761~regulation of myeloid leukocyte differentiation	16	1.13798	0.024981	PRKCA, ESRRA, ZBTB46, LYN, RBP1, LEF1, IL34, TMEM64, CTNNB1, ZFP36L1, GATA2, NME2, CAMK4, SFRP1, SLC9B2, PIK3R1	1273	113	16650	1.85194	1	0.371595	39.6179
GOTERM_BP_FAT	GO:0045637~regulation of myeloid cell differentiation	23	1.63585	0.0348283	PRKCA, RBFOX2, ESRRA, ZBTB46, LYN, RBP1, LEF1, ITPKB, IL34, TMEM64, CTNNB1, ARNT, ZFP36L1, ACVR1B, KDM1A, GATA2, NME2, MEIS2, CAMK4, SFRP1, SLC9B2, RBM15, PIK3R1	1273	191	16650	1.575	1	0.443841	50.6829
GOTERM_BP_FAT	GO:1903707~negative regulation of hemopoiesis	16	1.13798	0.095815	BMP4, ZBTB46, LYN, NFKBID, ITPKB, MIXL1, CTNNB1, ZFP36L1, GATA2, NME2, MEIS2, CDKN2A, SFRP1, IL4R, RBM15, PIK3R1	1273	136	16650	1.53875	1	0.683883	86.581
GOTERM_BP_FAT	GO:1902106~negative regulation of leukocyte differentiation	11	0.782361	0.133439	BMP4, GATA2, NME2, ZBTB46, CDKN2A, SFRP1, LYN, NFKBID, IL4R, PIK3R1, CTNNB1	1273	88	16650	1.63492	1	0.765493	94.2503
GOTERM_BP_FAT	GO:0045638~negative regulation of myeloid cell differentiation	11	0.782361	0.171694	ZFP36L1, GATA2, NME2, ZBTB46, MEIS2, SFRP1, LYN, ITPKB, RBM15, PIK3R1, CTNNB1	1273	93	16650	1.54702	1	0.825151	97.6631
GOTERM_BP_FAT	GO:0002762~negative regulation of myeloid leukocyte differentiation	7	0.497866	0.179921	GATA2, NME2, ZBTB46, SFRP1, LYN, PIK3R1, CTNNB1	1273	50	16650	1.83111	1	0.833377	98.0849
Annotation Cluster 77	Enrichment Score: 1.0706621287373654
Category	Term	Count	%	PValue	Genes	List Total	Pop Hits	Pop Total	Fold Enrichment	Bonferroni	Benjamini	FDR
GOTERM_BP_FAT	GO:0040013~negative regulation of locomotion	28	1.99147	0.0592023	DLC1, ERBB4, ABHD2, MMP28, TPM1, CXCL12, MMRN2, ROBO1, NDRG4, ROBO2, SEMA3A, PLCB1, MAP2K5, MAGI2, BST2, STK24, ARRDC3, VASH1, HDAC5, FBLN1, SEMA6B, SFRP1, SERPINF1, ITGB1BP1, SEMA4D, IGFBP3, PHLDB2, ADAM15	1273	258	16650	1.41946	1	0.562233	70.3868
GOTERM_BP_FAT	GO:0051271~negative regulation of cellular component movement	27	1.92034	0.0925124	DLC1, ERBB4, ABHD2, MMP28, TPM1, CXCL12, MMRN2, ROBO1, NDRG4, SEMA3A, PLCB1, MAP2K5, MAGI2, BST2, STK24, ACTN1, VASH1, HDAC5, FBLN1, SEMA6B, SFRP1, SERPINF1, ITGB1BP1, SEMA4D, IGFBP3, PHLDB2, ADAM15	1273	259	16650	1.36348	1	0.676309	85.569
GOTERM_BP_FAT	GO:0030336~negative regulation of cell migration	23	1.63585	0.094774	DLC1, MAGI2, ERBB4, BST2, STK24, ABHD2, MMP28, TPM1, CXCL12, VASH1, MMRN2, HDAC5, SFRP1, SERPINF1, NDRG4, ROBO1, ITGB1BP1, SEMA3A, PLCB1, IGFBP3, PHLDB2, MAP2K5, ADAM15	1273	214	16650	1.40572	1	0.681287	86.2695
GOTERM_BP_FAT	GO:2000146~negative regulation of cell motility	24	1.70697	0.10049	DLC1, MAGI2, ERBB4, BST2, STK24, ABHD2, MMP28, TPM1, CXCL12, VASH1, MMRN2, HDAC5, FBLN1, SFRP1, SERPINF1, NDRG4, ROBO1, ITGB1BP1, SEMA3A, PLCB1, IGFBP3, PHLDB2, MAP2K5, ADAM15	1273	227	16650	1.38284	1	0.694804	87.8989
Annotation Cluster 78	Enrichment Score: 1.070220539064118
Category	Term	Count	%	PValue	Genes	List Total	Pop Hits	Pop Total	Fold Enrichment	Bonferroni	Benjamini	FDR
GOTERM_BP_FAT	GO:0035418~protein localization to synapse	9	0.640114	0.000676438	CEP112, KLC1, DLG4, ASIC2, DLG3, NLGN2, SHANK1, WNT7A, DVL1	1273	27	16650	4.35978	0.99516	0.0481607	1.34029
GOTERM_BP_FAT	GO:2000463~positive regulation of excitatory postsynaptic potential	6	0.426743	0.0152025	STX1A, DLG4, NLGN2, SHANK1, WNT7A, DVL1	1273	20	16650	3.9238	1	0.290259	26.3233
GOTERM_BP_FAT	GO:0050806~positive regulation of synaptic transmission	16	1.13798	0.0185816	STX1A, RAB3B, FMR1, CLSTN1, NLGN2, ITPR3, NTSR1, SHANK1, DVL1, LAMA2, PPP1R9A, GLUL, DLG4, WNT7A, UNC13B, EIF2AK4	1273	109	16650	1.9199	1	0.318732	31.2039
GOTERM_BP_FAT	GO:0098815~modulation of excitatory postsynaptic potential	7	0.497866	0.0203598	STX1A, CELF4, DLG4, NLGN2, SHANK1, WNT7A, DVL1	1273	29	16650	3.15708	1	0.333783	33.6474
GOTERM_BP_FAT	GO:0060078~regulation of postsynaptic membrane potential	13	0.924609	0.0233868	PPP1R9A, STX1A, CELF4, DLG4, NLGN2, SCN4B, SCN7A, SHANK1, NTSR1, WNT7A, UNC13B, CHRNA3, DVL1	1273	83	16650	2.04857	1	0.359819	37.6184
GOTERM_BP_FAT	GO:0097061~dendritic spine organization	8	0.56899	0.0265635	BAIAP2, DLG4, TANC1, EEF2K, ITGA3, SHANK1, WNT7A, DVL1	1273	39	16650	2.68294	1	0.385202	41.5424
GOTERM_BP_FAT	GO:0099565~chemical synaptic transmission, postsynaptic	11	0.782361	0.0274123	PPP1R9A, STX1A, CELF4, DLG4, NLGN2, NTSR1, SHANK1, WNT7A, UNC13B, CHRNA3, DVL1	1273	66	16650	2.17989	1	0.392047	42.5506
GOTERM_BP_FAT	GO:0060079~excitatory postsynaptic potential	9	0.640114	0.0466774	PPP1R9A, STX1A, CELF4, DLG4, NLGN2, SHANK1, WNT7A, CHRNA3, DVL1	1273	53	16650	2.22102	1	0.508619	61.4504
GOTERM_BP_FAT	GO:0060997~dendritic spine morphogenesis	6	0.426743	0.0836677	BAIAP2, DLG4, EEF2K, SHANK1, WNT7A, DVL1	1273	31	16650	2.53149	1	0.653197	82.4897
GOTERM_BP_FAT	GO:1902474~positive regulation of protein localization to synapse	3	0.213371	0.0946828	NLGN2, WNT7A, DVL1	1273	7	16650	5.60543	1	0.681983	86.2419
GOTERM_BP_FAT	GO:0060996~dendritic spine development	10	0.711238	0.103284	NCK2, PPP1R9A, BAIAP2, FMR1, DLG4, EEF2K, ARID1B, SHANK1, WNT7A, DVL1	1273	73	16650	1.79169	1	0.70118	88.6267
GOTERM_BP_FAT	GO:1902473~regulation of protein localization to synapse	3	0.213371	0.146811	NLGN2, WNT7A, DVL1	1273	9	16650	4.35978	1	0.789377	95.7834
GOTERM_BP_FAT	GO:1900449~regulation of glutamate receptor signaling pathway	5	0.355619	0.192912	CRHBP, DLG4, MINK1, NLGN2, SHANK1	1273	30	16650	2.17989	1	0.85	98.6072
GOTERM_BP_FAT	GO:0099601~regulation of neurotransmitter receptor activity	5	0.355619	0.225648	CRHBP, DLG4, MINK1, NLGN2, SHANK1	1273	32	16650	2.04365	1	0.880316	99.39
GOTERM_BP_FAT	GO:0007215~glutamate receptor signaling pathway	8	0.56899	0.298135	CRHBP, KCNB1, FMR1, DLG4, MINK1, NLGN2, PLCB1, SHANK1	1273	71	16650	1.47373	1	0.924222	99.9141
GOTERM_BP_FAT	GO:2000311~regulation of alpha-amino-3-hydroxy-5-methyl-4-isoxazole propionate selective glutamate receptor activity	3	0.213371	0.458512	MINK1, NLGN2, SHANK1	1273	20	16650	1.9619	1	0.975773	99.9995
GOTERM_BP_FAT	GO:0010469~regulation of receptor activity	11	0.782361	0.477312	NCK2, CRHBP, DMD, DLG4, MINK1, NLGN2, ASPH, MED13, SHANK1, HRC, CALM2	1273	124	16650	1.16026	1	0.979061	99.9998
GOTERM_BP_FAT	GO:0051705~multi-organism behavior	5	0.355619	0.719108	HRAS, CRHBP, DLG4, SHANK1, DVL1	1273	63	16650	1.03804	1	0.997935	100
GOTERM_BP_FAT	GO:0051703~intraspecies interaction between organisms	4	0.284495	0.720699	HRAS, DLG4, SHANK1, DVL1	1273	48	16650	1.08995	1	0.997968	100
GOTERM_BP_FAT	GO:0035176~social behavior	4	0.284495	0.720699	HRAS, DLG4, SHANK1, DVL1	1273	48	16650	1.08995	1	0.997968	100
Annotation Cluster 79	Enrichment Score: 1.064536819629921
Category	Term	Count	%	PValue	Genes	List Total	Pop Hits	Pop Total	Fold Enrichment	Bonferroni	Benjamini	FDR
GOTERM_BP_FAT	GO:0002888~positive regulation of myeloid leukocyte mediated immunity	6	0.426743	0.0121504	GATA2, GAB2, C3, IL4R, F2RL1, SYK	1273	19	16650	4.13032	1	0.259197	21.6337
GOTERM_BP_FAT	GO:0050764~regulation of phagocytosis	10	0.711238	0.0677268	RACK1, GATA2, C3, ITGAV, HCK, SYT11, F2RL1, SYT7, DNM2, SYK	1273	67	16650	1.95214	1	0.599363	75.3023
GOTERM_BP_FAT	GO:0045807~positive regulation of endocytosis	13	0.924609	0.153684	MAGI2, C3, FMR1, F2RL1, GATA2, GPC3, ITGAV, EEF2K, NEDD4L, VPS28, HIP1, SYK, DNM2	1273	113	16650	1.5047	1	0.799121	96.4114
GOTERM_BP_FAT	GO:0050766~positive regulation of phagocytosis	5	0.355619	0.436391	GATA2, C3, ITGAV, F2RL1, DNM2	1273	44	16650	1.48629	1	0.971711	99.9989
Annotation Cluster 80	Enrichment Score: 1.0449230065978572
Category	Term	Count	%	PValue	Genes	List Total	Pop Hits	Pop Total	Fold Enrichment	Bonferroni	Benjamini	FDR
GOTERM_BP_FAT	GO:0031128~developmental induction	7	0.497866	0.0277246	BMP4, FGFR1, DKK1, HIPK1, HIPK2, GDNF, CTNNB1	1273	31	16650	2.9534	1	0.393469	42.9173
GOTERM_BP_FAT	GO:0060235~lens induction in camera-type eye	3	0.213371	0.0315355	BMP4, HIPK1, HIPK2	1273	4	16650	9.80951	1	0.417574	47.2171
GOTERM_BP_FAT	GO:0002089~lens morphogenesis in camera-type eye	4	0.284495	0.193092	BMP4, HIPK1, HIPK2, CTNNB1	1273	20	16650	2.61587	1	0.849656	98.6133
GOTERM_BP_FAT	GO:0002088~lens development in camera-type eye	7	0.497866	0.391633	BMP4, HIPK1, HIPK2, NHS, WNT7A, SLC7A11, CTNNB1	1273	66	16650	1.3872	1	0.961087	99.995
Annotation Cluster 81	Enrichment Score: 1.0404152396274842
Category	Term	Count	%	PValue	Genes	List Total	Pop Hits	Pop Total	Fold Enrichment	Bonferroni	Benjamini	FDR
GOTERM_BP_FAT	GO:0051592~response to calcium ion	19	1.35135	0.00362455	KCNMA1, GUCA1A, KCNMB4, SEC31A, CRHBP, ALG2, PCDH15, ITPKB, KCNIP2, ITPR3, ECT2, CACYBP, EEF2K, CPNE1, RYR2, ENTPD6, AHCYL1, ASPH, CALM2	1273	118	16650	2.106	1	0.126785	6.98496
GOTERM_BP_FAT	GO:0071277~cellular response to calcium ion	8	0.56899	0.0991334	GUCA1A, CRHBP, CACYBP, CPNE1, EEF2K, ITPKB, ASPH, ECT2	1273	52	16650	2.01221	1	0.691677	87.5296
GOTERM_BP_FAT	GO:0010038~response to metal ion	31	2.20484	0.101062	KCNMB4, SEC31A, ASS1, ADAMTS13, CRHBP, ALG2, ITPKB, HVCN1, KCNIP2, LONP1, ANK3, CACYBP, EEF2K, ENTPD6, NDRG1, NEDD4L, ASPH, LOXL2, MT1F, KCNMA1, GUCA1A, DNMT3A, ACTA1, PCDH15, ITPR3, ECT2, SERPINF1, CPNE1, RYR2, AHCYL1, CALM2	1273	308	16650	1.31643	1	0.69543	88.0513
GOTERM_BP_FAT	GO:0010035~response to inorganic substance	44	3.12945	0.121455	KCNMB4, SEC31A, ASS1, ADAMTS13, ALG2, CRHBP, ITPKB, HVCN1, KCNIP2, PRDX1, STAT6, RACK1, LONP1, ANK3, CACYBP, EEF2K, ENTPD6, NDRG1, ASPH, NEDD4L, LOXL2, CCNA2, NET1, MT1F, KCNMA1, GUCA1A, DNMT3A, SLC8A1, ACTA1, STK24, EEF1A2, FMR1, PCDH15, ITPR3, ECT2, SERPINF1, LRP11, CPNE1, RYR2, TXNRD2, AHCYL1, PTCH1, CALM2, DNM2	1273	469	16650	1.22706	1	0.738742	92.4388
GOTERM_BP_FAT	GO:0071241~cellular response to inorganic substance	15	1.06686	0.29628	GUCA1A, CRHBP, FMR1, ITPKB, HVCN1, ECT2, SERPINF1, ANK3, CACYBP, EEF2K, CPNE1, ASPH, CCNA2, MT1F, DNM2	1273	155	16650	1.26574	1	0.923482	99.9094
GOTERM_BP_FAT	GO:0071248~cellular response to metal ion	12	0.853485	0.437852	GUCA1A, SERPINF1, ANK3, CRHBP, CACYBP, CPNE1, EEF2K, ITPKB, ASPH, HVCN1, ECT2, MT1F	1273	133	16650	1.18009	1	0.971927	99.999
Annotation Cluster 82	Enrichment Score: 1.0353615746890497
Category	Term	Count	%	PValue	Genes	List Total	Pop Hits	Pop Total	Fold Enrichment	Bonferroni	Benjamini	FDR
GOTERM_BP_FAT	GO:0051301~cell division	60	4.26743	0.0123095	STOX1, FGF13, RAD21, HMCN1, CDKN2A, ANK3, OIP5, PARD3B, TUBA1A, CCNA2, GOLGA2, CDC7, DSN1, PIK3CB, PKN2, PDXP, LEF1, CECR2, SPIRE1, HMGA2, ECT2, MCM5, TACC1, CCND2, ITGB1BP1, KLHL13, MAPRE2, FBXL7, STMN1, TRIOBP, FGFR1, PARD3, NEK1, SOX5, NEDD9, CEP164, SFN, MDK, NUMA1, NCAPH, CDC40, HELLS, CSNK1A1, PARD6A, PARD6B, BOD1, PSRC1, ARPP19, JTB, NDC80, CDC25C, SMC2, PKP4, CENPV, PTCH1, SNX33, CDK20, W…	1273	575	16650	1.3648	1	0.260731	21.8851
GOTERM_BP_FAT	GO:0000278~mitotic cell cycle	93	6.61451	0.0164453	STOX1, HRAS, LZTS1, CTDSPL, CEP57L1, E2F6, PPP2R5C, TTK, RPS27L, WDR81, CTNNB1, ACVR1B, JADE1, CDKN2A, RAD21, OIP5, ANK3, PCBP4, PRIM2, ORC4, PSMD5, TUBA1A, PLCB1, CCNA2, GOLGA2, CDC7, PRKCA, DSN1, STK24, PDXP, PKN2, HMGA2, MCM5, FLNA, EIF4G1, DACT1, EML1, XPC, CCND2, KLHL13, CLIP1, USH1C, FBXL7, MAPRE2, STMN1, MELK, SMARCA4, BCAT1, FGFR1, TRIOBP, CEP126, FHL1, NEK1, FOXM1, NEDD9, CEP164, SFN, TI…	1273	968	16650	1.25659	1	0.301543	28.1553
GOTERM_BP_FAT	GO:1903047~mitotic cell cycle process	85	6.04552	0.0246146	STOX1, HRAS, LZTS1, CTDSPL, CEP57L1, E2F6, PPP2R5C, TTK, RPS27L, WDR81, ACVR1B, JADE1, CDKN2A, RAD21, OIP5, ANK3, PCBP4, PRIM2, ORC4, PSMD5, TUBA1A, PLCB1, CCNA2, GOLGA2, CDC7, PRKCA, DSN1, HMGA2, MCM5, FLNA, EIF4G1, DACT1, EML1, XPC, CCND2, KLHL13, CLIP1, USH1C, MAPRE2, FBXL7, STMN1, MELK, SMARCA4, BCAT1, TRIOBP, FGFR1, CEP126, FHL1, NEK1, FOXM1, NEDD9, CEP164, SFN, HMMR, ZFP36L1, NCAPH, NUMA1, …	1273	890	16650	1.24915	1	0.371337	39.1637
GOTERM_BP_FAT	GO:0007049~cell cycle	149	10.5974	0.0299759	HRAS, CTDSPL, PPP2R5C, JAG2, TTK, RPS27L, WDR81, CTNNB1, RAD21, CDKN2A, HMCN1, OIP5, ANK3, PRIM2, ORC4, PRKACB, PARD3B, MLST8, CCNA2, MAGI2, STK24, DDX39B, PDXP, CECR2, SPIRE1, TACC1, VASH1, KRT18, MAPK3, CLIP1, FBXL7, STMN1, CHORDC1, EIF2AK4, SMARCA4, FGFR1, PPP2R3B, NEK1, SOX2, NEDD9, CEP164, TIMP2, URGCP, PRR5, POLE2, TTYH1, NPM1, NDRG1, DDIAS, PPP2R2C, SPIN2A, HELLS, BMP4, PARD6A, PARD6B, DNM…	1273	1672	16650	1.16556	1	0.408233	45.4959
GOTERM_BP_FAT	GO:0022402~cell cycle process	120	8.53485	0.058575	HRAS, CTDSPL, PPP2R5C, TTK, RPS27L, WDR81, CTNNB1, RAD21, CDKN2A, OIP5, ANK3, PRIM2, ORC4, MLST8, CCNA2, MAGI2, DDX39B, PDXP, CECR2, SPIRE1, VASH1, CLIP1, FBXL7, STMN1, CHORDC1, EIF2AK4, SMARCA4, FGFR1, PPP2R3B, NEK1, SOX2, NEDD9, CEP164, POLE2, TTYH1, NPM1, NDRG1, DDIAS, HELLS, BMP4, TP53BP1, ARPP19, JTB, NDC80, NOTCH2, SRSF2, TSC1, PKP4, PRKAR1A, PHF8, NCOR1, STOX1, LZTS1, CEP57L1, E2F6, JADE1,…	1273	1357	16650	1.15661	1	0.559508	69.9906
GOTERM_BP_FAT	GO:0044839~cell cycle G2/M phase transition	22	1.56472	0.0755694	CDC7, STOX1, FHL1, FOXM1, ARPP19, CEP164, HMGA2, CDC25C, HMMR, CDKN2A, CEP57, CSNK1E, NPM1, USH1C, FBXL7, PBX1, PLCB1, TUBA1A, CCNA2, MELK, CALM2, DNM2	1273	197	16650	1.46064	1	0.626244	79.1313
GOTERM_BP_FAT	GO:0000086~G2/M transition of mitotic cell cycle	20	1.42248	0.106233	CDC7, STOX1, FHL1, FOXM1, ARPP19, CEP164, HMGA2, CDC25C, HMMR, CEP57, CSNK1E, USH1C, FBXL7, PBX1, TUBA1A, PLCB1, CCNA2, MELK, CALM2, DNM2	1273	183	16650	1.42944	1	0.706875	89.3498
GOTERM_BP_FAT	GO:0044772~mitotic cell cycle phase transition	46	3.27169	0.188631	BCAT1, STOX1, LZTS1, E2F6, CTDSPL, FHL1, FOXM1, PPP2R5C, TTK, RPS27L, CEP164, SFN, HMMR, ZFP36L1, JADE1, ACVR1B, CDKN2A, CEP57, POLE2, PCBP4, PRIM2, NPM1, ORC4, PSMD5, TUBA1A, PLCB1, CCNA2, CDC7, ARPP19, NDC80, HMGA2, CDC25C, MCM5, EIF4G1, DACT1, CSNK1E, CCND2, USH1C, PBX1, FBXL7, PHF8, MELK, CALM2, SMARCA4, DNM2, USP44	1273	514	16650	1.17052	1	0.84477	98.4522
GOTERM_BP_FAT	GO:0007067~mitotic nuclear division	39	2.77383	0.199458	TRIOBP, STOX1, CEP57L1, NEK1, NEDD9, TTK, CEP164, NUMA1, NCAPH, RAD21, CEP57, OIP5, TTYH1, SH2B1, ZNF268, CCNA2, HELLS, GOLGA2, CSNK1A1, BMP4, BOD1, DSN1, PSRC1, ARPP19, JTB, NDC80, CDC25C, HMGA2, SMC2, FLNA, SRSF2, KLHL13, CENPV, CLIP1, FBXL7, MAPRE2, SNX33, SMARCA4, USP44	1273	431	16650	1.18351	1	0.855801	98.8159
GOTERM_BP_FAT	GO:0044770~cell cycle phase transition	47	3.34282	0.269982	BCAT1, STOX1, LZTS1, E2F6, CTDSPL, FHL1, FOXM1, PPP2R5C, TTK, RPS27L, CEP164, SFN, HMMR, ZFP36L1, JADE1, ACVR1B, CDKN2A, CEP57, POLE2, PCBP4, PRIM2, NPM1, ORC4, PSMD5, TUBA1A, PLCB1, CCNA2, CDC7, ARPP19, NDC80, HMGA2, CDC25C, MCM5, EIF4G1, XPC, DACT1, CSNK1E, CCND2, USH1C, PBX1, FBXL7, PHF8, MELK, CALM2, SMARCA4, DNM2, USP44	1273	547	16650	1.12382	1	0.910116	99.8118
GOTERM_BP_FAT	GO:0010564~regulation of cell cycle process	50	3.55619	0.303497	STOX1, CTDSPL, PPP2R5C, TTK, RPS27L, CTNNB1, JADE1, RAD21, CDKN2A, PCBP4, PSMD5, PLCB1, CCNA2, CDC7, DDX39B, PKN2, PDXP, LEF1, HMGA2, ECT2, EIF4G1, XPC, DACT1, CCND2, CHORDC1, SMARCA4, FGFR1, CEP120, FHL1, FOXM1, SFN, ZFP36L1, NPM1, NDRG1, SH2B1, ZNF268, BMP4, MSH2, PSRC1, NDC80, CDC25C, SFRP1, RPS6KA2, RASSF1, PRKAR1A, PKP4, CENPV, PBX1, CALM2, USP44	1273	595	16650	1.0991	1	0.926413	99.9263
GOTERM_BP_FAT	GO:0048285~organelle fission	51	3.62731	0.373359	STOX1, CEP57L1, TTK, MFF, RAD21, OIP5, PLCB1, CCNA2, GOLGA2, DSN1, PDXP, SPIRE1, HMGA2, FLNA, KLHL13, CLIP1, FBXL7, MAPRE2, SMARCA4, TRIOBP, NEK1, NEDD9, CEP164, DDHD2, NCAPH, NUMA1, DDHD1, CEP57, TTYH1, SH2B1, ZNF268, HELLS, CSNK1A1, BMP4, BOD1, MSH6, MSH2, PSRC1, JTB, ARPP19, NDC80, SUN1, CDC25C, SMC2, SRSF2, RPS6KA2, PRKAR1A, CENPV, SNX33, DNM2, USP44	1273	622	16650	1.07242	1	0.955625	99.991
GOTERM_BP_FAT	GO:0000280~nuclear division	47	3.34282	0.429197	TRIOBP, STOX1, CEP57L1, NEK1, NEDD9, TTK, CEP164, NUMA1, NCAPH, RAD21, CEP57, OIP5, TTYH1, SH2B1, ZNF268, PLCB1, CCNA2, HELLS, GOLGA2, CSNK1A1, BMP4, MSH6, BOD1, MSH2, DSN1, PSRC1, ARPP19, JTB, PDXP, NDC80, SPIRE1, SUN1, CDC25C, HMGA2, SMC2, FLNA, SRSF2, RPS6KA2, PRKAR1A, KLHL13, CENPV, CLIP1, MAPRE2, FBXL7, SNX33, SMARCA4, USP44	1273	583	16650	1.05442	1	0.970559	99.9986
Annotation Cluster 83	Enrichment Score: 1.0029996162768637
Category	Term	Count	%	PValue	Genes	List Total	Pop Hits	Pop Total	Fold Enrichment	Bonferroni	Benjamini	FDR
GOTERM_BP_FAT	GO:0086001~cardiac muscle cell action potential	13	0.924609	0.00342277	SLC8A1, DSG2, ANK3, DMD, SCN4B, RYR2, FGF13, NEDD4L, KCNH2, KCNE5, KCNIP2, GJA5, FLNA	1273	65	16650	2.61587	1	0.123449	6.6086
GOTERM_BP_FAT	GO:1901381~positive regulation of potassium ion transmembrane transport	7	0.497866	0.0144488	AMIGO1, ATP1B2, AKAP7, KCNH2, KCNE5, FLNA, DNM2	1273	27	16650	3.39094	1	0.284147	25.1907
GOTERM_BP_FAT	GO:1901379~regulation of potassium ion transmembrane transport	11	0.782361	0.0147714	AMIGO1, ATP1B2, ANK3, FHL1, AKAP7, NEDD4L, KCNH2, KCNE5, KCNIP2, FLNA, DNM2	1273	60	16650	2.39788	1	0.2874	25.6774
GOTERM_BP_FAT	GO:0043268~positive regulation of potassium ion transport	8	0.56899	0.0151278	AMIGO1, ATP1B2, FHL1, AKAP7, KCNH2, KCNE5, FLNA, DNM2	1273	35	16650	2.98956	1	0.290437	26.2117
GOTERM_BP_FAT	GO:0060306~regulation of membrane repolarization	7	0.497866	0.0238526	SCN4B, AKAP7, NEDD4L, KCNH2, KCNE5, GJA5, FLNA	1273	30	16650	3.05185	1	0.363488	38.2089
GOTERM_BP_FAT	GO:0086003~cardiac muscle cell contraction	9	0.640114	0.0561735	DSG2, SCN4B, RYR2, FGF13, NEDD4L, KCNH2, KCNE5, GJA5, FLNA	1273	55	16650	2.14026	1	0.552135	68.4266
GOTERM_BP_FAT	GO:0043266~regulation of potassium ion transport	11	0.782361	0.0584748	AMIGO1, ATP1B2, ANK3, FHL1, AKAP7, NEDD4L, KCNH2, KCNE5, KCNIP2, FLNA, DNM2	1273	75	16650	1.9183	1	0.559494	69.9268
GOTERM_BP_FAT	GO:0086009~membrane repolarization	7	0.497866	0.0595524	ATP1B2, SCN4B, KCNH2, KCNE5, KCNIP2, GJA5, FLNA	1273	37	16650	2.47447	1	0.563812	70.6058
GOTERM_BP_FAT	GO:0086065~cell communication involved in cardiac conduction	8	0.56899	0.0643689	SLC8A1, DSG2, ATP1B2, SCN4B, RYR2, KCNE5, GJA5, FLNA	1273	47	16650	2.22627	1	0.586833	73.4666
GOTERM_BP_FAT	GO:0006813~potassium ion transport	23	1.63585	0.0878673	SLC12A6, KCNMA1, KCNMB4, ATP1B2, FHL1, KCNB1, SLC9A2, KCNIP2, GJA5, FLNA, AMIGO1, TSC1, KCNN1, ANK3, KCNN3, AKAP7, NEDD4L, KCNH2, KCNQ2, KCNE5, NSF, DNM2, KCNE4	1273	212	16650	1.41899	1	0.664177	84.0224
GOTERM_BP_FAT	GO:0086005~ventricular cardiac muscle cell action potential	5	0.355619	0.0938832	RYR2, NEDD4L, KCNH2, KCNE5, GJA5	1273	23	16650	2.84333	1	0.6798	85.9975
GOTERM_BP_FAT	GO:0086002~cardiac muscle cell action potential involved in contraction	7	0.497866	0.0978618	SCN4B, RYR2, NEDD4L, KCNH2, KCNE5, GJA5, FLNA	1273	42	16650	2.17989	1	0.6883	87.1739
GOTERM_BP_FAT	GO:0071805~potassium ion transmembrane transport	20	1.42248	0.102121	SLC12A6, KCNMA1, KCNMB4, ATP1B2, FHL1, KCNB1, SLC9A2, KCNIP2, FLNA, AMIGO1, KCNN1, ANK3, KCNN3, AKAP7, NEDD4L, KCNE5, KCNQ2, KCNH2, DNM2, KCNE4	1273	182	16650	1.43729	1	0.698387	88.3289
GOTERM_BP_FAT	GO:0071804~cellular potassium ion transport	20	1.42248	0.102121	SLC12A6, KCNMA1, KCNMB4, ATP1B2, FHL1, KCNB1, SLC9A2, KCNIP2, FLNA, AMIGO1, KCNN1, ANK3, KCNN3, AKAP7, NEDD4L, KCNE5, KCNQ2, KCNH2, DNM2, KCNE4	1273	182	16650	1.43729	1	0.698387	88.3289
GOTERM_BP_FAT	GO:0099623~regulation of cardiac muscle cell membrane repolarization	5	0.355619	0.106186	SCN4B, KCNH2, KCNE5, GJA5, FLNA	1273	24	16650	2.72486	1	0.707206	89.3386
GOTERM_BP_FAT	GO:0099622~cardiac muscle cell membrane repolarization	6	0.426743	0.113961	SCN4B, KCNH2, KCNE5, KCNIP2, GJA5, FLNA	1273	34	16650	2.30812	1	0.724687	91.0433
GOTERM_BP_FAT	GO:0061337~cardiac conduction	12	0.853485	0.120895	SLC8A1, DSG2, ATP1B2, SCN4B, RYR2, KCNH2, KCNE5, KCNIP2, GJA5, FLNA, HRC, CALM2	1273	97	16650	1.61806	1	0.739326	92.3421
GOTERM_BP_FAT	GO:0015672~monovalent inorganic cation transport	45	3.20057	0.139447	KCNMB4, FXYD3, SLC2A10, ATP1B2, FHL1, SLC9A2, FGF13, HVCN1, KCNIP2, GJA5, KLHL3, ANK3, DMD, SLC4A8, SLC9B2, SLC22A5, SCN7A, NEDD4L, KCNQ2, KCNE5, NKX2-5, NSF, GLRX, KCNE4, SLC12A6, KCNMA1, SLC8A1, KCNB1, WNK1, SLC3A2, ASIC2, SLC6A15, WNK3, MAGED2, FLNA, AMIGO1, KCNN1, TSC1, KCNN3, CNTN1, SCN4B, AKAP7, AHCYL1, KCNH2, DNM2	1273	486	16650	1.21105	1	0.77549	94.9951
GOTERM_BP_FAT	GO:0086019~cell-cell signaling involved in cardiac conduction	5	0.355619	0.161838	SCN4B, RYR2, KCNE5, GJA5, FLNA	1273	28	16650	2.3356	1	0.808671	97.0415
GOTERM_BP_FAT	GO:1901016~regulation of potassium ion transmembrane transporter activity	6	0.426743	0.174092	ATP1B2, ANK3, FHL1, AKAP7, NEDD4L, DNM2	1273	39	16650	2.01221	1	0.826244	97.7944
GOTERM_BP_FAT	GO:0060307~regulation of ventricular cardiac muscle cell membrane repolarization	4	0.284495	0.193092	SCN4B, KCNH2, KCNE5, GJA5	1273	20	16650	2.61587	1	0.849656	98.6133
GOTERM_BP_FAT	GO:0086013~membrane repolarization during cardiac muscle cell action potential	4	0.284495	0.213361	KCNH2, KCNE5, KCNIP2, FLNA	1273	21	16650	2.4913	1	0.867043	99.1651
GOTERM_BP_FAT	GO:0086011~membrane repolarization during action potential	4	0.284495	0.213361	KCNH2, KCNE5, KCNIP2, FLNA	1273	21	16650	2.4913	1	0.867043	99.1651
GOTERM_BP_FAT	GO:0071435~potassium ion export	3	0.213371	0.261413	KCNH2, KCNE5, KCNIP2	1273	13	16650	3.01831	1	0.906132	99.7624
GOTERM_BP_FAT	GO:0086091~regulation of heart rate by cardiac conduction	5	0.355619	0.277024	DSG2, SCN4B, KCNH2, KCNE5, GJA5	1273	35	16650	1.86848	1	0.913107	99.8448
GOTERM_BP_FAT	GO:1901018~positive regulation of potassium ion transmembrane transporter activity	3	0.213371	0.29066	ATP1B2, AKAP7, DNM2	1273	14	16650	2.80272	1	0.920219	99.8939
GOTERM_BP_FAT	GO:0098655~cation transmembrane transport	54	3.84068	0.56228	ATP1B2, SLC9A2, KCNIP2, ANK3, TRPV4, SLC9B2, ASPH, SCN7A, SLC22A5, KCNQ2, HTR1D, CHRNA3, KCNMA1, SLC12A6, LYN, FMR1, SLC3A2, WNK3, NTSR1, FLNA, AMIGO1, ATP2C2, ATP2C1, SLC41A3, RYR2, AKAP7, KCNH2, ORAI2, KCNMB4, FXYD3, DIAPH1, FHL1, ITGAV, DMD, TTYH1, NEDD4L, KCNE5, HRC, GLRX, KCNE4, SLC8A1, KCNB1, ASIC2, TSPAN13, ITPR3, P2RX5, P2RX6, ATP13A1, KCNN1, KCNN3, SCN4B, CALM2, F2R, DNM2	1273	703	16650	1.00467	1	0.989415	100
GOTERM_BP_FAT	GO:0098662~inorganic cation transmembrane transport	48	3.41394	0.613417	ORAI2, KCNMB4, FXYD3, ATP1B2, DIAPH1, FHL1, SLC9A2, KCNIP2, ANK3, DMD, ITGAV, TTYH1, TRPV4, SLC9B2, ASPH, SCN7A, NEDD4L, KCNQ2, KCNE5, HTR1D, HRC, KCNE4, GLRX, SLC12A6, KCNMA1, SLC8A1, LYN, KCNB1, FMR1, ASIC2, SLC3A2, WNK3, NTSR1, ITPR3, FLNA, AMIGO1, ATP2C2, ATP13A1, KCNN1, ATP2C1, KCNN3, SCN4B, RYR2, AKAP7, KCNH2, CALM2, F2R, DNM2	1273	635	16650	0.988675	1	0.993182	100
GOTERM_BP_FAT	GO:0098660~inorganic ion transmembrane transport	51	3.62731	0.798548	ATP1B2, SLC9A2, KCNIP2, ANK3, SLC9B2, TRPV4, SLC4A2, ASPH, SCN7A, KCNQ2, HTR1D, ANO9, KCNMA1, SLC12A6, LYN, FMR1, SLC3A2, WNK3, NTSR1, FLNA, AMIGO1, ATP2C2, ATP2C1, RYR2, AKAP7, KCNH2, ORAI2, KCNMB4, FXYD3, DIAPH1, FHL1, ITGAV, DMD, TTYH1, NEDD4L, KCNE5, HRC, GLRX, KCNE4, SLC8A1, GABRA2, KCNB1, ASIC2, ITPR3, ATP13A1, KCNN1, KCNN3, SCN4B, CALM2, DNM2, F2R	1273	725	16650	0.920064	1	0.999385	100
Annotation Cluster 84	Enrichment Score: 0.9834708579245284
Category	Term	Count	%	PValue	Genes	List Total	Pop Hits	Pop Total	Fold Enrichment	Bonferroni	Benjamini	FDR
GOTERM_BP_FAT	GO:0051100~negative regulation of binding	19	1.35135	0.0166033	MDFI, WFIKKN1, TMBIM6, ARHGAP28, LEF1, HMGA2, DVL1, KDM1A, DACT1, DKK1, CSNK1E, ITGB1BP1, EPB41L5, HEY2, MAPK3, CPNE1, ZNF462, ADAM15, GOLGA2	1273	137	16650	1.81392	1	0.301221	28.3852
GOTERM_BP_FAT	GO:0032091~negative regulation of protein binding	13	0.924609	0.0233868	KDM1A, WFIKKN1, DACT1, DKK1, CSNK1E, ITGB1BP1, TMBIM6, EPB41L5, MAPK3, LEF1, ADAM15, GOLGA2, DVL1	1273	83	16650	2.04857	1	0.359819	37.6184
GOTERM_BP_FAT	GO:0043392~negative regulation of DNA binding	8	0.56899	0.0643689	MDFI, KDM1A, WFIKKN1, HEY2, CPNE1, LEF1, ZNF462, HMGA2	1273	47	16650	2.22627	1	0.586833	73.4666
GOTERM_BP_FAT	GO:0051098~regulation of binding	30	2.13371	0.112813	WFIKKN1, CTNNB1, KDM1A, HEY2, ZNF268, GOLGA2, CSNK1A1, MDFI, BMP4, ZBTB7C, TMBIM6, FMR1, ARHGAP28, LEF1, HMGA2, DVL1, HDAC5, DACT1, DKK1, CSNK1E, ITGB1BP1, EPB41L5, MAPK3, HIPK2, CPNE1, ZNF462, AMFR, CALM2, ADD2, ADAM15	1273	300	16650	1.30793	1	0.72376	90.809
GOTERM_BP_FAT	GO:0051101~regulation of DNA binding	12	0.853485	0.120895	MDFI, KDM1A, WFIKKN1, ZBTB7C, HEY2, HIPK2, CPNE1, LEF1, ZNF462, HMGA2, CALM2, CTNNB1	1273	97	16650	1.61806	1	0.739326	92.3421
GOTERM_BP_FAT	GO:0043393~regulation of protein binding	19	1.35135	0.135379	BMP4, WFIKKN1, TMBIM6, LEF1, DVL1, HDAC5, KDM1A, DACT1, DKK1, CSNK1E, ITGB1BP1, EPB41L5, MAPK3, HIPK2, AMFR, ZNF268, ADD2, ADAM15, GOLGA2	1273	178	16650	1.39611	1	0.769455	94.5017
GOTERM_BP_FAT	GO:0051099~positive regulation of binding	12	0.853485	0.507015	BMP4, KDM1A, DACT1, FMR1, EPB41L5, HIPK2, AMFR, ZNF268, HMGA2, CALM2, ADD2, CTNNB1	1273	140	16650	1.12109	1	0.983478	99.9999
GOTERM_BP_FAT	GO:0032092~positive regulation of protein binding	7	0.497866	0.579495	BMP4, DACT1, EPB41L5, HIPK2, AMFR, ZNF268, ADD2	1273	80	16650	1.14444	1	0.990729	100
Annotation Cluster 85	Enrichment Score: 0.9827443652158672
Category	Term	Count	%	PValue	Genes	List Total	Pop Hits	Pop Total	Fold Enrichment	Bonferroni	Benjamini	FDR
GOTERM_BP_FAT	GO:0060485~mesenchyme development	28	1.99147	0.0207364	RTN4, FGFR1, WNT16, ERBB4, GDNF, DCHS1, CTNNB1, ZFP36L1, EDNRB, CRB2, HEY2, SEMA3A, LOXL2, NKX2-5, BMP4, ACTA1, LEF1, TEAD2, FRZB, HMGA2, SEMA6B, SFRP1, MEOX1, BNC2, EPB41L5, MAPK3, SEMA4D, ADAM15	1273	234	16650	1.56505	1	0.336777	34.1542
GOTERM_BP_FAT	GO:0048762~mesenchymal cell differentiation	21	1.4936	0.0528997	RTN4, BMP4, FGFR1, WNT16, ERBB4, LEF1, FRZB, HMGA2, GDNF, CTNNB1, EDNRB, SEMA6B, SFRP1, CRB2, EPB41L5, HEY2, MAPK3, SEMA3A, SEMA4D, LOXL2, ADAM15	1273	178	16650	1.54307	1	0.540254	66.1694
GOTERM_BP_FAT	GO:0014031~mesenchymal cell development	19	1.35135	0.0871148	RTN4, BMP4, WNT16, ERBB4, LEF1, HMGA2, GDNF, CTNNB1, EDNRB, SEMA6B, SFRP1, CRB2, EPB41L5, HEY2, MAPK3, SEMA3A, SEMA4D, LOXL2, ADAM15	1273	167	16650	1.48807	1	0.662536	83.7575
GOTERM_BP_FAT	GO:0014033~neural crest cell differentiation	10	0.711238	0.139649	EDNRB, SEMA6B, SFRP1, ERBB4, MAPK3, LEF1, SEMA4D, SEMA3A, FRZB, GDNF	1273	78	16650	1.67684	1	0.775591	95.0185
GOTERM_BP_FAT	GO:0001837~epithelial to mesenchymal transition	12	0.853485	0.169912	RTN4, BMP4, WNT16, SFRP1, CRB2, EPB41L5, HEY2, LEF1, HMGA2, LOXL2, CTNNB1, ADAM15	1273	104	16650	1.50915	1	0.821999	97.5608
GOTERM_BP_FAT	GO:0001755~neural crest cell migration	7	0.497866	0.203788	EDNRB, SEMA6B, ERBB4, LEF1, SEMA4D, SEMA3A, GDNF	1273	52	16650	1.76068	1	0.857929	98.9373
GOTERM_BP_FAT	GO:0014032~neural crest cell development	8	0.56899	0.285805	EDNRB, SEMA6B, ERBB4, MAPK3, LEF1, SEMA4D, SEMA3A, GDNF	1273	70	16650	1.49478	1	0.918821	99.8784
Annotation Cluster 86	Enrichment Score: 0.9793082492121624
Category	Term	Count	%	PValue	Genes	List Total	Pop Hits	Pop Total	Fold Enrichment	Bonferroni	Benjamini	FDR
GOTERM_BP_FAT	GO:0008630~intrinsic apoptotic signaling pathway in response to DNA damage	15	1.06686	0.0266464	MSH6, MCL1, MSH2, CLU, PPP2R5C, RPS27L, SFN, CXCL12, KDM1A, HIPK1, PCBP4, BOK, SHISA5, HIPK2, PIK3R1	1273	104	16650	1.88644	1	0.385462	41.6417
GOTERM_BP_FAT	GO:0042771~intrinsic apoptotic signaling pathway in response to DNA damage by p53 class mediator	7	0.497866	0.10679	KDM1A, HIPK1, MSH2, HIPK2, PPP2R5C, SHISA5, RPS27L	1273	43	16650	2.12919	1	0.707374	89.4815
GOTERM_BP_FAT	GO:0072331~signal transduction by p53 class mediator	17	1.2091	0.200062	MSH2, FOXM1, PPP2R5C, EDA2R, RPS27L, SFN, CDC25C, RPS6KA6, KDM1A, CDKN2A, HIPK1, PCBP4, BOK, SHISA5, NPM1, HIPK2, NDRG1	1273	166	16650	1.33945	1	0.855516	98.8336
GOTERM_BP_FAT	GO:0072332~intrinsic apoptotic signaling pathway by p53 class mediator	9	0.640114	0.212535	KDM1A, HIPK1, BOK, MSH2, HIPK2, PPP2R5C, SHISA5, EDA2R, RPS27L	1273	75	16650	1.56952	1	0.866151	99.1474
Annotation Cluster 87	Enrichment Score: 0.9713795986020681
Category	Term	Count	%	PValue	Genes	List Total	Pop Hits	Pop Total	Fold Enrichment	Bonferroni	Benjamini	FDR
GOTERM_BP_FAT	GO:0023061~signal release	45	3.20057	0.0180972	FGFR1, HLA-DRB1, SYT4, PNKD, CRHBP, LTBP4, PASK, CASK, SYT6, SYT7, RAB1A, SYN3, PAX8, RAB11B, TRPV4, HLA-DRB5, RAPGEF4, CDK16, APLN, CHRNA3, PRKCA, STX1A, LYN, SYT11, KCNB1, FMR1, STXBP1, NLGN2, ARNTL, TC2N, ITPR3, HMGA2, NKX6-1, DVL1, MAP4K4, GLUL, PPP1R9A, DOC2A, HNF4A, SFRP1, SYTL5, RAP1B, MARCKS, UNC13B, WNT7A	1273	417	16650	1.41144	1	0.316564	30.5236
GOTERM_BP_FAT	GO:0071705~nitrogen compound transport	69	4.90754	0.0456616	SYT4, SLC6A2, SLC6A20, LTBP4, CRHBP, SLC44A5, SLC16A12, PASK, SYT7, GDNF, CXCL12, RAB1A, SLC1A2, PAX8, TRPV4, QKI, RAPGEF4, SLC22A5, CDK16, APLN, SLC43A1, CHRNA3, SYK, PRKCA, STX1A, LYN, SLCO4A1, KIF5C, FMR1, DDX39B, SLC3A2, ARNTL, HMGA2, NTSR1, SLC7A11, MAP4K4, GLUL, HNF4A, CD320, KHSRP, RAB3B, HLA-DRB1, SLC19A3, IGF2BP3, SLC19A2, NXT2, ZFP36L1, SLC29A4, DDX19A, CDC40, RAB11B, HLA-DRB5, ABCB9, K…	1273	725	16650	1.24479	1	0.503408	60.6229
GOTERM_BP_FAT	GO:0050708~regulation of protein secretion	40	2.84495	0.0546381	CADM1, SYT4, HLA-DRB1, LRRC32, F2RL1, POSTN, TRIM16, SYT7, GJA5, LGR4, IL4R, TRPV4, HLA-DRB5, RAPGEF4, CDK16, SYK, FN1, PRKCA, RHBDF2, SERGEF, STX1A, CARD8, LYN, SYT11, KCNB1, TMBIM6, EXPH5, NLGN2, ARNTL, ITPR3, NLRP1, NKX6-1, MAP4K4, GLUL, FBLN1, HNF4A, SFRP1, MARCKS, UNC13B, F2R	1273	392	16650	1.33463	1	0.546353	67.3864
GOTERM_BP_FAT	GO:0010817~regulation of hormone levels	47	3.34282	0.0562775	FGFR1, CRABP1, HLA-DRB1, RBP1, CRHBP, LTBP4, PASK, MME, COMT, SYT7, RAB1A, ARNT, AKR1C2, KDM1A, ECE1, ERO1B, PAX8, RAB11B, TRPV4, HLA-DRB5, RAPGEF4, CDK16, APLN, PCSK5, PRKCA, CTSZ, STX1A, LYN, SLCO4A1, KCNB1, FDXR, NLGN2, CYP26A1, ARNTL, ITPR3, HMGA2, FURIN, NKX6-1, RDH5, MAP4K4, SLC16A2, GLUL, HNF4A, SFRP1, MARCKS, CRYM, RETSAT	1273	475	16650	1.29417	1	0.552186	68.4959
GOTERM_BP_FAT	GO:0030072~peptide hormone secretion	26	1.84922	0.073008	PRKCA, STX1A, HLA-DRB1, CRHBP, LTBP4, KCNB1, PASK, NLGN2, ARNTL, SYT7, ITPR3, HMGA2, RAB1A, NKX6-1, MAP4K4, GLUL, HNF4A, SFRP1, PAX8, RAB11B, TRPV4, HLA-DRB5, MARCKS, RAPGEF4, CDK16, APLN	1273	241	16650	1.41105	1	0.617177	77.9475
GOTERM_BP_FAT	GO:0009306~protein secretion	45	3.20057	0.0909772	CADM1, HLA-DRB1, SYT4, LRRC32, F2RL1, POSTN, TRIM16, SYT7, PNP, GJA5, LGR4, RAB1A, IL4R, RAB11B, TRPV4, HLA-DRB5, RAPGEF4, CDK16, PCSK5, OLFM2, SYK, FN1, PRKCA, RHBDF2, SERGEF, STX1A, CARD8, LYN, SYT11, KCNB1, TMBIM6, EXPH5, NLGN2, ARNTL, ITPR3, NLRP1, NKX6-1, MAP4K4, GLUL, FBLN1, HNF4A, SFRP1, MARCKS, UNC13B, F2R	1273	469	16650	1.25495	1	0.673683	85.0743
GOTERM_BP_FAT	GO:0090276~regulation of peptide hormone secretion	22	1.56472	0.0923545	PRKCA, STX1A, HLA-DRB1, KCNB1, CRHBP, PASK, NLGN2, SYT7, ARNTL, HMGA2, ITPR3, NKX6-1, MAP4K4, GLUL, HNF4A, SFRP1, PAX8, HLA-DRB5, RAPGEF4, MARCKS, CDK16, APLN	1273	202	16650	1.42448	1	0.676192	85.5189
GOTERM_BP_FAT	GO:0009914~hormone transport	31	2.20484	0.0950497	FGFR1, HLA-DRB1, LTBP4, CRHBP, PASK, SYT7, RAB1A, PAX8, RAB11B, TRPV4, HLA-DRB5, RAPGEF4, CDK16, APLN, PRKCA, STX1A, LYN, SLCO4A1, KCNB1, NLGN2, ARNTL, ITPR3, HMGA2, NKX6-1, SLC16A2, MAP4K4, GLUL, HNF4A, SFRP1, MARCKS, CRYM	1273	306	16650	1.32503	1	0.68187	86.3527
GOTERM_BP_FAT	GO:0002790~peptide secretion	26	1.84922	0.100686	PRKCA, STX1A, HLA-DRB1, CRHBP, LTBP4, KCNB1, PASK, NLGN2, ARNTL, SYT7, ITPR3, HMGA2, RAB1A, NKX6-1, MAP4K4, GLUL, HNF4A, SFRP1, PAX8, RAB11B, TRPV4, HLA-DRB5, MARCKS, RAPGEF4, CDK16, APLN	1273	250	16650	1.36025	1	0.69452	87.9514
GOTERM_BP_FAT	GO:0002791~regulation of peptide secretion	22	1.56472	0.111388	PRKCA, STX1A, HLA-DRB1, KCNB1, CRHBP, PASK, NLGN2, SYT7, ARNTL, HMGA2, ITPR3, NKX6-1, MAP4K4, GLUL, HNF4A, SFRP1, PAX8, HLA-DRB5, RAPGEF4, MARCKS, CDK16, APLN	1273	207	16650	1.39007	1	0.720415	90.51
GOTERM_BP_FAT	GO:0042886~amide transport	29	2.06259	0.115332	HLA-DRB1, LTBP4, CRHBP, PASK, SYT7, SLC19A2, RAB1A, PAX8, RAB11B, HLA-DRB5, TRPV4, RAPGEF4, CDK16, APLN, PRKCA, STX1A, ABCB9, KCNB1, NLGN2, ARNTL, ITPR3, HMGA2, NKX6-1, MAP4K4, GLUL, HNF4A, SFRP1, PLEKHA8, MARCKS	1273	289	16650	1.31246	1	0.727758	91.3155
GOTERM_BP_FAT	GO:0090087~regulation of peptide transport	22	1.56472	0.119635	PRKCA, STX1A, HLA-DRB1, KCNB1, CRHBP, PASK, NLGN2, SYT7, ARNTL, HMGA2, ITPR3, NKX6-1, MAP4K4, GLUL, HNF4A, SFRP1, PAX8, HLA-DRB5, RAPGEF4, MARCKS, CDK16, APLN	1273	209	16650	1.37677	1	0.736802	92.1203
GOTERM_BP_FAT	GO:0015833~peptide transport	27	1.92034	0.123735	HLA-DRB1, LTBP4, CRHBP, PASK, SYT7, RAB1A, PAX8, RAB11B, HLA-DRB5, TRPV4, RAPGEF4, CDK16, APLN, PRKCA, STX1A, ABCB9, KCNB1, NLGN2, ARNTL, HMGA2, ITPR3, NKX6-1, MAP4K4, GLUL, HNF4A, SFRP1, MARCKS	1273	268	16650	1.31769	1	0.744769	92.8206
GOTERM_BP_FAT	GO:0046879~hormone secretion	28	1.99147	0.188549	FGFR1, HLA-DRB1, LTBP4, CRHBP, PASK, SYT7, RAB1A, PAX8, RAB11B, HLA-DRB5, TRPV4, RAPGEF4, CDK16, APLN, PRKCA, STX1A, LYN, KCNB1, NLGN2, ARNTL, ITPR3, HMGA2, NKX6-1, MAP4K4, GLUL, HNF4A, SFRP1, MARCKS	1273	295	16650	1.24143	1	0.844957	98.4491
GOTERM_BP_FAT	GO:0050796~regulation of insulin secretion	17	1.2091	0.262899	PRKCA, STX1A, HLA-DRB1, KCNB1, NLGN2, ARNTL, SYT7, ITPR3, NKX6-1, MAP4K4, GLUL, SFRP1, HNF4A, HLA-DRB5, MARCKS, RAPGEF4, CDK16	1273	175	16650	1.27056	1	0.906505	99.7718
GOTERM_BP_FAT	GO:0046883~regulation of hormone secretion	23	1.63585	0.300454	PRKCA, FGFR1, STX1A, HLA-DRB1, KCNB1, CRHBP, PASK, NLGN2, SYT7, ARNTL, HMGA2, ITPR3, NKX6-1, MAP4K4, GLUL, HNF4A, SFRP1, PAX8, HLA-DRB5, RAPGEF4, MARCKS, CDK16, APLN	1273	254	16650	1.18435	1	0.924957	99.9196
GOTERM_BP_FAT	GO:0030073~insulin secretion	11	0.782361	0.725682	MAP4K4, GLUL, HLA-DRB1, SFRP1, KCNB1, RAB11B, HLA-DRB5, NLGN2, RAPGEF4, CDK16, NKX6-1	1273	151	16650	0.9528	1	0.998102	100
Annotation Cluster 88	Enrichment Score: 0.9706007225726503
Category	Term	Count	%	PValue	Genes	List Total	Pop Hits	Pop Total	Fold Enrichment	Bonferroni	Benjamini	FDR
GOTERM_BP_FAT	GO:0050673~epithelial cell proliferation	38	2.7027	0.0246442	STOX1, WNT16, HRAS, SOX2, CASK, SFN, CXCL12, LGR4, ARNT, CTNNB1, STAT6, ZFP36L1, MAGED1, VDR, PPP1R16B, GPC3, ROBO1, LOXL2, MAP2K5, PRKCA, BMP4, AR, PIK3CB, NR4A1, HMGA2, NKX6-1, VASH1, FOXP2, GLUL, NME2, SFRP1, SERPINF1, IRF6, ITGB1BP1, PTCH1, IGFBP3, WNT7A, IGFBP4	1273	347	16650	1.43232	1	0.371004	39.2006
GOTERM_BP_FAT	GO:0050678~regulation of epithelial cell proliferation	30	2.13371	0.112813	STOX1, HRAS, SOX2, CASK, SFN, CXCL12, ARNT, CTNNB1, ZFP36L1, MAGED1, EDNRB, VDR, PPP1R16B, GPC3, ROBO1, MAP2K5, PRKCA, BMP4, AR, NR4A1, HMGA2, VASH1, FOXP2, GLUL, NME2, SFRP1, SERPINF1, SERPINB5, PTCH1, WNT7A	1273	300	16650	1.30793	1	0.72376	90.809
GOTERM_BP_FAT	GO:0050680~negative regulation of epithelial cell proliferation	13	0.924609	0.189867	MAGED1, BMP4, VDR, AR, GPC3, SFRP1, SERPINF1, ROBO1, SOX2, CASK, PTCH1, SFN, VASH1	1273	118	16650	1.44094	1	0.846539	98.4985
GOTERM_BP_FAT	GO:0050679~positive regulation of epithelial cell proliferation	16	1.13798	0.248356	PRKCA, BMP4, STOX1, HRAS, NR4A1, HMGA2, CXCL12, CTNNB1, ARNT, FOXP2, PPP1R16B, NME2, GLUL, SFRP1, WNT7A, MAP2K5	1273	161	16650	1.29981	1	0.896876	99.6631
Annotation Cluster 89	Enrichment Score: 0.961070813204547
Category	Term	Count	%	PValue	Genes	List Total	Pop Hits	Pop Total	Fold Enrichment	Bonferroni	Benjamini	FDR
GOTERM_BP_FAT	GO:0002761~regulation of myeloid leukocyte differentiation	16	1.13798	0.024981	PRKCA, ESRRA, ZBTB46, LYN, RBP1, LEF1, IL34, TMEM64, CTNNB1, ZFP36L1, GATA2, NME2, CAMK4, SFRP1, SLC9B2, PIK3R1	1273	113	16650	1.85194	1	0.371595	39.6179
GOTERM_BP_FAT	GO:0045639~positive regulation of myeloid cell differentiation	10	0.711238	0.164228	PRKCA, ZFP36L1, ACVR1B, KDM1A, GATA2, LEF1, SLC9B2, IL34, TMEM64, ARNT	1273	81	16650	1.61473	1	0.811861	97.2052
GOTERM_BP_FAT	GO:0002763~positive regulation of myeloid leukocyte differentiation	6	0.426743	0.318956	PRKCA, ZFP36L1, LEF1, SLC9B2, IL34, TMEM64	1273	49	16650	1.60155	1	0.933732	99.9529
Annotation Cluster 90	Enrichment Score: 0.9547394185438685
Category	Term	Count	%	PValue	Genes	List Total	Pop Hits	Pop Total	Fold Enrichment	Bonferroni	Benjamini	FDR
GOTERM_BP_FAT	GO:0007422~peripheral nervous system development	12	0.853485	0.0182887	LAMA2, EDNRB, PARD3, DMD, DICER1, ADGRG6, ASIC2, NDRG1, UGT8, GDNF, GFRA3, ADGRB2	1273	71	16650	2.21059	1	0.31659	30.7934
GOTERM_BP_FAT	GO:0022011~myelination in peripheral nervous system	5	0.355619	0.0938832	LAMA2, PARD3, DICER1, ADGRG6, NDRG1	1273	23	16650	2.84333	1	0.6798	85.9975
GOTERM_BP_FAT	GO:0032292~peripheral nervous system axon ensheathment	5	0.355619	0.0938832	LAMA2, PARD3, DICER1, ADGRG6, NDRG1	1273	23	16650	2.84333	1	0.6798	85.9975
GOTERM_BP_FAT	GO:0014044~Schwann cell development	5	0.355619	0.132808	LAMA2, PARD3, DICER1, ADGRG6, NDRG1	1273	26	16650	2.51526	1	0.764634	94.1662
GOTERM_BP_FAT	GO:0042552~myelination	12	0.853485	0.133998	LAMA2, AMIGO1, PARD3, TSC1, DICER1, CLU, ADGRG6, ZNF24, QKI, NDRG1, MAL, UGT8	1273	99	16650	1.58537	1	0.766585	94.3239
GOTERM_BP_FAT	GO:0007272~ensheathment of neurons	12	0.853485	0.155022	LAMA2, AMIGO1, PARD3, TSC1, DICER1, CLU, ADGRG6, ZNF24, QKI, NDRG1, MAL, UGT8	1273	102	16650	1.53875	1	0.79981	96.5229
GOTERM_BP_FAT	GO:0008366~axon ensheathment	12	0.853485	0.155022	LAMA2, AMIGO1, PARD3, TSC1, DICER1, CLU, ADGRG6, ZNF24, QKI, NDRG1, MAL, UGT8	1273	102	16650	1.53875	1	0.79981	96.5229
GOTERM_BP_FAT	GO:0021782~glial cell development	10	0.711238	0.164228	LAMA2, PARD3, LYN, DMD, DICER1, CLU, ADGRG6, PHGDH, NDRG1, MXRA8	1273	81	16650	1.61473	1	0.811861	97.2052
GOTERM_BP_FAT	GO:0014037~Schwann cell differentiation	5	0.355619	0.225648	LAMA2, PARD3, DICER1, ADGRG6, NDRG1	1273	32	16650	2.04365	1	0.880316	99.39
Annotation Cluster 91	Enrichment Score: 0.9521183251931882
Category	Term	Count	%	PValue	Genes	List Total	Pop Hits	Pop Total	Fold Enrichment	Bonferroni	Benjamini	FDR
GOTERM_BP_FAT	GO:2000008~regulation of protein localization to cell surface	6	0.426743	0.0746446	ERBB4, RAB11B, NEDD4L, SNX33, TAX1BP3, CTNNB1	1273	30	16650	2.61587	1	0.622705	78.711
GOTERM_BP_FAT	GO:0034394~protein localization to cell surface	7	0.497866	0.10679	ERBB4, NEDD4L, MRAP2, SNX33, TAX1BP3, FLNA, CTNNB1	1273	43	16650	2.12919	1	0.707374	89.4815
GOTERM_BP_FAT	GO:2000009~negative regulation of protein localization to cell surface	3	0.213371	0.174628	NEDD4L, SNX33, TAX1BP3	1273	10	16650	3.9238	1	0.826921	97.8228
Annotation Cluster 92	Enrichment Score: 0.9450876545709426
Category	Term	Count	%	PValue	Genes	List Total	Pop Hits	Pop Total	Fold Enrichment	Bonferroni	Benjamini	FDR
GOTERM_BP_FAT	GO:0006536~glutamate metabolic process	6	0.426743	0.0746446	AADAT, ATCAY, GLUL, HAL, ALDH4A1, FPGS	1273	30	16650	2.61587	1	0.622705	78.711
GOTERM_BP_FAT	GO:0043648~dicarboxylic acid metabolic process	11	0.782361	0.119543	BCAT1, AADAT, ATCAY, GLUL, ADHFE1, ASS1, HAL, ALDH4A1, IDH3B, QPRT, FPGS	1273	86	16650	1.67294	1	0.73698	92.1038
GOTERM_BP_FAT	GO:0009064~glutamine family amino acid metabolic process	9	0.640114	0.163763	AADAT, ATCAY, GLUL, ASS1, PHGDH, HAL, ALDH4A1, ASRGL1, FPGS	1273	70	16650	1.68163	1	0.811256	97.1741
Annotation Cluster 93	Enrichment Score: 0.9407808862721668
Category	Term	Count	%	PValue	Genes	List Total	Pop Hits	Pop Total	Fold Enrichment	Bonferroni	Benjamini	FDR
GOTERM_BP_FAT	GO:0060438~trachea development	5	0.355619	0.0521821	BMP4, MAPK3, LEF1, EDA, CTNNB1	1273	19	16650	3.44193	1	0.536544	65.6546
GOTERM_BP_FAT	GO:0060440~trachea formation	3	0.213371	0.0711514	BMP4, MAPK3, CTNNB1	1273	6	16650	6.53967	1	0.612704	77.0498
GOTERM_BP_FAT	GO:0060439~trachea morphogenesis	3	0.213371	0.203177	BMP4, MAPK3, CTNNB1	1273	11	16650	3.56709	1	0.8579	98.9209
GOTERM_BP_FAT	GO:0060425~lung morphogenesis	7	0.497866	0.228716	BMP4, CTSZ, MAPK3, HHIP, HMGA2, CTNNB1, FOXP2	1273	54	16650	1.69547	1	0.88288	99.4365
Annotation Cluster 94	Enrichment Score: 0.9381462928910734
Category	Term	Count	%	PValue	Genes	List Total	Pop Hits	Pop Total	Fold Enrichment	Bonferroni	Benjamini	FDR
GOTERM_BP_FAT	GO:0016202~regulation of striated muscle tissue development	15	1.06686	0.0587705	BMP4, FGFR1, ERBB4, DDX39B, LEF1, MSTN, ACTN3, ARNTL, MEGF10, CTNNB1, TSC22D3, DKK1, HEY2, LUC7L, NKX2-5	1273	116	16650	1.69129	1	0.560127	70.1146
GOTERM_BP_FAT	GO:0048634~regulation of muscle organ development	15	1.06686	0.0659427	BMP4, FGFR1, ERBB4, DDX39B, LEF1, MSTN, ACTN3, ARNTL, MEGF10, CTNNB1, TSC22D3, DKK1, HEY2, LUC7L, NKX2-5	1273	118	16650	1.66263	1	0.592898	74.3425
GOTERM_BP_FAT	GO:1901861~regulation of muscle tissue development	15	1.06686	0.069738	BMP4, FGFR1, ERBB4, DDX39B, LEF1, MSTN, ACTN3, ARNTL, MEGF10, CTNNB1, TSC22D3, DKK1, HEY2, LUC7L, NKX2-5	1273	119	16650	1.64866	1	0.608672	76.3433
GOTERM_BP_FAT	GO:0045843~negative regulation of striated muscle tissue development	6	0.426743	0.136676	BMP4, TSC22D3, DKK1, MSTN, LEF1, LUC7L	1273	36	16650	2.17989	1	0.770766	94.6637
GOTERM_BP_FAT	GO:0048635~negative regulation of muscle organ development	6	0.426743	0.161207	BMP4, TSC22D3, DKK1, MSTN, LEF1, LUC7L	1273	38	16650	2.06516	1	0.808828	96.9967
GOTERM_BP_FAT	GO:1901862~negative regulation of muscle tissue development	6	0.426743	0.174092	BMP4, TSC22D3, DKK1, MSTN, LEF1, LUC7L	1273	39	16650	2.01221	1	0.826244	97.7944
GOTERM_BP_FAT	GO:0048642~negative regulation of skeletal muscle tissue development	3	0.213371	0.261413	TSC22D3, DKK1, MSTN	1273	13	16650	3.01831	1	0.906132	99.7624
Annotation Cluster 95	Enrichment Score: 0.9287275246749934
Category	Term	Count	%	PValue	Genes	List Total	Pop Hits	Pop Total	Fold Enrichment	Bonferroni	Benjamini	FDR
GOTERM_BP_FAT	GO:0009069~serine family amino acid metabolic process	9	0.640114	0.0170177	SHMT1, SHMT2, CTH, PHGDH, AHCYL1, PSAT1, FPGS, CBS, MPST	1273	44	16650	2.67532	1	0.306121	28.9846
GOTERM_BP_FAT	GO:0042558~pteridine-containing compound metabolic process	7	0.497866	0.0417436	SHMT1, SHMT2, MTHFR, SPR, PTS, FPGS, GCH1	1273	34	16650	2.69281	1	0.483126	57.2708
GOTERM_BP_FAT	GO:0006730~one-carbon metabolic process	7	0.497866	0.0531853	SHMT1, SHMT2, MTHFR, CA5B, CA4, AHCYL1, FPGS	1273	36	16650	2.54321	1	0.540937	66.3723
GOTERM_BP_FAT	GO:0046655~folic acid metabolic process	4	0.284495	0.154212	SHMT1, SHMT2, MTHFR, FPGS	1273	18	16650	2.90652	1	0.799538	96.4558
GOTERM_BP_FAT	GO:0006760~folic acid-containing compound metabolic process	5	0.355619	0.161838	SHMT1, SHMT2, MTHFR, FPGS, GCH1	1273	28	16650	2.3356	1	0.808671	97.0415
GOTERM_BP_FAT	GO:0006544~glycine metabolic process	4	0.284495	0.173342	SHMT1, SHMT2, PHGDH, FPGS	1273	19	16650	2.75355	1	0.825859	97.7541
GOTERM_BP_FAT	GO:0035999~tetrahydrofolate interconversion	3	0.213371	0.174628	SHMT1, SHMT2, MTHFR	1273	10	16650	3.9238	1	0.826921	97.8228
GOTERM_BP_FAT	GO:0046653~tetrahydrofolate metabolic process	4	0.284495	0.193092	SHMT1, SHMT2, MTHFR, GCH1	1273	20	16650	2.61587	1	0.849656	98.6133
GOTERM_BP_FAT	GO:0006575~cellular modified amino acid metabolic process	11	0.782361	0.794674	SHMT1, SHMT2, MTHFR, ASS1, ERO1B, P4HA1, PAX8, ALDH4A1, FPGS, CRYM, GCH1	1273	161	16650	0.89362	1	0.999337	100
Annotation Cluster 96	Enrichment Score: 0.9276777962181342
Category	Term	Count	%	PValue	Genes	List Total	Pop Hits	Pop Total	Fold Enrichment	Bonferroni	Benjamini	FDR
GOTERM_BP_FAT	GO:0051147~regulation of muscle cell differentiation	25	1.77809	0.00183236	THRA, AKAP13, ZEB1, CDH2, MEGF10, CTNNB1, ZFP36L1, IL4R, HEY2, MBNL3, PLCB1, BOC, NKX2-5, OLFM2, BMP4, MYLK3, PTBP1, DDX39B, MSTN, ACTN3, HDAC5, CTH, DKK1, MAPK12, IGFBP3	1273	166	16650	1.96978	0.999999	0.0901134	3.59122
GOTERM_BP_FAT	GO:0051149~positive regulation of muscle cell differentiation	14	0.995733	0.0205745	BMP4, THRA, MYLK3, DDX39B, CDH2, ACTN3, CTNNB1, CTH, MAPK12, IL4R, PLCB1, BOC, OLFM2, IGFBP3	1273	91	16650	2.01221	1	0.335301	33.9368
GOTERM_BP_FAT	GO:0051146~striated muscle cell differentiation	28	1.99147	0.0429976	WFIKKN1, THRA, MYEF2, AKAP13, CDH2, TPM1, DMD, IL4R, CACYBP, HEY2, NKX2-5, BMP4, SLC8A1, ACTA1, MYLK3, DDX39B, TANC1, LMNA, LEF1, ACTN3, MYOZ3, HDAC5, BVES, DKK1, TSC1, PRKAR1A, PDGFRA, ADAM12	1273	250	16650	1.46489	1	0.488137	58.3722
GOTERM_BP_FAT	GO:0051153~regulation of striated muscle cell differentiation	10	0.711238	0.279439	HDAC5, BMP4, THRA, DKK1, MYLK3, IL4R, DDX39B, AKAP13, ACTN3, NKX2-5	1273	93	16650	1.40638	1	0.914469	99.8549
GOTERM_BP_FAT	GO:0014902~myotube differentiation	10	0.711238	0.432742	HDAC5, THRA, ACTA1, DMD, IL4R, TANC1, MYEF2, ACTN3, ADAM12, NKX2-5	1273	107	16650	1.22237	1	0.971205	99.9988
GOTERM_BP_FAT	GO:0051155~positive regulation of striated muscle cell differentiation	6	0.426743	0.44286	BMP4, THRA, MYLK3, IL4R, DDX39B, ACTN3	1273	57	16650	1.37677	1	0.972909	99.9991
GOTERM_BP_FAT	GO:0010830~regulation of myotube differentiation	5	0.355619	0.642525	HDAC5, THRA, IL4R, ACTN3, NKX2-5	1273	57	16650	1.14731	1	0.994852	100
GOTERM_BP_FAT	GO:0010831~positive regulation of myotube differentiation	3	0.213371	0.679391	THRA, IL4R, ACTN3	1273	30	16650	1.30793	1	0.996632	100
Annotation Cluster 97	Enrichment Score: 0.924645307813125
Category	Term	Count	%	PValue	Genes	List Total	Pop Hits	Pop Total	Fold Enrichment	Bonferroni	Benjamini	FDR
GOTERM_BP_FAT	GO:0090596~sensory organ morphogenesis	30	2.13371	0.0159238	FGFR1, STOX1, WNT16, PPP2R3A, AGTPBP1, RORB, COL2A1, ZEB1, TTC8, CALB1, CTNNB1, GATA2, CRB2, PAX8, INSIG1, STRA6, FBN2, COL11A1, DSCAM, BMP4, SDK1, PCDH15, FZD2, FRZB, FZD6, DVL1, HIPK1, HIPK2, MAPK3, GDF11	1273	250	16650	1.56952	1	0.296895	27.392
GOTERM_BP_FAT	GO:0048593~camera-type eye morphogenesis	14	0.995733	0.0640462	BMP4, WNT16, SDK1, RORB, TTC8, ZEB1, CALB1, CTNNB1, HIPK1, CRB2, HIPK2, GDF11, STRA6, DSCAM	1273	107	16650	1.71132	1	0.58617	73.2835
GOTERM_BP_FAT	GO:0060042~retina morphogenesis in camera-type eye	8	0.56899	0.0643689	HIPK1, CRB2, HIPK2, SDK1, RORB, TTC8, CALB1, DSCAM	1273	47	16650	2.22627	1	0.586833	73.4666
GOTERM_BP_FAT	GO:0010842~retina layer formation	5	0.355619	0.0823019	HIPK1, HIPK2, SDK1, CALB1, DSCAM	1273	22	16650	2.97258	1	0.649718	81.9618
GOTERM_BP_FAT	GO:0048592~eye morphogenesis	17	1.2091	0.087333	BMP4, WNT16, PPP2R3A, AGTPBP1, SDK1, RORB, TTC8, ZEB1, CALB1, CTNNB1, HIPK1, CRB2, HIPK2, GDF11, STRA6, FBN2, DSCAM	1273	145	16650	1.53344	1	0.662942	83.8347
GOTERM_BP_FAT	GO:0003407~neural retina development	8	0.56899	0.0991334	HIPK1, HIPK2, SDK1, RORB, TTC8, CALB1, DSCAM, SMARCA4	1273	52	16650	2.01221	1	0.691677	87.5296
GOTERM_BP_FAT	GO:0001654~eye development	28	1.99147	0.409044	WNT16, PPP2R3A, AGTPBP1, SOX2, RORB, ZEB1, TTC8, NHS, CALB1, CTNNB1, MEIS2, CRB2, STRA6, FBN2, DSCAM, BMP4, SDK1, SLC7A11, FOXP2, SALL2, CHRDL1, SERPINF1, HIPK1, HIPK2, PDGFRA, GDF11, WNT7A, SMARCA4	1273	334	16650	1.09647	1	0.965484	99.9972
GOTERM_BP_FAT	GO:0060041~retina development in camera-type eye	12	0.853485	0.467686	SERPINF1, HIPK1, CRB2, AGTPBP1, HIPK2, PDGFRA, SDK1, RORB, TTC8, CALB1, DSCAM, SMARCA4	1273	136	16650	1.15406	1	0.97738	99.9997
GOTERM_BP_FAT	GO:0043010~camera-type eye development	23	1.63585	0.532649	BMP4, WNT16, AGTPBP1, SDK1, RORB, TTC8, ZEB1, NHS, CALB1, SLC7A11, FOXP2, CTNNB1, SERPINF1, HIPK1, CRB2, HIPK2, GDF11, PDGFRA, STRA6, FBN2, WNT7A, DSCAM, SMARCA4	1273	288	16650	1.04453	1	0.986707	100
Annotation Cluster 98	Enrichment Score: 0.9105285288868716
Category	Term	Count	%	PValue	Genes	List Total	Pop Hits	Pop Total	Fold Enrichment	Bonferroni	Benjamini	FDR
GOTERM_BP_FAT	GO:0017158~regulation of calcium ion-dependent exocytosis	13	0.924609	0.0110096	STX1A, DOC2A, SYT4, KCNB1, SYT11, FMR1, STXBP1, SYTL5, SYT6, RAP1B, TC2N, SYT7, UNC13B	1273	75	16650	2.26709	1	0.245227	19.8092
GOTERM_BP_FAT	GO:0045956~positive regulation of calcium ion-dependent exocytosis	6	0.426743	0.0121504	STX1A, SYT4, KCNB1, STXBP1, SYT7, UNC13B	1273	19	16650	4.13032	1	0.259197	21.6337
GOTERM_BP_FAT	GO:0016079~synaptic vesicle exocytosis	12	0.853485	0.0624967	STX1A, DOC2A, SYT4, SYT11, FMR1, STXBP1, SYTL5, SYT6, RAP1B, TC2N, SYT7, UNC13B	1273	86	16650	1.82502	1	0.579416	72.3875
GOTERM_BP_FAT	GO:0010807~regulation of synaptic vesicle priming	3	0.213371	0.0711514	STX1A, STXBP1, UNC13B	1273	6	16650	6.53967	1	0.612704	77.0498
GOTERM_BP_FAT	GO:2000300~regulation of synaptic vesicle exocytosis	5	0.355619	0.119174	STX1A, FMR1, STXBP1, RAP1B, UNC13B	1273	25	16650	2.61587	1	0.73676	92.0376
GOTERM_BP_FAT	GO:1902803~regulation of synaptic vesicle transport	6	0.426743	0.12508	STX1A, SYT11, FMR1, STXBP1, RAP1B, UNC13B	1273	35	16650	2.24217	1	0.74788	93.0372
GOTERM_BP_FAT	GO:0048278~vesicle docking	7	0.497866	0.267754	STX1A, BVES, NDRG4, KCNB1, STXBP1, UNC13B, NSF	1273	57	16650	1.60623	1	0.90906	99.8
GOTERM_BP_FAT	GO:0022406~membrane docking	8	0.56899	0.285805	STX1A, BVES, NDRG4, KCNB1, STXBP1, PEX5L, UNC13B, NSF	1273	70	16650	1.49478	1	0.918821	99.8784
GOTERM_BP_FAT	GO:0014047~glutamate secretion	5	0.355619	0.401215	SLC1A2, STX1A, STXBP1, NTSR1, UNC13B	1273	42	16650	1.55706	1	0.963446	99.9964
GOTERM_BP_FAT	GO:0006904~vesicle docking involved in exocytosis	4	0.284495	0.506722	STX1A, KCNB1, STXBP1, UNC13B	1273	35	16650	1.49478	1	0.98347	99.9999
GOTERM_BP_FAT	GO:0006835~dicarboxylic acid transport	6	0.426743	0.698977	SLC1A2, STX1A, STXBP1, NTSR1, UNC13B, SLC7A11	1273	76	16650	1.03258	1	0.997321	100
Annotation Cluster 99	Enrichment Score: 0.9044056149435398
Category	Term	Count	%	PValue	Genes	List Total	Pop Hits	Pop Total	Fold Enrichment	Bonferroni	Benjamini	FDR
GOTERM_BP_FAT	GO:0031532~actin cytoskeleton reorganization	10	0.711238	0.0785818	MICALL2, CDC42BPG, HRAS, BAIAP2L2, ATP2C1, HCK, BAIAP2, MINK1, TRPV4, FLNA	1273	69	16650	1.89556	1	0.637145	80.4463
GOTERM_BP_FAT	GO:2000251~positive regulation of actin cytoskeleton reorganization	4	0.284495	0.101559	HRAS, BAIAP2L2, HCK, BAIAP2	1273	15	16650	3.48782	1	0.696791	88.1823
GOTERM_BP_FAT	GO:2000249~regulation of actin cytoskeleton reorganization	5	0.355619	0.242518	HRAS, BAIAP2L2, HCK, BAIAP2, PDGFRA	1273	33	16650	1.98172	1	0.892774	99.6069
Annotation Cluster 100	Enrichment Score: 0.8978454593843854
Category	Term	Count	%	PValue	Genes	List Total	Pop Hits	Pop Total	Fold Enrichment	Bonferroni	Benjamini	FDR
GOTERM_BP_FAT	GO:0048593~camera-type eye morphogenesis	14	0.995733	0.0640462	BMP4, WNT16, SDK1, RORB, TTC8, ZEB1, CALB1, CTNNB1, HIPK1, CRB2, HIPK2, GDF11, STRA6, DSCAM	1273	107	16650	1.71132	1	0.58617	73.2835
GOTERM_BP_FAT	GO:0048048~embryonic eye morphogenesis	6	0.426743	0.113961	WNT16, HIPK1, HIPK2, STRA6, FBN2, ZEB1	1273	34	16650	2.30812	1	0.724687	91.0433
GOTERM_BP_FAT	GO:0048596~embryonic camera-type eye morphogenesis	5	0.355619	0.119174	WNT16, HIPK1, HIPK2, STRA6, ZEB1	1273	25	16650	2.61587	1	0.73676	92.0376
GOTERM_BP_FAT	GO:0031076~embryonic camera-type eye development	5	0.355619	0.294568	WNT16, HIPK1, HIPK2, STRA6, ZEB1	1273	36	16650	1.81658	1	0.922662	99.9049
Annotation Cluster 101	Enrichment Score: 0.8924605659987546
Category	Term	Count	%	PValue	Genes	List Total	Pop Hits	Pop Total	Fold Enrichment	Bonferroni	Benjamini	FDR
GOTERM_BP_FAT	GO:0010001~glial cell differentiation	22	1.56472	0.0360335	SLC45A3, PARD3, LYN, SOX2, CLU, DICER1, ADGRG6, LEF1, MXRA8, CDH2, HMGA2, MBD1, NKX6-1, CTNNB1, LAMA2, BOK, DMD, MAPK3, PHGDH, AFDN, NDRG1, GAP43	1273	181	16650	1.58975	1	0.449726	51.8964
GOTERM_BP_FAT	GO:0042063~gliogenesis	25	1.77809	0.105976	SLC45A3, RTN4, PARD3, SOX2, CLU, DICER1, CSPG4, CDH2, CTNNB1, BOK, DMD, NDRG1, AFDN, LYN, ADGRG6, LEF1, MXRA8, HMGA2, MBD1, NKX6-1, LAMA2, MAPK3, PHGDH, VCAN, GAP43	1273	240	16650	1.36243	1	0.706953	89.2886
GOTERM_BP_FAT	GO:0021782~glial cell development	10	0.711238	0.164228	LAMA2, PARD3, LYN, DMD, DICER1, CLU, ADGRG6, PHGDH, NDRG1, MXRA8	1273	81	16650	1.61473	1	0.811861	97.2052
GOTERM_BP_FAT	GO:0014013~regulation of gliogenesis	9	0.640114	0.429335	SLC45A3, LYN, DICER1, AFDN, CDH2, HMGA2, MBD1, NKX6-1, CTNNB1	1273	94	16650	1.25228	1	0.970521	99.9986
Annotation Cluster 102	Enrichment Score: 0.8875583537720869
Category	Term	Count	%	PValue	Genes	List Total	Pop Hits	Pop Total	Fold Enrichment	Bonferroni	Benjamini	FDR
GOTERM_BP_FAT	GO:0045197~establishment or maintenance of epithelial cell apical/basal polarity	6	0.426743	0.0836677	ANK1, CRB2, DLG4, ERBIN, DLG3, MTCL1	1273	31	16650	2.53149	1	0.653197	82.4897
GOTERM_BP_FAT	GO:0035088~establishment or maintenance of apical/basal cell polarity	6	0.426743	0.161207	ANK1, CRB2, DLG4, ERBIN, DLG3, MTCL1	1273	38	16650	2.06516	1	0.808828	96.9967
GOTERM_BP_FAT	GO:0061245~establishment or maintenance of bipolar cell polarity	6	0.426743	0.161207	ANK1, CRB2, DLG4, ERBIN, DLG3, MTCL1	1273	38	16650	2.06516	1	0.808828	96.9967
Annotation Cluster 103	Enrichment Score: 0.8850740542332537
Category	Term	Count	%	PValue	Genes	List Total	Pop Hits	Pop Total	Fold Enrichment	Bonferroni	Benjamini	FDR
GOTERM_BP_FAT	GO:0007626~locomotory behavior	21	1.4936	0.0970996	AGTPBP1, NLGN2, PCDH15, ARRDC3, NTSR1, GDNF, CXCL12, CALB1, DDHD2, TSC1, NAV2, LSAMP, HIPK2, DLG4, PBX3, OLFM2, CHRNA3, DSCAM, CDH23, OXR1, OPRD1	1273	192	16650	1.43055	1	0.686877	86.9561
GOTERM_BP_FAT	GO:0030534~adult behavior	16	1.13798	0.125391	AGTPBP1, CRHBP, SDK1, PCDH15, NTSR1, SHANK1, GDNF, CXCL12, RNF180, SLC1A2, TSC1, HIPK2, PBX3, CHRNA3, OPRD1, OXR1	1273	142	16650	1.47373	1	0.748349	93.0863
GOTERM_BP_FAT	GO:0008344~adult locomotory behavior	10	0.711238	0.181675	TSC1, AGTPBP1, HIPK2, PCDH15, NTSR1, PBX3, GDNF, CXCL12, OPRD1, OXR1	1273	83	16650	1.57582	1	0.836229	98.165
Annotation Cluster 104	Enrichment Score: 0.8666909272788568
Category	Term	Count	%	PValue	Genes	List Total	Pop Hits	Pop Total	Fold Enrichment	Bonferroni	Benjamini	FDR
GOTERM_BP_FAT	GO:0071481~cellular response to X-ray	4	0.284495	0.0461569	SFRP1, TP53BP1, HMGA2, DNM2	1273	11	16650	4.75612	1	0.506593	61.0285
GOTERM_BP_FAT	GO:0071479~cellular response to ionizing radiation	9	0.640114	0.0725691	KDM1A, SFRP1, FIGNL1, TP53BP1, HMGA2, EEF1D, ECT2, DNM2, NET1	1273	58	16650	2.02955	1	0.616652	77.7384
GOTERM_BP_FAT	GO:0071478~cellular response to radiation	17	1.2091	0.104714	HYAL3, FIGNL1, TP53BP1, FMR1, MME, HMGA2, ECT2, KDM1A, XPC, SFRP1, POLD1, EEF1D, MFAP4, EIF2AK4, PIK3R1, NET1, DNM2	1273	149	16650	1.49227	1	0.703393	88.983
GOTERM_BP_FAT	GO:0010165~response to X-ray	5	0.355619	0.242518	SFRP1, MSH2, TP53BP1, HMGA2, DNM2	1273	33	16650	1.98172	1	0.892774	99.6069
GOTERM_BP_FAT	GO:0010212~response to ionizing radiation	12	0.853485	0.545515	DNMT3A, KDM1A, SFRP1, FIGNL1, MSH2, TP53BP1, HMGA2, EEF1D, DNMT3B, ECT2, DNM2, NET1	1273	144	16650	1.08995	1	0.987797	100
Annotation Cluster 105	Enrichment Score: 0.8662677855227641
Category	Term	Count	%	PValue	Genes	List Total	Pop Hits	Pop Total	Fold Enrichment	Bonferroni	Benjamini	FDR
GOTERM_BP_FAT	GO:0034109~homotypic cell-cell adhesion	12	0.853485	0.0289842	PRKCA, DSG2, LYN, PIK3CB, ANK3, PDGFRA, STXBP1, ACTN1, MEGF10, FLNA, SLC7A11, SYK	1273	76	16650	2.06516	1	0.402449	44.374
GOTERM_BP_FAT	GO:0030168~platelet activation	16	1.13798	0.248356	PRKCA, LYN, ADAMTS13, PIK3CB, STXBP1, ACTN1, ITPR3, FLNA, SLC7A11, FZD6, DGKD, MAPK3, PDGFRA, PIK3R1, SYK, F2R	1273	161	16650	1.29981	1	0.896876	99.6631
GOTERM_BP_FAT	GO:0070527~platelet aggregation	6	0.426743	0.349914	PIK3CB, PDGFRA, STXBP1, ACTN1, FLNA, SLC7A11	1273	51	16650	1.53875	1	0.94713	99.9814
Annotation Cluster 106	Enrichment Score: 0.8592290832784055
Category	Term	Count	%	PValue	Genes	List Total	Pop Hits	Pop Total	Fold Enrichment	Bonferroni	Benjamini	FDR
GOTERM_BP_FAT	GO:0034446~substrate adhesion-dependent cell spreading	12	0.853485	0.0435529	MICALL2, TRIOBP, FBLN1, BVES, ITGB1BP1, ITGAV, POSTN, FLNA, RAB1A, FN1, DNM2, NET1	1273	81	16650	1.93768	1	0.491315	58.8512
GOTERM_BP_FAT	GO:1900024~regulation of substrate adhesion-dependent cell spreading	7	0.497866	0.135959	TRIOBP, FBLN1, ITGB1BP1, POSTN, FLNA, DNM2, NET1	1273	46	16650	1.99033	1	0.770147	94.5748
GOTERM_BP_FAT	GO:1900026~positive regulation of substrate adhesion-dependent cell spreading	4	0.284495	0.446566	TRIOBP, FLNA, DNM2, NET1	1273	32	16650	1.63492	1	0.973555	99.9992
Annotation Cluster 107	Enrichment Score: 0.847547855745989
Category	Term	Count	%	PValue	Genes	List Total	Pop Hits	Pop Total	Fold Enrichment	Bonferroni	Benjamini	FDR
GOTERM_BP_FAT	GO:0097151~positive regulation of inhibitory postsynaptic potential	3	0.213371	0.0946828	NLGN2, NTSR1, UNC13B	1273	7	16650	5.60543	1	0.681983	86.2419
GOTERM_BP_FAT	GO:0098828~modulation of inhibitory postsynaptic potential	3	0.213371	0.0946828	NLGN2, NTSR1, UNC13B	1273	7	16650	5.60543	1	0.681983	86.2419
GOTERM_BP_FAT	GO:0060080~inhibitory postsynaptic potential	3	0.213371	0.319753	NLGN2, NTSR1, UNC13B	1273	15	16650	2.61587	1	0.933957	99.954
Annotation Cluster 108	Enrichment Score: 0.8445836002267798
Category	Term	Count	%	PValue	Genes	List Total	Pop Hits	Pop Total	Fold Enrichment	Bonferroni	Benjamini	FDR
GOTERM_BP_FAT	GO:0003338~metanephros morphogenesis	6	0.426743	0.0932377	BMP4, PAX8, GDNF, CALB1, LGR4, CTNNB1	1273	32	16650	2.45238	1	0.678764	85.7973
GOTERM_BP_FAT	GO:0072205~metanephric collecting duct development	3	0.213371	0.120041	BMP4, PAX8, CALB1	1273	8	16650	4.90475	1	0.737605	92.1924
GOTERM_BP_FAT	GO:0072044~collecting duct development	3	0.213371	0.261413	BMP4, PAX8, CALB1	1273	13	16650	3.01831	1	0.906132	99.7624
Annotation Cluster 109	Enrichment Score: 0.8349150846431383
Category	Term	Count	%	PValue	Genes	List Total	Pop Hits	Pop Total	Fold Enrichment	Bonferroni	Benjamini	FDR
GOTERM_BP_FAT	GO:0090114~COPII-coated vesicle budding	10	0.711238	0.057864	SEC23A, CTSZ, SEC31A, INSIG1, CTSC, PPP6R3, SEC24D, NSF, RAB1A, GOLGA2	1273	65	16650	2.01221	1	0.558718	69.5353
GOTERM_BP_FAT	GO:0048208~COPII vesicle coating	9	0.640114	0.0915815	SEC23A, CTSZ, SEC31A, CTSC, PPP6R3, SEC24D, NSF, RAB1A, GOLGA2	1273	61	16650	1.92974	1	0.673509	85.2709
GOTERM_BP_FAT	GO:0048207~vesicle targeting, rough ER to cis-Golgi	9	0.640114	0.0915815	SEC23A, CTSZ, SEC31A, CTSC, PPP6R3, SEC24D, NSF, RAB1A, GOLGA2	1273	61	16650	1.92974	1	0.673509	85.2709
GOTERM_BP_FAT	GO:0006901~vesicle coating	9	0.640114	0.105701	SEC23A, CTSZ, SEC31A, CTSC, PPP6R3, SEC24D, NSF, RAB1A, GOLGA2	1273	63	16650	1.86848	1	0.706465	89.2228
GOTERM_BP_FAT	GO:0006900~membrane budding	13	0.924609	0.109741	SEC23A, CTSZ, SEC31A, PPP6R3, VPS37D, RAB1A, MVB12A, INSIG1, CTSC, VPS28, SEC24D, NSF, GOLGA2	1273	106	16650	1.60407	1	0.715753	90.1531
GOTERM_BP_FAT	GO:0048199~vesicle targeting, to, from or within Golgi	9	0.640114	0.120952	SEC23A, CTSZ, SEC31A, CTSC, PPP6R3, SEC24D, NSF, RAB1A, GOLGA2	1273	65	16650	1.81099	1	0.738112	92.352
GOTERM_BP_FAT	GO:0006903~vesicle targeting	9	0.640114	0.233455	SEC23A, CTSZ, SEC31A, CTSC, PPP6R3, SEC24D, NSF, RAB1A, GOLGA2	1273	77	16650	1.52875	1	0.886128	99.5016
GOTERM_BP_FAT	GO:0048193~Golgi vesicle transport	27	1.92034	0.395576	PACS1, SEC23A, CTSZ, SEC31A, MYO1B, RGPD1, CORO7, PPP6R3, CYTH3, BICD2, RAB3IP, RAB1A, DDHD2, COPG2, ANK1, ANK3, KLC1, TBC1D14, INSIG1, GOPC, CTSC, KIF26A, STEAP2, SEC24D, NSF, GOLGA2, DNM2	1273	319	16650	1.10703	1	0.96199	99.9956
GOTERM_BP_FAT	GO:0006888~ER to Golgi vesicle-mediated transport	15	1.06686	0.486682	SEC23A, CTSZ, SEC31A, PPP6R3, RAB1A, DDHD2, COPG2, ANK1, ANK3, GOPC, INSIG1, CTSC, SEC24D, NSF, GOLGA2	1273	177	16650	1.10842	1	0.98086	99.9998
Annotation Cluster 110	Enrichment Score: 0.8314424298348329
Category	Term	Count	%	PValue	Genes	List Total	Pop Hits	Pop Total	Fold Enrichment	Bonferroni	Benjamini	FDR
GOTERM_BP_FAT	GO:0033002~muscle cell proliferation	19	1.35135	0.0490763	BMP4, FGFR1, ERBB4, DDX39B, NPR1, MSTN, COMT, NPR3, TPM1, MEGF10, NOTCH3, MYD88, NDRG4, HEY2, PRKAR1A, CNN1, NKX2-5, IGFBP3, NQO2	1273	155	16650	1.60327	1	0.519427	63.3393
GOTERM_BP_FAT	GO:0048662~negative regulation of smooth muscle cell proliferation	7	0.497866	0.0531853	NDRG4, NPR1, COMT, CNN1, NPR3, IGFBP3, TPM1	1273	36	16650	2.54321	1	0.540937	66.3723
GOTERM_BP_FAT	GO:0048660~regulation of smooth muscle cell proliferation	13	0.924609	0.153684	BMP4, DDX39B, NPR1, NPR3, COMT, TPM1, CTNNB1, NOTCH3, MYD88, NDRG4, CNN1, IGFBP3, NQO2	1273	113	16650	1.5047	1	0.799121	96.4114
GOTERM_BP_FAT	GO:0048659~smooth muscle cell proliferation	12	0.853485	0.209966	NOTCH3, BMP4, MYD88, NDRG4, DDX39B, NPR1, COMT, CNN1, NPR3, IGFBP3, TPM1, NQO2	1273	109	16650	1.43993	1	0.863307	99.0902
GOTERM_BP_FAT	GO:0048661~positive regulation of smooth muscle cell proliferation	5	0.355619	0.826698	NOTCH3, BMP4, MYD88, DDX39B, NQO2	1273	74	16650	0.883739	1	0.999639	100
Annotation Cluster 111	Enrichment Score: 0.8267586936677489
Category	Term	Count	%	PValue	Genes	List Total	Pop Hits	Pop Total	Fold Enrichment	Bonferroni	Benjamini	FDR
GOTERM_BP_FAT	GO:0030193~regulation of blood coagulation	11	0.782361	0.10649	PRKCA, LYN, KLKB1, ENPP4, F2RL1, PDGFRA, ASIC2, SERPING1, TC2N, SYK, F2R	1273	84	16650	1.71277	1	0.707295	89.4106
GOTERM_BP_FAT	GO:1900046~regulation of hemostasis	11	0.782361	0.10649	PRKCA, LYN, KLKB1, ENPP4, F2RL1, PDGFRA, ASIC2, SERPING1, TC2N, SYK, F2R	1273	84	16650	1.71277	1	0.707295	89.4106
GOTERM_BP_FAT	GO:0061041~regulation of wound healing	15	1.06686	0.11034	PRKCA, HRAS, LYN, TNFRSF12A, ENPP4, F2RL1, ASIC2, CASK, SERPING1, TC2N, KLKB1, PDGFRA, PHLDB2, SYK, F2R	1273	128	16650	1.53274	1	0.717326	90.2843
GOTERM_BP_FAT	GO:0050818~regulation of coagulation	11	0.782361	0.140696	PRKCA, LYN, KLKB1, ENPP4, F2RL1, PDGFRA, ASIC2, SERPING1, TC2N, SYK, F2R	1273	89	16650	1.61655	1	0.777448	95.138
GOTERM_BP_FAT	GO:1903034~regulation of response to wounding	16	1.13798	0.153637	PRKCA, HRAS, LYN, STK24, TNFRSF12A, ENPP4, F2RL1, ASIC2, CASK, SERPING1, TC2N, KLKB1, PDGFRA, PHLDB2, SYK, F2R	1273	147	16650	1.4236	1	0.799802	96.4074
GOTERM_BP_FAT	GO:0010543~regulation of platelet activation	4	0.284495	0.404878	PRKCA, LYN, PDGFRA, SYK	1273	30	16650	1.74391	1	0.964382	99.9968
Annotation Cluster 112	Enrichment Score: 0.8250211891590408
Category	Term	Count	%	PValue	Genes	List Total	Pop Hits	Pop Total	Fold Enrichment	Bonferroni	Benjamini	FDR
GOTERM_BP_FAT	GO:0043931~ossification involved in bone maturation	5	0.355619	0.0437544	FAT4, PLXNB1, ACTN3, SEMA4D, DCHS1	1273	18	16650	3.63315	1	0.492276	59.0237
GOTERM_BP_FAT	GO:0070977~bone maturation	5	0.355619	0.061427	FAT4, PLXNB1, ACTN3, SEMA4D, DCHS1	1273	20	16650	3.26984	1	0.57417	71.7524
GOTERM_BP_FAT	GO:0048799~organ maturation	5	0.355619	0.106186	FAT4, PLXNB1, ACTN3, SEMA4D, DCHS1	1273	24	16650	2.72486	1	0.707206	89.3386
GOTERM_BP_FAT	GO:0060348~bone development	15	1.06686	0.504004	BMP4, ALPL, PLXNB1, AKAP13, ABI1, COL2A1, ACTN3, DCHS1, FAT4, INSIG1, ANKRD11, VKORC1, SLC9B2, SEMA4D, PLS3	1273	179	16650	1.09603	1	0.98319	99.9999
GOTERM_BP_FAT	GO:0071695~anatomical structure maturation	5	0.355619	0.521208	FAT4, PLXNB1, ACTN3, SEMA4D, DCHS1	1273	49	16650	1.33463	1	0.985297	100
Annotation Cluster 113	Enrichment Score: 0.8249496717051729
Category	Term	Count	%	PValue	Genes	List Total	Pop Hits	Pop Total	Fold Enrichment	Bonferroni	Benjamini	FDR
GOTERM_BP_FAT	GO:0035019~somatic stem cell population maintenance	10	0.711238	0.0904353	GATA2, SALL4, SFRP1, PAX8, SOX2, PBX1, HMGA2, WNT7A, POLR2B, ZIC3	1273	71	16650	1.84216	1	0.671937	84.8959
GOTERM_BP_FAT	GO:0019827~stem cell population maintenance	15	1.06686	0.182312	SOX2, MED24, CDH2, HMGA2, POLR2B, ZIC3, CTNNB1, NOTCH2, GATA2, SALL4, SFRP1, MTF2, PAX8, PBX1, WNT7A	1273	140	16650	1.40136	1	0.83636	98.1932
GOTERM_BP_FAT	GO:0098727~maintenance of cell number	15	1.06686	0.203235	SOX2, MED24, CDH2, HMGA2, POLR2B, ZIC3, CTNNB1, NOTCH2, GATA2, SALL4, SFRP1, MTF2, PAX8, PBX1, WNT7A	1273	143	16650	1.37196	1	0.857384	98.9225
Annotation Cluster 114	Enrichment Score: 0.8192206093149924
Category	Term	Count	%	PValue	Genes	List Total	Pop Hits	Pop Total	Fold Enrichment	Bonferroni	Benjamini	FDR
GOTERM_BP_FAT	GO:0001840~neural plate development	4	0.284495	0.0461569	EPB41L5, PTCH1, CTNNB1, DVL1	1273	11	16650	4.75612	1	0.506593	61.0285
GOTERM_BP_FAT	GO:0009880~embryonic pattern specification	8	0.56899	0.161738	SATB2, ERBB4, MEOX1, EPB41L5, PTCH1, SEMA3A, WNT7A, CTNNB1	1273	59	16650	1.77347	1	0.80921	97.0344
GOTERM_BP_FAT	GO:0000578~embryonic axis specification	4	0.284495	0.466971	EPB41L5, PTCH1, WNT7A, CTNNB1	1273	33	16650	1.58537	1	0.977328	99.9996
Annotation Cluster 115	Enrichment Score: 0.81914379381507
Category	Term	Count	%	PValue	Genes	List Total	Pop Hits	Pop Total	Fold Enrichment	Bonferroni	Benjamini	FDR
GOTERM_BP_FAT	GO:0048706~embryonic skeletal system development	16	1.13798	0.0479839	MDFI, BMP4, SATB2, DMRT2, COL2A1, HOXD1, ZEB1, CTNNB1, HOXB5, HOXB6, HOXC5, PDGFRA, PBX1, KIAA1217, PCSK5, COL11A1	1273	123	16650	1.70138	1	0.513925	62.4903
GOTERM_BP_FAT	GO:0048705~skeletal system morphogenesis	20	1.42248	0.260128	MDFI, ALPL, BMP4, FGFR1, SATB2, THRA, COL2A1, ACTN3, ZEB1, CTNNB1, SFRP1, HOXB5, ANKRD11, HOXB6, INSIG1, PDGFRA, FBN2, HHIP, WNT7A, COL11A1	1273	211	16650	1.23975	1	0.905071	99.7541
GOTERM_BP_FAT	GO:0048704~embryonic skeletal system morphogenesis	10	0.711238	0.279439	MDFI, BMP4, SATB2, HOXB5, HOXB6, PDGFRA, COL2A1, ZEB1, COL11A1, CTNNB1	1273	93	16650	1.40638	1	0.914469	99.8549
Annotation Cluster 116	Enrichment Score: 0.8124032361023092
Category	Term	Count	%	PValue	Genes	List Total	Pop Hits	Pop Total	Fold Enrichment	Bonferroni	Benjamini	FDR
GOTERM_BP_FAT	GO:0035303~regulation of dephosphorylation	18	1.28023	0.0507499	DLC1, MAGI2, PTPA, MYO1D, WNK1, ARPP19, PPP6R3, WDR81, FARP1, PPP1R17, ELFN2, PPP1R16B, TSC1, DLG3, NSMF, SEMA4D, IKBKB, CALM2	1273	145	16650	1.62364	1	0.529635	64.6048
GOTERM_BP_FAT	GO:0010921~regulation of phosphatase activity	14	0.995733	0.0762704	MAGI2, PTPA, MYO1D, WNK1, PPP6R3, WDR81, FARP1, PPP1R17, ELFN2, TSC1, DLG3, SEMA4D, IKBKB, CALM2	1273	110	16650	1.66464	1	0.628028	79.4446
GOTERM_BP_FAT	GO:0035305~negative regulation of dephosphorylation	11	0.782361	0.0829738	ELFN2, PPP1R16B, PTPA, MYO1D, ARPP19, WNK1, DLG3, SEMA4D, IKBKB, WDR81, FARP1	1273	80	16650	1.79841	1	0.652269	82.2233
GOTERM_BP_FAT	GO:0035304~regulation of protein dephosphorylation	10	0.711238	0.0904353	DLC1, PPP1R16B, MAGI2, TSC1, PTPA, ARPP19, NSMF, PPP6R3, IKBKB, CALM2	1273	71	16650	1.84216	1	0.671937	84.8959
GOTERM_BP_FAT	GO:0035307~positive regulation of protein dephosphorylation	6	0.426743	0.113961	DLC1, PPP1R16B, MAGI2, PTPA, NSMF, CALM2	1273	34	16650	2.30812	1	0.724687	91.0433
GOTERM_BP_FAT	GO:0010923~negative regulation of phosphatase activity	9	0.640114	0.163763	ELFN2, PTPA, MYO1D, WNK1, DLG3, SEMA4D, IKBKB, WDR81, FARP1	1273	70	16650	1.68163	1	0.811256	97.1741
GOTERM_BP_FAT	GO:0043666~regulation of phosphoprotein phosphatase activity	6	0.426743	0.2149	MAGI2, TSC1, PTPA, PPP6R3, IKBKB, CALM2	1273	42	16650	1.86848	1	0.86893	99.1971
GOTERM_BP_FAT	GO:0035306~positive regulation of dephosphorylation	6	0.426743	0.288353	DLC1, PPP1R16B, MAGI2, PTPA, NSMF, CALM2	1273	47	16650	1.6697	1	0.919626	99.8868
GOTERM_BP_FAT	GO:0032516~positive regulation of phosphoprotein phosphatase activity	3	0.213371	0.348543	MAGI2, PTPA, CALM2	1273	16	16650	2.45238	1	0.946907	99.9806
GOTERM_BP_FAT	GO:0010922~positive regulation of phosphatase activity	3	0.213371	0.641959	MAGI2, PTPA, CALM2	1273	28	16650	1.40136	1	0.994846	100
Annotation Cluster 117	Enrichment Score: 0.8104676204819776
Category	Term	Count	%	PValue	Genes	List Total	Pop Hits	Pop Total	Fold Enrichment	Bonferroni	Benjamini	FDR
GOTERM_BP_FAT	GO:0072103~glomerulus vasculature morphogenesis	3	0.213371	0.0499219	NOTCH3, BMP4, PDGFRA	1273	5	16650	7.8476	1	0.52496	63.984
GOTERM_BP_FAT	GO:0072104~glomerular capillary formation	3	0.213371	0.0499219	NOTCH3, BMP4, PDGFRA	1273	5	16650	7.8476	1	0.52496	63.984
GOTERM_BP_FAT	GO:0061438~renal system vasculature morphogenesis	3	0.213371	0.0946828	NOTCH3, BMP4, PDGFRA	1273	7	16650	5.60543	1	0.681983	86.2419
GOTERM_BP_FAT	GO:0061439~kidney vasculature morphogenesis	3	0.213371	0.0946828	NOTCH3, BMP4, PDGFRA	1273	7	16650	5.60543	1	0.681983	86.2419
GOTERM_BP_FAT	GO:0032835~glomerulus development	9	0.640114	0.105701	NOTCH3, BMP4, MAGI2, PODXL, PDGFRA, GLCCI1, CD24, AMPD2, LGR4	1273	63	16650	1.86848	1	0.706465	89.2228
GOTERM_BP_FAT	GO:0072102~glomerulus morphogenesis	3	0.213371	0.120041	NOTCH3, BMP4, PDGFRA	1273	8	16650	4.90475	1	0.737605	92.1924
GOTERM_BP_FAT	GO:0072012~glomerulus vasculature development	3	0.213371	0.533559	NOTCH3, BMP4, PDGFRA	1273	23	16650	1.706	1	0.986771	100
GOTERM_BP_FAT	GO:0061437~renal system vasculature development	3	0.213371	0.579477	NOTCH3, BMP4, PDGFRA	1273	25	16650	1.56952	1	0.990757	100
GOTERM_BP_FAT	GO:0061440~kidney vasculature development	3	0.213371	0.579477	NOTCH3, BMP4, PDGFRA	1273	25	16650	1.56952	1	0.990757	100
Annotation Cluster 118	Enrichment Score: 0.8075987388455996
Category	Term	Count	%	PValue	Genes	List Total	Pop Hits	Pop Total	Fold Enrichment	Bonferroni	Benjamini	FDR
GOTERM_BP_FAT	GO:0051447~negative regulation of meiotic cell cycle	5	0.355619	0.0521821	RPS6KA2, MSH2, PRKAR1A, TTK, PRKACB	1273	19	16650	3.44193	1	0.536544	65.6546
GOTERM_BP_FAT	GO:0045835~negative regulation of meiotic nuclear division	4	0.284495	0.0714267	RPS6KA2, MSH2, PRKAR1A, TTK	1273	13	16650	4.02441	1	0.61298	77.1851
GOTERM_BP_FAT	GO:2000241~regulation of reproductive process	15	1.06686	0.100306	BMP4, AR, MSH2, TTK, CTNNB1, ACVR1B, EDNRB, PTGDS, SERPINF1, SFRP1, RPS6KA2, PRKAR1A, SEMA3A, PRKACB, PLCB1	1273	126	16650	1.55706	1	0.694621	87.8495
GOTERM_BP_FAT	GO:2000242~negative regulation of reproductive process	8	0.56899	0.115431	BMP4, PTGDS, SERPINF1, RPS6KA2, MSH2, PRKAR1A, TTK, PRKACB	1273	54	16650	1.93768	1	0.727606	91.335
GOTERM_BP_FAT	GO:0040020~regulation of meiotic nuclear division	5	0.355619	0.192912	RPS6KA2, MSH2, PRKAR1A, TTK, PLCB1	1273	30	16650	2.17989	1	0.85	98.6072
GOTERM_BP_FAT	GO:0051445~regulation of meiotic cell cycle	6	0.426743	0.200967	RPS6KA2, MSH2, PRKAR1A, TTK, PRKACB, PLCB1	1273	41	16650	1.91405	1	0.856314	98.8597
GOTERM_BP_FAT	GO:0051784~negative regulation of nuclear division	7	0.497866	0.254549	BMP4, RPS6KA2, MSH2, PRKAR1A, TTK, NDC80, USP44	1273	56	16650	1.63492	1	0.901621	99.7143
GOTERM_BP_FAT	GO:0051783~regulation of nuclear division	11	0.782361	0.812681	BMP4, RPS6KA2, MSH2, PRKAR1A, PDXP, TTK, NDC80, SH2B1, CDC25C, PLCB1, USP44	1273	164	16650	0.877273	1	0.999526	100
Annotation Cluster 119	Enrichment Score: 0.8035875418905815
Category	Term	Count	%	PValue	Genes	List Total	Pop Hits	Pop Total	Fold Enrichment	Bonferroni	Benjamini	FDR
GOTERM_BP_FAT	GO:0060341~regulation of cellular localization	95	6.75676	8.02268e-05	THRA, SNCAIP, MYBPC1, PNKD, GDNF, PRDX1, CTNNB1, GATA2, KDM1A, MFF, CDKN2A, GAB2, MDFIC, ANK3, IL4R, GOPC, INSIG1, ASPH, CDK16, CHRNA3, RNF31, SYK, AR, STX1A, MAGI2, LYN, BST2, FMR1, STXBP1, WNK3, PKDCC, NTSR1, ECT2, FLNA, MAP4K4, DNAJC27, RBPMS, DACT1, ITGB1BP1, MAPK3, HHAT, RYR2, EDA, UNC13B, LCP1, KCNMB4, PARD3, RAB3B, HLA-DRB1, ERBB4, DIAPH1, CDH2, SFN, ZBTB17, RACK1, ZFP36L1, CYLD, DMD, RAB1…	1273	834	16650	1.48985	0.4685	0.00982721	0.15986
GOTERM_BP_FAT	GO:0051049~regulation of transport	179	12.7312	0.000124451	THRA, SNCAIP, CADM1, SYT4, ATP1B2, PNKD, CRHBP, F2RL1, PASK, CASK, SYT6, POSTN, SYT7, GDNF, CXCL12, CTNNB1, MVB12A, GATA2, MFF, CDKN2A, GAB2, MDFIC, ANK3, TBC1D14, INSIG1, DNAJC6, RAPGEF4, ASPH, CHRNA3, RNF31, SYK, ACAA2, MAGI2, BST2, PIK3CB, FMR1, WNK1, WNK3, TC2N, ARNTL, NTSR1, MAP4K4, RBPMS, ATP2C2, GLUL, DOC2A, HNF4A, MAPK3, RYR2, OPHN1, AKAP7, EDA, UNC13B, KCNMB4, FGFR1, FXYD3, HLA-DRB1, ERB…	1273	1796	16650	1.30356	0.624871	0.0135255	0.247877
GOTERM_BP_FAT	GO:0032880~regulation of protein localization	103	7.32575	0.000402997	THRA, SYT4, CADM1, F2RL1, POSTN, SYT7, CTNNB1, ATCAY, MFF, KDM1A, CDKN2A, ANK3, MDFIC, RAPGEF4, AFDN, ASPH, RNF31, SYK, WNK3, ARNTL, MAP4K4, RBPMS, GLUL, HNF4A, EDA, UNC13B, ERBB4, HLA-DRB1, TTC8, HLA-DRB5, BMF, FN1, MDFI, PARD6A, RHBDF2, BMP4, CARD8, KCNB1, SYT11, ITGA3, TAX1BP3, NFKBIL1, NKX6-1, DVL1, CCT7, SFRP1, MARCKS, MYBPC1, GJA5, PRDX1, LGR4, IL4R, GOPC, TRPV4, CDK16, PRKCA, AR, STX1A, LY…	1273	962	16650	1.40039	0.958225	0.0332171	0.800561
GOTERM_BP_FAT	GO:0051223~regulation of protein transport	78	5.54765	0.0040644	THRA, CADM1, SYT4, MYBPC1, F2RL1, POSTN, SYT7, PRDX1, GJA5, LGR4, MFF, CDKN2A, MDFIC, ANK3, IL4R, GOPC, TRPV4, RAPGEF4, ASPH, CDK16, RNF31, SYK, PRKCA, STX1A, LYN, PKDCC, ARNTL, ECT2, NLRP1, FLNA, MAP4K4, DNAJC27, GLUL, RBPMS, DACT1, HNF4A, ITGB1BP1, HHAT, EDA, UNC13B, LCP1, HLA-DRB1, ERBB4, LRRC32, TRIM16, SFN, ZBTB17, RACK1, CYLD, HLA-DRB5, USP36, MTCL1, ZNF268, PIK3R1, FN1, MDFI, MICALL2, BMP4…	1273	746	16650	1.36754	1	0.135703	7.80036
GOTERM_BP_FAT	GO:0051050~positive regulation of transport	93	6.61451	0.00440323	CADM1, SYT4, ATP1B2, MYBPC1, F2RL1, CASK, POSTN, SYT7, GDNF, CXCL12, GATA2, EDNRB, MFF, SLC1A2, GPC3, GAB2, ANK3, BOK, IL4R, EEF2K, TRPV4, ASPH, APLN, RNF31, SYK, STX1A, MAGI2, FMR1, WNK1, STXBP1, WNK3, NTSR1, ECT2, NLRP1, FLNA, AMIGO1, GLUL, RBPMS, ATP2C2, DACT1, ITGB1BP1, HHAT, CNTN1, RYR2, AKAP7, KCNH2, EDA, UNC13B, FGFR1, RAB3B, HLA-DRB1, ERBB4, C3, FHL1, TRIM16, CDH2, SFN, ZBTB17, RACK1, ITG…	1273	920	16650	1.32215	1	0.143167	8.42384
GOTERM_BP_FAT	GO:0070201~regulation of establishment of protein localization	84	5.9744	0.0049173	THRA, CADM1, SYT4, MYBPC1, F2RL1, POSTN, SYT7, PRDX1, GJA5, LGR4, MFF, CDKN2A, MDFIC, ANK3, IL4R, GOPC, TRPV4, RAPGEF4, ASPH, CDK16, RNF31, SYK, PRKCA, AR, STX1A, LYN, WNK3, PKDCC, ARNTL, ECT2, NLRP1, FLNA, MAP4K4, DNAJC27, GLUL, RBPMS, DACT1, HNF4A, ITGB1BP1, EPB41L5, HHAT, EDA, UNC13B, LCP1, HLA-DRB1, ERBB4, LRRC32, TRIM16, SFN, ZBTB17, RACK1, CYLD, HLA-DRB5, USP36, MTCL1, ZNF268, BMF, PIK3R1, …	1273	820	16650	1.33983	1	0.154741	9.36215
GOTERM_BP_FAT	GO:1903827~regulation of cellular protein localization	57	4.05405	0.0247996	THRA, MYBPC1, PRDX1, CTNNB1, MFF, KDM1A, CDKN2A, ANK3, MDFIC, GOPC, ASPH, RNF31, AR, WNK3, PKDCC, ECT2, FLNA, DNAJC27, RBPMS, DACT1, ITGB1BP1, HHAT, EDA, LCP1, ERBB4, SFN, CDH2, ZBTB17, RACK1, CYLD, RAB11B, MTCL1, USP36, NEDD4L, ZNF268, BMF, DCLK1, PIK3R1, MDFI, MICALL2, BMP4, PARD6A, SYT11, KCNB1, LMNA, ITGA3, TAX1BP3, NFKBIL1, DVL1, CCT7, CSNK1E, TENM1, KCNN3, BNIP3L, SNX33, LRP4, SLC17A9	1273	562	16650	1.32655	1	0.370804	39.3934
GOTERM_BP_FAT	GO:0032386~regulation of intracellular transport	46	3.27169	0.0722511	THRA, ERBB4, MYBPC1, SFN, ZBTB17, PRDX1, GATA2, CYLD, MFF, CDKN2A, GAB2, ANK3, MDFIC, IL4R, INSIG1, MTCL1, USP36, ASPH, ZNF268, PIK3R1, HRC, RNF31, SYK, MDFI, MICALL2, BMP4, BST2, LYN, KCNB1, FMR1, ECT2, NFKBIL1, FLNA, DNAJC27, RBPMS, DACT1, TENM1, ITGB1BP1, KCNN3, BNIP3L, MAPK3, HHAT, YIPF5, EDA, LCP1, SLC17A9	1273	472	16650	1.27468	1	0.61557	77.5856
GOTERM_BP_FAT	GO:0051220~cytoplasmic sequestering of protein	7	0.497866	0.0735878	MDFI, ANKRD13C, THRA, GOPC, GPAA1, FLNA, NFKBIL1	1273	39	16650	2.34757	1	0.619608	78.2209
GOTERM_BP_FAT	GO:0032388~positive regulation of intracellular transport	30	2.13371	0.0770849	ERBB4, MYBPC1, SFN, ZBTB17, MFF, GATA2, GAB2, ANK3, IL4R, MTCL1, USP36, ASPH, ZNF268, PIK3R1, RNF31, SYK, BMP4, MICALL2, KCNB1, FMR1, ECT2, FLNA, RBPMS, DACT1, TENM1, ITGB1BP1, KCNN3, HHAT, EDA, SLC17A9	1273	288	16650	1.36243	1	0.631514	79.803
GOTERM_BP_FAT	GO:0051222~positive regulation of protein transport	44	3.12945	0.0977041	CADM1, HLA-DRB1, ERBB4, MYBPC1, F2RL1, POSTN, TRIM16, SFN, ZBTB17, RACK1, MFF, ANK3, IL4R, TRPV4, HLA-DRB5, MTCL1, USP36, ASPH, ZNF268, PIK3R1, RNF31, SYK, MICALL2, BMP4, CARD8, KCNB1, EXPH5, NLGN2, ECT2, NLRP1, FLNA, NKX6-1, GLUL, RBPMS, DACT1, TENM1, ITGB1BP1, KCNN3, HHAT, VPS28, EDA, UNC13B, SLC17A9, F2R	1273	460	16650	1.25107	1	0.688728	87.1291
GOTERM_BP_FAT	GO:1903533~regulation of protein targeting	30	2.13371	0.112813	THRA, ERBB4, MYBPC1, ZBTB17, PRDX1, MFF, CYLD, CDKN2A, MDFIC, ANK3, MTCL1, USP36, ZNF268, PIK3R1, RNF31, MDFI, BMP4, MICALL2, KCNB1, ECT2, NFKBIL1, FLNA, RBPMS, DACT1, ITGB1BP1, KCNN3, BNIP3L, HHAT, EDA, SLC17A9	1273	300	16650	1.30793	1	0.72376	90.809
GOTERM_BP_FAT	GO:1904951~positive regulation of establishment of protein localization	48	3.41394	0.120269	CADM1, HLA-DRB1, ERBB4, MYBPC1, F2RL1, TRIM16, POSTN, SFN, ZBTB17, RACK1, MFF, ANK3, IL4R, TRPV4, HLA-DRB5, MTCL1, USP36, ASPH, ZNF268, BMF, PIK3R1, RNF31, SYK, MICALL2, BMP4, CARD8, KCNB1, EXPH5, NLGN2, WNK3, ITGA3, ECT2, NLRP1, FLNA, NKX6-1, CCT7, GLUL, RBPMS, DACT1, TENM1, ITGB1BP1, KCNN3, HHAT, VPS28, EDA, UNC13B, SLC17A9, F2R	1273	517	16650	1.21433	1	0.737848	92.2326
GOTERM_BP_FAT	GO:1903829~positive regulation of cellular protein localization	35	2.48933	0.122985	ERBB4, MYBPC1, SFN, ZBTB17, RACK1, MFF, CDKN2A, ANK3, MTCL1, USP36, ASPH, ZNF268, BMF, PIK3R1, RNF31, PARD6A, BMP4, MICALL2, SYT11, KCNB1, WNK3, ITGA3, ECT2, FLNA, CCT7, RBPMS, DACT1, TENM1, ITGB1BP1, KCNN3, HHAT, SNX33, EDA, SLC17A9, LRP4	1273	363	16650	1.26109	1	0.74296	92.6971
GOTERM_BP_FAT	GO:0033157~regulation of intracellular protein transport	35	2.48933	0.162138	THRA, ERBB4, MYBPC1, SFN, ZBTB17, PRDX1, CYLD, MFF, CDKN2A, ANK3, MDFIC, MTCL1, USP36, ASPH, ZNF268, PIK3R1, RNF31, MDFI, BMP4, MICALL2, KCNB1, ECT2, NFKBIL1, FLNA, DNAJC27, RBPMS, DACT1, TENM1, ITGB1BP1, KCNN3, BNIP3L, HHAT, EDA, LCP1, SLC17A9	1273	373	16650	1.22728	1	0.808561	97.0626
GOTERM_BP_FAT	GO:0090316~positive regulation of intracellular protein transport	25	1.77809	0.173588	ERBB4, MYBPC1, SFN, ZBTB17, MFF, ANK3, MTCL1, USP36, ASPH, ZNF268, PIK3R1, RNF31, MICALL2, BMP4, KCNB1, ECT2, FLNA, RBPMS, DACT1, TENM1, KCNN3, ITGB1BP1, HHAT, EDA, SLC17A9	1273	256	16650	1.27728	1	0.825979	97.7674
GOTERM_BP_FAT	GO:1902582~single-organism intracellular transport	61	4.33855	0.17921	SRP14, THRA, SYT7, PRDX1, WDR81, RAB1A, RAB3IP, CTNNB1, SSR1, GATA2, MFF, ANK1, GAB2, MDFIC, ANK3, IL4R, INSIG1, SYK, LYN, WNK3, ECT2, BICD2, FLNA, RBPMS, ATP2C2, KIF1B, DACT1, ITGB1BP1, MAPK3, CLIP1, EDA, SRP9, PACS1, PARD3, ERBB4, PEX5L, CYLD, CEP57, RPL31, AP3D1, MTCL1, RPS20, CD24, ZNF268, HRC, PIK3R1, MDFI, BMP4, SRP54, KCNB1, LMNA, TOMM40, ACACB, NFKBIL1, SYNE2, TSC1, PLEKHA8, PTCH1, RPL37A…	1273	695	16650	1.14797	1	0.832753	98.0515
GOTERM_BP_FAT	GO:0006605~protein targeting	60	4.26743	0.233505	SRP14, THRA, MYBPC1, PRDX1, RAB3IP, CTNNB1, SSR1, MFF, ANK1, CDKN2A, MDFIC, ANK3, RNF31, SYK, WNK3, BICD2, ECT2, FLNA, RBPMS, ATP2C2, DACT1, NCOA4, ITGB1BP1, MAPK3, HHAT, EDA, SRP9, PACS1, ZFAND6, PARD3, ERBB4, AKAP12, ZBTB17, PEX5L, CYLD, CEP57, RPL31, MTCL1, USP36, RPS20, ZNF268, PIK3R1, MDFI, MICALL2, BMP4, SRP54, RGPD1, KCNB1, ERBIN, LMNA, TOMM40, NFKBIL1, KCNN3, BNIP3L, RPL37A, PTCH1, VPS28,…	1273	701	16650	1.11949	1	0.885931	99.5023
GOTERM_BP_FAT	GO:0051169~nuclear transport	41	2.91607	0.27162	SDAD1, HTATIP2, THRA, ERBB4, AKAP13, SFN, PRDX1, CTNNB1, CYLD, CDKN2A, CEP57, DDX19A, MDFIC, CDC40, NPM1, DUSP16, PSIP1, ZNF268, PIK3R1, SYK, MDFI, BMP4, DDX39B, LMNA, HMGA1, ECT2, SMN2, NFKBIL1, FLNA, ATXN1, SRSF2, DNAJC27, RBPMS, DACT1, TSC1, POLDIP3, MAPK3, AHCYL1, EDA, F2R, OPRD1	1273	473	16650	1.13373	1	0.910814	99.82
GOTERM_BP_FAT	GO:0042991~transcription factor import into nucleus	10	0.711238	0.279439	MDFI, CYLD, THRA, ZNF268, EDA, PRDX1, FLNA, PIK3R1, NFKBIL1, SYK	1273	93	16650	1.40638	1	0.914469	99.8549
GOTERM_BP_FAT	GO:0006886~intracellular protein transport	83	5.90327	0.336456	SRP14, THRA, AP1B1, MYBPC1, PRDX1, RAB3IP, SSR1, CTNNB1, MFF, CDKN2A, ANK1, MDFIC, ANK3, TBC1D14, ASPH, SEC24D, NSF, RNF31, SYK, SEC23A, STX1A, WNK3, ECT2, BICD2, FLNA, DNAJC27, RBPMS, ATP2C2, COPG2, DACT1, NCOA4, ITGB1BP1, MAPK3, HHAT, CLIP1, TGFBRAP1, EDA, SRP9, PACS1, ZFAND6, PARD3, SYVN1, ERBB4, AKAP12, SFN, ZBTB17, PEX5L, CYLD, CEP57, RPL31, KLC1, DUSP16, NPM1, AP3D1, USP36, MTCL1, RPS20, CD…	1273	1020	16650	1.0643	1	0.941831	99.972
GOTERM_BP_FAT	GO:0006913~nucleocytoplasmic transport	39	2.77383	0.356731	SDAD1, HTATIP2, THRA, ERBB4, AKAP13, SFN, PRDX1, CTNNB1, CYLD, CDKN2A, CEP57, DDX19A, MDFIC, CDC40, NPM1, DUSP16, ZNF268, PIK3R1, SYK, MDFI, BMP4, DDX39B, LMNA, ECT2, SMN2, NFKBIL1, FLNA, ATXN1, SRSF2, DNAJC27, RBPMS, DACT1, TSC1, POLDIP3, MAPK3, AHCYL1, EDA, F2R, OPRD1	1273	465	16650	1.09698	1	0.9499	99.9849
[truncated: 2,779 more rows]

## Sheet: 2 GO C9-treated
Gene ontology analysis: WCT DEGs for C9-ALS patient-derived neurons treated with control and SRSF1 RNAi (254 altered mRNAs)						C9_C-RNAi vs C9_SRSF1-RNAi (C9-treated)
[truncated: 1,715 more rows]

[truncated: 2 more sheets: 3 GO H-treated, 4 Analysis type and date]
