# Supplementary material for: SRSF1-dependent inhibition of C9ORF72-repeat RNA nuclear export: genome-wide mechanisms for neuroprotection in amyotrophic lateral sclerosis
Source: Mol Neurodegener. 2021 Aug 10;16:53. doi: 10.1186/s13024-021-00475-y (PMC8353793; doi:10.1186/s13024-021-00475-y)
Supplement: Supplementary file 14 — Additional file 14 : Table S11. Gene ontology analysis in Drosophila [file 13024_2021_475_MOESM14_ESM.xlsx]

## Sheet: 1 GO C9-disease
Gene ontology analysis: WCT DEGs for Healthy and C9-ALS Drosophila heads treated with control RNAi (644 altered transcripts)						G4C2x3_C-RNAi versus G4C2x36_C-RNAi (C9-disease)
Annotation Cluster 1	Enrichment Score: 7.958898638976038				630 DAVID IDs / 644 DEGs
Category	Term	Count	%	PValue	Genes	List Total	Pop Hits	Pop Total	Fold Enrichment	Bonferroni	Benjamini	FDR
GOTERM_BP_FAT	GO:0050830~defense response to Gram-positive bacterium	20	3.1746	5.36251e-13	CECB, SPIRIT, CECC, CG30098, TOTM, DEF, SPHINX1, SPE, EDIN, LYSX, ATTA, ATTC, IM23, ATTD, PGRP-SD, MTK, LISTERICIN, DRO, PGRP-SA, DPTB	459	56	10841	8.43526	1.25426e-09	1.25426e-09	9.38816e-10
GOTERM_BP_FAT	GO:0006952~defense response	50	7.93651	3.07004e-11	SPIRIT, TOTM, DEF, CG42259, SPE, SPHINX1, MSOPA, EDIN, IM4, MTD, IM2, IM1, DRSL4, DRO, TOTC, DPTB, DRS, CECB, HSP27, SPN28DC, CECC, LYSX, CG33470, ATTA, SPN38F, IM23, ATTC, ATTD, LISTERICIN, HAYAN, NXT1, DIEDEL, NIMB3, LMPT, CG12780, CG15065, CACT, PGRP-SD, ETS21C, CG6749, PGRP-SA, SPN27A, PGRP-SC2, CYP6A20, CG30098, PIRK, PGRP-SC1A, TEP2, MTK, SP7	459	410	10841	2.88033	7.18083e-08	2.39361e-08	5.37487e-08
GOTERM_BP_FAT	GO:0043207~response to external biotic stimulus	46	7.30159	5.06206e-11	NXT1, NIMB3, DIEDEL, LMPT, SPIRIT, TOTM, DEF, SPHINX1, SPE, EDIN, SP212, IM4, MTD, CG12780, WISP, IM2, IM1, PGRP-SD, CACT, TSF1, DRSL4, ETS21C, DRO, TOTC, PGRP-SA, DPTB, SPN27A, CYP6A20, DRS, CECB, HSP27, SPN88EB, CECC, CG30098, PIRK, LYSX, ATTA, CG33470, SPN38F, ATTC, IM23, ATTD, TEP2, MTK, PCNA, LISTERICIN	459	361	10841	3.00959	1.18402e-07	2.96004e-08	8.86239e-08
GOTERM_BP_FAT	GO:0051707~response to other organism	46	7.30159	5.06206e-11	NXT1, NIMB3, DIEDEL, LMPT, SPIRIT, TOTM, DEF, SPHINX1, SPE, EDIN, SP212, IM4, MTD, CG12780, WISP, IM2, IM1, PGRP-SD, CACT, TSF1, DRSL4, ETS21C, DRO, TOTC, PGRP-SA, DPTB, SPN27A, CYP6A20, DRS, CECB, HSP27, SPN88EB, CECC, CG30098, PIRK, LYSX, ATTA, CG33470, SPN38F, ATTC, IM23, ATTD, TEP2, MTK, PCNA, LISTERICIN	459	361	10841	3.00959	1.18402e-07	2.96004e-08	8.86239e-08
GOTERM_BP_FAT	GO:0009617~response to bacterium	37	5.87302	5.2406e-11	NIMB3, DIEDEL, NXT1, SPIRIT, TOTM, DEF, SPHINX1, SPE, EDIN, SP212, IM4, MTD, IM2, IM1, PGRP-SD, ETS21C, DRO, TOTC, PGRP-SA, DPTB, CYP6A20, DRS, CECB, HSP27, CECC, CG30098, PIRK, LYSX, ATTA, CG33470, SPN38F, ATTC, IM23, ATTD, TEP2, MTK, LISTERICIN	459	246	10841	3.55241	1.22578e-07	2.45155e-08	9.17496e-08
GOTERM_BP_FAT	GO:0009607~response to biotic stimulus	46	7.30159	7.35493e-11	NXT1, NIMB3, DIEDEL, LMPT, SPIRIT, TOTM, DEF, SPHINX1, SPE, EDIN, SP212, IM4, MTD, CG12780, WISP, IM2, IM1, PGRP-SD, CACT, TSF1, DRSL4, ETS21C, DRO, TOTC, PGRP-SA, DPTB, SPN27A, CYP6A20, DRS, CECB, HSP27, SPN88EB, CECC, CG30098, PIRK, LYSX, ATTA, CG33470, SPN38F, ATTC, IM23, ATTD, TEP2, MTK, PCNA, LISTERICIN	459	365	10841	2.97661	1.72032e-07	2.8672e-08	1.28766e-07
GOTERM_BP_FAT	GO:0098542~defense response to other organism	37	5.87302	1.52922e-09	NIMB3, DIEDEL, NXT1, LMPT, SPIRIT, TOTM, DEF, SPHINX1, SPE, EDIN, MTD, CG12780, PGRP-SD, CACT, ETS21C, DRSL4, DRO, PGRP-SA, DPTB, SPN27A, CYP6A20, DRS, CECB, HSP27, CECC, CG30098, PIRK, LYSX, ATTA, CG33470, SPN38F, ATTC, IM23, ATTD, TEP2, MTK, LISTERICIN	459	277	10841	3.15485	3.57683e-06	5.10977e-07	2.67727e-06
GOTERM_BP_FAT	GO:0045087~innate immune response	32	5.07937	8.19917e-09	NXT1, SPIRIT, TOTM, DEF, CG42259, SPE, SPHINX1, IM4, MTD, IM2, IM1, PGRP-SD, CACT, CG6749, DRO, TOTC, PGRP-SA, SPN27A, PGRP-SC2, DRS, CECB, SPN28DC, CECC, PIRK, ATTA, CG33470, ATTC, IM23, PGRP-SC1A, MTK, SP7, HAYAN	459	229	10841	3.30043	1.91777e-05	2.39723e-06	1.43547e-05
GOTERM_BP_FAT	GO:0042742~defense response to bacterium	31	4.92063	8.7553e-09	NIMB3, NXT1, SPIRIT, TOTM, DEF, SPE, SPHINX1, EDIN, MTD, PGRP-SD, ETS21C, DRO, PGRP-SA, DPTB, CYP6A20, DRS, CECB, HSP27, CECC, CG30098, PIRK, LYSX, ATTA, CG33470, SPN38F, ATTC, IM23, ATTD, MTK, TEP2, LISTERICIN	459	217	10841	3.37411	2.04784e-05	2.2754e-06	1.53283e-05
GOTERM_BP_FAT	GO:0006955~immune response	36	5.71429	3.95426e-07	NXT1, SPIRIT, TOTM, DEF, CG42259, SPE, SPHINX1, EDIN, IM4, MTD, WISP, IM2, IM1, PGRP-SD, CACT, CG6749, DRO, TOTC, PGRP-SA, DPTB, SPN27A, PGRP-SC2, DRS, CECB, SPN28DC, CECC, PIRK, ATTA, CG33470, ATTC, IM23, PGRP-SC1A, MTK, PCNA, SP7, HAYAN	459	328	10841	2.5923	0.000924473	9.24858e-05	0.000692288
GOTERM_BP_FAT	GO:0019731~antibacterial humoral response	12	1.90476	1.87228e-06	CECB, CECC, DEF, SPE, MTK, DRO, ATTA, PGRP-SA, CG33470, IM23, ATTC, DRS	459	45	10841	6.29833	0.00436968	0.000364871	0.00327783
GOTERM_BP_FAT	GO:0006959~humoral immune response	19	3.01587	4.28221e-06	CECB, CECC, CG42259, DEF, SPE, EDIN, ATTA, CG33470, IM4, ATTC, IM23, WISP, CACT, PCNA, MTK, DRO, PGRP-SA, DPTB, DRS	459	124	10841	3.619	0.00996612	0.000667518	0.00749681
GOTERM_BP_FAT	GO:0050829~defense response to Gram-negative bacterium	17	2.69841	2.00605e-05	NXT1, CECB, SPIRIT, CECC, SPHINX1, SPE, EDIN, LYSX, ATTA, SPN38F, MTD, MTK, TEP2, LISTERICIN, DRO, CYP6A20, DRS	459	113	10841	3.55326	0.0458383	0.00260339	0.0351151
GOTERM_BP_FAT	GO:0019730~antimicrobial humoral response	15	2.38095	5.95094e-05	CECB, CECC, DEF, SPE, ATTA, CG33470, IM23, ATTC, WISP, CACT, MTK, PCNA, DRO, PGRP-SA, DRS	459	98	10841	3.61511	0.129943	0.00693567	0.104135
GOTERM_BP_FAT	GO:0009605~response to external stimulus	70	11.1111	6.12143e-05	EIF6, SPIRIT, TOTM, DEF, SPHINX1, SPE, EDIN, CAC, IM4, MTD, IM2, IM1, TUTL, DRSL4, TSF1, SUG, DRO, TOTC, PROS, DPTB, DRS, RH5, SAD, HSP27, CECB, CECC, DOP1R1, MP, LYSX, ATTA, CG33470, SPN38F, ATTC, IM23, ATTD, MICAL, LISTERICIN, TRPL, NXT1, DIEDEL, NIMB3, LMPT, SBB, BETATUB60D, SP212, RIOK1, RIOK2, CG12780, WISP, CACT, PGRP-SD, TRP, ETS21C, ARC1, PGRP-SA, CYP6A20, SPN27A, SPN88EB, LAZA, CG30098, …	459	1027	10841	1.60985	0.133406	0.00679512	0.107117
Annotation Cluster 2	Enrichment Score: 3.878579495946994
Category	Term	Count	%	PValue	Genes	List Total	Pop Hits	Pop Total	Fold Enrichment	Bonferroni	Benjamini	FDR
GOTERM_BP_FAT	GO:0046692~sperm competition	11	1.74603	8.63369e-07	CG17575, ACP53EA, ACP62F, INTR, ACP36DE, AQRS, ANTR, ACP26AA, SEMS, ACP29AB, CG9997	459	34	10841	7.64136	0.00201738	0.000183567	0.00151153
GOTERM_BP_FAT	GO:0007320~insemination	11	1.74603	2.04594e-06	CG17575, ACP53EA, ACP62F, INTR, ACP36DE, AQRS, ANTR, ACP26AA, SEMS, ACP29AB, CG9997	459	37	10841	7.02179	0.00477402	0.000368044	0.00358186
GOTERM_BP_FAT	GO:0044706~multi-multicellular organism process	11	1.74603	2.67298e-06	CG17575, ACP53EA, ACP62F, INTR, ACP36DE, AQRS, ANTR, ACP26AA, SEMS, ACP29AB, CG9997	459	38	10841	6.837	0.0062326	0.000446479	0.0046796
GOTERM_BP_FAT	GO:0007620~copulation	11	1.74603	1.70079e-05	CG17575, ACP53EA, ACP62F, INTR, ACP36DE, AQRS, ANTR, ACP26AA, SEMS, ACP29AB, CG9997	459	46	10841	5.64796	0.0390009	0.00233737	0.0297724
GOTERM_BP_FAT	GO:0046008~regulation of female receptivity, post-mating	8	1.26984	2.2514e-05	CG17575, INTR, ACP36DE, AQRS, SP, ANTR, SEMS, CG9997	459	22	10841	8.58863	0.0512983	0.00276779	0.039409
GOTERM_BP_FAT	GO:0045924~regulation of female receptivity	9	1.42857	6.56564e-05	CG17575, MBL, INTR, ACP36DE, AQRS, SP, ANTR, SEMS, CG9997	459	34	10841	6.25202	0.142364	0.0069564	0.114886
GOTERM_BP_FAT	GO:0046693~sperm storage	6	0.952381	0.000127842	INTR, ACP36DE, AQRS, ANTR, SEMS, ACP29AB	459	13	10841	10.901	0.258472	0.0118904	0.223584
GOTERM_BP_FAT	GO:0060180~female mating behavior	9	1.42857	0.000266438	CG17575, MBL, INTR, ACP36DE, AQRS, SP, ANTR, SEMS, CG9997	459	41	10841	5.1846	0.463818	0.0236873	0.465441
GOTERM_BP_FAT	GO:0045434~negative regulation of female receptivity, post-mating	6	0.952381	0.000390478	INTR, ACP36DE, AQRS, SP, ANTR, SEMS	459	16	10841	8.85703	0.598885	0.0310093	0.681429
GOTERM_BP_FAT	GO:0007621~negative regulation of female receptivity	6	0.952381	0.000935799	INTR, ACP36DE, AQRS, SP, ANTR, SEMS	459	19	10841	7.45855	0.888067	0.0606502	1.62575
GOTERM_BP_FAT	GO:0007618~mating	21	3.33333	0.00103242	ACP53EA, MBL, SH, FOXP, PPK23, ACP62F, CAC, AQRS, SP, SEMS, ACP29AB, CG9997, CG17575, ELOF, INTR, ACP36DE, FAD2, ANTR, PROS, ACP26AA, ACP26AB	459	220	10841	2.25452	0.910729	0.0649108	1.79219
GOTERM_BP_FAT	GO:0019098~reproductive behavior	19	3.01587	0.00343431	MBL, SH, FOXP, PPK23, CAC, AQRS, SP, SEMS, CG9997, CG17575, ELOF, BG642312, INTR, ACP36DE, FAD2, PROS, ACP26AA, ANTR, ACP26AB	459	210	10841	2.13693	0.99968	0.16374	5.84517
GOTERM_BP_FAT	GO:0007617~mating behavior	17	2.69841	0.00734963	MBL, SH, FOXP, PPK23, CAC, AQRS, SP, SEMS, CG9997, CG17575, ELOF, INTR, ACP36DE, FAD2, PROS, ANTR, ACP26AB	459	192	10841	2.09124	1	0.282378	12.1157
GOTERM_BP_FAT	GO:0007610~behavior	47	7.46032	0.013014	ACP53EA, GADD45, MBL, SBB, CAC, BETATUB60D, ACP76A, SEMS, OBP56A, ELOF, BG642312, TSF1, TRP, TUTL, BE, AGO1, ACP36DE, CG4500, ANTR, PROS, SPN27A, CYP6A20, KLG, SH, DOP1R1, FOXP, ACP62F, PPK23, AQRS, NEP1, SP, TUN, ACP29AB, EY, CG9997, CG17575, RDL, FUTSCH, BRP, CYP6A17, INTR, FAD2, SHAL, ACP26AA, EKAR, ACP26AB, OSK	459	780	10841	1.42318	1	0.399899	20.494
Annotation Cluster 3	Enrichment Score: 2.3894048920879536
Category	Term	Count	%	PValue	Genes	List Total	Pop Hits	Pop Total	Fold Enrichment	Bonferroni	Benjamini	FDR
GOTERM_BP_FAT	GO:0006633~fatty acid biosynthetic process	10	1.5873	9.03477e-05	ELOF, CG15531, PXT, ELO68ALPHA, CG9458, CG9459, FAD2, CG16904, CG6660, CG8534	459	45	10841	5.24861	0.190495	0.0091463	0.158058
GOTERM_BP_FAT	GO:0072330~monocarboxylic acid biosynthetic process	10	1.5873	0.000108187	ELOF, CG15531, PXT, ELO68ALPHA, CG9458, CG9459, FAD2, CG16904, CG6660, CG8534	459	46	10841	5.13451	0.223581	0.0104889	0.189239
GOTERM_BP_FAT	GO:0044283~small molecule biosynthetic process	18	2.85714	0.000312533	SAD, L(1)G0196, PXT, CG10924, FASN2, CG16904, CG6660, CG8534, CG10184, NINAB, CG9510, ELOF, CG15531, ELO68ALPHA, CG9458, FAD2, CG9459, GSTE14	459	156	10841	2.72524	0.518634	0.0257738	0.545756
GOTERM_BP_FAT	GO:0006629~lipid metabolic process	36	5.71429	0.000467646	CG4267, CG6675, PXT, CG18284, CG8112, CG9394, CG16904, CG8534, CG17097, ELOF, CG9914, CG9458, CG9459, CG4500, CYP4G1, GSTE14, CG14034, CG10116, SAD, CG18302, PDH, LAZA, SXE2, FASN2, CG3699, CG6660, SP, NINAB, CG15531, ELO68ALPHA, CG18258, CG15534, FAD2, CG11600, CG8303, CG11598	459	457	10841	1.86056	0.665153	0.0346774	0.815578
GOTERM_BP_FAT	GO:0016053~organic acid biosynthetic process	13	2.06349	0.000631801	PXT, FASN2, CG16904, CG10184, CG6660, CG8534, CG9510, CG15531, ELOF, ELO68ALPHA, CG9458, FAD2, CG9459	459	95	10841	3.23204	0.771964	0.0451446	1.10038
GOTERM_BP_FAT	GO:0046394~carboxylic acid biosynthetic process	12	1.90476	0.00104456	CG9510, ELOF, CG15531, PXT, ELO68ALPHA, CG9458, CG9459, FAD2, CG16904, CG6660, CG8534, CG10184	459	87	10841	3.25776	0.91323	0.0639322	1.81307
GOTERM_BP_FAT	GO:0006631~fatty acid metabolic process	13	2.06349	0.0013039	PXT, CG3699, CG16904, CG8534, CG6660, ELOF, CG15531, ELO68ALPHA, CG9914, CG9458, FAD2, CG9459, CG4500	459	103	10841	2.98101	0.952726	0.0771703	2.25839
GOTERM_BP_FAT	GO:0030497~fatty acid elongation	6	0.952381	0.00190857	ELOF, ELO68ALPHA, CG9458, CG9459, CG16904, CG8534	459	22	10841	6.44147	0.988534	0.108254	3.28929
GOTERM_BP_FAT	GO:0032787~monocarboxylic acid metabolic process	16	2.53968	0.011764	UGT37B1, PXT, UGT86DD, CG3699, CG16904, CG6660, CG8534, CG5999, ELOF, CG15531, ELO68ALPHA, CG9914, CG9458, FAD2, CG9459, CG4500	459	185	10841	2.0427	1	0.379497	18.7125
GOTERM_BP_FAT	GO:0008610~lipid biosynthetic process	15	2.38095	0.0240541	SAD, PXT, FASN2, CG16904, SP, CG8534, CG6660, NINAB, ELOF, CG15531, ELO68ALPHA, CG9458, FAD2, CG9459, GSTE14	459	184	10841	1.92544	1	0.541659	34.7063
GOTERM_BP_FAT	GO:0044255~cellular lipid metabolic process	21	3.33333	0.0546653	LAZA, PDH, PXT, CG8112, CG9394, CG3699, CG16904, SP, CG6660, CG8534, NINAB, ELOF, CG15531, ELO68ALPHA, CG9914, CG15534, CG9458, FAD2, CG9459, CG4500, CG14034	459	322	10841	1.54035	1	0.767995	62.6264
GOTERM_BP_FAT	GO:0006082~organic acid metabolic process	22	3.49206	0.187015	URO, UGT37B1, PXT, UGT86DD, FASN2, CG3699, CG7860, CG16904, CG6660, CG8534, CG10184, CG5999, YELLOW-F, CG9510, ELOF, CG15531, ELO68ALPHA, CG9914, CG9458, FAD2, CG9459, CG4500	459	403	10841	1.28936	1	0.949679	97.3346
GOTERM_BP_FAT	GO:0019752~carboxylic acid metabolic process	19	3.01587	0.226411	UGT37B1, PXT, UGT86DD, CG3699, CG7860, CG16904, CG6660, CG8534, CG10184, CG5999, CG9510, ELOF, CG15531, ELO68ALPHA, CG9914, CG9458, FAD2, CG9459, CG4500	459	350	10841	1.28216	1	0.966372	98.8829
GOTERM_BP_FAT	GO:0043436~oxoacid metabolic process	19	3.01587	0.230003	UGT37B1, PXT, UGT86DD, CG3699, CG7860, CG16904, CG6660, CG8534, CG10184, CG5999, CG9510, ELOF, CG15531, ELO68ALPHA, CG9914, CG9458, FAD2, CG9459, CG4500	459	351	10841	1.27851	1	0.966505	98.9703
Annotation Cluster 4	Enrichment Score: 1.6823264271133436
Category	Term	Count	%	PValue	Genes	List Total	Pop Hits	Pop Total	Fold Enrichment	Bonferroni	Benjamini	FDR
GOTERM_BP_FAT	GO:0008063~Toll signaling pathway	8	1.26984	0.00376284	SPIRIT, CACT, SPHINX1, SPE, PGRP-SA, CG33470, SPN27A, IM23	459	48	10841	3.93646	0.999852	0.17444	6.38711
GOTERM_BP_FAT	GO:0045752~positive regulation of Toll signaling pathway	3	0.47619	0.0421098	SPIRIT, SPHINX1, SPE	459	8	10841	8.85703	1	0.693908	52.9147
GOTERM_BP_FAT	GO:0008592~regulation of Toll signaling pathway	4	0.634921	0.0566398	SPIRIT, SPHINX1, SPE, PGRP-SA	459	21	10841	4.49881	1	0.769258	63.9697
Annotation Cluster 5	Enrichment Score: 1.5601738118920703
Category	Term	Count	%	PValue	Genes	List Total	Pop Hits	Pop Total	Fold Enrichment	Bonferroni	Benjamini	FDR
GOTERM_BP_FAT	GO:0071478~cellular response to radiation	9	1.42857	0.00581717	RPR, IRBP, NINAB, TRP, LOK, KU80, TOTC, EKAR, RH5	459	65	10841	3.27029	0.999999	0.234764	9.70981
GOTERM_BP_FAT	GO:0071480~cellular response to gamma radiation	4	0.634921	0.0123913	RPR, IRBP, LOK, KU80	459	12	10841	7.87291	1	0.390008	19.6112
GOTERM_BP_FAT	GO:0071214~cellular response to abiotic stimulus	9	1.42857	0.0168364	RPR, IRBP, NINAB, TRP, LOK, KU80, TOTC, EKAR, RH5	459	78	10841	2.72524	1	0.457197	25.7158
GOTERM_BP_FAT	GO:0071479~cellular response to ionizing radiation	4	0.634921	0.0327658	RPR, IRBP, LOK, KU80	459	17	10841	5.55735	1	0.62707	44.1921
GOTERM_BP_FAT	GO:0010332~response to gamma radiation	4	0.634921	0.0438883	RPR, IRBP, LOK, KU80	459	19	10841	4.97237	1	0.70496	54.422
GOTERM_BP_FAT	GO:0010212~response to ionizing radiation	4	0.634921	0.249523	RPR, IRBP, LOK, KU80	459	41	10841	2.30427	1	0.971344	99.3431
Annotation Cluster 6	Enrichment Score: 1.406118911487677
Category	Term	Count	%	PValue	Genes	List Total	Pop Hits	Pop Total	Fold Enrichment	Bonferroni	Benjamini	FDR
GOTERM_BP_FAT	GO:0006749~glutathione metabolic process	8	1.26984	0.00805606	SE, CG32495, GSTE4, GSTD3, GSTE1, GSTD2, GSTD5, GSTE14	459	55	10841	3.43545	1	0.300207	13.2042
GOTERM_BP_FAT	GO:0006790~sulfur compound metabolic process	15	2.38095	0.00866747	CG10096, SE, CG32495, CG14221, DHD, CG30427, CG18031, MICAL, GSTE4, GSTD3, GSTE1, GSTD2, GSTD5, GSTE14, CG8303	459	162	10841	2.18692	1	0.314129	14.1361
GOTERM_BP_FAT	GO:0006575~cellular modified amino acid metabolic process	8	1.26984	0.0340076	SE, CG32495, GSTE4, GSTD3, GSTE1, GSTD2, GSTD5, GSTE14	459	73	10841	2.58835	1	0.631792	45.4333
GOTERM_BP_FAT	GO:0006518~peptide metabolic process	23	3.65079	0.999847	EIF6, SE, CG32495, SPE, HOIP, BCD, RPS5B, CG11951, CACT, GSTE4, GSTD3, GSTE1, CG31343, NOS, GSTD2, AGO1, GSTD5, DRO, CG14516, GSTE14, PGRP-SA, BRU-3, OSK	459	984	10841	0.552064	1	1	100
Annotation Cluster 7	Enrichment Score: 1.3733155548204634
Category	Term	Count	%	PValue	Genes	List Total	Pop Hits	Pop Total	Fold Enrichment	Bonferroni	Benjamini	FDR
GOTERM_BP_FAT	GO:0070482~response to oxygen levels	10	1.5873	0.00382117	HSP70AA, HSP70BA, TRP, HSP70BB, MDR49, CG11779, TM1, TRPL, ATTA, CG8147	459	74	10841	3.19172	0.999871	0.173478	6.48302
GOTERM_BP_FAT	GO:0009408~response to heat	9	1.42857	0.0145581	HSP27, HSP26, HSP70AA, TOTM, HSP70BA, HSP70BB, GSTE1, TOTC, HSP22	459	76	10841	2.79696	1	0.419852	22.6438
GOTERM_BP_FAT	GO:0034605~cellular response to heat	5	0.793651	0.0170649	HSP70AA, TOTM, HSP70BA, HSP70BB, TOTC	459	24	10841	4.92057	1	0.456644	26.0176
GOTERM_BP_FAT	GO:0036293~response to decreased oxygen levels	8	1.26984	0.0224649	HSP70AA, HSP70BA, TRP, HSP70BB, MDR49, CG11779, TRPL, CG8147	459	67	10841	2.82015	1	0.531964	32.8196
GOTERM_BP_FAT	GO:0035080~heat shock-mediated polytene chromosome puffing	3	0.47619	0.0324769	HSP70AA, HSP70BA, HSP70BB	459	7	10841	10.1223	1	0.628445	43.8996
GOTERM_BP_FAT	GO:0035079~polytene chromosome puffing	3	0.47619	0.0526554	HSP70AA, HSP70BA, HSP70BB	459	9	10841	7.87291	1	0.758672	61.2105
GOTERM_BP_FAT	GO:0001666~response to hypoxia	6	0.952381	0.108596	HSP70AA, HSP70BA, HSP70BB, MDR49, CG11779, CG8147	459	60	10841	2.36187	1	0.877625	86.6361
GOTERM_BP_FAT	GO:0006986~response to unfolded protein	3	0.47619	0.269409	HSP70AA, HSP70BA, HSP70BB	459	24	10841	2.95234	1	0.977282	99.5895
GOTERM_BP_FAT	GO:0035966~response to topologically incorrect protein	3	0.47619	0.409266	HSP70AA, HSP70BA, HSP70BB	459	33	10841	2.14716	1	0.995376	99.9901
Annotation Cluster 8	Enrichment Score: 1.321870578256998
Category	Term	Count	%	PValue	Genes	List Total	Pop Hits	Pop Total	Fold Enrichment	Bonferroni	Benjamini	FDR
GOTERM_BP_FAT	GO:0019236~response to pheromone	6	0.952381	0.00578286	CHEB38C, PPK23, CHEB42B, CHEB93B, CHEB93A, OBP56A	459	28	10841	5.06116	0.999999	0.237618	9.65524
GOTERM_BP_FAT	GO:0043695~detection of pheromone	4	0.634921	0.0192569	CHEB38C, CHEB42B, CHEB93B, CHEB93A	459	14	10841	6.74821	1	0.487698	28.8534
GOTERM_BP_FAT	GO:0009593~detection of chemical stimulus	4	0.634921	0.971984	CHEB38C, CHEB42B, CHEB93B, CHEB93A	459	164	10841	0.576067	1	1	100
Annotation Cluster 9	Enrichment Score: 1.2983752228481606
Category	Term	Count	%	PValue	Genes	List Total	Pop Hits	Pop Total	Fold Enrichment	Bonferroni	Benjamini	FDR
GOTERM_BP_FAT	GO:0035007~regulation of melanization defense response	4	0.634921	0.00230849	SPN28DC, SP7, SPN27A, HAYAN	459	7	10841	13.4964	0.99551	0.120771	3.96549
GOTERM_BP_FAT	GO:0043455~regulation of secondary metabolic process	5	0.793651	0.00295912	SPN28DC, SP7, SP, SPN27A, HAYAN	459	15	10841	7.87291	0.999024	0.145755	5.05605
GOTERM_BP_FAT	GO:0019748~secondary metabolic process	11	1.74603	0.0335841	BW, YELLOW-F, ELOF, SPN28DC, ELO68ALPHA, FAD2, SP7, CYP6A2, SP, SPN27A, HAYAN	459	122	10841	2.12956	1	0.631672	45.013
GOTERM_BP_FAT	GO:0042440~pigment metabolic process	11	1.74603	0.0621082	BW, YELLOW-F, NINAB, SPN28DC, SE, TRP, PR, SP7, SPN27A, RDHB, HAYAN	459	136	10841	1.91034	1	0.783549	67.4564
GOTERM_BP_FAT	GO:1901615~organic hydroxy compound metabolic process	11	1.74603	0.0899815	SAD, YELLOW-F, NINAB, SPN28DC, PDH, L(1)G0196, SKELETOR, CG8112, SP7, SPN27A, HAYAN	459	146	10841	1.77949	1	0.850618	80.8101
GOTERM_BP_FAT	GO:0018958~phenol-containing compound metabolic process	6	0.952381	0.217673	YELLOW-F, SPN28DC, SKELETOR, SP7, SPN27A, HAYAN	459	76	10841	1.86464	1	0.96381	98.6401
GOTERM_BP_FAT	GO:0006582~melanin metabolic process	5	0.793651	0.256689	YELLOW-F, SPN28DC, SP7, SPN27A, HAYAN	459	61	10841	1.93596	1	0.97305	99.4447
GOTERM_BP_FAT	GO:0035006~melanization defense response	3	0.47619	0.572613	SPN28DC, SP7, SPN27A	459	45	10841	1.57458	1	0.999449	100
Annotation Cluster 10	Enrichment Score: 1.2632693700986761
Category	Term	Count	%	PValue	Genes	List Total	Pop Hits	Pop Total	Fold Enrichment	Bonferroni	Benjamini	FDR
GOTERM_BP_FAT	GO:0031347~regulation of defense response	15	2.38095	0.00192904	NXT1, SPN28DC, SPE, PIRK, MTD, CACT, PGRP-SC1A, CG6749, SP7, LISTERICIN, DRO, PGRP-SA, SPN27A, PGRP-SC2, HAYAN	459	137	10841	2.58599	0.989072	0.106769	3.32402
GOTERM_BP_FAT	GO:0050776~regulation of immune response	15	2.38095	0.00529464	NXT1, SPN28DC, SPE, PIRK, MTD, WISP, CACT, PGRP-SC1A, CG6749, SP7, DRO, PGRP-SA, PGRP-SC2, SPN27A, HAYAN	459	153	10841	2.31556	0.999996	0.22385	8.87536
GOTERM_BP_FAT	GO:0045824~negative regulation of innate immune response	6	0.952381	0.00901324	NXT1, SPN28DC, PGRP-SC1A, PIRK, PGRP-SC2, SPN27A	459	31	10841	4.57137	1	0.314886	14.6589
GOTERM_BP_FAT	GO:0031348~negative regulation of defense response	6	0.952381	0.0232092	NXT1, SPN28DC, PGRP-SC1A, PIRK, PGRP-SC2, SPN27A	459	39	10841	3.63365	1	0.538655	33.7096
GOTERM_BP_FAT	GO:0045088~regulation of innate immune response	10	1.5873	0.0252876	NXT1, SPN28DC, PGRP-SC1A, CG6749, SP7, PIRK, PGRP-SC2, SPN27A, MTD, HAYAN	459	100	10841	2.36187	1	0.550122	36.1361
GOTERM_BP_FAT	GO:0050777~negative regulation of immune response	6	0.952381	0.0401594	NXT1, SPN28DC, PGRP-SC1A, PIRK, PGRP-SC2, SPN27A	459	45	10841	3.14916	1	0.680603	51.2076
GOTERM_BP_FAT	GO:0031349~positive regulation of defense response	8	1.26984	0.0547158	CACT, SPE, CG6749, SP7, LISTERICIN, DRO, PGRP-SA, MTD	459	81	10841	2.33271	1	0.764564	62.6613
GOTERM_BP_FAT	GO:0002682~regulation of immune system process	15	2.38095	0.0880118	NXT1, SPN28DC, SPE, PIRK, MTD, WISP, CACT, PGRP-SC1A, CG6749, SP7, DRO, PGRP-SA, PGRP-SC2, SPN27A, HAYAN	459	222	10841	1.59586	1	0.848965	80.0698
GOTERM_BP_FAT	GO:0080134~regulation of response to stress	17	2.69841	0.0937901	NXT1, CLN3, SPN28DC, SPE, LOK, PIRK, MTD, CACT, PGRP-SC1A, CG6749, SP7, LISTERICIN, DRO, PGRP-SA, PGRP-SC2, SPN27A, HAYAN	459	264	10841	1.5209	1	0.860382	82.1686
GOTERM_BP_FAT	GO:0050778~positive regulation of immune response	7	1.11111	0.138141	CACT, SPE, CG6749, SP7, DRO, PGRP-SA, MTD	459	83	10841	1.99194	1	0.916569	92.5928
GOTERM_BP_FAT	GO:0002683~negative regulation of immune system process	6	0.952381	0.145799	NXT1, SPN28DC, PGRP-SC1A, PIRK, PGRP-SC2, SPN27A	459	66	10841	2.14716	1	0.917135	93.6643
GOTERM_BP_FAT	GO:0002684~positive regulation of immune system process	7	1.11111	0.173832	CACT, SPE, CG6749, SP7, DRO, PGRP-SA, MTD	459	89	10841	1.85765	1	0.94186	96.4675
GOTERM_BP_FAT	GO:0045089~positive regulation of innate immune response	3	0.47619	0.709766	CG6749, SP7, MTD	459	58	10841	1.22166	1	0.999917	100
GOTERM_BP_FAT	GO:0048585~negative regulation of response to stimulus	12	1.90476	0.846611	NXT1, DIEDEL, NIMB3, SPN28DC, IMPL2, SBB, PGRP-SC1A, PIRK, TUM, PGRP-SC2, SPN27A, TOM	459	336	10841	0.843526	1	0.999993	100
Annotation Cluster 11	Enrichment Score: 1.1042578749544023
Category	Term	Count	%	PValue	Genes	List Total	Pop Hits	Pop Total	Fold Enrichment	Bonferroni	Benjamini	FDR
GOTERM_BP_FAT	GO:0010817~regulation of hormone levels	10	1.5873	0.0144812	SAD, NINAB, ELOF, PDH, ELO68ALPHA, FAD2, RIOK1, SP, GSTE14, RIOK2	459	91	10841	2.59547	1	0.423229	22.538
GOTERM_BP_FAT	GO:0042445~hormone metabolic process	8	1.26984	0.0178602	SAD, NINAB, ELOF, PDH, ELO68ALPHA, FAD2, SP, GSTE14	459	64	10841	2.95234	1	0.466951	27.0585
GOTERM_BP_FAT	GO:0006721~terpenoid metabolic process	3	0.47619	0.0888601	NINAB, PDH, SP	459	12	10841	5.90468	1	0.849341	80.3918
GOTERM_BP_FAT	GO:0034754~cellular hormone metabolic process	5	0.793651	0.151515	SAD, NINAB, PDH, SP, GSTE14	459	49	10841	2.41008	1	0.922852	94.367
GOTERM_BP_FAT	GO:0042446~hormone biosynthetic process	4	0.634921	0.204459	SAD, ELO68ALPHA, SP, GSTE14	459	37	10841	2.55338	1	0.957816	98.1767
GOTERM_BP_FAT	GO:0006720~isoprenoid metabolic process	3	0.47619	0.332655	NINAB, PDH, SP	459	28	10841	2.53058	1	0.988705	99.9159
Annotation Cluster 12	Enrichment Score: 1.0649954806167112
Category	Term	Count	%	PValue	Genes	List Total	Pop Hits	Pop Total	Fold Enrichment	Bonferroni	Benjamini	FDR
GOTERM_BP_FAT	GO:0003008~system process	68	10.7937	0.0139065	CHEB38C, NHA1, OBP22A, CHEA75A, MBL, CG5890, TM1, CAC, ACP53C14C, MTD, CG7778, TUTL, CYCA, NOS, PROS, SCLP, ORC1, RH5, UPD2, SODH-1, DOP1R1, MP, CHEB42B, NEP1, MEC2, TUN, CG11878, BRP, SPN28F, TRPL, SHAL, OSK, CG13069, BW, CHEA7A, SBB, MMD, CG4587, CG6553, OBP56A, OBP19B, TRP, CG18557, CG3604, BE, AGO1, CHEA87A, ARC1, AMNIONLESS, KLG, SH, FOXP, RPA-70, CG30427, CG11893, SP, CHEB93B, CHEB93A, YIP7…	459	1219	10841	1.31753	1	0.415487	21.7434
GOTERM_BP_FAT	GO:0050877~neurological system process	59	9.36508	0.0698583	CHEB38C, OBP22A, CHEA75A, MBL, CG5890, CAC, ACP53C14C, CG7778, MTD, TUTL, CYCA, PROS, ORC1, RH5, SODH-1, DOP1R1, CHEB42B, NEP1, TUN, CG11878, BRP, SPN28F, TRPL, SHAL, OSK, CG13069, BW, CHEA7A, SBB, MMD, CG4587, CG6553, OBP56A, OBP19B, TRP, CG18557, CG3604, BE, AGO1, CHEA87A, AMNIONLESS, KLG, SH, FOXP, RPA-70, CG30427, CG11893, SP, CHEB93B, CHEB93A, YIP7, FUTSCH, RDL, CHEA84A, RPK, CYP4G15, CG4279…	459	1135	10841	1.22776	1	0.797696	71.8567
GOTERM_BP_FAT	GO:0007600~sensory perception	49	7.77778	0.126021	CHEB38C, CHEA75A, OBP22A, MBL, CG5890, CAC, CG7778, MTD, ACP53C14C, TUTL, CYCA, PROS, ORC1, RH5, SODH-1, CHEB42B, BRP, CG11878, SPN28F, TRPL, CG13069, BW, SBB, CHEA7A, MMD, CG6553, CG4587, OBP56A, OBP19B, TRP, CG3604, CG18557, CHEA87A, AMNIONLESS, SH, FOXP, RPA-70, CG30427, CG11893, SP, CHEB93B, CHEB93A, YIP7, CHEA84A, RPK, CYP4G15, CG42795, WTRW, CG18213	459	962	10841	1.20303	1	0.903071	90.5413
GOTERM_BP_FAT	GO:0019233~sensory perception of pain	29	4.60317	0.44889	SBB, CG5890, MMD, CG4587, CG6553, CG7778, MTD, ACP53C14C, TUTL, CYCA, CG3604, CG18557, AMNIONLESS, ORC1, SODH-1, FOXP, RPA-70, CG30427, CG11893, SP, YIP7, BRP, CG11878, SPN28F, RPK, CYP4G15, CG42795, CG18213, CG13069	459	639	10841	1.0719	1	0.997206	99.9971
Annotation Cluster 13	Enrichment Score: 1.0352174089532367
Category	Term	Count	%	PValue	Genes	List Total	Pop Hits	Pop Total	Fold Enrichment	Bonferroni	Benjamini	FDR
GOTERM_BP_FAT	GO:0090328~regulation of olfactory learning	3	0.47619	0.0526554	DOP1R1, RDL, AGO1	459	9	10841	7.87291	1	0.758672	61.2105
GOTERM_BP_FAT	GO:0050795~regulation of behavior	8	1.26984	0.0674921	GADD45, DOP1R1, BG642312, SH, RDL, AGO1, SP, ACP26AA	459	85	10841	2.22294	1	0.795427	70.5766
GOTERM_BP_FAT	GO:0031644~regulation of neurological system process	3	0.47619	0.0888601	DOP1R1, RDL, AGO1	459	12	10841	5.90468	1	0.849341	80.3918
GOTERM_BP_FAT	GO:0044057~regulation of system process	5	0.793651	0.228943	DOP1R1, RDL, NOS, AGO1, CAC	459	58	10841	2.0361	1	0.966538	98.9452
Annotation Cluster 14	Enrichment Score: 1.0120214870174595
Category	Term	Count	%	PValue	Genes	List Total	Pop Hits	Pop Total	Fold Enrichment	Bonferroni	Benjamini	FDR
GOTERM_BP_FAT	GO:0046662~regulation of oviposition	4	0.634921	0.0327658	GADD45, BG642312, SP, ACP26AA	459	17	10841	5.55735	1	0.62707	44.1921
GOTERM_BP_FAT	GO:0050795~regulation of behavior	8	1.26984	0.0674921	GADD45, DOP1R1, BG642312, SH, RDL, AGO1, SP, ACP26AA	459	85	10841	2.22294	1	0.795427	70.5766
GOTERM_BP_FAT	GO:0048042~regulation of post-mating oviposition	3	0.47619	0.0761153	BG642312, SP, ACP26AA	459	11	10841	6.44147	1	0.819959	74.9934
GOTERM_BP_FAT	GO:0018991~oviposition	3	0.47619	0.221813	BG642312, SP, ACP26AA	459	21	10841	3.37411	1	0.965653	98.7608
GOTERM_BP_FAT	GO:2000241~regulation of reproductive process	6	0.952381	0.233217	GADD45, BG642312, SWA, MTRM, SP, ACP26AA	459	78	10841	1.81683	1	0.967666	99.043
Annotation Cluster 15	Enrichment Score: 0.9723264434328509
Category	Term	Count	%	PValue	Genes	List Total	Pop Hits	Pop Total	Fold Enrichment	Bonferroni	Benjamini	FDR
GOTERM_BP_FAT	GO:0035336~long-chain fatty-acyl-CoA metabolic process	4	0.634921	0.027835	CG18031, CG10096, CG30427, CG8303	459	16	10841	5.90468	1	0.575789	38.9961
GOTERM_BP_FAT	GO:0010166~wax metabolic process	4	0.634921	0.027835	CG18031, CG10096, CG30427, CG8303	459	16	10841	5.90468	1	0.575789	38.9961
GOTERM_BP_FAT	GO:0010025~wax biosynthetic process	4	0.634921	0.027835	CG18031, CG10096, CG30427, CG8303	459	16	10841	5.90468	1	0.575789	38.9961
GOTERM_BP_FAT	GO:0035337~fatty-acyl-CoA metabolic process	4	0.634921	0.0438883	CG18031, CG10096, CG30427, CG8303	459	19	10841	4.97237	1	0.70496	54.422
GOTERM_BP_FAT	GO:0035383~thioester metabolic process	4	0.634921	0.172063	CG18031, CG10096, CG30427, CG8303	459	34	10841	2.77867	1	0.942117	96.3328
GOTERM_BP_FAT	GO:0006637~acyl-CoA metabolic process	4	0.634921	0.172063	CG18031, CG10096, CG30427, CG8303	459	34	10841	2.77867	1	0.942117	96.3328
GOTERM_BP_FAT	GO:0006732~coenzyme metabolic process	6	0.952381	0.692694	CG18031, CG10096, MICAL, PR, CG30427, CG8303	459	137	10841	1.0344	1	0.999889	100
GOTERM_BP_FAT	GO:0051186~cofactor metabolic process	6	0.952381	0.857721	CG18031, CG10096, MICAL, PR, CG30427, CG8303	459	172	10841	0.823909	1	0.999994	100
Annotation Cluster 16	Enrichment Score: 0.9106113408294935
Category	Term	Count	%	PValue	Genes	List Total	Pop Hits	Pop Total	Fold Enrichment	Bonferroni	Benjamini	FDR
GOTERM_BP_FAT	GO:0035044~sperm aster formation	3	0.47619	0.0100965	WISP, ALPHATUB67C, POLO	459	4	10841	17.7141	1	0.340593	16.2775
GOTERM_BP_FAT	GO:0035046~pronuclear migration	3	0.47619	0.0100965	WISP, ALPHATUB67C, POLO	459	4	10841	17.7141	1	0.340593	16.2775
GOTERM_BP_FAT	GO:0007338~single fertilization	6	0.952381	0.020937	WISP, GNU, PNG, ALPHATUB67C, FS(1)YA, POLO	459	38	10841	3.72927	1	0.511916	30.9573
GOTERM_BP_FAT	GO:0009566~fertilization	6	0.952381	0.025635	WISP, GNU, PNG, ALPHATUB67C, FS(1)YA, POLO	459	40	10841	3.54281	1	0.55033	36.5335
GOTERM_BP_FAT	GO:0007344~pronuclear fusion	3	0.47619	0.0526554	WISP, FS(1)YA, POLO	459	9	10841	7.87291	1	0.758672	61.2105
GOTERM_BP_FAT	GO:0000741~karyogamy	3	0.47619	0.0526554	WISP, FS(1)YA, POLO	459	9	10841	7.87291	1	0.758672	61.2105
GOTERM_BP_FAT	GO:0007343~egg activation	3	0.47619	0.115998	WISP, GNU, PNG	459	14	10841	5.06116	1	0.891215	88.4514
GOTERM_BP_FAT	GO:0001775~cell activation	3	0.47619	0.130255	WISP, GNU, PNG	459	15	10841	4.72375	1	0.907691	91.3122
GOTERM_BP_FAT	GO:0006997~nucleus organization	6	0.952381	0.289756	WISP, SKELETOR, OTE, ALPHATUB67C, FS(1)YA, POLO	459	85	10841	1.6672	1	0.980971	99.7497
GOTERM_BP_FAT	GO:0051647~nucleus localization	4	0.634921	0.295873	WISP, ALPHATUB67C, POLO, GAMMATUB37C	459	45	10841	2.09944	1	0.98173	99.7848
GOTERM_BP_FAT	GO:0007097~nuclear migration	3	0.47619	0.363738	WISP, ALPHATUB67C, POLO	459	30	10841	2.36187	1	0.992354	99.9635
GOTERM_BP_FAT	GO:0040023~establishment of nucleus localization	3	0.47619	0.453145	WISP, ALPHATUB67C, POLO	459	36	10841	1.96823	1	0.997279	99.9974
GOTERM_BP_FAT	GO:0048284~organelle fusion	4	0.634921	0.717718	WISP, CAC, FS(1)YA, POLO	459	87	10841	1.08592	1	0.999926	100
GOTERM_BP_FAT	GO:0051640~organelle localization	7	1.11111	0.9699	EIF6, WISP, CYCB, ALPHATUB67C, POLO, GAMMATUB37C, CID	459	264	10841	0.626254	1	1	100
GOTERM_BP_FAT	GO:0051656~establishment of organelle localization	6	0.952381	0.972228	EIF6, WISP, CYCB, ALPHATUB67C, POLO, CID	459	234	10841	0.605609	1	1	100
Annotation Cluster 17	Enrichment Score: 0.9096501892688935
Category	Term	Count	%	PValue	Genes	List Total	Pop Hits	Pop Total	Fold Enrichment	Bonferroni	Benjamini	FDR
GOTERM_BP_FAT	GO:0009253~peptidoglycan catabolic process	4	0.634921	0.0233313	PGRP-SD, PGRP-SC1A, PGRP-SA, PGRP-SC2	459	15	10841	6.29833	1	0.535562	33.8545
GOTERM_BP_FAT	GO:0000270~peptidoglycan metabolic process	4	0.634921	0.0233313	PGRP-SD, PGRP-SC1A, PGRP-SA, PGRP-SC2	459	15	10841	6.29833	1	0.535562	33.8545
GOTERM_BP_FAT	GO:0006027~glycosaminoglycan catabolic process	4	0.634921	0.027835	PGRP-SD, PGRP-SC1A, PGRP-SA, PGRP-SC2	459	16	10841	5.90468	1	0.575789	38.9961
GOTERM_BP_FAT	GO:0006022~aminoglycan metabolic process	12	1.90476	0.0737689	MUC11A, CG43673, PGRP-SD, CG32302, PGRP-SC1A, CG10725, MUC68E, CG3348, PGRP-SA, MUR18B, PGRP-SC2, CG32284	459	159	10841	1.78255	1	0.81272	73.8579
GOTERM_BP_FAT	GO:0030203~glycosaminoglycan metabolic process	4	0.634921	0.161615	PGRP-SD, PGRP-SC1A, PGRP-SA, PGRP-SC2	459	33	10841	2.86288	1	0.933635	95.4324
GOTERM_BP_FAT	GO:1901565~organonitrogen compound catabolic process	10	1.5873	0.224789	CG11951, PGRP-SD, PGRP-SC1A, CG15534, CG31343, CG7860, CG14516, CG10184, PGRP-SA, PGRP-SC2	459	158	10841	1.49486	1	0.966083	98.8412
GOTERM_BP_FAT	GO:0006026~aminoglycan catabolic process	4	0.634921	0.249523	PGRP-SD, PGRP-SC1A, PGRP-SA, PGRP-SC2	459	41	10841	2.30427	1	0.971344	99.3431
GOTERM_BP_FAT	GO:1901136~carbohydrate derivative catabolic process	4	0.634921	0.646178	PGRP-SD, PGRP-SC1A, PGRP-SA, PGRP-SC2	459	78	10841	1.21122	1	0.999764	100
GOTERM_BP_FAT	GO:0009057~macromolecule catabolic process	12	1.90476	0.993311	RPR, FZY, PGRP-SD, BACE, PGRP-SC1A, CG6337, AGO1, CG11459, PGRP-SA, CG12520, PGRP-SC2, SKPB	459	483	10841	0.586801	1	1	100
Annotation Cluster 18	Enrichment Score: 0.8573238077773533
Category	Term	Count	%	PValue	Genes	List Total	Pop Hits	Pop Total	Fold Enrichment	Bonferroni	Benjamini	FDR
GOTERM_BP_FAT	GO:0007612~learning	10	1.5873	0.016515	KLG, DOP1R1, TRP, FOXP, FUTSCH, AGO1, SHAL, NEP1, TUN, OSK	459	93	10841	2.53965	1	0.455894	25.2895
GOTERM_BP_FAT	GO:0008306~associative learning	8	1.26984	0.0385948	KLG, DOP1R1, TRP, FUTSCH, SHAL, NEP1, TUN, OSK	459	75	10841	2.51933	1	0.670169	49.7964
GOTERM_BP_FAT	GO:0050890~cognition	13	2.06349	0.0627698	KLG, DOP1R1, SH, FOXP, FUTSCH, BRP, TRP, BE, AGO1, SHAL, NEP1, TUN, OSK	459	173	10841	1.77482	1	0.783811	67.856
GOTERM_BP_FAT	GO:0007611~learning or memory	13	2.06349	0.0627698	KLG, DOP1R1, SH, FOXP, FUTSCH, BRP, TRP, BE, AGO1, SHAL, NEP1, TUN, OSK	459	173	10841	1.77482	1	0.783811	67.856
GOTERM_BP_FAT	GO:0008355~olfactory learning	6	0.952381	0.139253	KLG, DOP1R1, TRP, FUTSCH, NEP1, TUN	459	65	10841	2.18019	1	0.916886	92.7584
GOTERM_BP_FAT	GO:0042048~olfactory behavior	8	1.26984	0.29015	KLG, DOP1R1, TSF1, TRP, FUTSCH, NEP1, TUN, OBP56A	459	127	10841	1.48779	1	0.98072	99.7521
GOTERM_BP_FAT	GO:0044708~single-organism behavior	25	3.96825	0.457535	SBB, CAC, BETATUB60D, OBP56A, TRP, TUTL, TSF1, BE, ACP36DE, AGO1, SPN27A, KLG, SH, DOP1R1, FOXP, SP, NEP1, TUN, EY, FUTSCH, BRP, CYP6A17, SHAL, EKAR, OSK	459	546	10841	1.08144	1	0.997422	99.9978
GOTERM_BP_FAT	GO:0007635~chemosensory behavior	9	1.42857	0.579005	KLG, DOP1R1, SH, TSF1, TRP, FUTSCH, NEP1, TUN, OBP56A	459	194	10841	1.09571	1	0.999489	100
GOTERM_BP_FAT	GO:0007613~memory	5	0.793651	0.715556	KLG, DOP1R1, BRP, BE, OSK	459	114	10841	1.03591	1	0.999924	100
Annotation Cluster 19	Enrichment Score: 0.8560281743925007
Category	Term	Count	%	PValue	Genes	List Total	Pop Hits	Pop Total	Fold Enrichment	Bonferroni	Benjamini	FDR
GOTERM_BP_FAT	GO:0008063~Toll signaling pathway	8	1.26984	0.00376284	SPIRIT, CACT, SPHINX1, SPE, PGRP-SA, CG33470, SPN27A, IM23	459	48	10841	3.93646	0.999852	0.17444	6.38711
GOTERM_BP_FAT	GO:0002833~positive regulation of response to biotic stimulus	5	0.793651	0.0489004	CACT, SPE, LISTERICIN, DRO, PGRP-SA	459	33	10841	3.5786	1	0.740221	58.4288
GOTERM_BP_FAT	GO:0031349~positive regulation of defense response	8	1.26984	0.0547158	CACT, SPE, CG6749, SP7, LISTERICIN, DRO, PGRP-SA, MTD	459	81	10841	2.33271	1	0.764564	62.6613
GOTERM_BP_FAT	GO:1900424~regulation of defense response to bacterium	5	0.793651	0.0638551	SPE, PIRK, LISTERICIN, DRO, PGRP-SA	459	36	10841	3.28038	1	0.783055	68.5015
GOTERM_BP_FAT	GO:0002831~regulation of response to biotic stimulus	7	1.11111	0.0831103	WISP, CACT, SPE, PIRK, LISTERICIN, DRO, PGRP-SA	459	72	10841	2.29627	1	0.841976	78.1089
GOTERM_BP_FAT	GO:1900426~positive regulation of defense response to bacterium	4	0.634921	0.0866743	SPE, LISTERICIN, DRO, PGRP-SA	459	25	10841	3.779	1	0.84944	79.5518
GOTERM_BP_FAT	GO:0002805~regulation of antimicrobial peptide biosynthetic process	5	0.793651	0.0870691	WISP, CACT, SPE, DRO, PGRP-SA	459	40	10841	2.95234	1	0.84826	79.706
GOTERM_BP_FAT	GO:0034250~positive regulation of cellular amide metabolic process	6	0.952381	0.102903	CACT, SPE, HOIP, DRO, PGRP-SA, OSK	459	59	10841	2.40191	1	0.871052	85.0604
GOTERM_BP_FAT	GO:0002807~positive regulation of antimicrobial peptide biosynthetic process	4	0.634921	0.103738	CACT, SPE, DRO, PGRP-SA	459	27	10841	3.49907	1	0.871187	85.3021
GOTERM_BP_FAT	GO:0002775~antimicrobial peptide production	5	0.793651	0.12096	WISP, CACT, SPE, DRO, PGRP-SA	459	45	10841	2.6243	1	0.898177	89.5352
GOTERM_BP_FAT	GO:0002252~immune effector process	9	1.42857	0.121754	DIEDEL, WISP, CACT, SPE, LISTERICIN, DRO, PGRP-SA, SPN27A, CG12780	459	117	10841	1.81683	1	0.898046	89.6995
GOTERM_BP_FAT	GO:0002922~positive regulation of humoral immune response	4	0.634921	0.122003	CACT, SPE, DRO, PGRP-SA	459	29	10841	3.25776	1	0.896806	89.7505
GOTERM_BP_FAT	GO:0002225~positive regulation of antimicrobial peptide production	4	0.634921	0.122003	CACT, SPE, DRO, PGRP-SA	459	29	10841	3.25776	1	0.896806	89.7505
GOTERM_BP_FAT	GO:0002699~positive regulation of immune effector process	4	0.634921	0.122003	CACT, SPE, DRO, PGRP-SA	459	29	10841	3.25776	1	0.896806	89.7505
GOTERM_BP_FAT	GO:0002760~positive regulation of antimicrobial humoral response	4	0.634921	0.122003	CACT, SPE, DRO, PGRP-SA	459	29	10841	3.25776	1	0.896806	89.7505
GOTERM_BP_FAT	GO:0002702~positive regulation of production of molecular mediator of immune response	4	0.634921	0.122003	CACT, SPE, DRO, PGRP-SA	459	29	10841	3.25776	1	0.896806	89.7505
GOTERM_BP_FAT	GO:0032103~positive regulation of response to external stimulus	5	0.793651	0.128332	CACT, SPE, LISTERICIN, DRO, PGRP-SA	459	46	10841	2.56725	1	0.905784	90.9698
GOTERM_BP_FAT	GO:0002784~regulation of antimicrobial peptide production	5	0.793651	0.128332	WISP, CACT, SPE, DRO, PGRP-SA	459	46	10841	2.56725	1	0.905784	90.9698
GOTERM_BP_FAT	GO:0002777~antimicrobial peptide biosynthetic process	4	0.634921	0.131546	CACT, SPE, DRO, PGRP-SA	459	30	10841	3.14916	1	0.908419	91.5353
GOTERM_BP_FAT	GO:0043902~positive regulation of multi-organism process	5	0.793651	0.135887	CACT, SPE, LISTERICIN, DRO, PGRP-SA	459	47	10841	2.51263	1	0.914364	92.2462
GOTERM_BP_FAT	GO:0002700~regulation of production of molecular mediator of immune response	5	0.793651	0.135887	WISP, CACT, SPE, DRO, PGRP-SA	459	47	10841	2.51263	1	0.914364	92.2462
GOTERM_BP_FAT	GO:0050778~positive regulation of immune response	7	1.11111	0.138141	CACT, SPE, CG6749, SP7, DRO, PGRP-SA, MTD	459	83	10841	1.99194	1	0.916569	92.5928
GOTERM_BP_FAT	GO:0002440~production of molecular mediator of immune response	5	0.793651	0.151515	WISP, CACT, SPE, DRO, PGRP-SA	459	49	10841	2.41008	1	0.922852	94.367
GOTERM_BP_FAT	GO:0002684~positive regulation of immune system process	7	1.11111	0.173832	CACT, SPE, CG6749, SP7, DRO, PGRP-SA, MTD	459	89	10841	1.85765	1	0.94186	96.4675
GOTERM_BP_FAT	GO:0002759~regulation of antimicrobial humoral response	5	0.793651	0.176148	WISP, CACT, SPE, DRO, PGRP-SA	459	52	10841	2.27103	1	0.943213	96.6369
GOTERM_BP_FAT	GO:0002920~regulation of humoral immune response	5	0.793651	0.184646	WISP, CACT, SPE, DRO, PGRP-SA	459	53	10841	2.22818	1	0.948472	97.1952
GOTERM_BP_FAT	GO:0006963~positive regulation of antibacterial peptide biosynthetic process	3	0.47619	0.221813	SPE, DRO, PGRP-SA	459	21	10841	3.37411	1	0.965653	98.7608
GOTERM_BP_FAT	GO:0002803~positive regulation of antibacterial peptide production	3	0.47619	0.221813	SPE, DRO, PGRP-SA	459	21	10841	3.37411	1	0.965653	98.7608
GOTERM_BP_FAT	GO:0002697~regulation of immune effector process	5	0.793651	0.228943	WISP, CACT, SPE, DRO, PGRP-SA	459	58	10841	2.0361	1	0.966538	98.9452
GOTERM_BP_FAT	GO:0002808~regulation of antibacterial peptide biosynthetic process	3	0.47619	0.269409	SPE, DRO, PGRP-SA	459	24	10841	2.95234	1	0.977282	99.5895
GOTERM_BP_FAT	GO:0002780~antibacterial peptide biosynthetic process	3	0.47619	0.269409	SPE, DRO, PGRP-SA	459	24	10841	2.95234	1	0.977282	99.5895
GOTERM_BP_FAT	GO:0002778~antibacterial peptide production	3	0.47619	0.269409	SPE, DRO, PGRP-SA	459	24	10841	2.95234	1	0.977282	99.5895
GOTERM_BP_FAT	GO:0002786~regulation of antibacterial peptide production	3	0.47619	0.269409	SPE, DRO, PGRP-SA	459	24	10841	2.95234	1	0.977282	99.5895
GOTERM_BP_FAT	GO:0043900~regulation of multi-organism process	8	1.26984	0.317244	WISP, CACT, SPE, SWA, PIRK, LISTERICIN, DRO, PGRP-SA	459	131	10841	1.44237	1	0.98603	99.8746
GOTERM_BP_FAT	GO:0034248~regulation of cellular amide metabolic process	11	1.74603	0.435693	BCD, WISP, CACT, SPE, NOS, AGO1, HOIP, DRO, PGRP-SA, BRU-3, OSK	459	217	10841	1.19726	1	0.996717	99.9955
GOTERM_BP_FAT	GO:0032101~regulation of response to external stimulus	7	1.11111	0.449568	WISP, CACT, SPE, PIRK, LISTERICIN, DRO, PGRP-SA	459	127	10841	1.30182	1	0.997171	99.9971
GOTERM_BP_FAT	GO:0045089~positive regulation of innate immune response	3	0.47619	0.709766	CG6749, SP7, MTD	459	58	10841	1.22166	1	0.999917	100
Annotation Cluster 20	Enrichment Score: 0.8548971967164343
Category	Term	Count	%	PValue	Genes	List Total	Pop Hits	Pop Total	Fold Enrichment	Bonferroni	Benjamini	FDR
GOTERM_BP_FAT	GO:0036293~response to decreased oxygen levels	8	1.26984	0.0224649	HSP70AA, HSP70BA, TRP, HSP70BB, MDR49, CG11779, TRPL, CG8147	459	67	10841	2.82015	1	0.531964	32.8196
GOTERM_BP_FAT	GO:0036294~cellular response to decreased oxygen levels	3	0.47619	0.348259	TRP, CG11779, TRPL	459	29	10841	2.44332	1	0.990915	99.9444
GOTERM_BP_FAT	GO:0071453~cellular response to oxygen levels	3	0.47619	0.348259	TRP, CG11779, TRPL	459	29	10841	2.44332	1	0.990915	99.9444
Annotation Cluster 21	Enrichment Score: 0.8436682541511527
Category	Term	Count	%	PValue	Genes	List Total	Pop Hits	Pop Total	Fold Enrichment	Bonferroni	Benjamini	FDR
GOTERM_BP_FAT	GO:0035561~regulation of chromatin binding	3	0.47619	0.0100965	CYCB3, CYCA, CYCB	459	4	10841	17.7141	1	0.340593	16.2775
GOTERM_BP_FAT	GO:0051098~regulation of binding	4	0.634921	0.0500652	SSRP, CYCB3, CYCA, CYCB	459	20	10841	4.72375	1	0.744664	59.3112
GOTERM_BP_FAT	GO:0045448~mitotic cell cycle, embryonic	5	0.793651	0.106792	BORR, CYCB3, CYCA, PNG, CYCB	459	43	10841	2.74636	1	0.875066	86.1546
GOTERM_BP_FAT	GO:0035186~syncytial blastoderm mitotic cell cycle	3	0.47619	0.159835	CYCB3, CYCA, CYCB	459	17	10841	4.16801	1	0.93264	95.2596
GOTERM_BP_FAT	GO:0033301~cell cycle comprising mitosis without cytokinesis	3	0.47619	0.206082	CYCB3, CYCA, CYCB	459	20	10841	3.54281	1	0.958214	98.2408
GOTERM_BP_FAT	GO:0044772~mitotic cell cycle phase transition	6	0.952381	0.828369	CDK1, FZY, CYCB3, CYCA, CYCB, RPA-70	459	164	10841	0.8641	1	0.99999	100
GOTERM_BP_FAT	GO:0044770~cell cycle phase transition	6	0.952381	0.84361	CDK1, FZY, CYCB3, CYCA, CYCB, RPA-70	459	168	10841	0.843526	1	0.999993	100
Annotation Cluster 22	Enrichment Score: 0.8129685359381961
Category	Term	Count	%	PValue	Genes	List Total	Pop Hits	Pop Total	Fold Enrichment	Bonferroni	Benjamini	FDR
GOTERM_BP_FAT	GO:0070588~calcium ion transmembrane transport	5	0.793651	0.0170649	TRP, CAC, CG4587, CA-BETA, TRPL	459	24	10841	4.92057	1	0.456644	26.0176
GOTERM_BP_FAT	GO:0006811~ion transport	29	4.60317	0.0244614	NHA1, CAC, CG4587, VHA100-5, MFS1, ZPG, CG9702, CG6927, NACHRALPHA6, TSF3, TRP, CLN3, SH, PPK23, SK, CG7084, NACHRBETA1, NAAT1, OATP33EA, ZIP89B, RDL, RPK, CA-BETA, SHAL, TRPL, ATPSYNEPSILONL, CG9717, WTRW, EKAR	459	448	10841	1.52889	1	0.542873	35.1817
GOTERM_BP_FAT	GO:0009314~response to radiation	16	2.53968	0.0351943	RPR, LAZA, DOP1R1, SH, LOK, CAC, BETATUB60D, IRBP, NINAB, TRP, KU80, TOTC, TRPL, EKAR, OSK, RH5	459	212	10841	1.78255	1	0.640121	46.5951
GOTERM_BP_FAT	GO:0050908~detection of light stimulus involved in visual perception	3	0.47619	0.0526554	TRP, CAC, TRPL	459	9	10841	7.87291	1	0.758672	61.2105
GOTERM_BP_FAT	GO:0009584~detection of visible light	5	0.793651	0.0586312	NINAB, SH, TRP, CAC, TRPL	459	35	10841	3.37411	1	0.777635	65.2783
GOTERM_BP_FAT	GO:0055085~transmembrane transport	31	4.92063	0.0591811	NHA1, CG31106, CAC, CG4587, CG2187, VHA100-5, MFS1, CG17119, CG15408, CG9702, TRP, CG3790, MDR49, CG17752, CG17637, CG42825, SH, SALT, CG7084, NACHRBETA1, NAAT1, CG7882, CG9657, ZIP89B, CA-BETA, CG11779, SHAL, TRPL, ATPSYNEPSILONL, CG9717, WTRW	459	528	10841	1.38671	1	0.777315	65.6317
GOTERM_BP_FAT	GO:0030001~metal ion transport	14	2.22222	0.0592766	NHA1, SH, PPK23, CG4587, CAC, SK, NAAT1, ZIP89B, TRP, RPK, CA-BETA, TRPL, SHAL, WTRW	459	190	10841	1.74033	1	0.774362	65.6928
GOTERM_BP_FAT	GO:0098771~inorganic ion homeostasis	11	1.74603	0.0596736	CLN3, CG9702, TSF3, DOP1R1, TRP, CAC, MTND, CG9394, TRPL, CG9717, VHA100-5	459	135	10841	1.92449	1	0.773193	65.9453
GOTERM_BP_FAT	GO:0019722~calcium-mediated signaling	4	0.634921	0.0636009	TRP, CAC, CA-BETA, TRPL	459	22	10841	4.29432	1	0.784983	68.3514
GOTERM_BP_FAT	GO:0051480~regulation of cytosolic calcium ion concentration	4	0.634921	0.0636009	DOP1R1, TRP, CAC, TRPL	459	22	10841	4.29432	1	0.784983	68.3514
GOTERM_BP_FAT	GO:0019725~cellular homeostasis	16	2.53968	0.069109	CLN3, MBL, DOP1R1, CG14221, DHD, CAC, CG9394, VHA100-5, CG10700, CG31413, NACHRALPHA6, CG9702, TRP, CG4500, TRPL, CG9717	459	233	10841	1.62189	1	0.797146	71.4572
GOTERM_BP_FAT	GO:0006812~cation transport	19	3.01587	0.0829574	NHA1, SH, PPK23, SK, CAC, CG4587, CG7084, NACHRBETA1, NAAT1, VHA100-5, NACHRALPHA6, ZIP89B, TRP, RPK, CA-BETA, SHAL, TRPL, ATPSYNEPSILONL, WTRW	459	299	10841	1.50086	1	0.844071	78.0449
GOTERM_BP_FAT	GO:0009583~detection of light stimulus	7	1.11111	0.0831103	NINAB, LAZA, SH, TRP, CAC, TRPL, RH5	459	72	10841	2.29627	1	0.841976	78.1089
GOTERM_BP_FAT	GO:0050801~ion homeostasis	11	1.74603	0.0838897	CLN3, CG9702, TSF3, DOP1R1, TRP, CAC, MTND, CG9394, TRPL, CG9717, VHA100-5	459	144	10841	1.80421	1	0.84218	78.4324
GOTERM_BP_FAT	GO:0050962~detection of light stimulus involved in sensory perception	3	0.47619	0.0888601	TRP, CAC, TRPL	459	12	10841	5.90468	1	0.849341	80.3918
GOTERM_BP_FAT	GO:0072511~divalent inorganic cation transport	7	1.11111	0.0966766	ZIP89B, TRP, CAC, CG4587, CA-BETA, TRPL, WTRW	459	75	10841	2.20442	1	0.864456	83.1373
GOTERM_BP_FAT	GO:0070838~divalent metal ion transport	7	1.11111	0.0966766	ZIP89B, TRP, CAC, CG4587, CA-BETA, TRPL, WTRW	459	75	10841	2.20442	1	0.864456	83.1373
GOTERM_BP_FAT	GO:0006816~calcium ion transport	6	0.952381	0.0973628	TRP, CAC, CG4587, CA-BETA, TRPL, WTRW	459	58	10841	2.44332	1	0.864207	83.3602
GOTERM_BP_FAT	GO:0009416~response to light stimulus	12	1.90476	0.0992638	NINAB, LAZA, DOP1R1, SH, TRP, CAC, BETATUB60D, TRPL, TOTC, EKAR, OSK, RH5	459	168	10841	1.68705	1	0.86746	83.9632
GOTERM_BP_FAT	GO:0055080~cation homeostasis	10	1.5873	0.102676	CLN3, CG9702, TSF3, DOP1R1, TRP, CAC, MTND, TRPL, CG9717, VHA100-5	459	131	10841	1.80296	1	0.872571	84.9942
GOTERM_BP_FAT	GO:0006873~cellular ion homeostasis	9	1.42857	0.105158	CLN3, CG9702, DOP1R1, TRP, CAC, CG9394, TRPL, CG9717, VHA100-5	459	113	10841	1.88114	1	0.872871	85.7044
GOTERM_BP_FAT	GO:0007602~phototransduction	6	0.952381	0.139253	NINAB, LAZA, TRP, CAC, TRPL, RH5	459	65	10841	2.18019	1	0.916886	92.7584
GOTERM_BP_FAT	GO:0042592~homeostatic process	25	3.96825	0.142182	MBL, OTE, DHD, CG8112, CAC, CG9394, VHA100-5, IRBP, CG31413, CG9702, TSF3, NACHRALPHA6, TRP, KU80, CG4500, GSTE14, CLN3, UPD2, CG14221, DOP1R1, MTND, CG10700, VER, TRPL, CG9717	459	449	10841	1.31507	1	0.91718	93.1779
GOTERM_BP_FAT	GO:0071482~cellular response to light stimulus	5	0.793651	0.143617	NINAB, TRP, TOTC, EKAR, RH5	459	48	10841	2.46029	1	0.91799	93.3749
GOTERM_BP_FAT	GO:0009581~detection of external stimulus	9	1.42857	0.144318	NINAB, LAZA, SH, TRP, RPK, CAC, TRPL, MTD, RH5	459	122	10841	1.74237	1	0.917661	93.4693
GOTERM_BP_FAT	GO:0009582~detection of abiotic stimulus	9	1.42857	0.144318	NINAB, LAZA, SH, TRP, RPK, CAC, TRPL, MTD, RH5	459	122	10841	1.74237	1	0.917661	93.4693
GOTERM_BP_FAT	GO:0030003~cellular cation homeostasis	8	1.26984	0.166423	CLN3, CG9702, DOP1R1, TRP, CAC, TRPL, CG9717, VHA100-5	459	107	10841	1.76589	1	0.937006	95.8699
GOTERM_BP_FAT	GO:0051453~regulation of intracellular pH	4	0.634921	0.172063	CLN3, CG9702, CG9717, VHA100-5	459	34	10841	2.77867	1	0.942117	96.3328
GOTERM_BP_FAT	GO:0055082~cellular chemical homeostasis	9	1.42857	0.179072	CLN3, CG9702, DOP1R1, TRP, CAC, CG9394, TRPL, CG9717, VHA100-5	459	129	10841	1.64782	1	0.944121	96.8399
GOTERM_BP_FAT	GO:0030641~regulation of cellular pH	4	0.634921	0.193501	CLN3, CG9702, CG9717, VHA100-5	459	36	10841	2.6243	1	0.952572	97.6833
GOTERM_BP_FAT	GO:0048878~chemical homeostasis	14	2.22222	0.195455	CLN3, DOP1R1, MTND, CG8112, CAC, CG9394, VHA100-5, TSF3, CG9702, TRP, CG4500, TRPL, GSTE14, CG9717	459	235	10841	1.40707	1	0.953315	97.7796
GOTERM_BP_FAT	GO:0098660~inorganic ion transmembrane transport	10	1.5873	0.203931	CG9702, ZIP89B, TRP, CAC, CG4587, CA-BETA, TRPL, ATPSYNEPSILONL, CG9717, VHA100-5	459	154	10841	1.53368	1	0.95822	98.1554
GOTERM_BP_FAT	GO:0006885~regulation of pH	4	0.634921	0.215555	CLN3, CG9702, CG9717, VHA100-5	459	38	10841	2.48618	1	0.963173	98.5742
GOTERM_BP_FAT	GO:0030004~cellular monovalent inorganic cation homeostasis	4	0.634921	0.215555	CLN3, CG9702, CG9717, VHA100-5	459	38	10841	2.48618	1	0.963173	98.5742
GOTERM_BP_FAT	GO:0050954~sensory perception of mechanical stimulus	6	0.952381	0.217673	BW, TRP, RPK, TRPL, WTRW, RH5	459	76	10841	1.86464	1	0.96381	98.6401
GOTERM_BP_FAT	GO:0055067~monovalent inorganic cation homeostasis	4	0.634921	0.238102	CLN3, CG9702, CG9717, VHA100-5	459	40	10841	2.36187	1	0.968473	99.1443
GOTERM_BP_FAT	GO:0019932~second-messenger-mediated signaling	5	0.793651	0.247361	TRP, NOS, CAC, CA-BETA, TRPL	459	60	10841	1.96823	1	0.971943	99.3092
GOTERM_BP_FAT	GO:0034220~ion transmembrane transport	11	1.74603	0.251131	CG9702, ZIP89B, TRP, CAC, CG4587, CA-BETA, TRPL, ATPSYNEPSILONL, NACHRBETA1, CG9717, VHA100-5	459	184	10841	1.41199	1	0.971029	99.3673
GOTERM_BP_FAT	GO:0007605~sensory perception of sound	5	0.793651	0.266086	BW, TRP, TRPL, WTRW, RH5	459	62	10841	1.90474	1	0.976464	99.5556
GOTERM_BP_FAT	GO:0015711~organic anion transport	5	0.793651	0.266086	CLN3, OATP33EA, CG9702, CG9717, NAAT1	459	62	10841	1.90474	1	0.976464	99.5556
GOTERM_BP_FAT	GO:0098655~cation transmembrane transport	9	1.42857	0.269932	ZIP89B, TRP, CAC, CG4587, CA-BETA, TRPL, ATPSYNEPSILONL, NACHRBETA1, VHA100-5	459	145	10841	1.46599	1	0.977035	99.5946
GOTERM_BP_FAT	GO:0006874~cellular calcium ion homeostasis	4	0.634921	0.272592	DOP1R1, TRP, CAC, TRPL	459	43	10841	2.19709	1	0.977587	99.6197
GOTERM_BP_FAT	GO:0007601~visual perception	5	0.793651	0.285058	MBL, TRP, CAC, TRPL, RH5	459	64	10841	1.84521	1	0.980244	99.719
GOTERM_BP_FAT	GO:0050953~sensory perception of light stimulus	5	0.793651	0.294619	MBL, TRP, CAC, TRPL, RH5	459	65	10841	1.81683	1	0.981716	99.778
GOTERM_BP_FAT	GO:0055074~calcium ion homeostasis	4	0.634921	0.295873	DOP1R1, TRP, CAC, TRPL	459	45	10841	2.09944	1	0.98173	99.7848
GOTERM_BP_FAT	GO:0007603~phototransduction, visible light	3	0.47619	0.316946	NINAB, TRP, TRPL	459	27	10841	2.6243	1	0.986246	99.8736
GOTERM_BP_FAT	GO:0098662~inorganic cation transmembrane transport	8	1.26984	0.33096	ZIP89B, TRP, CAC, CG4587, CA-BETA, TRPL, ATPSYNEPSILONL, VHA100-5	459	133	10841	1.42068	1	0.988627	99.9121
GOTERM_BP_FAT	GO:0055065~metal ion homeostasis	6	0.952381	0.348398	TSF3, DOP1R1, TRP, CAC, MTND, TRPL	459	92	10841	1.54035	1	0.990735	99.9446
GOTERM_BP_FAT	GO:0072503~cellular divalent inorganic cation homeostasis	4	0.634921	0.354369	DOP1R1, TRP, CAC, TRPL	459	50	10841	1.8895	1	0.991433	99.9529
GOTERM_BP_FAT	GO:0072507~divalent inorganic cation homeostasis	4	0.634921	0.423625	DOP1R1, TRP, CAC, TRPL	459	56	10841	1.68705	1	0.996315	99.9935
GOTERM_BP_FAT	GO:0000041~transition metal ion transport	3	0.47619	0.438721	ZIP89B, TRP, TRPL	459	35	10841	2.02446	1	0.996812	99.9959
GOTERM_BP_FAT	GO:0051606~detection of stimulus	14	2.22222	0.441202	CHEB38C, LAZA, SH, CAC, CHEB42B, CHEB93B, CHEB93A, CG12780, MTD, NINAB, TRP, RPK, TRPL, RH5	459	285	10841	1.16022	1	0.996874	99.9962
GOTERM_BP_FAT	GO:0006820~anion transport	6	0.952381	0.569149	CLN3, OATP33EA, CG9702, CG9717, NAAT1, MFS1	459	119	10841	1.19086	1	0.999424	100
GOTERM_BP_FAT	GO:0006875~cellular metal ion homeostasis	4	0.634921	0.582267	DOP1R1, TRP, CAC, TRPL	459	71	10841	1.33063	1	0.999509	100
GOTERM_BP_FAT	GO:0050906~detection of stimulus involved in sensory perception	5	0.793651	0.9112	TRP, RPK, CAC, TRPL, MTD	459	160	10841	0.738086	1	0.999998	100
Annotation Cluster 23	Enrichment Score: 0.7651208132373271
Category	Term	Count	%	PValue	Genes	List Total	Pop Hits	Pop Total	Fold Enrichment	Bonferroni	Benjamini	FDR
GOTERM_BP_FAT	GO:0045861~negative regulation of proteolysis	8	1.26984	0.000659736	SPN28DA, SPN88EB, SPN28B, SPN28DC, SPN28F, ACP62F, SPN38F, SPN27A	459	36	10841	5.24861	0.786396	0.0456995	1.14876
GOTERM_BP_FAT	GO:0030162~regulation of proteolysis	13	2.06349	0.00504723	SPN28DA, RPR, SPN88EB, SPN28DC, RNRS, ACP62F, LOK, RNRL, SPN38F, FZY, SPN28B, SPN28F, SPN27A	459	121	10841	2.53755	0.999993	0.218524	8.47775
GOTERM_BP_FAT	GO:0032269~negative regulation of cellular protein metabolic process	13	2.06349	0.243583	SPN28DA, SPN88EB, SPN28DC, ACP62F, SPN38F, BCD, FZY, SPN28B, SPN28F, NOS, AGO1, SPN27A, BRU-3	459	225	10841	1.36464	1	0.970681	99.2459
GOTERM_BP_FAT	GO:0051248~negative regulation of protein metabolic process	13	2.06349	0.24811	SPN28DA, SPN88EB, SPN28DC, ACP62F, SPN38F, BCD, FZY, SPN28B, SPN28F, NOS, AGO1, SPN27A, BRU-3	459	226	10841	1.3586	1	0.971755	99.3211
GOTERM_BP_FAT	GO:0032268~regulation of cellular protein metabolic process	22	3.49206	0.782434	RPR, SPN28DA, SPN88EB, CLN3, SPN28DC, STE12DOR, LOK, ACP62F, RNRS, HOIP, RNRL, SPN38F, BCD, FZY, SPN28B, CYCB3, SPN28F, NOS, AGO1, SPN27A, BRU-3, OSK	459	573	10841	0.906828	1	0.999976	100
GOTERM_BP_FAT	GO:0051246~regulation of protein metabolic process	22	3.49206	0.864187	RPR, SPN28DA, SPN88EB, CLN3, SPN28DC, STE12DOR, LOK, ACP62F, RNRS, HOIP, RNRL, SPN38F, BCD, FZY, SPN28B, CYCB3, SPN28F, NOS, AGO1, SPN27A, BRU-3, OSK	459	610	10841	0.851823	1	0.999995	100
GOTERM_BP_FAT	GO:0031324~negative regulation of cellular metabolic process	20	3.1746	0.968525	SPN28DA, SPN88EB, SPN28DC, SBB, OTE, ACP62F, SPN38F, CID, BCD, FZY, SPN28B, GNU, SPN28F, SUG, NOS, AGO1, PROS, SPN27A, BRU-3	459	648	10841	0.728973	1	1	100
GOTERM_BP_FAT	GO:0010605~negative regulation of macromolecule metabolic process	20	3.1746	0.991538	SPN28DA, SPN88EB, SPN28DC, SBB, OTE, ACP62F, SPN38F, CID, BCD, FZY, SPN28B, GNU, SPN28F, SUG, NOS, AGO1, PROS, SPN27A, BRU-3	459	716	10841	0.659741	1	1	100
GOTERM_BP_FAT	GO:0009892~negative regulation of metabolic process	20	3.1746	0.994771	SPN28DA, SPN88EB, SPN28DC, SBB, OTE, ACP62F, SPN38F, CID, BCD, FZY, SPN28B, GNU, SPN28F, SUG, NOS, AGO1, PROS, SPN27A, BRU-3	459	739	10841	0.639208	1	1	100
Annotation Cluster 24	Enrichment Score: 0.7417626064505716
Category	Term	Count	%	PValue	Genes	List Total	Pop Hits	Pop Total	Fold Enrichment	Bonferroni	Benjamini	FDR
GOTERM_BP_FAT	GO:0042440~pigment metabolic process	11	1.74603	0.0621082	BW, YELLOW-F, NINAB, SPN28DC, SE, TRP, PR, SP7, SPN27A, RDHB, HAYAN	459	136	10841	1.91034	1	0.783549	67.4564
GOTERM_BP_FAT	GO:0043324~pigment metabolic process involved in developmental pigmentation	5	0.793651	0.106792	BW, NINAB, SE, TRP, RDHB	459	43	10841	2.74636	1	0.875066	86.1546
GOTERM_BP_FAT	GO:0042441~eye pigment metabolic process	5	0.793651	0.106792	BW, NINAB, SE, TRP, RDHB	459	43	10841	2.74636	1	0.875066	86.1546
GOTERM_BP_FAT	GO:0043474~pigment metabolic process involved in pigmentation	5	0.793651	0.106792	BW, NINAB, SE, TRP, RDHB	459	43	10841	2.74636	1	0.875066	86.1546
GOTERM_BP_FAT	GO:0046148~pigment biosynthetic process	7	1.11111	0.149631	BW, YELLOW-F, NINAB, SE, PR, RDHB, HAYAN	459	85	10841	1.94507	1	0.92148	94.1439
GOTERM_BP_FAT	GO:0046154~rhodopsin metabolic process	3	0.47619	0.190481	NINAB, TRP, RDHB	459	19	10841	3.72927	1	0.950896	97.5266
GOTERM_BP_FAT	GO:0048069~eye pigmentation	5	0.793651	0.202027	BW, NINAB, SE, TRP, RDHB	459	55	10841	2.14716	1	0.957611	98.0766
GOTERM_BP_FAT	GO:0006726~eye pigment biosynthetic process	4	0.634921	0.226774	BW, NINAB, SE, RDHB	459	39	10841	2.42243	1	0.965936	98.892
GOTERM_BP_FAT	GO:0048066~developmental pigmentation	6	0.952381	0.591456	BW, YELLOW-F, NINAB, SE, TRP, RDHB	459	122	10841	1.16158	1	0.999546	100
GOTERM_BP_FAT	GO:0043473~pigmentation	6	0.952381	0.654358	BW, YELLOW-F, NINAB, SE, TRP, RDHB	459	131	10841	1.08177	1	0.999793	100
Annotation Cluster 25	Enrichment Score: 0.5210548577051451
Category	Term	Count	%	PValue	Genes	List Total	Pop Hits	Pop Total	Fold Enrichment	Bonferroni	Benjamini	FDR
GOTERM_BP_FAT	GO:0006022~aminoglycan metabolic process	12	1.90476	0.0737689	MUC11A, CG43673, PGRP-SD, CG32302, PGRP-SC1A, CG10725, MUC68E, CG3348, PGRP-SA, MUR18B, PGRP-SC2, CG32284	459	159	10841	1.78255	1	0.81272	73.8579
GOTERM_BP_FAT	GO:0006030~chitin metabolic process	8	1.26984	0.283461	MUC11A, CG43673, CG32302, CG10725, MUC68E, CG3348, MUR18B, CG32284	459	126	10841	1.4996	1	0.980505	99.7078
GOTERM_BP_FAT	GO:1901071~glucosamine-containing compound metabolic process	8	1.26984	0.33096	MUC11A, CG43673, CG32302, CG10725, MUC68E, CG3348, MUR18B, CG32284	459	133	10841	1.42068	1	0.988627	99.9121
GOTERM_BP_FAT	GO:0006040~amino sugar metabolic process	8	1.26984	0.365583	MUC11A, CG43673, CG32302, CG10725, MUC68E, CG3348, MUR18B, CG32284	459	138	10841	1.3692	1	0.992421	99.9653
GOTERM_BP_FAT	GO:1901135~carbohydrate derivative metabolic process	19	3.01587	0.980841	UGT37B1, RNRS, CG10725, RNRL, VHA100-5, CG32284, CG43673, MUC11A, PGRP-SD, CG9701, PGRP-SC1A, CG32302, NOS, MUC68E, CG3348, ATPSYNEPSILONL, MUR18B, PGRP-SA, PGRP-SC2	459	646	10841	0.694669	1	1	100
Annotation Cluster 26	Enrichment Score: 0.44700803924422916
Category	Term	Count	%	PValue	Genes	List Total	Pop Hits	Pop Total	Fold Enrichment	Bonferroni	Benjamini	FDR
GOTERM_BP_FAT	GO:0032504~multicellular organism reproduction	92	14.6032	0.000455776	CG15116, OBP22A, MBL, CG11112, SPHINX1, LOK, MSOPA, CG34130, FEO, TM1, CAC, CG31659, BG642163, CG32985, ACP53C14C, CG34033, CG31883, CG31413, CG10651, BG642312, NOS, ACP36DE, MDR49, CG18067, PROS, CG31418, CG14034, DJ, SPN28DA, CG10587, CDK1, CG17242, LECTIN-21CA, PPK23, CG10041, SPN38F, BCD, SFP26AD, SPN28B, YL, LECTIN-30A, CG10407, SPN28F, INTR, FAD2, OSK, ACP53EA, CG18284, OTE, PXT, CG34051, C…	459	1543	10841	1.40825	0.655721	0.0349192	0.794954
GOTERM_BP_FAT	GO:0000003~reproduction	103	16.3492	0.00216496	CG15116, OBP22A, CG11112, LOK, TM1, CG31659, BG642163, CG32985, CG34033, FZY, PNG, NOS, ACP36DE, MDR49, DJ, CG10587, SPN38F, BCD, GNU, LECTIN-30A, CG10407, INTR, FAD2, ACP53EA, PXT, OTE, CG34051, CG11037, RIB, CACT, OTU, CG3640, POLO, PIM, ANTR, RPR, CG15635, AQRS, ACP29AB, CG9997, CG17472, CG17575, SPN47C, PCNA, GAMMATUB37C, ACP26AA, ACP26AB, CG11598, MBL, SPHINX1, MSOPA, CG34130, FEO, CAC, ACP5…	459	1853	10841	1.31286	0.993713	0.116304	3.72331
GOTERM_BP_FAT	GO:0019953~sexual reproduction	51	8.09524	0.820809	MBL, LOK, FEO, TM1, CAC, NOS, PNG, ACP36DE, MDR49, PROS, DJ, CDK1, PPK23, BCD, GNU, YL, INTR, FAD2, FS(1)YA, OSK, ACP53EA, PXT, OTE, ALPHATUB67C, SEMS, ZPG, WISP, ELOF, CACT, OTU, AGO1, POLO, ANTR, RPR, SSRP, SH, FOXP, ACP62F, SWA, SN, AQRS, SPRI, SP, ACP29AB, SO, CG9997, CG17575, PCNA, GAMMATUB37C, ACP26AA, ACP26AB	459	1321	10841	0.911851	1	0.999989	100
GOTERM_BP_FAT	GO:0044703~multi-organism reproductive process	51	8.09524	0.820809	MBL, LOK, FEO, TM1, CAC, NOS, PNG, ACP36DE, MDR49, PROS, DJ, CDK1, PPK23, BCD, GNU, YL, INTR, FAD2, FS(1)YA, OSK, ACP53EA, PXT, OTE, ALPHATUB67C, SEMS, ZPG, WISP, ELOF, CACT, OTU, AGO1, POLO, ANTR, RPR, SSRP, SH, FOXP, ACP62F, SWA, SN, AQRS, SPRI, SP, ACP29AB, SO, CG9997, CG17575, PCNA, GAMMATUB37C, ACP26AA, ACP26AB	459	1321	10841	0.911851	1	0.999989	100
GOTERM_BP_FAT	GO:0048609~multicellular organismal reproductive process	48	7.61905	0.90566	ACP53EA, MBL, OTE, PXT, LOK, FEO, CAC, TM1, SEMS, ZPG, WISP, ELOF, CACT, BG642312, OTU, NOS, MDR49, AGO1, ACP36DE, POLO, ANTR, PROS, DJ, RPR, CDK1, SSRP, SH, FOXP, ACP62F, PPK23, SWA, SN, AQRS, SP, SPRI, ACP29AB, SO, CG9997, BCD, CG17575, YL, INTR, PCNA, FAD2, GAMMATUB37C, ACP26AA, ACP26AB, OSK	459	1311	10841	0.864759	1	0.999998	100
GOTERM_BP_FAT	GO:0022414~reproductive process	59	9.36508	0.934602	MBL, LOK, FEO, TM1, CAC, FZY, SKELETOR, BG642312, PNG, NOS, ACP36DE, MDR49, PROS, DJ, CDK1, PPK23, MTRM, BCD, GNU, YL, INTR, FAD2, FS(1)YA, OSK, ACP53EA, GADD45, PXT, OTE, DHD, ALPHATUB67C, SEMS, RIB, ZPG, WISP, ELOF, CACT, OTU, AGO1, POLO, PIM, ANTR, RPR, SSRP, SH, FOXP, ACP62F, SWA, SN, AQRS, SP, SPRI, SO, ACP29AB, CG9997, CG17575, PCNA, GAMMATUB37C, ACP26AA, ACP26AB	459	1625	10841	0.857542	1	0.999999	100
GOTERM_BP_FAT	GO:0007292~female gamete generation	23	3.65079	0.99195	RPR, CDK1, SSRP, PXT, OTE, FEO, SWA, TM1, SN, SP, SPRI, BCD, WISP, CACT, YL, OTU, NOS, PCNA, AGO1, GAMMATUB37C, POLO, ACP26AA, OSK	459	806	10841	0.673984	1	1	100
GOTERM_BP_FAT	GO:0048477~oogenesis	22	3.49206	0.994748	RPR, CDK1, SSRP, PXT, OTE, FEO, SWA, TM1, SN, SP, SPRI, BCD, WISP, CACT, YL, OTU, NOS, PCNA, AGO1, GAMMATUB37C, POLO, OSK	459	798	10841	0.651143	1	1	100
GOTERM_BP_FAT	GO:0007281~germ cell development	25	3.96825	0.997694	RPR, CDK1, SSRP, OTE, PXT, LOK, FEO, TM1, SWA, SN, SP, SPRI, ZPG, BCD, WISP, CACT, YL, OTU, NOS, AGO1, PCNA, GAMMATUB37C, POLO, OSK, DJ	459	926	10841	0.637655	1	1	100
GOTERM_BP_FAT	GO:0022412~cellular process involved in reproduction in multicellular organism	26	4.12698	0.999005	RPR, CDK1, SSRP, OTE, PXT, LOK, FEO, TM1, SWA, SN, SP, SPRI, ZPG, BCD, WISP, CACT, YL, OTU, NOS, MDR49, AGO1, PCNA, GAMMATUB37C, POLO, OSK, DJ	459	995	10841	0.617173	1	1	100
GOTERM_BP_FAT	GO:0048468~cell development	53	8.4127	0.999056	MBL, CG5890, LOK, FEO, TM1, CAC, MMP1, TUTL, NOS, PROS, DJ, CECB, SAD, CDK1, MP, CG7860, TUM, RAU, BCD, MICAL, YL, OSK, SBB, PXT, OTE, BETATUB60D, RIOK1, RIOK2, ZPG, WISP, CACT, OTU, ETS21C, AGO1, POLO, ACT88F, PIM, RPR, SSRP, SH, SWA, CYR, RPA-70, SN, SPRI, SP, LSP2, FUTSCH, PCNA, CA-BETA, GAMMATUB37C, FLN, CG4842	459	1765	10841	0.709231	1	1	100
GOTERM_BP_FAT	GO:0003006~developmental process involved in reproduction	27	4.28571	0.999269	RPR, CDK1, SSRP, PXT, OTE, LOK, FEO, TM1, SWA, SN, SP, SPRI, RIB, ZPG, BCD, WISP, CACT, YL, OTU, NOS, AGO1, PCNA, GAMMATUB37C, POLO, PIM, OSK, DJ	459	1039	10841	0.613769	1	1	100
GOTERM_BP_FAT	GO:0044702~single organism reproductive process	39	6.19048	0.999347	OTE, PXT, DHD, LOK, ALPHATUB67C, FEO, TM1, RIB, ZPG, WISP, FZY, CACT, SKELETOR, OTU, NOS, PNG, MDR49, AGO1, ACP36DE, POLO, PIM, DJ, RPR, CDK1, SSRP, SWA, SN, MTRM, SPRI, SP, SO, BCD, GNU, YL, PCNA, GAMMATUB37C, FS(1)YA, ACP26AA, OSK	459	1394	10841	0.660782	1	1	100
GOTERM_BP_FAT	GO:0007276~gamete generation	28	4.44444	0.999664	PXT, OTE, LOK, FEO, TM1, ZPG, WISP, CACT, OTU, NOS, MDR49, AGO1, POLO, DJ, RPR, SSRP, CDK1, SWA, SN, SPRI, SP, SO, BCD, YL, PCNA, GAMMATUB37C, ACP26AA, OSK	459	1104	10841	0.599026	1	1	100
Annotation Cluster 27	Enrichment Score: 0.4204483232446502
Category	Term	Count	%	PValue	Genes	List Total	Pop Hits	Pop Total	Fold Enrichment	Bonferroni	Benjamini	FDR
GOTERM_BP_FAT	GO:0045471~response to ethanol	6	0.952381	0.249064	URO, KLG, CG32495, CG3790, KU80, SPN27A	459	80	10841	1.77141	1	0.971665	99.3361
GOTERM_BP_FAT	GO:0097305~response to alcohol	7	1.11111	0.434485	URO, RPR, KLG, CG32495, CG3790, KU80, SPN27A	459	125	10841	1.32265	1	0.996807	99.9954
GOTERM_BP_FAT	GO:1901700~response to oxygen-containing compound	15	2.38095	0.506256	RPR, URO, IMPL2, KLG, CG32495, DOP1R1, SH, FASN2, HSP70BB, CG3790, KU80, MDR49, PGRP-SA, WTRW, SPN27A	459	323	10841	1.09685	1	0.998644	99.9996
Annotation Cluster 28	Enrichment Score: 0.41487462796630087
Category	Term	Count	%	PValue	Genes	List Total	Pop Hits	Pop Total	Fold Enrichment	Bonferroni	Benjamini	FDR
GOTERM_BP_FAT	GO:0010243~response to organonitrogen compound	8	1.26984	0.250642	IMPL2, SH, HSP70BB, MDR49, CYP6A2, NACHRBETA1, PGRP-SA, CG8147	459	121	10841	1.56157	1	0.971334	99.3601
GOTERM_BP_FAT	GO:1901698~response to nitrogen compound	9	1.42857	0.276023	IMPL2, SH, HSP70BB, MDR49, AGO1, CYP6A2, NACHRBETA1, PGRP-SA, CG8147	459	146	10841	1.45595	1	0.978398	99.6499
GOTERM_BP_FAT	GO:0014070~response to organic cyclic compound	9	1.42857	0.383769	RPR, SH, HSP70BB, MDR49, AGO1, CYP6A2, CYP12D1-D, NACHRBETA1, CG8147	459	163	10841	1.3041	1	0.993908	99.9792
GOTERM_BP_FAT	GO:0043279~response to alkaloid	3	0.47619	0.495105	CYP6A2, NACHRBETA1, CG8147	459	39	10841	1.81683	1	0.998493	99.9994
GOTERM_BP_FAT	GO:0009719~response to endogenous stimulus	10	1.5873	0.641003	IMPL2, OTE, SH, HSP70BB, MDR49, CYP6A2, NACHRBETA1, PGRP-SA, RAU, CG8147	459	230	10841	1.0269	1	0.999749	100
Annotation Cluster 29	Enrichment Score: 0.3725412018329552
Category	Term	Count	%	PValue	Genes	List Total	Pop Hits	Pop Total	Fold Enrichment	Bonferroni	Benjamini	FDR
GOTERM_BP_FAT	GO:0052696~flavonoid glucuronidation	3	0.47619	0.424091	UGT37B1, UGT86DD, CG5999	459	34	10841	2.08401	1	0.996255	99.9936
GOTERM_BP_FAT	GO:0052695~cellular glucuronidation	3	0.47619	0.424091	UGT37B1, UGT86DD, CG5999	459	34	10841	2.08401	1	0.996255	99.9936
GOTERM_BP_FAT	GO:0006063~uronic acid metabolic process	3	0.47619	0.424091	UGT37B1, UGT86DD, CG5999	459	34	10841	2.08401	1	0.996255	99.9936
GOTERM_BP_FAT	GO:0019585~glucuronate metabolic process	3	0.47619	0.424091	UGT37B1, UGT86DD, CG5999	459	34	10841	2.08401	1	0.996255	99.9936
GOTERM_BP_FAT	GO:0009812~flavonoid metabolic process	3	0.47619	0.424091	UGT37B1, UGT86DD, CG5999	459	34	10841	2.08401	1	0.996255	99.9936
GOTERM_BP_FAT	GO:0009813~flavonoid biosynthetic process	3	0.47619	0.424091	UGT37B1, UGT86DD, CG5999	459	34	10841	2.08401	1	0.996255	99.9936
Annotation Cluster 30	Enrichment Score: 0.3470627740206676
Category	Term	Count	%	PValue	Genes	List Total	Pop Hits	Pop Total	Fold Enrichment	Bonferroni	Benjamini	FDR
GOTERM_BP_FAT	GO:0002252~immune effector process	9	1.42857	0.121754	DIEDEL, WISP, CACT, SPE, LISTERICIN, DRO, PGRP-SA, SPN27A, CG12780	459	117	10841	1.81683	1	0.898046	89.6995
GOTERM_BP_FAT	GO:0044764~multi-organism cellular process	4	0.634921	0.400763	DIEDEL, LISTERICIN, CG12780, DRS	459	54	10841	1.74954	1	0.99489	99.9872
GOTERM_BP_FAT	GO:0051607~defense response to virus	3	0.47619	0.409266	DIEDEL, LISTERICIN, CG12780	459	33	10841	2.14716	1	0.995376	99.9901
GOTERM_BP_FAT	GO:0009615~response to virus	3	0.47619	0.508632	DIEDEL, LISTERICIN, CG12780	459	40	10841	1.77141	1	0.998633	99.9996
GOTERM_BP_FAT	GO:0016032~viral process	3	0.47619	0.661943	DIEDEL, LISTERICIN, CG12780	459	53	10841	1.33691	1	0.999805	100
GOTERM_BP_FAT	GO:0044403~symbiosis, encompassing mutualism through parasitism	3	0.47619	0.74384	DIEDEL, LISTERICIN, CG12780	459	62	10841	1.14284	1	0.999951	100
GOTERM_BP_FAT	GO:0044419~interspecies interaction between organisms	3	0.47619	0.74384	DIEDEL, LISTERICIN, CG12780	459	62	10841	1.14284	1	0.999951	100
Annotation Cluster 31	Enrichment Score: 0.32487099060154917
Category	Term	Count	%	PValue	Genes	List Total	Pop Hits	Pop Total	Fold Enrichment	Bonferroni	Benjamini	FDR
GOTERM_BP_FAT	GO:0015833~peptide transport	3	0.47619	0.332655	CG9444, RIOK1, RIOK2	459	28	10841	2.53058	1	0.988705	99.9159
GOTERM_BP_FAT	GO:0042886~amide transport	3	0.47619	0.379076	CG9444, RIOK1, RIOK2	459	31	10841	2.28568	1	0.99355	99.9762
GOTERM_BP_FAT	GO:0071705~nitrogen compound transport	8	1.26984	0.84075	NXT1, CG17119, CG9444, CLN3, ALPHATUB67C, RIOK1, RIOK2, NAAT1	459	224	10841	0.843526	1	0.999993	100
Annotation Cluster 32	Enrichment Score: 0.31945328071816076
Category	Term	Count	%	PValue	Genes	List Total	Pop Hits	Pop Total	Fold Enrichment	Bonferroni	Benjamini	FDR
GOTERM_BP_FAT	GO:0043280~positive regulation of cysteine-type endopeptidase activity involved in apoptotic process	4	0.634921	0.0950482	RPR, LOK, RNRS, RNRL	459	26	10841	3.63365	1	0.861889	82.5971
GOTERM_BP_FAT	GO:2001056~positive regulation of cysteine-type endopeptidase activity	4	0.634921	0.112729	RPR, LOK, RNRS, RNRL	459	28	10841	3.37411	1	0.885667	87.6803
GOTERM_BP_FAT	GO:0010950~positive regulation of endopeptidase activity	4	0.634921	0.122003	RPR, LOK, RNRS, RNRL	459	29	10841	3.25776	1	0.896806	89.7505
GOTERM_BP_FAT	GO:0043281~regulation of cysteine-type endopeptidase activity involved in apoptotic process	4	0.634921	0.141339	RPR, LOK, RNRS, RNRL	459	31	10841	3.04758	1	0.917293	93.0596
GOTERM_BP_FAT	GO:0010952~positive regulation of peptidase activity	4	0.634921	0.141339	RPR, LOK, RNRS, RNRL	459	31	10841	3.04758	1	0.917293	93.0596
GOTERM_BP_FAT	GO:0006919~activation of cysteine-type endopeptidase activity involved in apoptotic process	3	0.47619	0.144886	LOK, RNRS, RNRL	459	16	10841	4.42851	1	0.91713	93.5448
GOTERM_BP_FAT	GO:2000116~regulation of cysteine-type endopeptidase activity	4	0.634921	0.172063	RPR, LOK, RNRS, RNRL	459	34	10841	2.77867	1	0.942117	96.3328
GOTERM_BP_FAT	GO:0052548~regulation of endopeptidase activity	4	0.634921	0.238102	RPR, LOK, RNRS, RNRL	459	40	10841	2.36187	1	0.968473	99.1443
GOTERM_BP_FAT	GO:0052547~regulation of peptidase activity	4	0.634921	0.295873	RPR, LOK, RNRS, RNRL	459	45	10841	2.09944	1	0.98173	99.7848
GOTERM_BP_FAT	GO:0045862~positive regulation of proteolysis	4	0.634921	0.400763	RPR, LOK, RNRS, RNRL	459	54	10841	1.74954	1	0.99489	99.9872
GOTERM_BP_FAT	GO:0043065~positive regulation of apoptotic process	4	0.634921	0.490171	RPR, LOK, RNRS, RNRL	459	62	10841	1.52379	1	0.998432	99.9992
GOTERM_BP_FAT	GO:0043085~positive regulation of catalytic activity	8	1.26984	0.60681	RPR, FZY, LOK, NOS, RNRS, REV7, RNRL, CG42795	459	174	10841	1.08592	1	0.999612	100
GOTERM_BP_FAT	GO:0051345~positive regulation of hydrolase activity	5	0.793651	0.653318	RPR, LOK, RNRS, RNRL, CG42795	459	105	10841	1.1247	1	0.999794	100
GOTERM_BP_FAT	GO:0043068~positive regulation of programmed cell death	4	0.634921	0.671359	RPR, LOK, RNRS, RNRL	459	81	10841	1.16636	1	0.999834	100
GOTERM_BP_FAT	GO:0010942~positive regulation of cell death	4	0.634921	0.731999	RPR, LOK, RNRS, RNRL	459	89	10841	1.06152	1	0.999942	100
GOTERM_BP_FAT	GO:0044093~positive regulation of molecular function	8	1.26984	0.741911	RPR, FZY, LOK, NOS, RNRS, REV7, RNRL, CG42795	459	199	10841	0.949497	1	0.999951	100
GOTERM_BP_FAT	GO:0006915~apoptotic process	9	1.42857	0.757548	RPR, MBL, FUTSCH, LOK, NOS, RNRS, RNRL, DAMM, CG10700	459	229	10841	0.928247	1	0.999964	100
GOTERM_BP_FAT	GO:0065009~regulation of molecular function	14	2.22222	0.785343	RPR, SSRP, FZY, CYCB3, STE12DOR, CYCA, LOK, CYCB, NOS, RNRS, REV7, RNRL, TUM, CG42795	459	368	10841	0.898539	1	0.999978	100
GOTERM_BP_FAT	GO:0051336~regulation of hydrolase activity	7	1.11111	0.807752	RPR, STE12DOR, LOK, RNRS, RNRL, TUM, CG42795	459	187	10841	0.884124	1	0.999985	100
GOTERM_BP_FAT	GO:0050790~regulation of catalytic activity	11	1.74603	0.874927	RPR, FZY, CYCB3, STE12DOR, LOK, NOS, RNRS, REV7, RNRL, TUM, CG42795	459	320	10841	0.811894	1	0.999995	100
GOTERM_BP_FAT	GO:0060548~negative regulation of cell death	4	0.634921	0.884338	RPR, FZY, FUTSCH, NOS	459	119	10841	0.793907	1	0.999996	100
GOTERM_BP_FAT	GO:0043066~negative regulation of apoptotic process	3	0.47619	0.905606	RPR, FUTSCH, NOS	459	92	10841	0.770176	1	0.999998	100
GOTERM_BP_FAT	GO:0042981~regulation of apoptotic process	6	0.952381	0.910991	RPR, FUTSCH, LOK, NOS, RNRS, RNRL	459	191	10841	0.74195	1	0.999998	100
GOTERM_BP_FAT	GO:0012501~programmed cell death	12	1.90476	0.923673	RPR, CECB, MBL, FUTSCH, LOK, NOS, RNRS, CG7860, RNRL, MMP1, DAMM, CG10700	459	374	10841	0.75782	1	0.999999	100
GOTERM_BP_FAT	GO:0008219~cell death	13	2.06349	0.928802	CECB, RPR, MBL, RNRS, LOK, CG7860, RNRL, MMP1, CG10700, FZY, FUTSCH, NOS, DAMM	459	406	10841	0.756265	1	0.999999	100
GOTERM_BP_FAT	GO:0043069~negative regulation of programmed cell death	3	0.47619	0.931156	RPR, FUTSCH, NOS	459	101	10841	0.701547	1	0.999999	100
GOTERM_BP_FAT	GO:0032270~positive regulation of cellular protein metabolic process	7	1.11111	0.934669	RPR, FZY, LOK, RNRS, HOIP, RNRL, OSK	459	234	10841	0.706543	1	0.999999	100
GOTERM_BP_FAT	GO:0051247~positive regulation of protein metabolic process	7	1.11111	0.95049	RPR, FZY, LOK, RNRS, HOIP, RNRL, OSK	459	245	10841	0.674821	1	1	100
GOTERM_BP_FAT	GO:0043067~regulation of programmed cell death	6	0.952381	0.9577	RPR, FUTSCH, LOK, NOS, RNRS, RNRL	459	219	10841	0.647089	1	1	100
GOTERM_BP_FAT	GO:0010941~regulation of cell death	7	1.11111	0.960776	RPR, FZY, FUTSCH, LOK, NOS, RNRS, RNRL	459	254	10841	0.65091	1	1	100
Annotation Cluster 33	Enrichment Score: 0.2752106039792377
Category	Term	Count	%	PValue	Genes	List Total	Pop Hits	Pop Total	Fold Enrichment	Bonferroni	Benjamini	FDR
GOTERM_BP_FAT	GO:0007056~spindle assembly involved in female meiosis	3	0.47619	0.115998	WISP, POLO, GAMMATUB37C	459	14	10841	5.06116	1	0.891215	88.4514
GOTERM_BP_FAT	GO:0090306~spindle assembly involved in meiosis	3	0.47619	0.237634	WISP, POLO, GAMMATUB37C	459	22	10841	3.22074	1	0.96882	99.1351
GOTERM_BP_FAT	GO:0051647~nucleus localization	4	0.634921	0.295873	WISP, ALPHATUB67C, POLO, GAMMATUB37C	459	45	10841	2.09944	1	0.98173	99.7848
GOTERM_BP_FAT	GO:0007143~female meiotic division	7	1.11111	0.30572	WISP, FZY, DHD, NOS, POLO, MTRM, GAMMATUB37C	459	108	10841	1.53084	1	0.984125	99.8319
GOTERM_BP_FAT	GO:0051225~spindle assembly	5	0.793651	0.342893	WISP, SKELETOR, POLO, GAMMATUB37C, CID	459	70	10841	1.68705	1	0.990273	99.9358
GOTERM_BP_FAT	GO:0007051~spindle organization	5	0.793651	0.513353	WISP, SKELETOR, POLO, GAMMATUB37C, CID	459	88	10841	1.34197	1	0.998683	99.9997
GOTERM_BP_FAT	GO:0007127~meiosis I	4	0.634921	0.738924	CDK1, FZY, MTRM, GAMMATUB37C	459	90	10841	1.04972	1	0.999949	100
GOTERM_BP_FAT	GO:0045132~meiotic chromosome segregation	3	0.47619	0.942372	NOS, MTRM, GAMMATUB37C	459	106	10841	0.668455	1	0.999999	100
GOTERM_BP_FAT	GO:0051321~meiotic cell cycle	9	1.42857	0.965673	WISP, CDK1, FZY, SKELETOR, DHD, NOS, POLO, MTRM, GAMMATUB37C	459	322	10841	0.660151	1	1	100
GOTERM_BP_FAT	GO:0051640~organelle localization	7	1.11111	0.9699	EIF6, WISP, CYCB, ALPHATUB67C, POLO, GAMMATUB37C, CID	459	264	10841	0.626254	1	1	100
GOTERM_BP_FAT	GO:0007126~meiotic nuclear division	8	1.26984	0.972105	WISP, CDK1, FZY, DHD, NOS, POLO, MTRM, GAMMATUB37C	459	299	10841	0.631939	1	1	100
GOTERM_BP_FAT	GO:0051656~establishment of organelle localization	6	0.952381	0.972228	EIF6, WISP, CYCB, ALPHATUB67C, POLO, CID	459	234	10841	0.605609	1	1	100
GOTERM_BP_FAT	GO:1903046~meiotic cell cycle process	8	1.26984	0.977323	WISP, CDK1, FZY, DHD, NOS, POLO, MTRM, GAMMATUB37C	459	307	10841	0.615472	1	1	100
Annotation Cluster 34	Enrichment Score: 0.24981521856693953
Category	Term	Count	%	PValue	Genes	List Total	Pop Hits	Pop Total	Fold Enrichment	Bonferroni	Benjamini	FDR
GOTERM_BP_FAT	GO:0008608~attachment of spindle microtubules to kinetochore	3	0.47619	0.0888601	CYCB, POLO, GAMMATUB37C	459	12	10841	5.90468	1	0.849341	80.3918
GOTERM_BP_FAT	GO:0051301~cell division	19	3.01587	0.164111	CDK1, OTE, ALPHATUB67C, FEO, SWA, MCM2, TUM, BORR, CYCB3, SKELETOR, CYCA, CYCB, NOS, FAD2, GAMMATUB37C, FS(1)YA, POLO, PIM, PROS	459	331	10841	1.35576	1	0.935459	95.6647
GOTERM_BP_FAT	GO:0007067~mitotic nuclear division	14	2.22222	0.384124	CDK1, SWA, CID, BORR, FZY, CYCB3, GNU, SKELETOR, CYCA, CYCB, POLO, FS(1)YA, GAMMATUB37C, PIM	459	276	10841	1.19805	1	0.993805	99.9794
GOTERM_BP_FAT	GO:1903047~mitotic cell cycle process	22	3.49206	0.483353	CDK1, LOK, ALPHATUB67C, FEO, SWA, RPA-70, TUM, CID, WISP, BORR, FZY, CYCB3, GNU, SKELETOR, CYCA, CYCB, PCNA, FAD2, GAMMATUB37C, FS(1)YA, POLO, PIM	459	481	10841	1.08027	1	0.998265	99.999
GOTERM_BP_FAT	GO:0000278~mitotic cell cycle	24	3.80952	0.562821	CDK1, LOK, VFL, ALPHATUB67C, FEO, SWA, RPA-70, TUM, CID, WISP, BORR, FZY, CYCB3, GNU, SKELETOR, CYCA, CYCB, PNG, PCNA, FAD2, GAMMATUB37C, FS(1)YA, POLO, PIM	459	553	10841	1.02504	1	0.999381	99.9999
GOTERM_BP_FAT	GO:0098813~nuclear chromosome segregation	9	1.42857	0.698236	BORR, CYCA, NOS, CYCB, POLO, MTRM, GAMMATUB37C, PIM, CID	459	216	10841	0.984114	1	0.999898	100
GOTERM_BP_FAT	GO:0007059~chromosome segregation	9	1.42857	0.778029	BORR, CYCA, NOS, CYCB, POLO, MTRM, GAMMATUB37C, PIM, CID	459	234	10841	0.908413	1	0.999974	100
GOTERM_BP_FAT	GO:0000280~nuclear division	19	3.01587	0.871859	CDK1, DHD, ALPHATUB67C, SWA, MTRM, CID, WISP, BORR, FZY, CYCB3, GNU, SKELETOR, CYCA, CYCB, NOS, GAMMATUB37C, POLO, FS(1)YA, PIM	459	535	10841	0.838796	1	0.999995	100
GOTERM_BP_FAT	GO:0048285~organelle fission	19	3.01587	0.897669	CDK1, DHD, ALPHATUB67C, SWA, MTRM, CID, WISP, BORR, FZY, CYCB3, GNU, SKELETOR, CYCA, CYCB, NOS, GAMMATUB37C, POLO, FS(1)YA, PIM	459	550	10841	0.81592	1	0.999997	100
GOTERM_BP_FAT	GO:0022402~cell cycle process	29	4.60317	0.929039	DHD, LOK, ALPHATUB67C, FEO, CID, WISP, FZY, SKELETOR, OTU, CYCA, CYCB, CG17816, NOS, POLO, PIM, PROS, ORC1, CDK1, RPA-70, SWA, MTRM, TUM, BORR, CYCB3, GNU, PCNA, FAD2, GAMMATUB37C, FS(1)YA	459	842	10841	0.813472	1	0.999999	100
GOTERM_BP_FAT	GO:0007049~cell cycle	32	5.07937	0.954282	DHD, LOK, ALPHATUB67C, FEO, CID, WISP, FZY, SKELETOR, OTU, CYCA, CYCB, NOS, CG17816, PNG, POLO, PIM, PROS, ORC1, CDK1, VFL, RPA-70, SWA, MTRM, MCM2, TUM, BORR, GNU, CYCB3, PCNA, FAD2, GAMMATUB37C, FS(1)YA	459	953	10841	0.793074	1	1	100
GOTERM_BP_FAT	GO:0007017~microtubule-based process	14	2.22222	0.986118	FEO, ALPHATUB67C, BETATUB60D, TUM, CID, WISP, SKELETOR, FUTSCH, CG17816, CYCB, GAMMATUB37C, POLO, PIM, OSK	459	514	10841	0.643312	1	1	100
GOTERM_BP_FAT	GO:1902589~single-organism organelle organization	23	3.65079	0.998274	FEO, ALPHATUB67C, CAC, SWA, SN, TUM, CID, WISP, BORR, MICAL, SKELETOR, NWK, DND, FUTSCH, CYCA, CYCB, CG17816, GAMMATUB37C, ACT88F, POLO, PIM, FLN, OSK	459	880	10841	0.617308	1	1	100
Annotation Cluster 35	Enrichment Score: 0.2040691698462584
Category	Term	Count	%	PValue	Genes	List Total	Pop Hits	Pop Total	Fold Enrichment	Bonferroni	Benjamini	FDR
GOTERM_BP_FAT	GO:0061077~chaperone-mediated protein folding	3	0.47619	0.237634	HSP27, HSP26, HSP22	459	22	10841	3.22074	1	0.96882	99.1351
GOTERM_BP_FAT	GO:0008340~determination of adult lifespan	6	0.952381	0.850804	HSP27, CLN3, IMPL2, HSP26, CG30427, HSP22	459	170	10841	0.833602	1	0.999993	100
GOTERM_BP_FAT	GO:0010259~multicellular organism aging	6	0.952381	0.861078	HSP27, CLN3, IMPL2, HSP26, CG30427, HSP22	459	173	10841	0.819147	1	0.999995	100
GOTERM_BP_FAT	GO:0007568~aging	6	0.952381	0.876884	HSP27, CLN3, IMPL2, HSP26, CG30427, HSP22	459	178	10841	0.796137	1	0.999995	100
Annotation Cluster 36	Enrichment Score: 0.19737762184732918
Category	Term	Count	%	PValue	Genes	List Total	Pop Hits	Pop Total	Fold Enrichment	Bonferroni	Benjamini	FDR
GOTERM_BP_FAT	GO:0006310~DNA recombination	6	0.952381	0.407633	IRBP, KU80, CG3448, LIG3, RPA-70, CG4570	459	99	10841	1.43144	1	0.995354	99.9896
GOTERM_BP_FAT	GO:0006281~DNA repair	7	1.11111	0.759509	IRBP, SSRP, KU80, CG3448, PCNA, LIG3, RPA-70	459	176	10841	0.939382	1	0.999965	100
GOTERM_BP_FAT	GO:0006302~double-strand break repair	3	0.47619	0.826161	IRBP, KU80, CG3448	459	74	10841	0.957516	1	0.99999	100
Annotation Cluster 37	Enrichment Score: 0.19487224130290326
Category	Term	Count	%	PValue	Genes	List Total	Pop Hits	Pop Total	Fold Enrichment	Bonferroni	Benjamini	FDR
GOTERM_BP_FAT	GO:0098722~asymmetric stem cell division	4	0.634921	0.532384	CDK1, OTE, CYCA, PROS	459	66	10841	1.43144	1	0.999036	99.9998
GOTERM_BP_FAT	GO:0017145~stem cell division	5	0.793651	0.582622	CDK1, OTE, CYCA, NOS, PROS	459	96	10841	1.23014	1	0.999498	100
GOTERM_BP_FAT	GO:0055059~asymmetric neuroblast division	3	0.47619	0.58466	CDK1, CYCA, PROS	459	46	10841	1.54035	1	0.999505	100
GOTERM_BP_FAT	GO:0036445~neuronal stem cell division	3	0.47619	0.596456	CDK1, CYCA, PROS	459	47	10841	1.50758	1	0.999568	100
GOTERM_BP_FAT	GO:0055057~neuroblast division	3	0.47619	0.596456	CDK1, CYCA, PROS	459	47	10841	1.50758	1	0.999568	100
GOTERM_BP_FAT	GO:0072089~stem cell proliferation	5	0.793651	0.615051	CDK1, CYCA, POLO, PROS, MTD	459	100	10841	1.18094	1	0.999646	100
GOTERM_BP_FAT	GO:0048103~somatic stem cell division	3	0.47619	0.691353	CDK1, CYCA, PROS	459	56	10841	1.26529	1	0.999889	100
GOTERM_BP_FAT	GO:0007405~neuroblast proliferation	4	0.634921	0.702855	CDK1, CYCA, POLO, PROS	459	85	10841	1.11147	1	0.999903	100
GOTERM_BP_FAT	GO:0061351~neural precursor cell proliferation	4	0.634921	0.71036	CDK1, CYCA, POLO, PROS	459	86	10841	1.09855	1	0.999916	100
GOTERM_BP_FAT	GO:0008356~asymmetric cell division	4	0.634921	0.821582	CDK1, OTE, CYCA, PROS	459	104	10841	0.908413	1	0.999989	100
Annotation Cluster 38	Enrichment Score: 0.19472637760766115
Category	Term	Count	%	PValue	Genes	List Total	Pop Hits	Pop Total	Fold Enrichment	Bonferroni	Benjamini	FDR
GOTERM_BP_FAT	GO:0072091~regulation of stem cell proliferation	3	0.47619	0.534964	POLO, PROS, MTD	459	42	10841	1.68705	1	0.999059	99.9998
GOTERM_BP_FAT	GO:0008283~cell proliferation	14	2.22222	0.593903	CDK1, TUM, RIOK1, RIOK2, EY, MTD, OTU, CYCA, NOS, AGO1, POLO, PROS, ORC1	459	319	10841	1.03656	1	0.999557	100
GOTERM_BP_FAT	GO:0072089~stem cell proliferation	5	0.793651	0.615051	CDK1, CYCA, POLO, PROS, MTD	459	100	10841	1.18094	1	0.999646	100
GOTERM_BP_FAT	GO:0042127~regulation of cell proliferation	7	1.11111	0.851418	NOS, POLO, RIOK1, PROS, RIOK2, EY, MTD	459	199	10841	0.83081	1	0.999993	100
Annotation Cluster 39	Enrichment Score: 0.17389446856130167
Category	Term	Count	%	PValue	Genes	List Total	Pop Hits	Pop Total	Fold Enrichment	Bonferroni	Benjamini	FDR
GOTERM_BP_FAT	GO:0040018~positive regulation of multicellular organism growth	5	0.793651	0.202027	UPD2, RIOK1, RIOK2, EY, RBM13	459	55	10841	2.14716	1	0.957611	98.0766
GOTERM_BP_FAT	GO:0042063~gliogenesis	6	0.952381	0.306365	RIOK1, RAU, PROS, RIOK2, SO, EY	459	87	10841	1.62888	1	0.983973	99.8346
GOTERM_BP_FAT	GO:0035264~multicellular organism growth	5	0.793651	0.342893	UPD2, RIOK1, RIOK2, EY, RBM13	459	70	10841	1.68705	1	0.990273	99.9358
GOTERM_BP_FAT	GO:0040014~regulation of multicellular organism growth	5	0.793651	0.391354	UPD2, RIOK1, RIOK2, EY, RBM13	459	75	10841	1.57458	1	0.994267	99.9832
GOTERM_BP_FAT	GO:0008284~positive regulation of cell proliferation	4	0.634921	0.423625	RIOK1, RIOK2, EY, MTD	459	56	10841	1.68705	1	0.996315	99.9935
GOTERM_BP_FAT	GO:0048639~positive regulation of developmental growth	6	0.952381	0.490679	UPD2, CAC, RIOK1, RIOK2, EY, RBM13	459	109	10841	1.30011	1	0.998405	99.9993
GOTERM_BP_FAT	GO:0048638~regulation of developmental growth	11	1.74603	0.621215	UPD2, SBB, NWK, FUTSCH, NOS, CAC, RIOK1, RIOK2, EY, RBM13	459	251	10841	1.03508	1	0.999682	100
GOTERM_BP_FAT	GO:0045927~positive regulation of growth	6	0.952381	0.660953	UPD2, CAC, RIOK1, RIOK2, EY, RBM13	459	132	10841	1.07358	1	0.999806	100
GOTERM_BP_FAT	GO:0048589~developmental growth	15	2.38095	0.743019	UPD2, SBB, SH, CAC, SPRI, RIOK1, RNRL, RIOK2, MMP1, EY, NWK, FUTSCH, NOS, RBM13	459	381	10841	0.929872	1	0.999951	100
GOTERM_BP_FAT	GO:0040008~regulation of growth	12	1.90476	0.843962	UPD2, CG18031, SBB, NWK, FUTSCH, NOS, CAC, RIOK1, RIOK2, EY, RBM13	459	335	10841	0.846044	1	0.999993	100
GOTERM_BP_FAT	GO:0051240~positive regulation of multicellular organismal process	8	1.26984	0.847153	UPD2, SH, PNG, CAC, RIOK1, RIOK2, EY, RBM13	459	226	10841	0.836061	1	0.999993	100
GOTERM_BP_FAT	GO:0042127~regulation of cell proliferation	7	1.11111	0.851418	NOS, POLO, RIOK1, PROS, RIOK2, EY, MTD	459	199	10841	0.83081	1	0.999993	100
GOTERM_BP_FAT	GO:1903530~regulation of secretion by cell	3	0.47619	0.862405	CAC, RIOK1, RIOK2	459	81	10841	0.874768	1	0.999995	100
GOTERM_BP_FAT	GO:0051046~regulation of secretion	3	0.47619	0.879875	CAC, RIOK1, RIOK2	459	85	10841	0.833602	1	0.999996	100
GOTERM_BP_FAT	GO:0051050~positive regulation of transport	4	0.634921	0.891023	FEO, CAC, RIOK1, RIOK2	459	121	10841	0.780785	1	0.999997	100
GOTERM_BP_FAT	GO:0051094~positive regulation of developmental process	7	1.11111	0.894255	UPD2, PNG, CAC, RIOK1, RIOK2, EY, RBM13	459	214	10841	0.772575	1	0.999997	100
GOTERM_BP_FAT	GO:0040007~growth	16	2.53968	0.89793	UPD2, SBB, SH, CAC, SPRI, RIOK1, RNRL, RIOK2, MMP1, EY, CG18031, NWK, FUTSCH, NOS, RBM13	459	469	10841	0.805756	1	0.999997	100
GOTERM_BP_FAT	GO:0051962~positive regulation of nervous system development	3	0.47619	0.928678	CAC, RIOK1, RIOK2	459	100	10841	0.708562	1	0.999999	100
GOTERM_BP_FAT	GO:0023061~signal release	4	0.634921	0.955758	BRP, CAC, RIOK1, RIOK2	459	150	10841	0.629833	1	1	100
GOTERM_BP_FAT	GO:0051049~regulation of transport	7	1.11111	0.977039	CACT, FEO, CAC, CG4587, RIOK1, CG42795, RIOK2	459	274	10841	0.603398	1	1	100
GOTERM_BP_FAT	GO:0046903~secretion	5	0.793651	0.992667	BRP, CAC, TRPL, RIOK1, RIOK2	459	242	10841	0.48799	1	1	100
GOTERM_BP_FAT	GO:0032940~secretion by cell	4	0.634921	0.996951	BRP, CAC, RIOK1, RIOK2	459	228	10841	0.414364	1	1	100
Annotation Cluster 40	Enrichment Score: 0.15880277329385328
Category	Term	Count	%	PValue	Genes	List Total	Pop Hits	Pop Total	Fold Enrichment	Bonferroni	Benjamini	FDR
GOTERM_BP_FAT	GO:0031667~response to nutrient levels	9	1.42857	0.602279	NXT1, EIF6, HSP27, DOP1R1, SH, SUG, RIOK1, ARC1, RIOK2	459	198	10841	1.07358	1	0.999584	100
GOTERM_BP_FAT	GO:0042594~response to starvation	8	1.26984	0.612871	NXT1, EIF6, HSP27, DOP1R1, SUG, RIOK1, ARC1, RIOK2	459	175	10841	1.07971	1	0.999649	100
GOTERM_BP_FAT	GO:0009991~response to extracellular stimulus	9	1.42857	0.613672	NXT1, EIF6, HSP27, DOP1R1, SH, SUG, RIOK1, ARC1, RIOK2	459	200	10841	1.06284	1	0.999646	100
GOTERM_BP_FAT	GO:0031669~cellular response to nutrient levels	5	0.793651	0.715556	NXT1, EIF6, SUG, RIOK1, RIOK2	459	114	10841	1.03591	1	0.999924	100
GOTERM_BP_FAT	GO:0031668~cellular response to extracellular stimulus	5	0.793651	0.728213	NXT1, EIF6, SUG, RIOK1, RIOK2	459	116	10841	1.01805	1	0.999937	100
GOTERM_BP_FAT	GO:0071496~cellular response to external stimulus	5	0.793651	0.763652	NXT1, EIF6, SUG, RIOK1, RIOK2	459	122	10841	0.967981	1	0.999967	100
GOTERM_BP_FAT	GO:0009267~cellular response to starvation	4	0.634921	0.857986	NXT1, EIF6, RIOK1, RIOK2	459	112	10841	0.843526	1	0.999994	100
Annotation Cluster 41	Enrichment Score: 0.1534026582044959
Category	Term	Count	%	PValue	Genes	List Total	Pop Hits	Pop Total	Fold Enrichment	Bonferroni	Benjamini	FDR
GOTERM_BP_FAT	GO:0042752~regulation of circadian rhythm	4	0.634921	0.562719	SH, RDL, SO, RH5	459	69	10841	1.3692	1	0.999397	99.9999
GOTERM_BP_FAT	GO:0007623~circadian rhythm	6	0.952381	0.775383	CG14661, SH, RDL, CG10407, SO, RH5	459	152	10841	0.932319	1	0.999974	100
GOTERM_BP_FAT	GO:0048511~rhythmic process	6	0.952381	0.794299	CG14661, SH, RDL, CG10407, SO, RH5	459	156	10841	0.908413	1	0.999981	100
Annotation Cluster 42	Enrichment Score: 0.11530612930089289
Category	Term	Count	%	PValue	Genes	List Total	Pop Hits	Pop Total	Fold Enrichment	Bonferroni	Benjamini	FDR
GOTERM_BP_FAT	GO:0006909~phagocytosis	11	1.74603	0.50853	FZY, PDH, CACT, CG7365, TEP2, FAD2, ACT88F, POLO, CG30427, PROS, CG17754	459	230	10841	1.12959	1	0.998666	99.9996
GOTERM_BP_FAT	GO:0006897~endocytosis	12	1.90476	0.888547	FZY, PDH, CACT, CG7365, TEP2, FAD2, ACT88F, POLO, CG30427, PROS, SPRI, CG17754	459	354	10841	0.800635	1	0.999996	100
GOTERM_BP_FAT	GO:0016192~vesicle-mediated transport	15	2.38095	0.997894	PDH, RABX5, CG7365, CAC, CG30427, SPRI, FZY, CACT, TEP2, FAD2, ACT88F, POLO, PROS, CG42795, CG17754	459	625	10841	0.56685	1	1	100
Annotation Cluster 43	Enrichment Score: 0.11202998392548653
Category	Term	Count	%	PValue	Genes	List Total	Pop Hits	Pop Total	Fold Enrichment	Bonferroni	Benjamini	FDR
GOTERM_BP_FAT	GO:1900180~regulation of protein localization to nucleus	3	0.47619	0.467356	CACT, FEO, PROS	459	37	10841	1.91503	1	0.997787	99.9984
GOTERM_BP_FAT	GO:1903827~regulation of cellular protein localization	3	0.47619	0.801787	CACT, FEO, PROS	459	70	10841	1.01223	1	0.999982	100
GOTERM_BP_FAT	GO:0060341~regulation of cellular localization	5	0.793651	0.848556	CACT, FEO, CAC, SWA, PROS	459	140	10841	0.843526	1	0.999993	100
GOTERM_BP_FAT	GO:0032880~regulation of protein localization	4	0.634921	0.866007	CDK1, CACT, FEO, PROS	459	114	10841	0.828728	1	0.999995	100
GOTERM_BP_FAT	GO:0034613~cellular protein localization	7	1.11111	0.999866	CACT, FEO, CG11779, POLO, TUM, PROS, CG42795	459	440	10841	0.375753	1	1	100
Annotation Cluster 44	Enrichment Score: 0.10898965286859927
Category	Term	Count	%	PValue	Genes	List Total	Pop Hits	Pop Total	Fold Enrichment	Bonferroni	Benjamini	FDR
GOTERM_BP_FAT	GO:0050804~modulation of synaptic transmission	6	0.952381	0.627176	CG4757, SH, RDL, BRP, CAC, EKAR	459	127	10841	1.11585	1	0.999713	100
GOTERM_BP_FAT	GO:0007274~neuromuscular synaptic transmission	4	0.634921	0.628648	NWK, BRP, BE, NACHRBETA1	459	76	10841	1.24309	1	0.999714	100
GOTERM_BP_FAT	GO:0050803~regulation of synapse structure or activity	7	1.11111	0.786834	NWK, SH, FUTSCH, BRP, NOS, CAC, EKAR	459	182	10841	0.908413	1	0.999978	100
GOTERM_BP_FAT	GO:0007268~chemical synaptic transmission	11	1.74603	0.827119	NACHRALPHA6, DOP1R1, NWK, SH, RDL, BRP, BE, CAC, SHAL, NACHRBETA1, EKAR	459	302	10841	0.860285	1	0.99999	100
GOTERM_BP_FAT	GO:0098916~anterograde trans-synaptic signaling	11	1.74603	0.827119	NACHRALPHA6, DOP1R1, NWK, SH, RDL, BRP, BE, CAC, SHAL, NACHRBETA1, EKAR	459	302	10841	0.860285	1	0.99999	100
GOTERM_BP_FAT	GO:0099537~trans-synaptic signaling	11	1.74603	0.827119	NACHRALPHA6, DOP1R1, NWK, SH, RDL, BRP, BE, CAC, SHAL, NACHRBETA1, EKAR	459	302	10841	0.860285	1	0.99999	100
GOTERM_BP_FAT	GO:0099536~synaptic signaling	11	1.74603	0.827119	NACHRALPHA6, DOP1R1, NWK, SH, RDL, BRP, BE, CAC, SHAL, NACHRBETA1, EKAR	459	302	10841	0.860285	1	0.99999	100
GOTERM_BP_FAT	GO:0007267~cell-cell signaling	23	3.65079	0.924974	CG7631, CG7655, UPD2, CYP309A1, DOP1R1, SH, CAC, MCM2, NACHRBETA1, TUM, RIOK1, RIOK2, NACHRALPHA6, NWK, RDL, TUTL, BRP, CYCA, BE, CG5953, SHAL, AMNIONLESS, EKAR	459	678	10841	0.801226	1	0.999999	100
Annotation Cluster 45	Enrichment Score: 0.09990119141561186
Category	Term	Count	%	PValue	Genes	List Total	Pop Hits	Pop Total	Fold Enrichment	Bonferroni	Benjamini	FDR
GOTERM_BP_FAT	GO:0007619~courtship behavior	7	1.11111	0.586081	ELOF, SH, FOXP, PPK23, CAC, FAD2, PROS	459	146	10841	1.13241	1	0.999506	100
GOTERM_BP_FAT	GO:0008049~male courtship behavior	4	0.634921	0.917011	FOXP, PPK23, CAC, PROS	459	130	10841	0.72673	1	0.999999	100
GOTERM_BP_FAT	GO:0060179~male mating behavior	4	0.634921	0.933178	FOXP, PPK23, CAC, PROS	459	137	10841	0.689598	1	0.999999	100
Annotation Cluster 46	Enrichment Score: 0.090686142925221
Category	Term	Count	%	PValue	Genes	List Total	Pop Hits	Pop Total	Fold Enrichment	Bonferroni	Benjamini	FDR
GOTERM_BP_FAT	GO:0030239~myofibril assembly	3	0.47619	0.547763	MICAL, ACT88F, FLN	459	43	10841	1.64782	1	0.999228	99.9999
GOTERM_BP_FAT	GO:0031032~actomyosin structure organization	4	0.634921	0.65472	MICAL, ACT88F, POLO, FLN	459	79	10841	1.19589	1	0.999788	100
GOTERM_BP_FAT	GO:0055002~striated muscle cell development	3	0.47619	0.700677	MICAL, ACT88F, FLN	459	57	10841	1.24309	1	0.999901	100
GOTERM_BP_FAT	GO:0055001~muscle cell development	3	0.47619	0.709766	MICAL, ACT88F, FLN	459	58	10841	1.22166	1	0.999917	100
GOTERM_BP_FAT	GO:0051146~striated muscle cell differentiation	4	0.634921	0.836078	MICAL, ACT88F, FLN, PROS	459	107	10841	0.882943	1	0.999992	100
GOTERM_BP_FAT	GO:0007015~actin filament organization	5	0.793651	0.886563	MICAL, NWK, SWA, SN, ACT88F	459	151	10841	0.782077	1	0.999996	100
GOTERM_BP_FAT	GO:0042692~muscle cell differentiation	4	0.634921	0.900402	MICAL, ACT88F, FLN, PROS	459	124	10841	0.761895	1	0.999997	100
GOTERM_BP_FAT	GO:0010927~cellular component assembly involved in morphogenesis	7	1.11111	0.920503	CACT, MICAL, PXT, DND, PCNA, ACT88F, FLN	459	226	10841	0.731554	1	0.999999	100
GOTERM_BP_FAT	GO:0061061~muscle structure development	8	1.26984	0.964047	MBL, MICAL, HOIP, ACT88F, FLN, TUM, PROS, CG5800	459	289	10841	0.653806	1	1	100
GOTERM_BP_FAT	GO:0030036~actin cytoskeleton organization	7	1.11111	0.9699	MICAL, NWK, SWA, SN, ACT88F, POLO, FLN	459	264	10841	0.626254	1	1	100
GOTERM_BP_FAT	GO:0030029~actin filament-based process	7	1.11111	0.981585	MICAL, NWK, SWA, SN, ACT88F, POLO, FLN	459	282	10841	0.586281	1	1	100
Annotation Cluster 47	Enrichment Score: 0.08175937552763754
Category	Term	Count	%	PValue	Genes	List Total	Pop Hits	Pop Total	Fold Enrichment	Bonferroni	Benjamini	FDR
GOTERM_BP_FAT	GO:0000470~maturation of LSU-rRNA	3	0.47619	0.285298	EIF6, HOIP, RBM13	459	25	10841	2.83425	1	0.979933	99.7207
GOTERM_BP_FAT	GO:0042273~ribosomal large subunit biogenesis	3	0.47619	0.691353	EIF6, HOIP, RBM13	459	56	10841	1.26529	1	0.999889	100
GOTERM_BP_FAT	GO:0042254~ribosome biogenesis	5	0.793651	0.978998	RPS5B, EIF6, CG33158, HOIP, RBM13	459	209	10841	0.565042	1	1	100
GOTERM_BP_FAT	GO:0006364~rRNA processing	3	0.47619	0.980768	EIF6, HOIP, RBM13	459	136	10841	0.521002	1	1	100
GOTERM_BP_FAT	GO:0016072~rRNA metabolic process	3	0.47619	0.982153	EIF6, HOIP, RBM13	459	138	10841	0.513451	1	1	100
GOTERM_BP_FAT	GO:0022613~ribonucleoprotein complex biogenesis	7	1.11111	0.989846	RPS5B, EIF6, CG33158, RBP1-LIKE, AGO1, HOIP, RBM13	459	303	10841	0.545647	1	1	100
GOTERM_BP_FAT	GO:0034470~ncRNA processing	4	0.634921	0.998025	EIF6, HOIP, CG10189, RBM13	459	240	10841	0.393646	1	1	100
GOTERM_BP_FAT	GO:0034660~ncRNA metabolic process	4	0.634921	0.999886	EIF6, HOIP, CG10189, RBM13	459	316	10841	0.298971	1	1	100
GOTERM_BP_FAT	GO:0006396~RNA processing	10	1.5873	0.999954	LA, EIF6, WISP, MBL, RBP1-LIKE, NOS, AGO1, HOIP, CG10189, RBM13	459	588	10841	0.401679	1	1	100
Annotation Cluster 48	Enrichment Score: 0.07923503747395025
Category	Term	Count	%	PValue	Genes	List Total	Pop Hits	Pop Total	Fold Enrichment	Bonferroni	Benjamini	FDR
GOTERM_BP_FAT	GO:0030534~adult behavior	8	1.26984	0.751153	KLG, SH, TUTL, BRP, CAC, SP, SPN27A, EY	459	201	10841	0.940049	1	0.999958	100
GOTERM_BP_FAT	GO:0008344~adult locomotory behavior	5	0.793651	0.805183	SH, TUTL, BRP, CAC, EY	459	130	10841	0.908413	1	0.999984	100
GOTERM_BP_FAT	GO:0007626~locomotory behavior	7	1.11111	0.95647	SBB, SH, TUTL, BRP, CAC, CG4500, EY	459	250	10841	0.661325	1	1	100
Annotation Cluster 49	Enrichment Score: 0.07920497945113412
Category	Term	Count	%	PValue	Genes	List Total	Pop Hits	Pop Total	Fold Enrichment	Bonferroni	Benjamini	FDR
GOTERM_BP_FAT	GO:0007416~synapse assembly	9	1.42857	0.573089	CG4757, MICAL, NWK, FUTSCH, NOS, AGO1, CAC, PROS	459	193	10841	1.10139	1	0.999438	100
GOTERM_BP_FAT	GO:0048638~regulation of developmental growth	11	1.74603	0.621215	UPD2, SBB, NWK, FUTSCH, NOS, CAC, RIOK1, RIOK2, EY, RBM13	459	251	10841	1.03508	1	0.999682	100
GOTERM_BP_FAT	GO:0050803~regulation of synapse structure or activity	7	1.11111	0.786834	NWK, SH, FUTSCH, BRP, NOS, CAC, EKAR	459	182	10841	0.908413	1	0.999978	100
GOTERM_BP_FAT	GO:0008582~regulation of synaptic growth at neuromuscular junction	4	0.634921	0.826531	NWK, FUTSCH, NOS, CAC	459	105	10841	0.899761	1	0.99999	100
GOTERM_BP_FAT	GO:1904396~regulation of neuromuscular junction development	4	0.634921	0.84068	NWK, FUTSCH, NOS, CAC	459	108	10841	0.874768	1	0.999993	100
GOTERM_BP_FAT	GO:0040008~regulation of growth	12	1.90476	0.843962	UPD2, CG18031, SBB, NWK, FUTSCH, NOS, CAC, RIOK1, RIOK2, EY, RBM13	459	335	10841	0.846044	1	0.999993	100
GOTERM_BP_FAT	GO:0051963~regulation of synapse assembly	4	0.634921	0.849549	NWK, FUTSCH, NOS, CAC	459	110	10841	0.858863	1	0.999993	100
GOTERM_BP_FAT	GO:0050808~synapse organization	10	1.5873	0.872149	CG4757, MICAL, NWK, FUTSCH, BRP, NOS, AGO1, CAC, PROS	459	291	10841	0.81164	1	0.999995	100
GOTERM_BP_FAT	GO:0051960~regulation of nervous system development	10	1.5873	0.917788	MICAL, NWK, TUTL, FUTSCH, NOS, CAC, POLO, RIOK1, PROS, RIOK2	459	313	10841	0.754592	1	0.999999	100
GOTERM_BP_FAT	GO:0050807~regulation of synapse organization	4	0.634921	0.939176	NWK, FUTSCH, NOS, CAC	459	140	10841	0.674821	1	0.999999	100
GOTERM_BP_FAT	GO:0044087~regulation of cellular component biogenesis	8	1.26984	0.950444	NWK, FUTSCH, RBP1-LIKE, NOS, CG17816, CAC, SWA, TM1	459	276	10841	0.684601	1	1	100
GOTERM_BP_FAT	GO:0051124~synaptic growth at neuromuscular junction	3	0.47619	0.955194	NWK, NOS, CAC	459	113	10841	0.627046	1	1	100
GOTERM_BP_FAT	GO:0007528~neuromuscular junction development	4	0.634921	0.980595	NWK, FUTSCH, NOS, CAC	459	175	10841	0.539857	1	1	100
Annotation Cluster 50	Enrichment Score: 0.07547150723826253
Category	Term	Count	%	PValue	Genes	List Total	Pop Hits	Pop Total	Fold Enrichment	Bonferroni	Benjamini	FDR
GOTERM_BP_FAT	GO:0045786~negative regulation of cell cycle	7	1.11111	0.638118	CDK1, FZY, CYCA, LOK, CG17816, RPA-70, MTRM	459	154	10841	1.07358	1	0.999747	100
GOTERM_BP_FAT	GO:0051726~regulation of cell cycle	14	2.22222	0.745256	CDK1, GADD45, LOK, RPA-70, MTRM, TUM, FZY, CYCB3, GNU, OTU, CYCA, PNG, CG17816, REV7	459	356	10841	0.928827	1	0.999951	100
GOTERM_BP_FAT	GO:0010564~regulation of cell cycle process	8	1.26984	0.768928	CDK1, FZY, CYCB3, OTU, CYCA, CG17816, RPA-70, TUM	459	205	10841	0.921707	1	0.99997	100
GOTERM_BP_FAT	GO:0044839~cell cycle G2/M phase transition	4	0.634921	0.77753	CDK1, CYCB3, CYCB, RPA-70	459	96	10841	0.984114	1	0.999975	100
GOTERM_BP_FAT	GO:0044772~mitotic cell cycle phase transition	6	0.952381	0.828369	CDK1, FZY, CYCB3, CYCA, CYCB, RPA-70	459	164	10841	0.8641	1	0.99999	100
GOTERM_BP_FAT	GO:0044770~cell cycle phase transition	6	0.952381	0.84361	CDK1, FZY, CYCB3, CYCA, CYCB, RPA-70	459	168	10841	0.843526	1	0.999993	100
GOTERM_BP_FAT	GO:0007346~regulation of mitotic cell cycle	8	1.26984	0.843978	CDK1, FZY, GNU, CYCB3, CYCA, PNG, LOK, RPA-70	459	225	10841	0.839777	1	0.999993	100
GOTERM_BP_FAT	GO:1901990~regulation of mitotic cell cycle phase transition	5	0.793651	0.87045	CDK1, FZY, CYCB3, CYCA, RPA-70	459	146	10841	0.808861	1	0.999995	100
GOTERM_BP_FAT	GO:1901987~regulation of cell cycle phase transition	5	0.793651	0.87045	CDK1, FZY, CYCB3, CYCA, RPA-70	459	146	10841	0.808861	1	0.999995	100
GOTERM_BP_FAT	GO:0010389~regulation of G2/M transition of mitotic cell cycle	3	0.47619	0.879875	CDK1, CYCB3, RPA-70	459	85	10841	0.833602	1	0.999996	100
GOTERM_BP_FAT	GO:1902749~regulation of cell cycle G2/M phase transition	3	0.47619	0.879875	CDK1, CYCB3, RPA-70	459	85	10841	0.833602	1	0.999996	100
GOTERM_BP_FAT	GO:0000086~G2/M transition of mitotic cell cycle	3	0.47619	0.883911	CDK1, CYCB, RPA-70	459	86	10841	0.823909	1	0.999996	100
GOTERM_BP_FAT	GO:0045930~negative regulation of mitotic cell cycle	4	0.634921	0.894234	CDK1, CYCA, LOK, RPA-70	459	122	10841	0.774385	1	0.999997	100
GOTERM_BP_FAT	GO:0010948~negative regulation of cell cycle process	4	0.634921	0.894234	CDK1, CYCA, CG17816, RPA-70	459	122	10841	0.774385	1	0.999997	100
GOTERM_BP_FAT	GO:1901991~negative regulation of mitotic cell cycle phase transition	3	0.47619	0.944397	CDK1, CYCA, RPA-70	459	107	10841	0.662208	1	0.999999	100
GOTERM_BP_FAT	GO:1901988~negative regulation of cell cycle phase transition	3	0.47619	0.944397	CDK1, CYCA, RPA-70	459	107	10841	0.662208	1	0.999999	100
Annotation Cluster 51	Enrichment Score: 0.07514657744319574
Category	Term	Count	%	PValue	Genes	List Total	Pop Hits	Pop Total	Fold Enrichment	Bonferroni	Benjamini	FDR
GOTERM_BP_FAT	GO:0008358~maternal determination of anterior/posterior axis, embryo	5	0.793651	0.638321	BCD, NOS, SWA, TM1, OSK	459	103	10841	1.14654	1	0.999741	100
GOTERM_BP_FAT	GO:0016322~neuron remodeling	3	0.47619	0.661943	MICAL, CAC, CA-BETA	459	53	10841	1.33691	1	0.999805	100
GOTERM_BP_FAT	GO:0048469~cell maturation	9	1.42857	0.673129	WISP, MICAL, NOS, CAC, SWA, TM1, CA-BETA, GAMMATUB37C, OSK	459	211	10841	1.00743	1	0.999836	100
GOTERM_BP_FAT	GO:0042551~neuron maturation	3	0.47619	0.691353	MICAL, CAC, CA-BETA	459	56	10841	1.26529	1	0.999889	100
GOTERM_BP_FAT	GO:0019094~pole plasm mRNA localization	3	0.47619	0.709766	SWA, TM1, OSK	459	58	10841	1.22166	1	0.999917	100
GOTERM_BP_FAT	GO:0007316~pole plasm RNA localization	3	0.47619	0.718623	SWA, TM1, OSK	459	59	10841	1.20095	1	0.999926	100
GOTERM_BP_FAT	GO:0009994~oocyte differentiation	8	1.26984	0.722712	WISP, NOS, AGO1, SWA, TM1, POLO, GAMMATUB37C, OSK	459	195	10841	0.968974	1	0.999931	100
GOTERM_BP_FAT	GO:0060811~intracellular mRNA localization involved in anterior/posterior axis specification	3	0.47619	0.795238	SWA, TM1, OSK	459	69	10841	1.0269	1	0.999981	100
GOTERM_BP_FAT	GO:0007314~oocyte anterior/posterior axis specification	4	0.634921	0.800572	NOS, SWA, TM1, OSK	459	100	10841	0.944749	1	0.999982	100
GOTERM_BP_FAT	GO:0008298~intracellular mRNA localization	4	0.634921	0.800572	WISP, SWA, TM1, OSK	459	100	10841	0.944749	1	0.999982	100
GOTERM_BP_FAT	GO:0060810~intracellular mRNA localization involved in pattern specification process	3	0.47619	0.814331	SWA, TM1, OSK	459	72	10841	0.984114	1	0.999987	100
GOTERM_BP_FAT	GO:0007315~pole plasm assembly	3	0.47619	0.814331	SWA, TM1, OSK	459	72	10841	0.984114	1	0.999987	100
GOTERM_BP_FAT	GO:0007028~cytoplasm organization	3	0.47619	0.837309	SWA, TM1, OSK	459	76	10841	0.932319	1	0.999992	100
GOTERM_BP_FAT	GO:0021700~developmental maturation	9	1.42857	0.850302	WISP, MICAL, NOS, CAC, SWA, TM1, CA-BETA, GAMMATUB37C, OSK	459	255	10841	0.833602	1	0.999993	100
GOTERM_BP_FAT	GO:0006417~regulation of translation	6	0.952381	0.850804	BCD, NOS, AGO1, HOIP, BRU-3, OSK	459	170	10841	0.833602	1	0.999993	100
GOTERM_BP_FAT	GO:0048599~oocyte development	6	0.952381	0.861078	WISP, NOS, SWA, TM1, GAMMATUB37C, OSK	459	173	10841	0.819147	1	0.999995	100
GOTERM_BP_FAT	GO:0007309~oocyte axis specification	5	0.793651	0.87045	NOS, SWA, TM1, GAMMATUB37C, OSK	459	146	10841	0.808861	1	0.999995	100
GOTERM_BP_FAT	GO:0009798~axis specification	8	1.26984	0.873449	BCD, CACT, NOS, SWA, TM1, GAMMATUB37C, SPN27A, OSK	459	235	10841	0.804042	1	0.999995	100
GOTERM_BP_FAT	GO:0007308~oocyte construction	5	0.793651	0.883487	NOS, SWA, TM1, GAMMATUB37C, OSK	459	150	10841	0.787291	1	0.999996	100
GOTERM_BP_FAT	GO:0008595~anterior/posterior axis specification, embryo	5	0.793651	0.915983	BCD, NOS, SWA, TM1, OSK	459	162	10841	0.728973	1	0.999999	100
GOTERM_BP_FAT	GO:0007351~tripartite regional subdivision	5	0.793651	0.915983	BCD, NOS, SWA, TM1, OSK	459	162	10841	0.728973	1	0.999999	100
GOTERM_BP_FAT	GO:0006403~RNA localization	6	0.952381	0.919675	NXT1, WISP, ALPHATUB67C, SWA, TM1, OSK	459	195	10841	0.72673	1	0.999999	100
GOTERM_BP_FAT	GO:0010608~posttranscriptional regulation of gene expression	6	0.952381	0.923731	BCD, NOS, AGO1, HOIP, BRU-3, OSK	459	197	10841	0.719352	1	0.999999	100
GOTERM_BP_FAT	GO:0000578~embryonic axis specification	5	0.793651	0.926951	BCD, NOS, SWA, TM1, OSK	459	167	10841	0.707148	1	0.999999	100
GOTERM_BP_FAT	GO:0009948~anterior/posterior axis specification	5	0.793651	0.930965	BCD, NOS, SWA, TM1, OSK	459	169	10841	0.698779	1	0.999999	100
GOTERM_BP_FAT	GO:0035282~segmentation	8	1.26984	0.967495	BCD, UPD2, DYSF, NOS, AGO1, SWA, TM1, OSK	459	293	10841	0.64488	1	1	100
GOTERM_BP_FAT	GO:0007350~blastoderm segmentation	6	0.952381	0.975936	BCD, NOS, AGO1, SWA, TM1, OSK	459	239	10841	0.592939	1	1	100
GOTERM_BP_FAT	GO:0009952~anterior/posterior pattern specification	5	0.793651	0.976956	BCD, NOS, SWA, TM1, OSK	459	206	10841	0.57327	1	1	100
GOTERM_BP_FAT	GO:0003002~regionalization	15	2.38095	0.980789	UPD2, SBB, CG5890, TM1, SWA, SN, BCD, CACT, DYSF, NOS, AGO1, GAMMATUB37C, SPN27A, OSK, TOM	459	529	10841	0.669718	1	1	100
GOTERM_BP_FAT	GO:0009880~embryonic pattern specification	6	0.952381	0.988139	BCD, NOS, AGO1, SWA, TM1, OSK	459	263	10841	0.53883	1	1	100
GOTERM_BP_FAT	GO:0007389~pattern specification process	15	2.38095	0.992021	UPD2, SBB, CG5890, TM1, SWA, SN, BCD, CACT, DYSF, NOS, AGO1, GAMMATUB37C, SPN27A, OSK, TOM	459	569	10841	0.622638	1	1	100
Annotation Cluster 52	Enrichment Score: 0.07404170206781702
Category	Term	Count	%	PValue	Genes	List Total	Pop Hits	Pop Total	Fold Enrichment	Bonferroni	Benjamini	FDR
GOTERM_BP_FAT	GO:0042255~ribosome assembly	3	0.47619	0.630327	RPS5B, EIF6, CG33158	459	50	10841	1.41712	1	0.999716	100
GOTERM_BP_FAT	GO:0071826~ribonucleoprotein complex subunit organization	6	0.952381	0.798829	RPS5B, EIF6, CG33158, RBP1-LIKE, AGO1, OSK	459	157	10841	0.902627	1	0.999982	100
GOTERM_BP_FAT	GO:0022618~ribonucleoprotein complex assembly	5	0.793651	0.873821	RPS5B, EIF6, CG33158, RBP1-LIKE, AGO1	459	147	10841	0.803358	1	0.999995	100
GOTERM_BP_FAT	GO:0042254~ribosome biogenesis	5	0.793651	0.978998	RPS5B, EIF6, CG33158, HOIP, RBM13	459	209	10841	0.565042	1	1	100
GOTERM_BP_FAT	GO:0022613~ribonucleoprotein complex biogenesis	7	1.11111	0.989846	RPS5B, EIF6, CG33158, RBP1-LIKE, AGO1, HOIP, RBM13	459	303	10841	0.545647	1	1	100
Annotation Cluster 53	Enrichment Score: 0.06959323067125084
Category	Term	Count	%	PValue	Genes	List Total	Pop Hits	Pop Total	Fold Enrichment	Bonferroni	Benjamini	FDR
GOTERM_BP_FAT	GO:0046331~lateral inhibition	8	1.26984	0.793826	CG7631, CG7655, CYP309A1, TUTL, CYCA, CG5953, MCM2, AMNIONLESS	459	211	10841	0.895497	1	0.999981	100
GOTERM_BP_FAT	GO:0045168~cell-cell signaling involved in cell fate commitment	8	1.26984	0.797773	CG7631, CG7655, CYP309A1, TUTL, CYCA, CG5953, MCM2, AMNIONLESS	459	212	10841	0.891273	1	0.999982	100
GOTERM_BP_FAT	GO:0045165~cell fate commitment	17	2.69841	0.899275	CG7631, CG7655, CDK1, CYP309A1, KLG, MCM2, TUM, EY, TUTL, CYCA, NOS, AGO1, CG5953, POLO, AMNIONLESS, PROS, TOM	459	497	10841	0.807884	1	0.999997	100
GOTERM_BP_FAT	GO:0007267~cell-cell signaling	23	3.65079	0.924974	CG7631, CG7655, UPD2, CYP309A1, DOP1R1, SH, CAC, MCM2, NACHRBETA1, TUM, RIOK1, RIOK2, NACHRALPHA6, NWK, RDL, TUTL, BRP, CYCA, BE, CG5953, SHAL, AMNIONLESS, EKAR	459	678	10841	0.801226	1	0.999999	100
Annotation Cluster 54	Enrichment Score: 0.06401528094487455
Category	Term	Count	%	PValue	Genes	List Total	Pop Hits	Pop Total	Fold Enrichment	Bonferroni	Benjamini	FDR
GOTERM_BP_FAT	GO:0034248~regulation of cellular amide metabolic process	11	1.74603	0.435693	BCD, WISP, CACT, SPE, NOS, AGO1, HOIP, DRO, PGRP-SA, BRU-3, OSK	459	217	10841	1.19726	1	0.996717	99.9955
GOTERM_BP_FAT	GO:0017148~negative regulation of translation	4	0.634921	0.687403	BCD, NOS, AGO1, BRU-3	459	83	10841	1.13825	1	0.999881	100
GOTERM_BP_FAT	GO:0034249~negative regulation of cellular amide metabolic process	4	0.634921	0.724931	BCD, NOS, AGO1, BRU-3	459	88	10841	1.07358	1	0.999933	100
GOTERM_BP_FAT	GO:0006417~regulation of translation	6	0.952381	0.850804	BCD, NOS, AGO1, HOIP, BRU-3, OSK	459	170	10841	0.833602	1	0.999993	100
GOTERM_BP_FAT	GO:0010608~posttranscriptional regulation of gene expression	6	0.952381	0.923731	BCD, NOS, AGO1, HOIP, BRU-3, OSK	459	197	10841	0.719352	1	0.999999	100
GOTERM_BP_FAT	GO:0043603~cellular amide metabolic process	26	4.12698	0.999601	URO, EIF6, CG32495, SPE, HOIP, RPS5B, WISP, CACT, GSTD3, NOS, GSTD2, GSTD5, AGO1, DRO, PGRP-SA, GSTE14, SE, BCD, CG11951, GSTE4, GSTE1, CG31343, CG15534, CG14516, OSK, BRU-3	459	1036	10841	0.592748	1	1	100
GOTERM_BP_FAT	GO:0006518~peptide metabolic process	23	3.65079	0.999847	EIF6, SE, CG32495, SPE, HOIP, BCD, RPS5B, CG11951, CACT, GSTE4, GSTD3, GSTE1, CG31343, NOS, GSTD2, AGO1, GSTD5, DRO, CG14516, GSTE14, PGRP-SA, BRU-3, OSK	459	984	10841	0.552064	1	1	100
GOTERM_BP_FAT	GO:0010629~negative regulation of gene expression	9	1.42857	0.999985	BCD, SBB, OTE, SUG, NOS, AGO1, PROS, BRU-3, CID	459	584	10841	0.363987	1	1	100
GOTERM_BP_FAT	GO:1901566~organonitrogen compound biosynthetic process	22	3.49206	1	URO, EIF6, SE, CG32495, SPE, HOIP, CG10184, VHA100-5, BCD, RPS5B, YELLOW-F, CG9510, CACT, PR, NOS, AGO1, DRO, ATPSYNEPSILONL, PGRP-SA, BRU-3, OSK	459	1171	10841	0.443734	1	1	100
GOTERM_BP_FAT	GO:0043604~amide biosynthetic process	14	2.22222	1	URO, EIF6, CG32495, SPE, HOIP, RPS5B, BCD, CACT, NOS, AGO1, DRO, PGRP-SA, OSK, BRU-3	459	901	10841	0.366995	1	1	100
GOTERM_BP_FAT	GO:0043043~peptide biosynthetic process	13	2.06349	1	BCD, RPS5B, EIF6, CACT, CG32495, SPE, NOS, AGO1, HOIP, DRO, PGRP-SA, BRU-3, OSK	459	890	10841	0.344993	1	1	100
GOTERM_BP_FAT	GO:0006412~translation	8	1.26984	1	BCD, RPS5B, EIF6, NOS, AGO1, HOIP, BRU-3, OSK	459	852	10841	0.221772	1	1	100
Annotation Cluster 55	Enrichment Score: 0.06399655903350973
Category	Term	Count	%	PValue	Genes	List Total	Pop Hits	Pop Total	Fold Enrichment	Bonferroni	Benjamini	FDR
GOTERM_BP_FAT	GO:0045786~negative regulation of cell cycle	7	1.11111	0.638118	CDK1, FZY, CYCA, LOK, CG17816, RPA-70, MTRM	459	154	10841	1.07358	1	0.999747	100
GOTERM_BP_FAT	GO:0007346~regulation of mitotic cell cycle	8	1.26984	0.843978	CDK1, FZY, GNU, CYCB3, CYCA, PNG, LOK, RPA-70	459	225	10841	0.839777	1	0.999993	100
GOTERM_BP_FAT	GO:0044773~mitotic DNA damage checkpoint	3	0.47619	0.866978	CDK1, LOK, RPA-70	459	82	10841	0.8641	1	0.999995	100
GOTERM_BP_FAT	GO:0044774~mitotic DNA integrity checkpoint	3	0.47619	0.871412	CDK1, LOK, RPA-70	459	83	10841	0.853689	1	0.999995	100
GOTERM_BP_FAT	GO:0045930~negative regulation of mitotic cell cycle	4	0.634921	0.894234	CDK1, CYCA, LOK, RPA-70	459	122	10841	0.774385	1	0.999997	100
GOTERM_BP_FAT	GO:0000077~DNA damage checkpoint	3	0.47619	0.898833	CDK1, LOK, RPA-70	459	90	10841	0.787291	1	0.999997	100
GOTERM_BP_FAT	GO:0031570~DNA integrity checkpoint	3	0.47619	0.908831	CDK1, LOK, RPA-70	459	93	10841	0.761895	1	0.999998	100
GOTERM_BP_FAT	GO:0007093~mitotic cell cycle checkpoint	3	0.47619	0.933552	CDK1, LOK, RPA-70	459	102	10841	0.694669	1	0.999999	100
GOTERM_BP_FAT	GO:0000075~cell cycle checkpoint	3	0.47619	0.956786	CDK1, LOK, RPA-70	459	114	10841	0.621546	1	1	100
Annotation Cluster 56	Enrichment Score: 0.06183156310577957
Category	Term	Count	%	PValue	Genes	List Total	Pop Hits	Pop Total	Fold Enrichment	Bonferroni	Benjamini	FDR
GOTERM_BP_FAT	GO:0090287~regulation of cellular response to growth factor stimulus	3	0.47619	0.630327	NWK, OTE, RAU	459	50	10841	1.41712	1	0.999716	100
GOTERM_BP_FAT	GO:0071363~cellular response to growth factor stimulus	3	0.47619	0.857688	NWK, OTE, RAU	459	80	10841	0.885703	1	0.999994	100
GOTERM_BP_FAT	GO:0070848~response to growth factor	3	0.47619	0.862405	NWK, OTE, RAU	459	81	10841	0.874768	1	0.999995	100
GOTERM_BP_FAT	GO:0071310~cellular response to organic substance	8	1.26984	0.933993	IMPL2, DOP1R1, NWK, OTE, SH, AGO1, FASN2, RAU	459	264	10841	0.715719	1	0.999999	100
GOTERM_BP_FAT	GO:0071495~cellular response to endogenous stimulus	4	0.634921	0.979931	IMPL2, OTE, SH, RAU	459	174	10841	0.542959	1	1	100
GOTERM_BP_FAT	GO:0007167~enzyme linked receptor protein signaling pathway	5	0.793651	0.997392	IMPL2, NWK, OTE, SUG, RAU	459	273	10841	0.432578	1	1	100
Annotation Cluster 57	Enrichment Score: 0.05925160934111942
Category	Term	Count	%	PValue	Genes	List Total	Pop Hits	Pop Total	Fold Enrichment	Bonferroni	Benjamini	FDR
GOTERM_BP_FAT	GO:0046395~carboxylic acid catabolic process	3	0.47619	0.842638	CG3699, CG7860, CG10184	459	77	10841	0.920211	1	0.999993	100
GOTERM_BP_FAT	GO:0044282~small molecule catabolic process	4	0.634921	0.887725	URO, CG3699, CG7860, CG10184	459	120	10841	0.787291	1	0.999997	100
GOTERM_BP_FAT	GO:0016054~organic acid catabolic process	3	0.47619	0.887822	CG3699, CG7860, CG10184	459	87	10841	0.814439	1	0.999996	100
Annotation Cluster 58	Enrichment Score: 0.055746749296748783
Category	Term	Count	%	PValue	Genes	List Total	Pop Hits	Pop Total	Fold Enrichment	Bonferroni	Benjamini	FDR
GOTERM_BP_FAT	GO:0045466~R7 cell differentiation	4	0.634921	0.389236	KLG, TUTL, RAU, PROS	459	53	10841	1.78255	1	0.994191	99.9822
GOTERM_BP_FAT	GO:0046552~photoreceptor cell fate commitment	3	0.47619	0.735657	KLG, PROS, EY	459	61	10841	1.16158	1	0.999945	100
GOTERM_BP_FAT	GO:0048663~neuron fate commitment	3	0.47619	0.788498	KLG, PROS, EY	459	68	10841	1.042	1	0.999979	100
GOTERM_BP_FAT	GO:0042051~compound eye photoreceptor development	3	0.47619	0.908831	MBL, TUTL, RAU	459	93	10841	0.761895	1	0.999998	100
GOTERM_BP_FAT	GO:0001751~compound eye photoreceptor cell differentiation	5	0.793651	0.918288	MBL, KLG, TUTL, RAU, PROS	459	163	10841	0.724501	1	0.999999	100
GOTERM_BP_FAT	GO:0046530~photoreceptor cell differentiation	6	0.952381	0.929474	MBL, KLG, TUTL, RAU, PROS, EY	459	200	10841	0.708562	1	0.999999	100
GOTERM_BP_FAT	GO:0042462~eye photoreceptor cell development	3	0.47619	0.931156	MBL, TUTL, RAU	459	101	10841	0.701547	1	0.999999	100
GOTERM_BP_FAT	GO:0001754~eye photoreceptor cell differentiation	5	0.793651	0.941841	MBL, KLG, TUTL, RAU, PROS	459	175	10841	0.674821	1	0.999999	100
GOTERM_BP_FAT	GO:0042461~photoreceptor cell development	3	0.47619	0.958325	MBL, TUTL, RAU	459	115	10841	0.616141	1	1	100
GOTERM_BP_FAT	GO:0001745~compound eye morphogenesis	7	1.11111	0.99672	MBL, KLG, TUTL, RAU, PROS, SO, EY	459	341	10841	0.484842	1	1	100
GOTERM_BP_FAT	GO:0007423~sensory organ development	13	2.06349	0.998211	SPN88EB, MBL, KLG, FUTSCH, TUTL, SN, CG11893, RAU, ATK, PROS, SO, TOM, EY	459	567	10841	0.541523	1	1	100
GOTERM_BP_FAT	GO:0048592~eye morphogenesis	7	1.11111	0.998392	MBL, KLG, TUTL, RAU, PROS, SO, EY	459	364	10841	0.454206	1	1	100
GOTERM_BP_FAT	GO:0090596~sensory organ morphogenesis	7	1.11111	0.998392	MBL, KLG, TUTL, RAU, PROS, SO, EY	459	364	10841	0.454206	1	1	100
GOTERM_BP_FAT	GO:0048749~compound eye development	8	1.26984	0.999195	MBL, KLG, TUTL, FUTSCH, RAU, PROS, SO, EY	459	423	10841	0.44669	1	1	100
GOTERM_BP_FAT	GO:0001654~eye development	8	1.26984	0.999656	MBL, KLG, TUTL, FUTSCH, RAU, PROS, SO, EY	459	450	10841	0.419889	1	1	100
Annotation Cluster 59	Enrichment Score: 0.05485769544071325
Category	Term	Count	%	PValue	Genes	List Total	Pop Hits	Pop Total	Fold Enrichment	Bonferroni	Benjamini	FDR
GOTERM_BP_FAT	GO:0048102~autophagic cell death	4	0.634921	0.731999	RPR, CECB, CG7860, MMP1	459	89	10841	1.06152	1	0.999942	100
GOTERM_BP_FAT	GO:0035071~salivary gland cell autophagic cell death	4	0.634921	0.731999	RPR, CECB, CG7860, MMP1	459	89	10841	1.06152	1	0.999942	100
GOTERM_BP_FAT	GO:0035070~salivary gland histolysis	4	0.634921	0.765213	RPR, CECB, CG7860, MMP1	459	94	10841	1.00505	1	0.999967	100
GOTERM_BP_FAT	GO:0060033~anatomical structure regression	4	0.634921	0.873626	RPR, CECB, CG7860, MMP1	459	116	10841	0.814439	1	0.999995	100
GOTERM_BP_FAT	GO:0007435~salivary gland morphogenesis	5	0.793651	0.906176	RPR, CECB, CG7860, MMP1, RIB	459	158	10841	0.747428	1	0.999998	100
GOTERM_BP_FAT	GO:0022612~gland morphogenesis	5	0.793651	0.906176	RPR, CECB, CG7860, MMP1, RIB	459	158	10841	0.747428	1	0.999998	100
GOTERM_BP_FAT	GO:0010623~programmed cell death involved in cell development	5	0.793651	0.906176	RPR, CECB, LOK, CG7860, MMP1	459	158	10841	0.747428	1	0.999998	100
GOTERM_BP_FAT	GO:0012501~programmed cell death	12	1.90476	0.923673	RPR, CECB, MBL, FUTSCH, LOK, NOS, RNRS, CG7860, RNRL, MMP1, DAMM, CG10700	459	374	10841	0.75782	1	0.999999	100
GOTERM_BP_FAT	GO:0007431~salivary gland development	5	0.793651	0.961412	RPR, CECB, CG7860, MMP1, RIB	459	189	10841	0.624834	1	1	100
GOTERM_BP_FAT	GO:0035272~exocrine system development	5	0.793651	0.961412	RPR, CECB, CG7860, MMP1, RIB	459	189	10841	0.624834	1	1	100
GOTERM_BP_FAT	GO:0048732~gland development	6	0.952381	0.97918	RPR, CECB, CG7860, SO, MMP1, RIB	459	244	10841	0.580789	1	1	100
GOTERM_BP_FAT	GO:0007417~central nervous system development	7	1.11111	0.985692	SAD, RPR, ALPHATUB67C, PROS, MMP1, EY, RIB	459	291	10841	0.568148	1	1	100
Annotation Cluster 60	Enrichment Score: 0.05485410902484841
Category	Term	Count	%	PValue	Genes	List Total	Pop Hits	Pop Total	Fold Enrichment	Bonferroni	Benjamini	FDR
GOTERM_BP_FAT	GO:0030718~germ-line stem cell population maintenance	5	0.793651	0.362298	FZY, OTE, NOS, AGO1, ZPG	459	72	10841	1.64019	1	0.992339	99.962
GOTERM_BP_FAT	GO:0019827~stem cell population maintenance	5	0.793651	0.522306	FZY, OTE, NOS, AGO1, ZPG	459	89	10841	1.3269	1	0.99886	99.9998
GOTERM_BP_FAT	GO:0098727~maintenance of cell number	5	0.793651	0.522306	FZY, OTE, NOS, AGO1, ZPG	459	89	10841	1.3269	1	0.99886	99.9998
GOTERM_BP_FAT	GO:0001709~cell fate determination	5	0.793651	0.867001	NOS, AGO1, TUM, PROS, TOM	459	145	10841	0.814439	1	0.999995	100
GOTERM_BP_FAT	GO:0031324~negative regulation of cellular metabolic process	20	3.1746	0.968525	SPN28DA, SPN88EB, SPN28DC, SBB, OTE, ACP62F, SPN38F, CID, BCD, FZY, SPN28B, GNU, SPN28F, SUG, NOS, AGO1, PROS, SPN27A, BRU-3	459	648	10841	0.728973	1	1	100
GOTERM_BP_FAT	GO:0000122~negative regulation of transcription from RNA polymerase II promoter	3	0.47619	0.989064	SBB, SUG, PROS	459	151	10841	0.469246	1	1	100
GOTERM_BP_FAT	GO:0010605~negative regulation of macromolecule metabolic process	20	3.1746	0.991538	SPN28DA, SPN88EB, SPN28DC, SBB, OTE, ACP62F, SPN38F, CID, BCD, FZY, SPN28B, GNU, SPN28F, SUG, NOS, AGO1, PROS, SPN27A, BRU-3	459	716	10841	0.659741	1	1	100
GOTERM_BP_FAT	GO:0009892~negative regulation of metabolic process	20	3.1746	0.994771	SPN28DA, SPN88EB, SPN28DC, SBB, OTE, ACP62F, SPN38F, CID, BCD, FZY, SPN28B, GNU, SPN28F, SUG, NOS, AGO1, PROS, SPN27A, BRU-3	459	739	10841	0.639208	1	1	100
GOTERM_BP_FAT	GO:0010558~negative regulation of macromolecule biosynthetic process	11	1.74603	0.997603	BCD, GNU, SBB, OTE, SUG, NOS, AGO1, PROS, BRU-3, CID	459	490	10841	0.530217	1	1	100
GOTERM_BP_FAT	GO:2000113~negative regulation of cellular macromolecule biosynthetic process	11	1.74603	0.997603	BCD, GNU, SBB, OTE, SUG, NOS, AGO1, PROS, BRU-3, CID	459	490	10841	0.530217	1	1	100
GOTERM_BP_FAT	GO:0009890~negative regulation of biosynthetic process	11	1.74603	0.998319	BCD, GNU, SBB, OTE, SUG, NOS, AGO1, PROS, BRU-3, CID	459	503	10841	0.516513	1	1	100
GOTERM_BP_FAT	GO:0031327~negative regulation of cellular biosynthetic process	11	1.74603	0.998319	BCD, GNU, SBB, OTE, SUG, NOS, AGO1, PROS, BRU-3, CID	459	503	10841	0.516513	1	1	100
GOTERM_BP_FAT	GO:0045934~negative regulation of nucleobase-containing compound metabolic process	9	1.42857	0.998532	GNU, SBB, OTE, SUG, NOS, AGO1, PROS, CID	459	439	10841	0.484211	1	1	100
GOTERM_BP_FAT	GO:0051172~negative regulation of nitrogen compound metabolic process	11	1.74603	0.99886	BCD, GNU, SBB, OTE, SUG, NOS, AGO1, PROS, BRU-3, CID	459	517	10841	0.502526	1	1	100
GOTERM_BP_FAT	GO:1903507~negative regulation of nucleic acid-templated transcription	7	1.11111	0.999555	SBB, OTE, SUG, NOS, AGO1, PROS, CID	459	404	10841	0.409236	1	1	100
GOTERM_BP_FAT	GO:1902679~negative regulation of RNA biosynthetic process	7	1.11111	0.999555	SBB, OTE, SUG, NOS, AGO1, PROS, CID	459	404	10841	0.409236	1	1	100
GOTERM_BP_FAT	GO:0045892~negative regulation of transcription, DNA-templated	7	1.11111	0.999555	SBB, OTE, SUG, NOS, AGO1, PROS, CID	459	404	10841	0.409236	1	1	100
GOTERM_BP_FAT	GO:0051253~negative regulation of RNA metabolic process	7	1.11111	0.999729	SBB, OTE, SUG, NOS, AGO1, PROS, CID	459	419	10841	0.394585	1	1	100
GOTERM_BP_FAT	GO:0010629~negative regulation of gene expression	9	1.42857	0.999985	BCD, SBB, OTE, SUG, NOS, AGO1, PROS, BRU-3, CID	459	584	10841	0.363987	1	1	100
GOTERM_BP_FAT	GO:0006351~transcription, DNA-templated	20	3.1746	1	SSRP, CG10077, SBB, OTE, FOXP, LOK, RBP1-LIKE, VFL, SO, EY, RIB, CID, BCD, DYSF, NWK, ETS21C, SUG, NOS, AGO1, PROS	459	1113	10841	0.424416	1	1	100
Annotation Cluster 61	Enrichment Score: 0.050555142750407546
Category	Term	Count	%	PValue	Genes	List Total	Pop Hits	Pop Total	Fold Enrichment	Bonferroni	Benjamini	FDR
GOTERM_BP_FAT	GO:0051298~centrosome duplication	5	0.793651	0.809934	CG17816, ALPHATUB67C, FEO, PIM, TUM	459	131	10841	0.901478	1	0.999985	100
GOTERM_BP_FAT	GO:0051297~centrosome organization	6	0.952381	0.864369	CG17816, ALPHATUB67C, FEO, POLO, PIM, TUM	459	174	10841	0.814439	1	0.999995	100
GOTERM_BP_FAT	GO:0007098~centrosome cycle	5	0.793651	0.877117	CG17816, ALPHATUB67C, FEO, PIM, TUM	459	148	10841	0.79793	1	0.999995	100
GOTERM_BP_FAT	GO:0031023~microtubule organizing center organization	6	0.952381	0.879855	CG17816, ALPHATUB67C, FEO, POLO, PIM, TUM	459	179	10841	0.791689	1	0.999996	100
GOTERM_BP_FAT	GO:0000226~microtubule cytoskeleton organization	12	1.90476	0.933518	WISP, SKELETOR, FUTSCH, CG17816, ALPHATUB67C, FEO, POLO, GAMMATUB37C, PIM, TUM, OSK, CID	459	381	10841	0.743897	1	0.999999	100
GOTERM_BP_FAT	GO:0007017~microtubule-based process	14	2.22222	0.986118	FEO, ALPHATUB67C, BETATUB60D, TUM, CID, WISP, SKELETOR, FUTSCH, CG17816, CYCB, GAMMATUB37C, POLO, PIM, OSK	459	514	10841	0.643312	1	1	100
Annotation Cluster 62	Enrichment Score: 0.05030029865791305
Category	Term	Count	%	PValue	Genes	List Total	Pop Hits	Pop Total	Fold Enrichment	Bonferroni	Benjamini	FDR
GOTERM_BP_FAT	GO:0061138~morphogenesis of a branching epithelium	3	0.47619	0.837309	DYSF, DND, RIB	459	76	10841	0.932319	1	0.999992	100
GOTERM_BP_FAT	GO:0060446~branching involved in open tracheal system development	3	0.47619	0.837309	DYSF, DND, RIB	459	76	10841	0.932319	1	0.999992	100
GOTERM_BP_FAT	GO:0048754~branching morphogenesis of an epithelial tube	3	0.47619	0.837309	DYSF, DND, RIB	459	76	10841	0.932319	1	0.999992	100
GOTERM_BP_FAT	GO:0001763~morphogenesis of a branching structure	3	0.47619	0.852823	DYSF, DND, RIB	459	79	10841	0.896914	1	0.999993	100
GOTERM_BP_FAT	GO:0007424~open tracheal system development	4	0.634921	0.998025	DYSF, DND, MMP1, RIB	459	240	10841	0.393646	1	1	100
GOTERM_BP_FAT	GO:0060541~respiratory system development	4	0.634921	0.998941	DYSF, DND, MMP1, RIB	459	257	10841	0.367607	1	1	100
Annotation Cluster 63	Enrichment Score: 0.04944567175906088
Category	Term	Count	%	PValue	Genes	List Total	Pop Hits	Pop Total	Fold Enrichment	Bonferroni	Benjamini	FDR
GOTERM_BP_FAT	GO:0061458~reproductive system development	3	0.47619	0.871412	RPR, PIM, RIB	459	83	10841	0.853689	1	0.999995	100
GOTERM_BP_FAT	GO:0048608~reproductive structure development	3	0.47619	0.871412	RPR, PIM, RIB	459	83	10841	0.853689	1	0.999995	100
GOTERM_BP_FAT	GO:0007548~sex differentiation	3	0.47619	0.93587	RPR, PIM, RIB	459	103	10841	0.687924	1	0.999999	100
Annotation Cluster 64	Enrichment Score: 0.0460891076035594
Category	Term	Count	%	PValue	Genes	List Total	Pop Hits	Pop Total	Fold Enrichment	Bonferroni	Benjamini	FDR
GOTERM_BP_FAT	GO:0007455~eye-antennal disc morphogenesis	3	0.47619	0.508632	SN, SO, EY	459	40	10841	1.77141	1	0.998633	99.9996
GOTERM_BP_FAT	GO:0035214~eye-antennal disc development	3	0.47619	0.795238	SN, SO, EY	459	69	10841	1.0269	1	0.999981	100
GOTERM_BP_FAT	GO:0016477~cell migration	8	1.26984	0.979581	DYSF, NOS, MDR49, SN, SPRI, SO, EY, RIB	459	311	10841	0.607556	1	1	100
GOTERM_BP_FAT	GO:0048870~cell motility	8	1.26984	0.990423	DYSF, NOS, MDR49, SN, SPRI, SO, EY, RIB	459	339	10841	0.557374	1	1	100
GOTERM_BP_FAT	GO:0051674~localization of cell	8	1.26984	0.992122	DYSF, NOS, MDR49, SN, SPRI, SO, EY, RIB	459	346	10841	0.546098	1	1	100
GOTERM_BP_FAT	GO:0010631~epithelial cell migration	3	0.47619	0.99627	DYSF, SPRI, RIB	459	179	10841	0.395845	1	1	100
GOTERM_BP_FAT	GO:0090132~epithelium migration	3	0.47619	0.996412	DYSF, SPRI, RIB	459	180	10841	0.393646	1	1	100
GOTERM_BP_FAT	GO:0090130~tissue migration	3	0.47619	0.997373	DYSF, SPRI, RIB	459	188	10841	0.376895	1	1	100
GOTERM_BP_FAT	GO:0001667~ameboidal-type cell migration	3	0.47619	0.998154	DYSF, SPRI, RIB	459	197	10841	0.359676	1	1	100
Annotation Cluster 65	Enrichment Score: 0.033613805124787524
Category	Term	Count	%	PValue	Genes	List Total	Pop Hits	Pop Total	Fold Enrichment	Bonferroni	Benjamini	FDR
GOTERM_BP_FAT	GO:0030537~larval behavior	4	0.634921	0.500902	SBB, SH, TUTL, BETATUB60D	459	63	10841	1.4996	1	0.998538	99.9995
GOTERM_BP_FAT	GO:0008045~motor neuron axon guidance	3	0.47619	0.774432	SAD, LSP2, MP	459	66	10841	1.07358	1	0.999974	100
GOTERM_BP_FAT	GO:0016358~dendrite development	9	1.42857	0.815153	MICAL, ETS21C, TUTL, FUTSCH, NOS, TM1, SN, TUM, PROS	459	244	10841	0.871183	1	0.999987	100
GOTERM_BP_FAT	GO:0061564~axon development	12	1.90476	0.864188	SAD, LSP2, SBB, MICAL, SH, TUTL, FUTSCH, BETATUB60D, MP, PROS, SPRI, MMP1	459	343	10841	0.826311	1	0.999995	100
GOTERM_BP_FAT	GO:0007409~axonogenesis	11	1.74603	0.894494	SAD, LSP2, SBB, MICAL, SH, TUTL, FUTSCH, BETATUB60D, MP, PROS, SPRI	459	329	10841	0.789684	1	0.999997	100
GOTERM_BP_FAT	GO:0048813~dendrite morphogenesis	7	1.11111	0.922409	MICAL, ETS21C, FUTSCH, NOS, TM1, TUM, PROS	459	227	10841	0.728331	1	0.999999	100
GOTERM_BP_FAT	GO:0007411~axon guidance	8	1.26984	0.935528	SAD, LSP2, SBB, MICAL, TUTL, BETATUB60D, MP, PROS	459	265	10841	0.713018	1	0.999999	100
GOTERM_BP_FAT	GO:0040011~locomotion	22	3.49206	0.940594	SAD, LAZA, SBB, DOP1R1, FOXP, MP, BETATUB60D, SN, SPRI, ATK, SO, EY, RIB, LSP2, TPNC4, DYSF, MICAL, TUTL, NOS, MDR49, CG4500, PROS	459	666	10841	0.780198	1	0.999999	100
GOTERM_BP_FAT	GO:0048812~neuron projection morphogenesis	19	3.01587	0.944741	SAD, SBB, SH, CG5890, RPA-70, TM1, MP, BETATUB60D, SN, SPRI, TUM, LSP2, MICAL, ETS21C, FUTSCH, TUTL, NOS, PROS, CG4842	459	588	10841	0.76319	1	0.999999	100
GOTERM_BP_FAT	GO:0097485~neuron projection guidance	8	1.26984	0.946715	SAD, LSP2, SBB, MICAL, TUTL, BETATUB60D, MP, PROS	459	273	10841	0.692124	1	1	100
GOTERM_BP_FAT	GO:0031175~neuron projection development	20	3.1746	0.952032	SAD, SBB, SH, CG5890, RPA-70, TM1, MP, BETATUB60D, SN, SPRI, TUM, MMP1, LSP2, MICAL, ETS21C, FUTSCH, TUTL, NOS, PROS, CG4842	459	624	10841	0.757011	1	1	100
GOTERM_BP_FAT	GO:0006935~chemotaxis	8	1.26984	0.960272	SAD, LSP2, SBB, MICAL, TUTL, BETATUB60D, MP, PROS	459	285	10841	0.662982	1	1	100
GOTERM_BP_FAT	GO:0048858~cell projection morphogenesis	21	3.33333	0.962426	SAD, SBB, SH, CG5890, RPA-70, TM1, MP, BETATUB60D, SN, ATK, SPRI, TUM, LSP2, MICAL, ETS21C, DND, FUTSCH, TUTL, NOS, PROS, CG4842	459	666	10841	0.744735	1	1	100
GOTERM_BP_FAT	GO:0048667~cell morphogenesis involved in neuron differentiation	15	2.38095	0.964481	SAD, SBB, SH, TM1, BETATUB60D, MP, SPRI, TUM, LSP2, MICAL, ETS21C, TUTL, FUTSCH, NOS, PROS	459	499	10841	0.709982	1	1	100
GOTERM_BP_FAT	GO:0042330~taxis	10	1.5873	0.96824	SAD, LSP2, LAZA, SBB, MICAL, DOP1R1, TUTL, BETATUB60D, MP, PROS	459	356	10841	0.663448	1	1	100
GOTERM_BP_FAT	GO:0032990~cell part morphogenesis	21	3.33333	0.969561	SAD, SBB, SH, CG5890, RPA-70, TM1, MP, BETATUB60D, SN, ATK, SPRI, TUM, LSP2, MICAL, ETS21C, DND, FUTSCH, TUTL, NOS, PROS, CG4842	459	678	10841	0.731554	1	1	100
GOTERM_BP_FAT	GO:0048666~neuron development	24	3.80952	0.973584	SAD, MBL, SBB, SH, CG5890, CAC, RPA-70, TM1, MP, BETATUB60D, SN, RAU, SPRI, TUM, MMP1, LSP2, MICAL, ETS21C, FUTSCH, TUTL, NOS, CA-BETA, PROS, CG4842	459	770	10841	0.736168	1	1	100
GOTERM_BP_FAT	GO:0048699~generation of neurons	31	4.92063	0.976121	MBL, SBB, CG5890, CAC, TM1, BETATUB60D, RIOK1, RIOK2, MMP1, ETS21C, TUTL, CYCA, NOS, POLO, PROS, SAD, CDK1, KLG, SH, RPA-70, SN, MP, TUM, SPRI, RAU, EY, LSP2, MICAL, FUTSCH, CA-BETA, CG4842	459	969	10841	0.755605	1	1	100
GOTERM_BP_FAT	GO:0000904~cell morphogenesis involved in differentiation	16	2.53968	0.980976	SAD, SBB, SH, CYR, TM1, BETATUB60D, MP, SPRI, TUM, LSP2, MICAL, ETS21C, TUTL, FUTSCH, NOS, PROS	459	559	10841	0.676028	1	1	100
GOTERM_BP_FAT	GO:0022008~neurogenesis	50	7.93651	0.981938	MBL, CG5890, RNRS, CG15255, FEO, TM1, CAC, CG5800, MMP1, FZY, TUTL, CYCA, NOS, PROS, ORC1, CG14034, RBM13, SAD, CDK1, CG40485, MP, MCM2, RAU, TUM, EY, MICAL, VER, SBB, ALPHATUB67C, BETATUB60D, RIOK1, RIOK2, CID, RPS5B, ETS21C, POLO, PIM, SSRP, KLG, SH, RPA-70, SN, CG7084, SPRI, SO, LSP2, FUTSCH, PCNA, CA-BETA, CG4842	459	1497	10841	0.788869	1	1	100
GOTERM_BP_FAT	GO:0030182~neuron differentiation	26	4.12698	0.990604	MBL, SBB, CG5890, CAC, TM1, BETATUB60D, MMP1, ETS21C, TUTL, NOS, PROS, SAD, KLG, SH, RPA-70, MP, SN, RAU, TUM, SPRI, EY, LSP2, MICAL, FUTSCH, CA-BETA, CG4842	459	884	10841	0.694669	1	1	100
GOTERM_BP_FAT	GO:0032989~cellular component morphogenesis	29	4.60317	0.991122	SBB, PXT, CG5890, TM1, BETATUB60D, IM4, RIB, CACT, ETS21C, TUTL, NOS, ACT88F, PROS, SAD, SH, CYR, RPA-70, MP, SN, ATK, TUM, SPRI, LSP2, MICAL, DND, FUTSCH, PCNA, FLN, CG4842	459	972	10841	0.704674	1	1	100
GOTERM_BP_FAT	GO:0007399~nervous system development	58	9.20635	0.992125	MBL, CG5890, RNRS, CG15255, FEO, TM1, CAC, CG5800, MMP1, FZY, NWK, TUTL, CYCA, NOS, PROS, ORC1, RBM13, CG14034, CG4757, SAD, CDK1, CG40485, MP, MCM2, TUM, RAU, EY, MICAL, VER, SBB, ALPHATUB67C, HOIP, BETATUB60D, RIOK1, RIOK2, RIB, CID, RPS5B, CACT, ETS21C, AGO1, POLO, PIM, RPR, SSRP, KLG, SH, RPA-70, SN, CG7084, SPRI, SO, LSP2, FUTSCH, PCNA, CA-BETA, CG4842	459	1767	10841	0.775261	1	1	100
GOTERM_BP_FAT	GO:0030030~cell projection organization	22	3.49206	0.992424	SAD, SBB, SH, CG5890, RPA-70, TM1, MP, BETATUB60D, SN, ATK, SPRI, TUM, MMP1, LSP2, MICAL, ETS21C, DND, FUTSCH, TUTL, NOS, PROS, CG4842	459	780	10841	0.666169	1	1	100
GOTERM_BP_FAT	GO:0000902~cell morphogenesis	24	3.80952	0.993522	SAD, SBB, SH, CG5890, CYR, RPA-70, TM1, MP, BETATUB60D, SN, ATK, SPRI, TUM, IM4, RIB, LSP2, MICAL, ETS21C, DND, FUTSCH, TUTL, NOS, PROS, CG4842	459	846	10841	0.670035	1	1	100
GOTERM_BP_FAT	GO:0006928~movement of cell or subcellular component	18	2.85714	0.996342	SAD, SBB, MP, BETATUB60D, SN, SPRI, SO, EY, RIB, LSP2, DYSF, MICAL, TUTL, FUTSCH, CYCB, NOS, MDR49, PROS	459	695	10841	0.611708	1	1	100
GOTERM_BP_FAT	GO:0048468~cell development	53	8.4127	0.999056	MBL, CG5890, LOK, FEO, TM1, CAC, MMP1, TUTL, NOS, PROS, DJ, CECB, SAD, CDK1, MP, CG7860, TUM, RAU, BCD, MICAL, YL, OSK, SBB, PXT, OTE, BETATUB60D, RIOK1, RIOK2, ZPG, WISP, CACT, OTU, ETS21C, AGO1, POLO, ACT88F, PIM, RPR, SSRP, SH, SWA, CYR, RPA-70, SN, SPRI, SP, LSP2, FUTSCH, PCNA, CA-BETA, GAMMATUB37C, FLN, CG4842	459	1765	10841	0.709231	1	1	100
Annotation Cluster 66	Enrichment Score: 0.031995102319681896
Category	Term	Count	%	PValue	Genes	List Total	Pop Hits	Pop Total	Fold Enrichment	Bonferroni	Benjamini	FDR
GOTERM_BP_FAT	GO:0048584~positive regulation of response to stimulus	15	2.38095	0.835269	UPD2, SPIRIT, IMPL2, OTE, SPHINX1, SPE, MP, RAU, MTD, CACT, CG6749, SP7, LISTERICIN, DRO, PGRP-SA	459	412	10841	0.859905	1	0.999992	100
GOTERM_BP_FAT	GO:0010647~positive regulation of cell communication	11	1.74603	0.911467	UPD2, SPIRIT, IMPL2, OTE, SPHINX1, SPE, MP, LISTERICIN, RIOK1, RAU, RIOK2	459	338	10841	0.768657	1	0.999998	100
GOTERM_BP_FAT	GO:0023056~positive regulation of signaling	11	1.74603	0.911467	UPD2, SPIRIT, IMPL2, OTE, SPHINX1, SPE, MP, LISTERICIN, RIOK1, RAU, RIOK2	459	338	10841	0.768657	1	0.999998	100
GOTERM_BP_FAT	GO:0010646~regulation of cell communication	29	4.60317	0.9392	NIMB3, DIEDEL, IMPL2, SPIRIT, SBB, OTE, SPE, SPHINX1, CAC, RIOK1, RIOK2, NWK, PGRP-SA, CG4757, CLN3, UPD2, SH, PIRK, MP, TUM, SPRI, RAU, EY, RDL, BRP, RSG7, LISTERICIN, EKAR, TOM	459	853	10841	0.802982	1	0.999999	100
GOTERM_BP_FAT	GO:0023051~regulation of signaling	29	4.60317	0.941751	NIMB3, DIEDEL, IMPL2, SPIRIT, SBB, OTE, SPE, SPHINX1, CAC, RIOK1, RIOK2, NWK, PGRP-SA, CG4757, CLN3, UPD2, SH, PIRK, MP, TUM, SPRI, RAU, EY, RDL, BRP, RSG7, LISTERICIN, EKAR, TOM	459	856	10841	0.800167	1	0.999999	100
GOTERM_BP_FAT	GO:0009967~positive regulation of signal transduction	9	1.42857	0.952168	UPD2, SPIRIT, IMPL2, OTE, SPHINX1, SPE, MP, LISTERICIN, RAU	459	308	10841	0.690158	1	1	100
GOTERM_BP_FAT	GO:0007166~cell surface receptor signaling pathway	23	3.65079	0.96083	NIMB3, IMPL2, SPIRIT, SBB, OTE, SPHINX1, SPE, PIRK, MP, RAU, CG33470, TUM, IM23, DYSF, CACT, NWK, SUG, LISTERICIN, PGRP-SA, TSP42EC, SPN27A, TOM, TSP42ED	459	719	10841	0.755537	1	1	100
GOTERM_BP_FAT	GO:0009966~regulation of signal transduction	21	3.33333	0.987819	DIEDEL, NIMB3, CLN3, UPD2, IMPL2, SPIRIT, SBB, OTE, SPHINX1, SPE, PIRK, MP, RAU, SPRI, TUM, EY, NWK, RSG7, LISTERICIN, PGRP-SA, TOM	459	727	10841	0.682247	1	1	100
Annotation Cluster 67	Enrichment Score: 0.02776379716788024
Category	Term	Count	%	PValue	Genes	List Total	Pop Hits	Pop Total	Fold Enrichment	Bonferroni	Benjamini	FDR
GOTERM_BP_FAT	GO:0051961~negative regulation of nervous system development	4	0.634921	0.869866	NWK, NOS, POLO, PROS	459	115	10841	0.821521	1	0.999995	100
GOTERM_BP_FAT	GO:0051960~regulation of nervous system development	10	1.5873	0.917788	MICAL, NWK, TUTL, FUTSCH, NOS, CAC, POLO, RIOK1, PROS, RIOK2	459	313	10841	0.754592	1	0.999999	100
GOTERM_BP_FAT	GO:0051129~negative regulation of cellular component organization	5	0.793651	0.936614	NWK, CYCA, NOS, CG17816, PROS	459	172	10841	0.686591	1	0.999999	100
GOTERM_BP_FAT	GO:0051093~negative regulation of developmental process	4	0.634921	0.984161	NWK, NOS, POLO, PROS	459	181	10841	0.521961	1	1	100
GOTERM_BP_FAT	GO:0051241~negative regulation of multicellular organismal process	4	0.634921	0.987096	NWK, NOS, POLO, PROS	459	187	10841	0.505214	1	1	100
Annotation Cluster 68	Enrichment Score: 0.026198774388905662
Category	Term	Count	%	PValue	Genes	List Total	Pop Hits	Pop Total	Fold Enrichment	Bonferroni	Benjamini	FDR
GOTERM_BP_FAT	GO:0048585~negative regulation of response to stimulus	12	1.90476	0.846611	NXT1, DIEDEL, NIMB3, SPN28DC, IMPL2, SBB, PGRP-SC1A, PIRK, TUM, PGRP-SC2, SPN27A, TOM	459	336	10841	0.843526	1	0.999993	100
GOTERM_BP_FAT	GO:0010648~negative regulation of cell communication	8	1.26984	0.972812	DIEDEL, NIMB3, IMPL2, SBB, RDL, PIRK, TUM, TOM	459	300	10841	0.629833	1	1	100
GOTERM_BP_FAT	GO:0023057~negative regulation of signaling	8	1.26984	0.972812	DIEDEL, NIMB3, IMPL2, SBB, RDL, PIRK, TUM, TOM	459	300	10841	0.629833	1	1	100
GOTERM_BP_FAT	GO:0009968~negative regulation of signal transduction	7	1.11111	0.980535	DIEDEL, NIMB3, IMPL2, SBB, PIRK, TUM, TOM	459	280	10841	0.590468	1	1	100
Annotation Cluster 69	Enrichment Score: 0.024895011106714403
Category	Term	Count	%	PValue	Genes	List Total	Pop Hits	Pop Total	Fold Enrichment	Bonferroni	Benjamini	FDR
GOTERM_BP_FAT	GO:0042127~regulation of cell proliferation	7	1.11111	0.851418	NOS, POLO, RIOK1, PROS, RIOK2, EY, MTD	459	199	10841	0.83081	1	0.999993	100
GOTERM_BP_FAT	GO:0051960~regulation of nervous system development	10	1.5873	0.917788	MICAL, NWK, TUTL, FUTSCH, NOS, CAC, POLO, RIOK1, PROS, RIOK2	459	313	10841	0.754592	1	0.999999	100
GOTERM_BP_FAT	GO:0050767~regulation of neurogenesis	6	0.952381	0.951489	MICAL, TUTL, POLO, RIOK1, PROS, RIOK2	459	214	10841	0.662208	1	1	100
GOTERM_BP_FAT	GO:0060284~regulation of cell development	7	1.11111	0.973691	MICAL, TUTL, SWA, POLO, RIOK1, PROS, RIOK2	459	269	10841	0.614614	1	1	100
GOTERM_BP_FAT	GO:2000026~regulation of multicellular organismal development	14	2.22222	0.987307	SBB, MICAL, NWK, FUTSCH, TUTL, CYCA, PNG, NOS, CAC, SWA, POLO, RIOK1, PROS, RIOK2	459	518	10841	0.638344	1	1	100
GOTERM_BP_FAT	GO:0045595~regulation of cell differentiation	8	1.26984	0.991898	MICAL, TUTL, SWA, POLO, RIOK1, TUM, PROS, RIOK2	459	345	10841	0.547681	1	1	100
Annotation Cluster 70	Enrichment Score: 0.022521957770971632
Category	Term	Count	%	PValue	Genes	List Total	Pop Hits	Pop Total	Fold Enrichment	Bonferroni	Benjamini	FDR
GOTERM_BP_FAT	GO:0007507~heart development	3	0.47619	0.948245	POLO, BETATUB60D, PROS	459	109	10841	0.650057	1	1	100
GOTERM_BP_FAT	GO:0072358~cardiovascular system development	3	0.47619	0.950073	POLO, BETATUB60D, PROS	459	110	10841	0.644147	1	1	100
GOTERM_BP_FAT	GO:0072359~circulatory system development	3	0.47619	0.950073	POLO, BETATUB60D, PROS	459	110	10841	0.644147	1	1	100
Annotation Cluster 71	Enrichment Score: 0.018769199865693083
Category	Term	Count	%	PValue	Genes	List Total	Pop Hits	Pop Total	Fold Enrichment	Bonferroni	Benjamini	FDR
GOTERM_BP_FAT	GO:0070925~organelle assembly	14	2.22222	0.65574	EIF6, ALPHATUB67C, CID, RPS5B, WISP, CG33158, SKELETOR, MICAL, DND, CG17816, ACT88F, POLO, GAMMATUB37C, FLN	459	333	10841	0.99298	1	0.999787	100
GOTERM_BP_FAT	GO:0000226~microtubule cytoskeleton organization	12	1.90476	0.933518	WISP, SKELETOR, FUTSCH, CG17816, ALPHATUB67C, FEO, POLO, GAMMATUB37C, PIM, TUM, OSK, CID	459	381	10841	0.743897	1	0.999999	100
GOTERM_BP_FAT	GO:0007010~cytoskeleton organization	21	3.33333	0.949851	FEO, ALPHATUB67C, SWA, SN, TUM, RIB, CID, ACT79B, WISP, MICAL, SKELETOR, NWK, FUTSCH, BRP, CG17816, GAMMATUB37C, ACT88F, POLO, PIM, FLN, OSK	459	649	10841	0.764243	1	1	100
GOTERM_BP_FAT	GO:0043623~cellular protein complex assembly	6	0.952381	0.963177	NWK, POLO, GAMMATUB37C, FLN, VHA100-5, CID	459	224	10841	0.632645	1	1	100
GOTERM_BP_FAT	GO:0006461~protein complex assembly	12	1.90476	0.982137	BIGH1, HIS3:CG31613, CG9510, NWK, SH, RBP1-LIKE, POLO, GAMMATUB37C, SHAL, FLN, VHA100-5, CID	459	442	10841	0.641233	1	1	100
GOTERM_BP_FAT	GO:0070271~protein complex biogenesis	12	1.90476	0.982137	BIGH1, HIS3:CG31613, CG9510, NWK, SH, RBP1-LIKE, POLO, GAMMATUB37C, SHAL, FLN, VHA100-5, CID	459	442	10841	0.641233	1	1	100
GOTERM_BP_FAT	GO:0007017~microtubule-based process	14	2.22222	0.986118	FEO, ALPHATUB67C, BETATUB60D, TUM, CID, WISP, SKELETOR, FUTSCH, CG17816, CYCB, GAMMATUB37C, POLO, PIM, OSK	459	514	10841	0.643312	1	1	100
GOTERM_BP_FAT	GO:0071822~protein complex subunit organization	13	2.06349	0.99253	BIGH1, HIS3:CG31613, CG9510, MICAL, NWK, SH, RBP1-LIKE, GAMMATUB37C, POLO, SHAL, FLN, VHA100-5, CID	459	510	10841	0.602046	1	1	100
GOTERM_BP_FAT	GO:0065003~macromolecular complex assembly	16	2.53968	0.995538	EIF6, HIS3:CG31613, SH, RBP1-LIKE, VHA100-5, CID, BIGH1, RPS5B, CG9510, CG33158, NWK, AGO1, POLO, GAMMATUB37C, SHAL, FLN	459	625	10841	0.60464	1	1	100
GOTERM_BP_FAT	GO:0034622~cellular macromolecular complex assembly	13	2.06349	0.997081	RPS5B, BIGH1, EIF6, HIS3:CG31613, CG33158, NWK, RBP1-LIKE, AGO1, GAMMATUB37C, POLO, FLN, VHA100-5, CID	459	548	10841	0.560298	1	1	100
GOTERM_BP_FAT	GO:1902589~single-organism organelle organization	23	3.65079	0.998274	FEO, ALPHATUB67C, CAC, SWA, SN, TUM, CID, WISP, BORR, MICAL, SKELETOR, NWK, DND, FUTSCH, CYCA, CYCB, CG17816, GAMMATUB37C, ACT88F, POLO, PIM, FLN, OSK	459	880	10841	0.617308	1	1	100
GOTERM_BP_FAT	GO:0022607~cellular component assembly	36	5.71429	0.998418	EIF6, HIS3:CG31613, PXT, RBP1-LIKE, ALPHATUB67C, CAC, TM1, VHA100-5, CID, RPS5B, WISP, CACT, SKELETOR, CG33158, NWK, NOS, CG17816, AGO1, POLO, ACT88F, PROS, CG4757, SH, SWA, SN, BIGH1, CG9510, MICAL, DND, FUTSCH, PCNA, GAMMATUB37C, SHAL, FLN, OSK	459	1263	10841	0.673218	1	1	100
GOTERM_BP_FAT	GO:0044085~cellular component biogenesis	38	6.03175	0.999854	EIF6, HIS3:CG31613, PXT, RBP1-LIKE, ALPHATUB67C, CAC, TM1, HOIP, VHA100-5, CID, RPS5B, WISP, CACT, SKELETOR, CG33158, NWK, NOS, CG17816, AGO1, POLO, ACT88F, PROS, RBM13, CG4757, SH, SWA, SN, BIGH1, CG9510, MICAL, DND, FUTSCH, PCNA, GAMMATUB37C, SHAL, FLN, OSK	459	1438	10841	0.624139	1	1	100
GOTERM_BP_FAT	GO:0051641~cellular localization	20	3.1746	0.999907	NXT1, EIF6, FEO, ALPHATUB67C, CAC, SWA, TM1, TUM, CID, WISP, CACT, BRP, FUTSCH, CYCB, CG11779, GAMMATUB37C, POLO, PROS, CG42795, OSK	459	908	10841	0.520236	1	1	100
GOTERM_BP_FAT	GO:0043933~macromolecular complex subunit organization	23	3.65079	0.999962	EIF6, HIS3:CG31613, SSRP, SH, RBP1-LIKE, CG12560, VHA100-5, CID, RPS5B, BIGH1, BORR, CG9510, CG33158, MICAL, NWK, AGO1, GAMMATUB37C, ESCL, POLO, FS(1)YA, SHAL, FLN, OSK	459	1039	10841	0.52284	1	1	100
Annotation Cluster 72	Enrichment Score: 0.01742255235034189
Category	Term	Count	%	PValue	Genes	List Total	Pop Hits	Pop Total	Fold Enrichment	Bonferroni	Benjamini	FDR
GOTERM_BP_FAT	GO:0009165~nucleotide biosynthetic process	5	0.793651	0.819151	NOS, RNRS, ATPSYNEPSILONL, RNRL, VHA100-5	459	133	10841	0.887922	1	0.999988	100
GOTERM_BP_FAT	GO:1901293~nucleoside phosphate biosynthetic process	5	0.793651	0.827999	NOS, RNRS, ATPSYNEPSILONL, RNRL, VHA100-5	459	135	10841	0.874768	1	0.99999	100
GOTERM_BP_FAT	GO:0009152~purine ribonucleotide biosynthetic process	3	0.47619	0.93587	NOS, ATPSYNEPSILONL, VHA100-5	459	103	10841	0.687924	1	0.999999	100
GOTERM_BP_FAT	GO:0006164~purine nucleotide biosynthetic process	3	0.47619	0.940278	NOS, ATPSYNEPSILONL, VHA100-5	459	105	10841	0.674821	1	0.999999	100
GOTERM_BP_FAT	GO:0090407~organophosphate biosynthetic process	6	0.952381	0.948782	L(1)G0196, NOS, RNRS, ATPSYNEPSILONL, RNRL, VHA100-5	459	212	10841	0.668455	1	1	100
GOTERM_BP_FAT	GO:0009260~ribonucleotide biosynthetic process	3	0.47619	0.953545	NOS, ATPSYNEPSILONL, VHA100-5	459	112	10841	0.632645	1	1	100
GOTERM_BP_FAT	GO:0046390~ribose phosphate biosynthetic process	3	0.47619	0.953545	NOS, ATPSYNEPSILONL, VHA100-5	459	112	10841	0.632645	1	1	100
GOTERM_BP_FAT	GO:0072522~purine-containing compound biosynthetic process	3	0.47619	0.96397	NOS, ATPSYNEPSILONL, VHA100-5	459	119	10841	0.59543	1	1	100
GOTERM_BP_FAT	GO:0019637~organophosphate metabolic process	11	1.74603	0.992008	LAZA, L(1)G0196, MICAL, CG15534, NOS, RNRS, CG9394, ATPSYNEPSILONL, RNRL, VHA100-5, CG14034	459	444	10841	0.585149	1	1	100
GOTERM_BP_FAT	GO:0009117~nucleotide metabolic process	6	0.952381	0.995583	MICAL, NOS, RNRS, ATPSYNEPSILONL, RNRL, VHA100-5	459	295	10841	0.480381	1	1	100
GOTERM_BP_FAT	GO:0006753~nucleoside phosphate metabolic process	6	0.952381	0.995854	MICAL, NOS, RNRS, ATPSYNEPSILONL, RNRL, VHA100-5	459	297	10841	0.477146	1	1	100
GOTERM_BP_FAT	GO:0055086~nucleobase-containing small molecule metabolic process	7	1.11111	0.997271	URO, MICAL, NOS, RNRS, ATPSYNEPSILONL, RNRL, VHA100-5	459	347	10841	0.476459	1	1	100
GOTERM_BP_FAT	GO:1901137~carbohydrate derivative biosynthetic process	5	0.793651	0.999371	NOS, RNRS, ATPSYNEPSILONL, RNRL, VHA100-5	459	314	10841	0.376095	1	1	100
GOTERM_BP_FAT	GO:0072521~purine-containing compound metabolic process	4	0.634921	0.999515	URO, NOS, ATPSYNEPSILONL, VHA100-5	459	278	10841	0.339838	1	1	100
GOTERM_BP_FAT	GO:0009150~purine ribonucleotide metabolic process	3	0.47619	0.999624	NOS, ATPSYNEPSILONL, VHA100-5	459	237	10841	0.298971	1	1	100
GOTERM_BP_FAT	GO:0006163~purine nucleotide metabolic process	3	0.47619	0.99968	NOS, ATPSYNEPSILONL, VHA100-5	459	241	10841	0.294009	1	1	100
GOTERM_BP_FAT	GO:0009259~ribonucleotide metabolic process	3	0.47619	0.999738	NOS, ATPSYNEPSILONL, VHA100-5	459	246	10841	0.288033	1	1	100
GOTERM_BP_FAT	GO:0019693~ribose phosphate metabolic process	3	0.47619	0.999803	NOS, ATPSYNEPSILONL, VHA100-5	459	253	10841	0.280064	1	1	100
Annotation Cluster 73	Enrichment Score: 0.013395165298581695
Category	Term	Count	%	PValue	Genes	List Total	Pop Hits	Pop Total	Fold Enrichment	Bonferroni	Benjamini	FDR
GOTERM_BP_FAT	GO:0048565~digestive tract development	3	0.47619	0.955194	SAD, PIM, RIB	459	113	10841	0.627046	1	1	100
GOTERM_BP_FAT	GO:0055123~digestive system development	3	0.47619	0.955194	SAD, PIM, RIB	459	113	10841	0.627046	1	1	100
GOTERM_BP_FAT	GO:0048598~embryonic morphogenesis	4	0.634921	0.999152	SAD, PIM, SO, RIB	459	263	10841	0.35922	1	1	100
Annotation Cluster 74	Enrichment Score: 0.013128348904694293
Category	Term	Count	%	PValue	Genes	List Total	Pop Hits	Pop Total	Fold Enrichment	Bonferroni	Benjamini	FDR
GOTERM_BP_FAT	GO:0031328~positive regulation of cellular biosynthetic process	17	2.69841	0.779951	CG10077, SPE, LOK, VFL, HOIP, SO, EY, BCD, DYSF, CACT, OTU, SUG, NOS, DRO, PROS, PGRP-SA, OSK	459	444	10841	0.904321	1	0.999975	100
GOTERM_BP_FAT	GO:0009891~positive regulation of biosynthetic process	17	2.69841	0.779951	CG10077, SPE, LOK, VFL, HOIP, SO, EY, BCD, DYSF, CACT, OTU, SUG, NOS, DRO, PROS, PGRP-SA, OSK	459	444	10841	0.904321	1	0.999975	100
GOTERM_BP_FAT	GO:0051173~positive regulation of nitrogen compound metabolic process	17	2.69841	0.794261	CG10077, SPE, LOK, VFL, HOIP, SO, EY, BCD, DYSF, CACT, OTU, SUG, NOS, DRO, PROS, PGRP-SA, OSK	459	449	10841	0.894251	1	0.999981	100
GOTERM_BP_FAT	GO:0031325~positive regulation of cellular metabolic process	22	3.49206	0.913952	RPR, CG10077, SPE, LOK, VFL, RNRS, HOIP, RNRL, SO, EY, BCD, FZY, DYSF, CACT, OTU, SUG, NOS, SP7, DRO, PROS, PGRP-SA, OSK	459	642	10841	0.809365	1	0.999998	100
GOTERM_BP_FAT	GO:0009893~positive regulation of metabolic process	22	3.49206	0.95026	RPR, CG10077, SPE, LOK, VFL, RNRS, HOIP, RNRL, SO, EY, BCD, FZY, DYSF, CACT, OTU, SUG, NOS, SP7, DRO, PROS, PGRP-SA, OSK	459	677	10841	0.767522	1	1	100
GOTERM_BP_FAT	GO:0010557~positive regulation of macromolecule biosynthetic process	12	1.90476	0.953002	BCD, CG10077, DYSF, OTU, SUG, LOK, VFL, HOIP, PROS, SO, EY, OSK	459	398	10841	0.712123	1	1	100
GOTERM_BP_FAT	GO:0045935~positive regulation of nucleobase-containing compound metabolic process	11	1.74603	0.975653	BCD, CG10077, DYSF, OTU, SUG, LOK, VFL, NOS, PROS, SO, EY	459	398	10841	0.652779	1	1	100
GOTERM_BP_FAT	GO:0010628~positive regulation of gene expression	11	1.74603	0.982885	BCD, CG10077, DYSF, SUG, LOK, VFL, HOIP, PROS, SO, EY, OSK	459	413	10841	0.62907	1	1	100
GOTERM_BP_FAT	GO:1903508~positive regulation of nucleic acid-templated transcription	9	1.42857	0.986439	BCD, CG10077, DYSF, SUG, LOK, VFL, PROS, SO, EY	459	359	10841	0.592113	1	1	100
GOTERM_BP_FAT	GO:1902680~positive regulation of RNA biosynthetic process	9	1.42857	0.986439	BCD, CG10077, DYSF, SUG, LOK, VFL, PROS, SO, EY	459	359	10841	0.592113	1	1	100
GOTERM_BP_FAT	GO:0045893~positive regulation of transcription, DNA-templated	9	1.42857	0.986439	BCD, CG10077, DYSF, SUG, LOK, VFL, PROS, SO, EY	459	359	10841	0.592113	1	1	100
GOTERM_BP_FAT	GO:0045944~positive regulation of transcription from RNA polymerase II promoter	6	0.952381	0.988492	BCD, DYSF, LOK, PROS, SO, EY	459	264	10841	0.536789	1	1	100
GOTERM_BP_FAT	GO:0051254~positive regulation of RNA metabolic process	9	1.42857	0.989574	BCD, CG10077, DYSF, SUG, LOK, VFL, PROS, SO, EY	459	369	10841	0.576067	1	1	100
GOTERM_BP_FAT	GO:0010604~positive regulation of macromolecule metabolic process	16	2.53968	0.99564	RPR, CG10077, LOK, VFL, RNRS, HOIP, RNRL, SO, EY, BCD, FZY, DYSF, OTU, SUG, PROS, OSK	459	626	10841	0.603674	1	1	100
GOTERM_BP_FAT	GO:0006357~regulation of transcription from RNA polymerase II promoter	13	2.06349	0.99866	SBB, OTE, LOK, RBP1-LIKE, SO, EY, RIB, BCD, DYSF, NWK, ETS21C, SUG, PROS	459	578	10841	0.531217	1	1	100
GOTERM_BP_FAT	GO:0006366~transcription from RNA polymerase II promoter	11	1.74603	0.999389	BCD, SBB, DYSF, NWK, OTE, SUG, LOK, RBP1-LIKE, PROS, SO, EY	459	539	10841	0.482015	1	1	100
GOTERM_BP_FAT	GO:0051171~regulation of nitrogen compound metabolic process	34	5.39683	0.999994	CG10077, MBL, SBB, OTE, SPE, RBP1-LIKE, LOK, HOIP, RIB, CID, WISP, CACT, DYSF, NWK, OTU, ETS21C, SUG, NOS, AGO1, DRO, PGRP-SA, PROS, SSRP, FOXP, VFL, SO, EY, BCD, BIGH1, GNU, PCNA, BRU-3, OSK	459	1458	10841	0.55078	1	1	100
GOTERM_BP_FAT	GO:2000112~regulation of cellular macromolecule biosynthetic process	28	4.44444	0.999998	CG10077, SBB, OTE, LOK, RBP1-LIKE, HOIP, RIB, CID, DYSF, NWK, OTU, ETS21C, SUG, NOS, AGO1, PROS, SSRP, FOXP, VFL, SO, EY, BCD, BIGH1, GNU, PCNA, BRU-3, OSK	459	1313	10841	0.503675	1	1	100
GOTERM_BP_FAT	GO:0018130~heterocycle biosynthetic process	34	5.39683	0.999998	BW, URO, CG10077, SBB, OTE, RBP1-LIKE, LOK, RNRS, RNRL, VHA100-5, RIB, CID, DYSF, NWK, ETS21C, SUG, NOS, AGO1, PROS, ORC1, SSRP, SE, FOXP, VFL, LIG3, SO, EY, BCD, YELLOW-F, BIGH1, PR, PCNA, ATPSYNEPSILONL	459	1505	10841	0.533579	1	1	100
GOTERM_BP_FAT	GO:0010556~regulation of macromolecule biosynthetic process	28	4.44444	0.999998	CG10077, SBB, OTE, LOK, RBP1-LIKE, HOIP, RIB, CID, DYSF, NWK, OTU, ETS21C, SUG, NOS, AGO1, PROS, SSRP, FOXP, VFL, SO, EY, BCD, BIGH1, GNU, PCNA, BRU-3, OSK	459	1321	10841	0.500624	1	1	100
GOTERM_BP_FAT	GO:0019438~aromatic compound biosynthetic process	34	5.39683	0.999999	BW, CG10077, SBB, OTE, RBP1-LIKE, LOK, RNRS, RNRL, VHA100-5, RIB, CID, DYSF, NWK, ETS21C, SUG, NOS, AGO1, PROS, ORC1, SSRP, SE, FOXP, VFL, LIG3, SO, EY, BCD, YELLOW-F, BIGH1, PR, PCNA, ATPSYNEPSILONL, HAYAN	459	1514	10841	0.530408	1	1	100
GOTERM_BP_FAT	GO:0019219~regulation of nucleobase-containing compound metabolic process	26	4.12698	0.999999	CG10077, SBB, MBL, OTE, LOK, RBP1-LIKE, RIB, CID, DYSF, NWK, ETS21C, OTU, SUG, NOS, AGO1, PROS, SSRP, FOXP, VFL, SO, EY, BCD, BIGH1, GNU, PCNA	459	1291	10841	0.475668	1	1	100
GOTERM_BP_FAT	GO:0006351~transcription, DNA-templated	20	3.1746	1	SSRP, CG10077, SBB, OTE, FOXP, LOK, RBP1-LIKE, VFL, SO, EY, RIB, CID, BCD, DYSF, NWK, ETS21C, SUG, NOS, AGO1, PROS	459	1113	10841	0.424416	1	1	100
GOTERM_BP_FAT	GO:0006355~regulation of transcription, DNA-templated	21	3.33333	1	SSRP, CG10077, SBB, OTE, FOXP, LOK, RBP1-LIKE, VFL, SO, EY, RIB, CID, BCD, BIGH1, DYSF, NWK, ETS21C, SUG, NOS, AGO1, PROS	459	1148	10841	0.43205	1	1	100
GOTERM_BP_FAT	GO:2001141~regulation of RNA biosynthetic process	21	3.33333	1	SSRP, CG10077, SBB, OTE, FOXP, LOK, RBP1-LIKE, VFL, SO, EY, RIB, CID, BCD, BIGH1, DYSF, NWK, ETS21C, SUG, NOS, AGO1, PROS	459	1151	10841	0.430924	1	1	100
GOTERM_BP_FAT	GO:1903506~regulation of nucleic acid-templated transcription	21	3.33333	1	SSRP, CG10077, SBB, OTE, FOXP, LOK, RBP1-LIKE, VFL, SO, EY, RIB, CID, BCD, BIGH1, DYSF, NWK, ETS21C, SUG, NOS, AGO1, PROS	459	1151	10841	0.430924	1	1	100
GOTERM_BP_FAT	GO:0034654~nucleobase-containing compound biosynthetic process	29	4.60317	1	CG10077, SBB, OTE, RBP1-LIKE, LOK, RNRS, RNRL, VHA100-5, RIB, CID, DYSF, NWK, ETS21C, SUG, NOS, AGO1, PROS, ORC1, SSRP, FOXP, VFL, LIG3, SO, EY, BCD, BIGH1, PCNA, ATPSYNEPSILONL	459	1442	10841	0.474995	1	1	100
GOTERM_BP_FAT	GO:0051252~regulation of RNA metabolic process	22	3.49206	1	SSRP, CG10077, MBL, SBB, OTE, FOXP, LOK, RBP1-LIKE, VFL, SO, EY, RIB, CID, BCD, BIGH1, DYSF, NWK, ETS21C, SUG, NOS, AGO1, PROS	459	1232	10841	0.421763	1	1	100
GOTERM_BP_FAT	GO:0097659~nucleic acid-templated transcription	21	3.33333	1	SSRP, CG10077, SBB, OTE, FOXP, LOK, RBP1-LIKE, VFL, SO, EY, RIB, CID, BCD, BIGH1, DYSF, NWK, ETS21C, SUG, NOS, AGO1, PROS	459	1247	10841	0.397749	1	1	100
GOTERM_BP_FAT	GO:0032774~RNA biosynthetic process	21	3.33333	1	SSRP, CG10077, SBB, OTE, FOXP, LOK, RBP1-LIKE, VFL, SO, EY, RIB, CID, BCD, BIGH1, DYSF, NWK, ETS21C, SUG, NOS, AGO1, PROS	459	1251	10841	0.396478	1	1	100
GOTERM_BP_FAT	GO:0010468~regulation of gene expression	26	4.12698	1	CG10077, MBL, SBB, OTE, LOK, RBP1-LIKE, HOIP, RIB, CID, DYSF, NWK, ETS21C, SUG, CG17018, NOS, AGO1, PROS, SSRP, FOXP, VFL, SO, EY, BCD, BIGH1, OSK, BRU-3	459	1459	10841	0.420896	1	1	100
GOTERM_BP_FAT	GO:0016070~RNA metabolic process	30	4.7619	1	EIF6, CG10077, MBL, SBB, OTE, RBP1-LIKE, LOK, HOIP, CG5800, RIB, CID, WISP, DYSF, NWK, ETS21C, SUG, NOS, AGO1, PROS, RBM13, SSRP, FOXP, VFL, CG10189, SO, EY, BCD, BIGH1, LA, PCNA	459	1912	10841	0.370587	1	1	100
GOTERM_BP_FAT	GO:0010467~gene expression	34	5.39683	1	EIF6, NXT1, CG10077, MBL, SBB, OTE, SPE, RBP1-LIKE, LOK, HOIP, SEMS, RIB, CID, RPS5B, WISP, DYSF, NWK, ETS21C, SUG, NOS, AGO1, PROS, RBM13, SSRP, FOXP, VFL, CG10189, SO, EY, BCD, BIGH1, LA, BRU-3, OSK	459	2678	10841	0.299864	1	1	100
GOTERM_BP_FAT	GO:0034645~cellular macromolecule biosynthetic process	37	5.87302	1	EIF6, CG10077, SBB, OTE, RBP1-LIKE, RNRS, LOK, HOIP, RNRL, RIB, CID, RPS5B, DYSF, NWK, OTU, ETS21C, SUG, NOS, AGO1, PROS, ORC1, SSRP, FOXP, VFL, LIG3, RPA-70, MCM2, SO, EY, BCD, BIGH1, GNU, PCNA, FS(1)YA, BRU-3, OSK	459	2374	10841	0.36811	1	1	100
Annotation Cluster 75	Enrichment Score: 0.008735598542761958
Category	Term	Count	%	PValue	Genes	List Total	Pop Hits	Pop Total	Fold Enrichment	Bonferroni	Benjamini	FDR
GOTERM_BP_FAT	GO:0071103~DNA conformation change	7	1.11111	0.927891	BIGH1, IRBP, HIS3:CG31613, KU80, FS(1)YA, MCM2, CID	459	230	10841	0.718831	1	0.999999	100
GOTERM_BP_FAT	GO:0006333~chromatin assembly or disassembly	4	0.634921	0.958521	BIGH1, HIS3:CG31613, FS(1)YA, CID	459	152	10841	0.621546	1	1	100
GOTERM_BP_FAT	GO:0006323~DNA packaging	5	0.793651	0.978337	BIGH1, HIS3:CG31613, FS(1)YA, MCM2, CID	459	208	10841	0.567758	1	1	100
GOTERM_BP_FAT	GO:0006334~nucleosome assembly	3	0.47619	0.979279	BIGH1, HIS3:CG31613, CID	459	134	10841	0.528778	1	1	100
GOTERM_BP_FAT	GO:0031497~chromatin assembly	3	0.47619	0.988203	BIGH1, HIS3:CG31613, CID	459	149	10841	0.475545	1	1	100
GOTERM_BP_FAT	GO:0034728~nucleosome organization	3	0.47619	0.994507	BIGH1, HIS3:CG31613, CID	459	169	10841	0.419268	1	1	100
GOTERM_BP_FAT	GO:0065004~protein-DNA complex assembly	3	0.47619	0.997047	BIGH1, HIS3:CG31613, CID	459	185	10841	0.383007	1	1	100
GOTERM_BP_FAT	GO:0071824~protein-DNA complex subunit organization	3	0.47619	0.999416	BIGH1, HIS3:CG31613, CID	459	226	10841	0.313523	1	1	100
GOTERM_BP_FAT	GO:0006325~chromatin organization	9	1.42857	0.999931	BIGH1, HIS3:CG31613, BORR, SSRP, CG12560, AGO1, FS(1)YA, ESCL, CID	459	538	10841	0.395109	1	1	100
Annotation Cluster 76	Enrichment Score: 0.007442999010473072
Category	Term	Count	%	PValue	Genes	List Total	Pop Hits	Pop Total	Fold Enrichment	Bonferroni	Benjamini	FDR
GOTERM_BP_FAT	GO:0007306~eggshell chorion assembly	3	0.47619	0.905606	CACT, PXT, PCNA	459	92	10841	0.770176	1	0.999998	100
GOTERM_BP_FAT	GO:0007304~chorion-containing eggshell formation	3	0.47619	0.982808	CACT, PXT, PCNA	459	139	10841	0.509757	1	1	100
GOTERM_BP_FAT	GO:0030703~eggshell formation	3	0.47619	0.984051	CACT, PXT, PCNA	459	141	10841	0.502526	1	1	100
GOTERM_BP_FAT	GO:0002064~epithelial cell development	8	1.26984	0.998162	CDK1, SSRP, CACT, PXT, PCNA, CYR, PIM, SPRI	459	396	10841	0.477146	1	1	100
GOTERM_BP_FAT	GO:0030855~epithelial cell differentiation	9	1.42857	0.99877	CDK1, SSRP, CACT, PXT, PCNA, CYR, SN, PIM, SPRI	459	445	10841	0.477682	1	1	100
GOTERM_BP_FAT	GO:0030707~ovarian follicle cell development	6	0.952381	0.999458	CDK1, SSRP, CACT, PXT, PCNA, SPRI	459	359	10841	0.394742	1	1	100
GOTERM_BP_FAT	GO:0002066~columnar/cuboidal epithelial cell development	6	0.952381	0.999477	CDK1, SSRP, CACT, PXT, PCNA, SPRI	459	360	10841	0.393646	1	1	100
GOTERM_BP_FAT	GO:0002065~columnar/cuboidal epithelial cell differentiation	6	0.952381	0.999601	CDK1, SSRP, CACT, PXT, PCNA, SPRI	459	368	10841	0.385088	1	1	100
Annotation Cluster 77	Enrichment Score: 0.006777588247047361
Category	Term	Count	%	PValue	Genes	List Total	Pop Hits	Pop Total	Fold Enrichment	Bonferroni	Benjamini	FDR
GOTERM_BP_FAT	GO:0007155~cell adhesion	6	0.952381	0.983533	CG4757, LECTIN-37DA, IMPL2, KLG, MP, MMP1	459	252	10841	0.562351	1	1	100
GOTERM_BP_FAT	GO:0098609~cell-cell adhesion	3	0.47619	0.984639	CG4757, LECTIN-37DA, KLG	459	142	10841	0.498987	1	1	100
GOTERM_BP_FAT	GO:0022610~biological adhesion	6	0.952381	0.985375	CG4757, LECTIN-37DA, IMPL2, KLG, MP, MMP1	459	256	10841	0.553564	1	1	100
Annotation Cluster 78	Enrichment Score: 0.00561834437330292
Category	Term	Count	%	PValue	Genes	List Total	Pop Hits	Pop Total	Fold Enrichment	Bonferroni	Benjamini	FDR
GOTERM_BP_FAT	GO:0051169~nuclear transport	4	0.634921	0.939176	NXT1, EIF6, CACT, FEO	459	140	10841	0.674821	1	0.999999	100
GOTERM_BP_FAT	GO:0006913~nucleocytoplasmic transport	4	0.634921	0.939176	NXT1, EIF6, CACT, FEO	459	140	10841	0.674821	1	0.999999	100
GOTERM_BP_FAT	GO:0017038~protein import	3	0.47619	0.968878	CACT, FEO, CG11779	459	123	10841	0.576067	1	1	100
GOTERM_BP_FAT	GO:1902582~single-organism intracellular transport	4	0.634921	0.995316	CACT, FUTSCH, FEO, CG11779	459	216	10841	0.437384	1	1	100
GOTERM_BP_FAT	GO:0072594~establishment of protein localization to organelle	3	0.47619	0.99627	CACT, FEO, CG11779	459	179	10841	0.395845	1	1	100
GOTERM_BP_FAT	GO:0006605~protein targeting	3	0.47619	0.99836	CACT, FEO, CG11779	459	200	10841	0.354281	1	1	100
GOTERM_BP_FAT	GO:0033365~protein localization to organelle	3	0.47619	0.999367	CACT, FEO, CG11779	459	224	10841	0.316322	1	1	100
GOTERM_BP_FAT	GO:0006886~intracellular protein transport	4	0.634921	0.99985	CACT, FEO, CG11779, CG42795	459	309	10841	0.305744	1	1	100
GOTERM_BP_FAT	GO:0034613~cellular protein localization	7	1.11111	0.999866	CACT, FEO, CG11779, POLO, TUM, PROS, CG42795	459	440	10841	0.375753	1	1	100
GOTERM_BP_FAT	GO:1902580~single-organism cellular localization	5	0.793651	0.999979	CACT, FUTSCH, CYCB, FEO, CG11779	459	407	10841	0.290156	1	1	100
GOTERM_BP_FAT	GO:0015031~protein transport	6	0.952381	0.99998	NXT1, CACT, FEO, CG11779, AMNIONLESS, CG42795	459	453	10841	0.312831	1	1	100
GOTERM_BP_FAT	GO:0046907~intracellular transport	7	1.11111	0.999985	NXT1, EIF6, CACT, FUTSCH, FEO, CG11779, CG42795	459	503	10841	0.32869	1	1	100
GOTERM_BP_FAT	GO:0045184~establishment of protein localization	6	0.952381	0.999991	NXT1, CACT, FEO, CG11779, AMNIONLESS, CG42795	459	474	10841	0.298971	1	1	100
Annotation Cluster 79	Enrichment Score: 0.005256147861204039
Category	Term	Count	%	PValue	Genes	List Total	Pop Hits	Pop Total	Fold Enrichment	Bonferroni	Benjamini	FDR
GOTERM_BP_FAT	GO:0010906~regulation of glucose metabolic process	4	0.634921	0.984691	GABA-B-R3, STRN-MLCK, CA-BETA, EY	459	182	10841	0.519093	1	1	100
GOTERM_BP_FAT	GO:0010675~regulation of cellular carbohydrate metabolic process	4	0.634921	0.986181	GABA-B-R3, STRN-MLCK, CA-BETA, EY	459	185	10841	0.510675	1	1	100
GOTERM_BP_FAT	GO:0006109~regulation of carbohydrate metabolic process	4	0.634921	0.98836	GABA-B-R3, STRN-MLCK, CA-BETA, EY	459	190	10841	0.497237	1	1	100
GOTERM_BP_FAT	GO:0044262~cellular carbohydrate metabolic process	5	0.793651	0.992667	L(1)G0196, GABA-B-R3, STRN-MLCK, CA-BETA, EY	459	242	10841	0.48799	1	1	100
Annotation Cluster 80	Enrichment Score: 0.0045390441618318395
Category	Term	Count	%	PValue	Genes	List Total	Pop Hits	Pop Total	Fold Enrichment	Bonferroni	Benjamini	FDR
GOTERM_BP_FAT	GO:0006468~protein phosphorylation	14	2.22222	0.955721	CLN3, CDK1, GADD45, STE12DOR, LOK, RIOK1, RIOK2, FZY, BORR, CYCB3, STRN-MLCK, PNG, POLO, CG3008	459	459	10841	0.720397	1	1	100
GOTERM_BP_FAT	GO:0006796~phosphate-containing compound metabolic process	32	5.07937	0.99127	GADD45, RNRS, LOK, CG15739, CG9394, RNRL, RIOK1, RIOK2, VHA100-5, FZY, STRN-MLCK, NOS, PNG, CG10592, POLO, CG3008, CG14034, CG8147, CLN3, CDK1, LAZA, L(1)G0196, STE12DOR, CG9452, CG5150, BORR, CYCB3, MICAL, CG6656, CG15534, CG31469, ATPSYNEPSILONL	459	1057	10841	0.715042	1	1	100
GOTERM_BP_FAT	GO:0006793~phosphorus metabolic process	32	5.07937	0.992278	GADD45, RNRS, LOK, CG15739, CG9394, RNRL, RIOK1, RIOK2, VHA100-5, FZY, STRN-MLCK, NOS, PNG, CG10592, POLO, CG3008, CG14034, CG8147, CLN3, CDK1, LAZA, L(1)G0196, STE12DOR, CG9452, CG5150, BORR, CYCB3, MICAL, CG6656, CG15534, CG31469, ATPSYNEPSILONL	459	1064	10841	0.710338	1	1	100
GOTERM_BP_FAT	GO:0016310~phosphorylation	14	2.22222	0.999101	CLN3, CDK1, GADD45, STE12DOR, LOK, RIOK1, RIOK2, FZY, BORR, CYCB3, STRN-MLCK, PNG, POLO, CG3008	459	626	10841	0.528215	1	1	100
GOTERM_BP_FAT	GO:0036211~protein modification process	27	4.28571	1	GADD45, CG12560, LOK, CG15739, RIOK1, RIOK2, FZY, STRN-MLCK, OTU, PNG, POLO, ESCL, CG3008, CG17754, SKPB, RH5, RPR, CDK1, CLN3, LMANV, STE12DOR, CG10189, BORR, CYCB3, MICAL, CG31469, CG12520	459	1367	10841	0.4665	1	1	100
GOTERM_BP_FAT	GO:0006464~cellular protein modification process	27	4.28571	1	GADD45, CG12560, LOK, CG15739, RIOK1, RIOK2, FZY, STRN-MLCK, OTU, PNG, POLO, ESCL, CG3008, CG17754, SKPB, RH5, RPR, CDK1, CLN3, LMANV, STE12DOR, CG10189, BORR, CYCB3, MICAL, CG31469, CG12520	459	1367	10841	0.4665	1	1	100
Annotation Cluster 81	Enrichment Score: 0.00334318454509245
Category	Term	Count	%	PValue	Genes	List Total	Pop Hits	Pop Total	Fold Enrichment	Bonferroni	Benjamini	FDR
GOTERM_BP_FAT	GO:0051640~organelle localization	7	1.11111	0.9699	EIF6, WISP, CYCB, ALPHATUB67C, POLO, GAMMATUB37C, CID	459	264	10841	0.626254	1	1	100
GOTERM_BP_FAT	GO:0051649~establishment of localization in cell	14	2.22222	0.999879	NXT1, EIF6, FEO, ALPHATUB67C, CAC, CID, WISP, CACT, BRP, FUTSCH, CYCB, CG11779, POLO, CG42795	459	699	10841	0.473051	1	1	100
GOTERM_BP_FAT	GO:0051641~cellular localization	20	3.1746	0.999907	NXT1, EIF6, FEO, ALPHATUB67C, CAC, SWA, TM1, TUM, CID, WISP, CACT, BRP, FUTSCH, CYCB, CG11779, GAMMATUB37C, POLO, PROS, CG42795, OSK	459	908	10841	0.520236	1	1	100
GOTERM_BP_FAT	GO:0046907~intracellular transport	7	1.11111	0.999985	NXT1, EIF6, CACT, FUTSCH, FEO, CG11779, CG42795	459	503	10841	0.32869	1	1	100
Annotation Cluster 82	Enrichment Score: 0.0016082686488538916
Category	Term	Count	%	PValue	Genes	List Total	Pop Hits	Pop Total	Fold Enrichment	Bonferroni	Benjamini	FDR
GOTERM_BP_FAT	GO:0060562~epithelial tube morphogenesis	17	2.69841	0.980464	RPR, HSP27, MBL, SBB, VFL, SN, CG17211, CG43164, SO, MMP1, EY, RIB, MTD, CG1678, DYSF, DND, PIM	459	587	10841	0.684018	1	1	100
GOTERM_BP_FAT	GO:0035239~tube morphogenesis	17	2.69841	0.990174	RPR, HSP27, MBL, SBB, VFL, SN, CG17211, CG43164, SO, MMP1, EY, RIB, MTD, CG1678, DYSF, DND, PIM	459	620	10841	0.647611	1	1	100
GOTERM_BP_FAT	GO:0048563~post-embryonic organ morphogenesis	13	2.06349	0.990961	HSP27, RPR, SBB, MBL, VFL, SN, CG43164, SO, MMP1, EY, MTD, DYSF, CG1678	459	502	10841	0.611641	1	1	100
GOTERM_BP_FAT	GO:0007560~imaginal disc morphogenesis	13	2.06349	0.990961	HSP27, RPR, SBB, MBL, VFL, SN, CG43164, SO, MMP1, EY, MTD, DYSF, CG1678	459	502	10841	0.611641	1	1	100
GOTERM_BP_FAT	GO:0048729~tissue morphogenesis	20	3.1746	0.994659	SAD, RPR, HSP27, MBL, SBB, VFL, HOIP, SN, CG17211, CG43164, SO, MMP1, EY, RIB, MTD, CG1678, DYSF, DND, PIM, TOM	459	738	10841	0.640074	1	1	100
GOTERM_BP_FAT	GO:0048569~post-embryonic organ development	15	2.38095	0.994977	HSP27, RPR, MBL, SBB, VFL, SN, CG43164, CG5800, SO, MMP1, EY, MTD, CG1678, MICAL, DYSF	459	589	10841	0.601496	1	1	100
GOTERM_BP_FAT	GO:0002009~morphogenesis of an epithelium	19	3.01587	0.995969	SAD, RPR, HSP27, MBL, SBB, VFL, SN, CG17211, CG43164, SO, MMP1, EY, RIB, MTD, CG1678, DYSF, DND, PIM, TOM	459	721	10841	0.622408	1	1	100
GOTERM_BP_FAT	GO:0048707~instar larval or pupal morphogenesis	15	2.38095	0.996221	HSP27, CECB, RPR, MBL, SBB, VFL, SN, CG43164, CG7860, SO, MMP1, EY, MTD, CG1678, DYSF	459	601	10841	0.589486	1	1	100
GOTERM_BP_FAT	GO:0009886~post-embryonic morphogenesis	15	2.38095	0.997172	HSP27, CECB, RPR, MBL, SBB, VFL, SN, CG43164, CG7860, SO, MMP1, EY, MTD, CG1678, DYSF	459	613	10841	0.577946	1	1	100
GOTERM_BP_FAT	GO:0007476~imaginal disc-derived wing morphogenesis	8	1.26984	0.99737	HSP27, CG1678, MBL, SBB, VFL, SN, CG43164, MTD	459	384	10841	0.492057	1	1	100
GOTERM_BP_FAT	GO:0002165~instar larval or pupal development	18	2.85714	0.997463	SAD, HSP27, CECB, RPR, MBL, SBB, VFL, SN, CG7860, CG43164, SP, SO, MMP1, EY, MTD, CG1678, DYSF, GSTE14	459	711	10841	0.597943	1	1	100
GOTERM_BP_FAT	GO:0007472~wing disc morphogenesis	8	1.26984	0.997928	HSP27, CG1678, MBL, SBB, VFL, SN, CG43164, MTD	459	392	10841	0.482015	1	1	100
GOTERM_BP_FAT	GO:0007552~metamorphosis	15	2.38095	0.997945	HSP27, CECB, RPR, MBL, SBB, VFL, SN, CG43164, CG7860, SO, MMP1, EY, MTD, CG1678, DYSF	459	626	10841	0.565944	1	1	100
GOTERM_BP_FAT	GO:0035120~post-embryonic appendage morphogenesis	9	1.42857	0.9983	HSP27, CG1678, MBL, SBB, DYSF, VFL, SN, CG43164, MTD	459	434	10841	0.489789	1	1	100
GOTERM_BP_FAT	GO:0035295~tube development	22	3.49206	0.998494	SAD, RPR, HSP27, MBL, SBB, CG5890, VFL, SN, CG17211, CG11893, CG43164, SO, MMP1, EY, RIB, MTD, CG1678, DYSF, DND, NOS, POLO, PIM	459	856	10841	0.607024	1	1	100
GOTERM_BP_FAT	GO:0009791~post-embryonic development	20	3.1746	0.998688	SAD, RPR, HSP27, CECB, MBL, SBB, VFL, SN, CG7860, CG43164, SP, CG5800, SO, MMP1, EY, MTD, CG1678, MICAL, DYSF, GSTE14	459	801	10841	0.589731	1	1	100
GOTERM_BP_FAT	GO:0035114~imaginal disc-derived appendage morphogenesis	9	1.42857	0.998733	HSP27, CG1678, MBL, SBB, DYSF, VFL, SN, CG43164, MTD	459	444	10841	0.478758	1	1	100
GOTERM_BP_FAT	GO:0035107~appendage morphogenesis	9	1.42857	0.99884	HSP27, CG1678, MBL, SBB, DYSF, VFL, SN, CG43164, MTD	459	447	10841	0.475545	1	1	100
GOTERM_BP_FAT	GO:0048737~imaginal disc-derived appendage development	9	1.42857	0.998907	HSP27, CG1678, MBL, SBB, DYSF, VFL, SN, CG43164, MTD	459	449	10841	0.473427	1	1	100
GOTERM_BP_FAT	GO:0048736~appendage development	9	1.42857	0.999058	HSP27, CG1678, MBL, SBB, DYSF, VFL, SN, CG43164, MTD	459	454	10841	0.468213	1	1	100
GOTERM_BP_FAT	GO:0007444~imaginal disc development	16	2.53968	0.999322	RPR, HSP27, MBL, SBB, CG5890, VFL, SN, CG11893, CG43164, SO, MMP1, EY, MTD, CG1678, DYSF, NOS	459	702	10841	0.538319	1	1	100
GOTERM_BP_FAT	GO:0060429~epithelium development	31	4.92063	0.999453	MBL, SBB, PXT, CG5890, FEO, CG17211, CG43164, RIB, MMP1, MTD, CG1678, DYSF, CACT, NOS, POLO, PIM, RPR, HSP27, SAD, SSRP, CDK1, VFL, CYR, SN, CG11893, SPRI, SO, EY, DND, PCNA, TOM	459	1171	10841	0.625261	1	1	100
GOTERM_BP_FAT	GO:0035220~wing disc development	10	1.5873	0.999503	HSP27, CG1678, MBL, SBB, CG5890, VFL, SN, CG11893, CG43164, MTD	459	511	10841	0.462206	1	1	100
GOTERM_BP_FAT	GO:0009887~organ morphogenesis	22	3.49206	0.99995	RPR, HSP27, CECB, MBL, SBB, KLG, VFL, HOIP, SN, CG7860, CG43164, RAU, SO, MMP1, EY, RIB, MTD, CG1678, DYSF, TUTL, PROS, TOM	459	996	10841	0.521699	1	1	100
Annotation Cluster 83	Enrichment Score: 0.0010617062645220025
Category	Term	Count	%	PValue	Genes	List Total	Pop Hits	Pop Total	Fold Enrichment	Bonferroni	Benjamini	FDR
GOTERM_BP_FAT	GO:0009057~macromolecule catabolic process	12	1.90476	0.993311	RPR, FZY, PGRP-SD, BACE, PGRP-SC1A, CG6337, AGO1, CG11459, PGRP-SA, CG12520, PGRP-SC2, SKPB	459	483	10841	0.586801	1	1	100
GOTERM_BP_FAT	GO:0032446~protein modification by small protein conjugation	6	0.952381	0.995145	RPR, FZY, CG10189, CG12520, CG17754, SKPB	459	292	10841	0.485317	1	1	100
GOTERM_BP_FAT	GO:0030163~protein catabolic process	7	1.11111	0.99618	RPR, FZY, BACE, CG6337, CG11459, CG12520, SKPB	459	336	10841	0.492057	1	1	100
GOTERM_BP_FAT	GO:0016567~protein ubiquitination	5	0.793651	0.997208	RPR, FZY, CG12520, CG17754, SKPB	459	271	10841	0.43577	1	1	100
GOTERM_BP_FAT	GO:0051603~proteolysis involved in cellular protein catabolic process	6	0.952381	0.997263	RPR, FZY, CG6337, CG11459, CG12520, SKPB	459	310	10841	0.457137	1	1	100
GOTERM_BP_FAT	GO:0044257~cellular protein catabolic process	6	0.952381	0.997433	RPR, FZY, CG6337, CG11459, CG12520, SKPB	459	312	10841	0.454206	1	1	100
GOTERM_BP_FAT	GO:0070647~protein modification by small protein conjugation or removal	7	1.11111	0.998059	RPR, FZY, OTU, CG10189, CG12520, CG17754, SKPB	459	358	10841	0.461819	1	1	100
GOTERM_BP_FAT	GO:0006511~ubiquitin-dependent protein catabolic process	4	0.634921	0.999598	RPR, FZY, CG12520, SKPB	459	283	10841	0.333834	1	1	100
GOTERM_BP_FAT	GO:0019941~modification-dependent protein catabolic process	4	0.634921	0.999628	RPR, FZY, CG12520, SKPB	459	285	10841	0.331491	1	1	100
GOTERM_BP_FAT	GO:0044265~cellular macromolecule catabolic process	7	1.11111	0.999634	RPR, FZY, CG6337, AGO1, CG11459, CG12520, SKPB	459	410	10841	0.403247	1	1	100
GOTERM_BP_FAT	GO:0043632~modification-dependent macromolecule catabolic process	4	0.634921	0.999703	RPR, FZY, CG12520, SKPB	459	291	10841	0.324656	1	1	100
Annotation Cluster 84	Enrichment Score: 4.017917928618524E-4
Category	Term	Count	%	PValue	Genes	List Total	Pop Hits	Pop Total	Fold Enrichment	Bonferroni	Benjamini	FDR
GOTERM_BP_FAT	GO:0051174~regulation of phosphorus metabolic process	5	0.793651	0.998687	CLN3, FZY, CYCB3, STE12DOR, NOS	459	293	10841	0.40305	1	1	100
GOTERM_BP_FAT	GO:0019220~regulation of phosphate metabolic process	5	0.793651	0.998687	CLN3, FZY, CYCB3, STE12DOR, NOS	459	293	10841	0.40305	1	1	100
GOTERM_BP_FAT	GO:0001932~regulation of protein phosphorylation	3	0.47619	0.998938	CLN3, FZY, CYCB3	459	211	10841	0.335811	1	1	100
GOTERM_BP_FAT	GO:0042325~regulation of phosphorylation	3	0.47619	0.999522	CLN3, FZY, CYCB3	459	231	10841	0.306737	1	1	100
GOTERM_BP_FAT	GO:0031399~regulation of protein modification process	5	0.793651	0.999543	RPR, CLN3, FZY, CYCB3, STE12DOR	459	323	10841	0.365615	1	1	100
Annotation Cluster 85	Enrichment Score: 2.7981865729437267E-4
Category	Term	Count	%	PValue	Genes	List Total	Pop Hits	Pop Total	Fold Enrichment	Bonferroni	Benjamini	FDR
GOTERM_BP_FAT	GO:0008104~protein localization	15	2.38095	0.998725	NXT1, FEO, TUM, CG9997, RIB, CG17575, BORR, CACT, TRP, CG11779, POLO, AMNIONLESS, PROS, CG42795, OSK	459	645	10841	0.549273	1	1	100
GOTERM_BP_FAT	GO:0070727~cellular macromolecule localization	11	1.74603	0.999064	WISP, CACT, FEO, CG11779, SWA, TM1, POLO, TUM, PROS, CG42795, OSK	459	524	10841	0.495813	1	1	100
GOTERM_BP_FAT	GO:0033036~macromolecule localization	21	3.33333	0.999219	NXT1, IMPL2, ALPHATUB67C, FEO, SWA, TM1, TUM, RIB, CG9997, WISP, BORR, CG17575, CG18031, CACT, TRP, CG11779, POLO, AMNIONLESS, PROS, CG42795, OSK	459	854	10841	0.580789	1	1	100
GOTERM_BP_FAT	GO:0034613~cellular protein localization	7	1.11111	0.999866	CACT, FEO, CG11779, POLO, TUM, PROS, CG42795	459	440	10841	0.375753	1	1	100
GOTERM_BP_FAT	GO:0051641~cellular localization	20	3.1746	0.999907	NXT1, EIF6, FEO, ALPHATUB67C, CAC, SWA, TM1, TUM, CID, WISP, CACT, BRP, FUTSCH, CYCB, CG11779, GAMMATUB37C, POLO, PROS, CG42795, OSK	459	908	10841	0.520236	1	1	100
Annotation Cluster 86	Enrichment Score: 2.6161843339900394E-4
Category	Term	Count	%	PValue	Genes	List Total	Pop Hits	Pop Total	Fold Enrichment	Bonferroni	Benjamini	FDR
GOTERM_BP_FAT	GO:0016570~histone modification	3	0.47619	0.998654	BORR, CG12560, ESCL	459	205	10841	0.34564	1	1	100
GOTERM_BP_FAT	GO:0016569~covalent chromatin modification	3	0.47619	0.999609	BORR, CG12560, ESCL	459	236	10841	0.300238	1	1	100
GOTERM_BP_FAT	GO:0006325~chromatin organization	9	1.42857	0.999931	BIGH1, HIS3:CG31613, BORR, SSRP, CG12560, AGO1, FS(1)YA, ESCL, CID	459	538	10841	0.395109	1	1	100
Annotation Cluster 87	Enrichment Score: 6.0751243612685575E-5
Category	Term	Count	%	PValue	Genes	List Total	Pop Hits	Pop Total	Fold Enrichment	Bonferroni	Benjamini	FDR
GOTERM_BP_FAT	GO:0006397~mRNA processing	5	0.793651	0.999644	WISP, MBL, RBP1-LIKE, NOS, HOIP	459	330	10841	0.35786	1	1	100
GOTERM_BP_FAT	GO:0016071~mRNA metabolic process	6	0.952381	0.999813	WISP, MBL, RBP1-LIKE, NOS, AGO1, HOIP	459	390	10841	0.363365	1	1	100
GOTERM_BP_FAT	GO:0000375~RNA splicing, via transesterification reactions	3	0.47619	0.999913	MBL, RBP1-LIKE, HOIP	459	273	10841	0.259547	1	1	100
GOTERM_BP_FAT	GO:0000377~RNA splicing, via transesterification reactions with bulged adenosine as nucleophile	3	0.47619	0.999913	MBL, RBP1-LIKE, HOIP	459	273	10841	0.259547	1	1	100
GOTERM_BP_FAT	GO:0000398~mRNA splicing, via spliceosome	3	0.47619	0.999913	MBL, RBP1-LIKE, HOIP	459	273	10841	0.259547	1	1	100
GOTERM_BP_FAT	GO:0008380~RNA splicing	3	0.47619	0.999966	MBL, RBP1-LIKE, HOIP	459	296	10841	0.239379	1	1	100

## Sheet: 2 GO C9-treated
Gene ontology analysis: WCT DEGs for C9-ALS Drosophila heads treated with control and SRSF1 RNAi (1,468 altered transcripts)						G4C2x36_C-RNAi versus G4C2x36_SRSF1-RNAi (C9-treated)
Annotation Cluster 1	Enrichment Score: 4.63713045505559				1463 DAVID IDs / 1468 DEGs
Category	Term	Count	%	PValue	Genes	List Total	Pop Hits	Pop Total	Fold Enrichment	Bonferroni	Benjamini	FDR
GOTERM_BP_FAT	GO:0050830~defense response to Gram-positive bacterium	22	1.50376	3.46396e-09	CECB, SPIRIT, CECC, CG30098, TOTM, DEF, SPE, EDIN, EATER, LYSX, ATTA, ATTC, SPHEROIDE, IM23, ATTD, PGRP-SD, MTK, PEBP1, LISTERICIN, DRO, PGRP-SA, DPTB	951	56	10841	4.47841	1.17151e-05	5.85755e-06	6.32071e-06
GOTERM_BP_FAT	GO:0043207~response to external biotic stimulus	60	4.10116	1.74936e-06	SPIRIT, CASP, TOTM, GATAE, DEF, MP1, SPE, EDIN, UFD1-LIKE, IM4, SPHEROIDE, TOTX, MTD, IM2, IM1, DRSL3, DRSL4, TSF1, DRSL5, CG14132, DRO, TOTC, CG5118, DPTB, DRS, CECB, CECC, LYSX, ATTA, CG33470, ATTC, IM23, ATTD, POG, LOLA, PEBP1, LISTERICIN, NIMB3, DIEDEL, LMPT, NIMB1, SP2353, ZFH1, SR-CI, SP212, VIR-1, CG12780, PGRP-SD, ETS21C, PGRP-SA, LECTIN-GALC1, PROSALPHA6T, PGRP-LF, SPN88EB, CG30098, EATE…	951	361	10841	1.89467	0.00589889	0.00118257	0.00319203
GOTERM_BP_FAT	GO:0051707~response to other organism	60	4.10116	1.74936e-06	SPIRIT, CASP, TOTM, GATAE, DEF, MP1, SPE, EDIN, UFD1-LIKE, IM4, SPHEROIDE, TOTX, MTD, IM2, IM1, DRSL3, DRSL4, TSF1, DRSL5, CG14132, DRO, TOTC, CG5118, DPTB, DRS, CECB, CECC, LYSX, ATTA, CG33470, ATTC, IM23, ATTD, POG, LOLA, PEBP1, LISTERICIN, NIMB3, DIEDEL, LMPT, NIMB1, SP2353, ZFH1, SR-CI, SP212, VIR-1, CG12780, PGRP-SD, ETS21C, PGRP-SA, LECTIN-GALC1, PROSALPHA6T, PGRP-LF, SPN88EB, CG30098, EATE…	951	361	10841	1.89467	0.00589889	0.00118257	0.00319203
GOTERM_BP_FAT	GO:0009607~response to biotic stimulus	60	4.10116	2.51752e-06	SPIRIT, CASP, TOTM, GATAE, DEF, MP1, SPE, EDIN, UFD1-LIKE, IM4, SPHEROIDE, TOTX, MTD, IM2, IM1, DRSL3, DRSL4, TSF1, DRSL5, CG14132, DRO, TOTC, CG5118, DPTB, DRS, CECB, CECC, LYSX, ATTA, CG33470, ATTC, IM23, ATTD, POG, LOLA, PEBP1, LISTERICIN, NIMB3, DIEDEL, LMPT, NIMB1, SP2353, ZFH1, SR-CI, SP212, VIR-1, CG12780, PGRP-SD, ETS21C, PGRP-SA, LECTIN-GALC1, PROSALPHA6T, PGRP-LF, SPN88EB, CG30098, EATE…	951	365	10841	1.8739	0.00847813	0.00141804	0.00459364
GOTERM_BP_FAT	GO:0006952~defense response	65	4.44293	3.18392e-06	SPIRIT, CASP, TOTM, DOA, CG42259, DEF, MP1, SPE, EDIN, IM4, SPHEROIDE, TOTX, MTD, IM2, IM1, DRSL3, DRSL4, DRSL5, CG14132, DRONC, DRO, TOTC, CG5118, DPTB, DRS, CECB, SPN28DC, CECC, LYSX, ATTA, CG33470, ATTC, EXN, IM23, ATTD, ECT4, PGRP-SB1, CPR49AC, PEBP1, LISTERICIN, HAYAN, NIMB3, DIEDEL, LMPT, NIMB1, SP2353, SR-CI, VIR-1, CG12780, CG15065, CG11313, PGRP-SD, ETS21C, PGRP-SA, PGRP-SC2, LECTIN-GALC…	951	410	10841	1.80725	0.0107103	0.00153711	0.00580955
GOTERM_BP_FAT	GO:0009617~response to bacterium	45	3.07587	3.46656e-06	DIEDEL, NIMB3, SPIRIT, NIMB1, CASP, TOTM, SP2353, DEF, SPE, SR-CI, EDIN, SP212, IM4, SPHEROIDE, TOTX, MTD, IM2, IM1, PGRP-SD, ETS21C, DRO, TOTC, CG5118, PGRP-SA, DPTB, LECTIN-GALC1, DRS, PROSALPHA6T, CECB, PGRP-LF, CECC, CG30098, EATER, PIRK, INSC, LYSX, ATTA, CG33470, ATTC, IM23, ATTD, MTK, PEBP1, LISTERICIN, NPC2E	951	246	10841	2.08529	0.0116555	0.00146442	0.00632526
GOTERM_BP_FAT	GO:0006955~immune response	53	3.62269	1.73998e-05	SPIRIT, CASP, TOTM, DOA, DEF, GATAE, CG42259, MP1, SPE, EDIN, IM4, SPHEROIDE, MTD, TOTX, IM2, SR-CIV, IM1, DRONC, DRO, TOTC, CG5118, DPTB, DRS, CECB, SPN28DC, CECC, ATTA, CG33470, IM23, EXN, ATTC, ECT4, PGRP-SB1, CPR49AC, POG, LOLA, PEBP1, HAYAN, SP2353, SR-CI, ZFH1, CG11313, PGRP-SD, PGRP-SA, PGRP-SC2, LECTIN-GALC1, PROSALPHA6T, PGRP-LF, EATER, PIRK, CG6357, PGRP-SC1A, MTK	951	328	10841	1.84201	0.0571487	0.00651719	0.0317448
GOTERM_BP_FAT	GO:0019731~antibacterial humoral response	15	1.02529	1.79847e-05	PGRP-LF, CECB, CECC, CASP, DEF, SPE, ATTA, CG33470, ATTC, IM23, MTK, DRO, PGRP-SA, LECTIN-GALC1, DRS	951	45	10841	3.79986	0.0590121	0.00606404	0.0328118
GOTERM_BP_FAT	GO:0098542~defense response to other organism	46	3.14422	3.45592e-05	DIEDEL, NIMB3, LMPT, SPIRIT, NIMB1, CASP, TOTM, SP2353, DEF, SPE, SR-CI, EDIN, VIR-1, SPHEROIDE, MTD, CG12780, PGRP-SD, DRSL3, DRSL4, ETS21C, DRSL5, CG14132, DRO, CG5118, PGRP-SA, DPTB, LECTIN-GALC1, PROSALPHA6T, DRS, CECB, PGRP-LF, CECC, CG30098, EATER, PIRK, INSC, LYSX, ATTA, CG33470, ATTC, IM23, ATTD, MTK, PEBP1, LISTERICIN, NPC2E	951	277	10841	1.89307	0.110309	0.00969282	0.0630415
GOTERM_BP_FAT	GO:0042742~defense response to bacterium	38	2.5974	5.99257e-05	NIMB3, SPIRIT, NIMB1, CASP, TOTM, SP2353, DEF, SPE, SR-CI, EDIN, SPHEROIDE, MTD, PGRP-SD, ETS21C, DRO, CG5118, PGRP-SA, DPTB, LECTIN-GALC1, DRS, PROSALPHA6T, CECB, PGRP-LF, CECC, CG30098, EATER, PIRK, LYSX, INSC, ATTA, CG33470, ATTC, IM23, ATTD, MTK, PEBP1, LISTERICIN, NPC2E	951	217	10841	1.99624	0.183456	0.0154695	0.10929
GOTERM_BP_FAT	GO:0006959~humoral immune response	26	1.77717	6.06501e-05	CECB, PGRP-LF, CECC, CASP, DEF, CG42259, GATAE, SPE, ZFH1, EDIN, ATTA, CG33470, IM4, ATTC, IM23, CG11313, CPR49AC, POG, MTK, PEBP1, LOLA, DRO, PGRP-SA, DPTB, LECTIN-GALC1, DRS	951	124	10841	2.39023	0.185454	0.014545	0.110611
GOTERM_BP_FAT	GO:0045087~innate immune response	39	2.66576	8.73016e-05	SPIRIT, TOTM, DOA, SP2353, DEF, CG42259, MP1, SPE, IM4, SPHEROIDE, TOTX, MTD, CG11313, IM2, IM1, PGRP-SD, DRONC, DRO, TOTC, PGRP-SA, PGRP-SC2, DRS, PROSALPHA6T, CECB, PGRP-LF, SPN28DC, CECC, PIRK, ATTA, CG33470, ATTC, IM23, EXN, ECT4, PGRP-SB1, CPR49AC, PGRP-SC1A, MTK, HAYAN	951	229	10841	1.94141	0.255667	0.019492	0.15918
GOTERM_BP_FAT	GO:0019730~antimicrobial humoral response	19	1.2987	0.00194002	PGRP-LF, CECB, CECC, CASP, GATAE, DEF, SPE, ZFH1, ATTA, CG33470, ATTC, IM23, POG, MTK, LOLA, DRO, PGRP-SA, LECTIN-GALC1, DRS	951	98	10841	2.21012	0.998595	0.154983	3.48136
GOTERM_BP_FAT	GO:0009605~response to external stimulus	113	7.72386	0.00743329	CG14946, CHIC, CASP, GUKH, GATAE, SPE, MP1, ERK7, SHI, UFD1-LIKE, IM4, IM2, IM1, ZIP, TSF1, CG14132, DRO, CG5118, DPTB, DRS, RH5, PDFR, MP, FRU, LYSX, MICAL, POG, LISTERICIN, DESAT1, LMPT, SBB, PLEXB, FZ, BETATUB60D, MIRR, VIR-1, CG12780, W, GNMT, PGRP-LF, CG30098, INSC, PTPMEG, NINAC, NINAB, MTHL2, RPK, MTK, MTHL8, YURI, SPIRIT, DOA, TOTM, DEF, EDIN, CKA, SPHEROIDE, TOTX, MTD, AKT1, DRSL3, TUTL,…	951	1027	10841	1.25429	1	0.36795	12.7281
GOTERM_BP_FAT	GO:0050829~defense response to Gram-negative bacterium	18	1.23035	0.0190286	CECB, SPIRIT, CECC, CASP, SP2353, SPE, SR-CI, EDIN, INSC, LYSX, ATTA, MTD, MTK, PEBP1, LISTERICIN, DRO, PROSALPHA6T, DRS	951	113	10841	1.81586	1	0.610023	29.5708
Annotation Cluster 2	Enrichment Score: 3.2116718545559637
Category	Term	Count	%	PValue	Genes	List Total	Pop Hits	Pop Total	Fold Enrichment	Bonferroni	Benjamini	FDR
GOTERM_BP_FAT	GO:1901565~organonitrogen compound catabolic process	35	2.39234	6.4058e-07	CG8773, PSA, CG42335, CG31198, V, PGRP-SD, CG17110, CG40470, PGRP-SA, CG9380, KFASE, PGRP-SC2, CG3999, DAT, VERM, CHT5, PGRP-LF, CHT6, CG8349, ADGF-E, CG7860, CG1440, CHT12, CG4434, CHT8, CG8774, PGRP-SB1, CG11951, CG15533, PGRP-SC1A, IDGF3, CG6733, CG31343, CG15534, OAT	951	158	10841	2.52522	0.0021641	0.000541464	0.00116886
GOTERM_BP_FAT	GO:0006026~aminoglycan catabolic process	13	0.888585	0.000137936	PGRP-LF, CHT5, CHT6, PGRP-SB1, PGRP-SD, PGRP-SC1A, IDGF3, CG9380, PGRP-SA, PGRP-SC2, CHT12, VERM, CHT8	951	41	10841	3.6145	0.372827	0.02707	0.251394
GOTERM_BP_FAT	GO:0009253~peptidoglycan catabolic process	7	0.478469	0.00111632	PGRP-LF, PGRP-SB1, PGRP-SD, PGRP-SC1A, CG9380, PGRP-SA, PGRP-SC2	951	15	10841	5.3198	0.977121	0.130562	2.01747
GOTERM_BP_FAT	GO:0000270~peptidoglycan metabolic process	7	0.478469	0.00111632	PGRP-LF, PGRP-SB1, PGRP-SD, PGRP-SC1A, CG9380, PGRP-SA, PGRP-SC2	951	15	10841	5.3198	0.977121	0.130562	2.01747
GOTERM_BP_FAT	GO:0006027~glycosaminoglycan catabolic process	7	0.478469	0.00165478	PGRP-LF, PGRP-SB1, PGRP-SD, PGRP-SC1A, CG9380, PGRP-SA, PGRP-SC2	951	16	10841	4.98732	0.996306	0.147883	2.97678
GOTERM_BP_FAT	GO:1901136~carbohydrate derivative catabolic process	16	1.09364	0.00282683	CHT5, PGRP-LF, CHT6, CG8349, ADGF-E, CHT12, CHT8, PGRP-SB1, PGRP-SD, CG43343, PGRP-SC1A, IDGF3, CG9380, PGRP-SA, PGRP-SC2, VERM	951	78	10841	2.33838	0.99993	0.195543	5.03429
GOTERM_BP_FAT	GO:0030203~glycosaminoglycan metabolic process	7	0.478469	0.0640362	PGRP-LF, PGRP-SB1, PGRP-SD, PGRP-SC1A, CG9380, PGRP-SA, PGRP-SC2	951	33	10841	2.41809	1	0.840315	70.1075
Annotation Cluster 3	Enrichment Score: 2.7753437969985244
Category	Term	Count	%	PValue	Genes	List Total	Pop Hits	Pop Total	Fold Enrichment	Bonferroni	Benjamini	FDR
GOTERM_BP_FAT	GO:0044248~cellular catabolic process	86	5.87833	0.000167682	CG8773, CG3942, NOT1, PSA, CG9485, UFD1-LIKE, CG6576, RPN9, CG31198, UCH, RPN1, RPN3, RPN2, RPN5, CG34375, PROSBETA2, CG3999, CG15800, CG3295, USP14, PROSBETA5, RPN7, DAT, CG8349, PROSBETA5R1, ADGF-E, CG7860, LYSX, SERCA, CG42383, CYP6A9, VEIL, CG6337, CG6610, OAT, PROSALPHA2, CG3788, UCH-L5, PROSALPHA3, CG6888, PXT, FZR2, CG9316, CG9314, RPT6, CG42335, CG9934, V, CG11619, CG14739, CG11459, CG171…	951	661	10841	1.48315	0.432859	0.031017	0.305528
GOTERM_BP_FAT	GO:0043161~proteasome-mediated ubiquitin-dependent protein catabolic process	31	2.11893	0.000760496	PROSALPHA2, PROSALPHA3, UCH-L5, CG9316, FZR2, UFD1-LIKE, RPT6, RPN9, RPN1, RPN3, RPN2, PROSBETA2R1, RPN5, PROSBETA2, CG34375, RPN7, CG3295, PROSBETA5, ROC1B, PROSBETA5R1, CG30466, CG2010, CG9003, RPT6R, RPT2, RPN13, RPT3, RPN11, RPT4, CG42383, RPT5	951	186	10841	1.89993	0.923692	0.115314	1.37862
GOTERM_BP_FAT	GO:0009057~macromolecule catabolic process	64	4.37457	0.000816692	NOT1, CG9485, UFD1-LIKE, CG6576, RPN9, UCH, RPN1, RPN3, RPN2, CG9380, RPN5, CG34375, PROSBETA2, CG15800, CG3295, USP14, PROSBETA5, RPN7, VERM, CHT5, CHT6, PROSBETA5R1, BACE, CHT12, CHT8, CG42383, PGRP-SB1, CG6337, CG6610, PROSALPHA2, UCH-L5, PROSALPHA3, FZR2, CG9316, RPT6, CG9934, PGRP-SD, CG14739, CG11459, PROSBETA2R1, PGRP-SA, PGRP-SC2, PROSALPHA6T, PGRP-LF, RPR, ROC1B, CG30466, UCH-L5R, CG2010…	951	483	10841	1.5105	0.936909	0.113202	1.47977
GOTERM_BP_FAT	GO:0010498~proteasomal protein catabolic process	31	2.11893	0.00108313	PROSALPHA2, PROSALPHA3, UCH-L5, CG9316, FZR2, UFD1-LIKE, RPT6, RPN9, RPN1, RPN3, RPN2, PROSBETA2R1, RPN5, PROSBETA2, CG34375, RPN7, CG3295, PROSBETA5, ROC1B, PROSBETA5R1, CG30466, CG2010, CG9003, RPT6R, RPT2, RPN13, RPT3, RPN11, RPT4, CG42383, RPT5	951	190	10841	1.85993	0.974399	0.131482	1.95804
GOTERM_BP_FAT	GO:0051603~proteolysis involved in cellular protein catabolic process	44	3.00752	0.00163664	PROSALPHA2, UCH-L5, PROSALPHA3, CG9316, FZR2, UFD1-LIKE, RPT6, RPN9, CG9934, CG14739, UCH, RPN1, CG11459, RPN3, RPN2, PROSBETA2R1, RPN5, CG34375, PROSBETA2, RPN7, PROSBETA5, USP14, CG3295, CG15800, PROSALPHA6T, RPR, ROC1B, PROSBETA5R1, CG30466, UCH-L5R, CG2010, RPN13R, CG9003, UBC87F, RPT6R, RPT2, RPN13, RPT3, RPN11, CG42383, RPT4, CG6357, RPT5, CG6337	951	310	10841	1.618	0.996072	0.154534	2.9446
GOTERM_BP_FAT	GO:0006511~ubiquitin-dependent protein catabolic process	41	2.80246	0.00165461	PROSALPHA2, PROSALPHA3, UCH-L5, CG9316, FZR2, UFD1-LIKE, RPT6, RPN9, CG9934, CG14739, UCH, RPN1, RPN3, RPN2, PROSBETA2R1, RPN5, CG34375, PROSBETA2, RPN7, PROSBETA5, USP14, CG3295, CG15800, PROSALPHA6T, RPR, ROC1B, PROSBETA5R1, CG30466, UCH-L5R, CG2010, RPN13R, CG9003, UBC87F, RPT6R, RPT2, RPN13, RPT3, RPN11, CG42383, RPT4, RPT5	951	283	10841	1.65153	0.996304	0.15187	2.97648
GOTERM_BP_FAT	GO:0044257~cellular protein catabolic process	44	3.00752	0.00185624	PROSALPHA2, UCH-L5, PROSALPHA3, CG9316, FZR2, UFD1-LIKE, RPT6, RPN9, CG9934, CG14739, UCH, RPN1, CG11459, RPN3, RPN2, PROSBETA2R1, RPN5, CG34375, PROSBETA2, RPN7, PROSBETA5, USP14, CG3295, CG15800, PROSALPHA6T, RPR, ROC1B, PROSBETA5R1, CG30466, UCH-L5R, CG2010, RPN13R, CG9003, UBC87F, RPT6R, RPT2, RPN13, RPT3, RPN11, CG42383, RPT4, CG6357, RPT5, CG6337	951	312	10841	1.60763	0.998133	0.160162	3.33342
GOTERM_BP_FAT	GO:0019941~modification-dependent protein catabolic process	41	2.80246	0.00188873	PROSALPHA2, PROSALPHA3, UCH-L5, CG9316, FZR2, UFD1-LIKE, RPT6, RPN9, CG9934, CG14739, UCH, RPN1, RPN3, RPN2, PROSBETA2R1, RPN5, CG34375, PROSBETA2, RPN7, PROSBETA5, USP14, CG3295, CG15800, PROSALPHA6T, RPR, ROC1B, PROSBETA5R1, CG30466, UCH-L5R, CG2010, RPN13R, CG9003, UBC87F, RPT6R, RPT2, RPN13, RPT3, RPN11, CG42383, RPT4, RPT5	951	285	10841	1.63994	0.998328	0.158697	3.39082
GOTERM_BP_FAT	GO:0043632~modification-dependent macromolecule catabolic process	41	2.80246	0.00275991	PROSALPHA2, PROSALPHA3, UCH-L5, CG9316, FZR2, UFD1-LIKE, RPT6, RPN9, CG9934, CG14739, UCH, RPN1, RPN3, RPN2, PROSBETA2R1, RPN5, CG34375, PROSBETA2, RPN7, PROSBETA5, USP14, CG3295, CG15800, PROSALPHA6T, RPR, ROC1B, PROSBETA5R1, CG30466, UCH-L5R, CG2010, RPN13R, CG9003, UBC87F, RPT6R, RPT2, RPN13, RPT3, RPN11, CG42383, RPT4, RPT5	951	291	10841	1.60613	0.999913	0.195368	4.91794
GOTERM_BP_FAT	GO:0030163~protein catabolic process	45	3.07587	0.00439508	PROSALPHA2, UCH-L5, PROSALPHA3, CG9316, FZR2, UFD1-LIKE, RPT6, RPN9, CG9934, CG14739, UCH, CG11459, RPN1, RPN3, RPN2, PROSBETA2R1, RPN5, CG34375, PROSBETA2, RPN7, PROSBETA5, USP14, CG3295, CG15800, PROSALPHA6T, RPR, ROC1B, PROSBETA5R1, BACE, CG30466, UCH-L5R, CG2010, RPN13R, CG9003, UBC87F, RPT6R, RPT2, RPN13, RPT3, RPN11, CG42383, RPT4, CG6357, RPT5, CG6337	951	336	10841	1.52673	1	0.262153	7.72289
GOTERM_BP_FAT	GO:0044265~cellular macromolecule catabolic process	49	3.34928	0.0227814	NOT1, UFD1-LIKE, CG6576, RPN9, UCH, RPN1, RPN3, RPN2, RPN5, PROSBETA2, CG34375, RPN7, CG15800, CG3295, USP14, PROSBETA5, PROSBETA5R1, CG42383, CG6337, CG6610, PROSALPHA2, PROSALPHA3, UCH-L5, FZR2, CG9316, RPT6, CG9934, CG14739, CG11459, PROSBETA2R1, PROSALPHA6T, RPR, ROC1B, CG30466, UCH-L5R, CG2010, CG9003, RPN13R, UBC87F, RPT6R, RPN13, RPT2, RPT3, RPT4, RPN11, RPT5, CG6357, UDE, TENGL3	951	410	10841	1.36239	1	0.646253	34.3283
Annotation Cluster 4	Enrichment Score: 2.5369833012563534
Category	Term	Count	%	PValue	Genes	List Total	Pop Hits	Pop Total	Fold Enrichment	Bonferroni	Benjamini	FDR
GOTERM_BP_FAT	GO:0006022~aminoglycan metabolic process	30	2.05058	0.000109771	CG14645, KKV, CG43673, PGRP-SD, CG4835, CG7298, PGRP-SA, CG13075, CG9380, PGRP-SC2, VERM, CHT5, PGRP-LF, CHT6, PERITROPHIN-A, CG10725, CG13675, KNK, CHT12, CHT8, CG14880, CG14301, MUC11A, PGRP-SB1, PERITROPHIN-15A, PGRP-SC1A, IDGF3, CG43218, CG8192, MUR18B	951	159	10841	2.15086	0.31014	0.022937	0.200111
GOTERM_BP_FAT	GO:0006030~chitin metabolic process	23	1.57211	0.0013015	CHT5, CHT6, PERITROPHIN-A, CG14645, CG10725, CG13675, KNK, CHT12, CG14880, KKV, CHT8, CG14301, CG43673, MUC11A, PERITROPHIN-15A, CG4835, IDGF3, CG8192, CG43218, CG7298, MUR18B, CG13075, VERM	951	126	10841	2.08088	0.987778	0.140909	2.34838
GOTERM_BP_FAT	GO:0006040~amino sugar metabolic process	24	1.64046	0.00193851	CHT5, CHT6, PERITROPHIN-A, CG14645, CG10725, CG13675, KNK, CHT12, CG14880, KKV, CHT8, CG14301, CG43673, MUC11A, PERITROPHIN-15A, CG4835, IDGF3, CG8192, CG43218, CG7298, MUR18B, CG13075, GFAT1, VERM	951	138	10841	1.98254	0.998588	0.158606	3.4787
GOTERM_BP_FAT	GO:1901071~glucosamine-containing compound metabolic process	23	1.57211	0.00264924	CHT5, CHT6, PERITROPHIN-A, CG14645, CG10725, CG13675, KNK, CHT12, CG14880, KKV, CHT8, CG14301, CG43673, MUC11A, PERITROPHIN-15A, CG4835, IDGF3, CG8192, CG43218, CG7298, MUR18B, CG13075, VERM	951	133	10841	1.97136	0.999873	0.192336	4.72521
GOTERM_BP_FAT	GO:1901135~carbohydrate derivative metabolic process	62	4.23787	0.281555	CG14645, COX5BL, CG9010, CTPSYN, KKV, CG43673, CG5432, NOS, CG7298, VHA68-3, CG9380, CG12016, VERM, CHT5, CHT6, PDFR, CG8349, PERITROPHIN-A, ADGF-E, KNK, AMPDEAM, CHT12, CG14880, CHT8, PGRP-SB1, CG43343, CG8192, CG31115, CG7813, GFAT1, ADK3, ATPSYNCF6L, CG8046, HS6ST, ADK1, CG3788, CG6790, VHA100-5, VHA100-3, CG4835, PGRP-SD, CG9701, PDE1C, GNMT, CG13075, PGRP-SA, PGRP-SC2, PGRP-LF, CG3809, FUCTD…	951	646	10841	1.09408	1	0.994357	99.7603
Annotation Cluster 5	Enrichment Score: 2.19827271525792
Category	Term	Count	%	PValue	Genes	List Total	Pop Hits	Pop Total	Fold Enrichment	Bonferroni	Benjamini	FDR
GOTERM_BP_FAT	GO:1901565~organonitrogen compound catabolic process	35	2.39234	6.4058e-07	CG8773, PSA, CG42335, CG31198, V, PGRP-SD, CG17110, CG40470, PGRP-SA, CG9380, KFASE, PGRP-SC2, CG3999, DAT, VERM, CHT5, PGRP-LF, CHT6, CG8349, ADGF-E, CG7860, CG1440, CHT12, CG4434, CHT8, CG8774, PGRP-SB1, CG11951, CG15533, PGRP-SC1A, IDGF3, CG6733, CG31343, CG15534, OAT	951	158	10841	2.52522	0.0021641	0.000541464	0.00116886
GOTERM_BP_FAT	GO:0006026~aminoglycan catabolic process	13	0.888585	0.000137936	PGRP-LF, CHT5, CHT6, PGRP-SB1, PGRP-SD, PGRP-SC1A, IDGF3, CG9380, PGRP-SA, PGRP-SC2, CHT12, VERM, CHT8	951	41	10841	3.6145	0.372827	0.02707	0.251394
GOTERM_BP_FAT	GO:1901136~carbohydrate derivative catabolic process	16	1.09364	0.00282683	CHT5, PGRP-LF, CHT6, CG8349, ADGF-E, CHT12, CHT8, PGRP-SB1, PGRP-SD, CG43343, PGRP-SC1A, IDGF3, CG9380, PGRP-SA, PGRP-SC2, VERM	951	78	10841	2.33838	0.99993	0.195543	5.03429
GOTERM_BP_FAT	GO:0018990~ecdysis, chitin-based cuticle	7	0.478469	0.00767131	CHT5, CHT6, CCAP-R, ETH, IDGF3, CHT12, CHT8	951	21	10841	3.79986	1	0.371914	13.1092
GOTERM_BP_FAT	GO:0022404~molting cycle process	12	0.820232	0.0332667	CHT5, CHT6, CCAP-R, ETH, CG9134, IDGF3, DPY, CG10625, Y, CHT12, CHT8, KKV	951	68	10841	2.01169	1	0.719549	46.0626
GOTERM_BP_FAT	GO:0007591~molting cycle, chitin-based cuticle	15	1.02529	0.0494545	CHT5, CHT6, ETH, CG9134, CG10625, MMP1, CHT12, KKV, CHT8, CCAP-R, IDGF3, CREBA, DPY, Y, ALH	951	99	10841	1.72721	1	0.79873	60.3657
GOTERM_BP_FAT	GO:0006032~chitin catabolic process	6	0.410116	0.0622978	CHT5, CHT6, IDGF3, CHT12, VERM, CHT8	951	25	10841	2.7359	1	0.834345	69.078
GOTERM_BP_FAT	GO:0042303~molting cycle	15	1.02529	0.0786782	CHT5, CHT6, ETH, CG9134, CG10625, MMP1, CHT12, KKV, CHT8, CCAP-R, IDGF3, CREBA, DPY, Y, ALH	951	106	10841	1.61315	1	0.883327	77.5812
GOTERM_BP_FAT	GO:0046348~amino sugar catabolic process	6	0.410116	0.0820645	CHT5, CHT6, IDGF3, CHT12, VERM, CHT8	951	27	10841	2.53324	1	0.892219	79.038
GOTERM_BP_FAT	GO:1901072~glucosamine-containing compound catabolic process	6	0.410116	0.0820645	CHT5, CHT6, IDGF3, CHT12, VERM, CHT8	951	27	10841	2.53324	1	0.892219	79.038
Annotation Cluster 6	Enrichment Score: 2.0771210495353403
Category	Term	Count	%	PValue	Genes	List Total	Pop Hits	Pop Total	Fold Enrichment	Bonferroni	Benjamini	FDR
GOTERM_BP_FAT	GO:0006811~ion transport	66	4.51128	3.02371e-05	NHA1, CG32832, NHE2, COX5BL, TEH4, CG1090, CG11703, DIC3, NACHRALPHA7, NACHRALPHA6, TSF3, VHA68-3, IH, PARA, PORIN2, PPK22, CLN3, NACHRBETA1, NAAT1, SERCA, CG7813, SHAL, PHCL, ATPSYNCF6L, MFS9, ZIP71B, CG8916, CG4587, GLURIID, CG42732, GLURIIB, VHA100-5, GC2, ZPG, VHA100-3, CG42542, CG42237, CG30503, VHA36-2, OATP58DC, NCKX30C, SH, UCP4C, CG8925, CA-ALPHA1T, UCP4B, SK, RYR, CG7084, TOMBOY40, MCO1…	951	448	10841	1.6794	0.0972083	0.0092536	0.0551594
GOTERM_BP_FAT	GO:0006812~cation transport	44	3.00752	0.000788618	NHA1, NHE2, COX5BL, ZIP71B, CG1090, TEH4, CG4587, GLURIID, CG11703, GLURIIB, CG42732, VHA100-5, VHA100-3, CG42542, NACHRALPHA7, NACHRALPHA6, VHA68-3, VHA36-2, IH, PARA, PPK22, NCKX30C, SH, UCP4C, CG8925, CA-ALPHA1T, SK, UCP4B, RYR, CG7084, MCO1, NACHRBETA1, NAAT1, SERCA, ZNT63C, ZIP89B, GLURIIA, CA-ALPHA1D, RPK, CA-BETA, SHAL, CG7813, CG42260, ATPSYNCF6L	951	299	10841	1.67753	0.93062	0.114214	1.42925
GOTERM_BP_FAT	GO:0030001~metal ion transport	29	1.98223	0.00433194	NHA1, NHE2, ZIP71B, TEH4, CG1090, GLURIID, CG4587, CG11703, GLURIIB, CG42732, CG42542, IH, PARA, PPK22, NCKX30C, SH, SK, CA-ALPHA1T, RYR, MCO1, NAAT1, SERCA, ZNT63C, ZIP89B, GLURIIA, CA-ALPHA1D, RPK, CA-BETA, SHAL	951	190	10841	1.73994	1	0.263528	7.61604
GOTERM_BP_FAT	GO:0070838~divalent metal ion transport	15	1.02529	0.0050909	NCKX30C, ZIP71B, CG1090, CA-ALPHA1T, CG4587, GLURIID, RYR, GLURIIB, SERCA, CG42542, ZNT63C, ZIP89B, GLURIIA, CA-ALPHA1D, CA-BETA	951	75	10841	2.27992	1	0.287132	8.8926
GOTERM_BP_FAT	GO:0072511~divalent inorganic cation transport	15	1.02529	0.0050909	NCKX30C, ZIP71B, CG1090, CA-ALPHA1T, CG4587, GLURIID, RYR, GLURIIB, SERCA, CG42542, ZNT63C, ZIP89B, GLURIIA, CA-ALPHA1D, CA-BETA	951	75	10841	2.27992	1	0.287132	8.8926
GOTERM_BP_FAT	GO:0006816~calcium ion transport	12	0.820232	0.0109424	NCKX30C, GLURIIA, CA-ALPHA1D, CG1090, GLURIID, CA-ALPHA1T, CG4587, CA-BETA, RYR, GLURIIB, SERCA, CG42542	951	58	10841	2.35853	1	0.440899	18.1897
GOTERM_BP_FAT	GO:0015672~monovalent inorganic cation transport	23	1.57211	0.0255849	PPK22, NHA1, NCKX30C, SH, NHE2, COX5BL, CG1090, UCP4C, SK, UCP4B, CG11703, CG42732, NAAT1, VHA100-5, VHA100-3, RPK, SHAL, CG7813, VHA68-3, IH, VHA36-2, ATPSYNCF6L, PARA	951	162	10841	1.61846	1	0.67495	37.6824
GOTERM_BP_FAT	GO:0098660~inorganic ion transmembrane transport	22	1.50376	0.027561	ZIP71B, COX5BL, CG8916, CA-ALPHA1T, CG4587, RYR, CG42732, MCO1, DIC3, VHA100-5, SERCA, VHA100-3, ZNT63C, ZIP89B, CA-ALPHA1D, CA-BETA, CG7813, VHA68-3, VHA36-2, CG9717, ATPSYNCF6L, PARA	951	154	10841	1.62851	1	0.679795	39.9485
GOTERM_BP_FAT	GO:0098662~inorganic cation transmembrane transport	19	1.2987	0.0418181	ZIP71B, COX5BL, CA-ALPHA1T, CG4587, RYR, CG42732, MCO1, VHA100-5, SERCA, VHA100-3, ZNT63C, ZIP89B, CA-ALPHA1D, CA-BETA, CG7813, VHA68-3, VHA36-2, ATPSYNCF6L, PARA	951	133	10841	1.62851	1	0.774491	54.1352
GOTERM_BP_FAT	GO:0098655~cation transmembrane transport	20	1.36705	0.0492745	ZIP71B, COX5BL, CA-ALPHA1T, CG4587, RYR, CG42732, NACHRBETA1, MCO1, VHA100-5, SERCA, VHA100-3, ZNT63C, ZIP89B, CA-ALPHA1D, CA-BETA, CG7813, VHA68-3, VHA36-2, ATPSYNCF6L, PARA	951	145	10841	1.57236	1	0.803589	60.2286
GOTERM_BP_FAT	GO:0034220~ion transmembrane transport	24	1.64046	0.0520922	ZIP71B, COX5BL, CG8916, CA-ALPHA1T, CG4587, RYR, CG42732, NACHRBETA1, MCO1, DIC3, VHA100-5, GC2, SERCA, VHA100-3, ZNT63C, ZIP89B, CA-ALPHA1D, CA-BETA, CG7813, VHA68-3, VHA36-2, CG9717, ATPSYNCF6L, PARA	951	184	10841	1.4869	1	0.801199	62.3253
GOTERM_BP_FAT	GO:0070588~calcium ion transmembrane transport	6	0.410116	0.0535447	CA-ALPHA1D, CA-ALPHA1T, CG4587, CA-BETA, RYR, SERCA	951	24	10841	2.84989	1	0.80458	63.3649
Annotation Cluster 7	Enrichment Score: 1.993002072742847
Category	Term	Count	%	PValue	Genes	List Total	Pop Hits	Pop Total	Fold Enrichment	Bonferroni	Benjamini	FDR
GOTERM_BP_FAT	GO:0015711~organic anion transport	14	0.956938	0.0023919	CLN3, OATP33EA, OATP33EB, CG32832, CG42237, MCT1, CG30503, IH, NAAT1, DIC3, CG9717, GC2, NTL, OATP58DC	951	62	10841	2.5741	0.999696	0.183295	4.27565
GOTERM_BP_FAT	GO:0046942~carboxylic acid transport	10	0.683527	0.0146125	CLN3, CG32832, CG42237, MCT1, CG30503, IH, NAAT1, DIC3, GC2, NTL	951	45	10841	2.53324	1	0.535089	23.5553
GOTERM_BP_FAT	GO:0006820~anion transport	18	1.23035	0.0300279	CLN3, CG32832, MFS9, CG8916, NAAT1, DIC3, GC2, OATP33EA, OATP33EB, CG42237, CG30503, MCT1, PHCL, CG9254, IH, CG9717, OATP58DC, NTL	951	119	10841	1.72431	1	0.690163	42.6683
Annotation Cluster 8	Enrichment Score: 1.6727111863328636
Category	Term	Count	%	PValue	Genes	List Total	Pop Hits	Pop Total	Fold Enrichment	Bonferroni	Benjamini	FDR
GOTERM_BP_FAT	GO:0044550~secondary metabolite biosynthetic process	12	0.820232	0.00113739	DESAT1, BW, YELLOW-F, YELLOW-D2, W, ST, V, ELO68ALPHA, DOR, CD, Y, HAYAN	951	44	10841	3.10898	0.978696	0.12843	2.05517
GOTERM_BP_FAT	GO:0046148~pigment biosynthetic process	17	1.162	0.00261086	BW, YELLOW-D2, SE, ADGF-E, PRAT, YELLOW-F, NINAB, W, ST, V, PR, DOR, CD, Y, CG9589, RDHB, HAYAN	951	85	10841	2.27992	0.999855	0.193979	4.65829
GOTERM_BP_FAT	GO:0042440~pigment metabolic process	22	1.50376	0.00738554	BW, YELLOW-D2, SPN28DC, SE, ADGF-E, MP1, PRAT, EXN, YELLOW-F, NINAB, W, ST, V, PR, DOR, CD, DRONC, Y, CG9589, RDGA, RDHB, HAYAN	951	136	10841	1.84405	1	0.371407	12.6515
GOTERM_BP_FAT	GO:0042441~eye pigment metabolic process	10	0.683527	0.01088	BW, NINAB, W, ST, SE, V, DOR, CD, RDGA, RDHB	951	43	10841	2.65106	1	0.444156	18.0955
GOTERM_BP_FAT	GO:0043474~pigment metabolic process involved in pigmentation	10	0.683527	0.01088	BW, NINAB, W, ST, SE, V, DOR, CD, RDGA, RDHB	951	43	10841	2.65106	1	0.444156	18.0955
GOTERM_BP_FAT	GO:0043324~pigment metabolic process involved in developmental pigmentation	10	0.683527	0.01088	BW, NINAB, W, ST, SE, V, DOR, CD, RDGA, RDHB	951	43	10841	2.65106	1	0.444156	18.0955
GOTERM_BP_FAT	GO:0006726~eye pigment biosynthetic process	9	0.615174	0.0179642	BW, NINAB, W, ST, SE, V, DOR, CD, RDHB	951	39	10841	2.63067	1	0.599497	28.1632
GOTERM_BP_FAT	GO:0019748~secondary metabolic process	19	1.2987	0.0194069	DESAT1, BW, YELLOW-D2, SPN28DC, MP1, EXN, YELLOW-F, W, ST, V, CYP6A9, ELO68ALPHA, DOR, CD, FAD2, CYP6A21, DRONC, Y, HAYAN	951	122	10841	1.77534	1	0.612038	30.0647
GOTERM_BP_FAT	GO:0048069~eye pigmentation	11	0.75188	0.0197782	BW, NINAB, W, ST, SE, V, DOR, CD, RDGA, SOCS36E, RDHB	951	55	10841	2.27992	1	0.613859	30.5464
GOTERM_BP_FAT	GO:0033060~ocellus pigmentation	6	0.410116	0.0260797	BW, W, ST, V, DOR, CD	951	20	10841	3.41987	1	0.67279	38.2572
GOTERM_BP_FAT	GO:0046152~ommochrome metabolic process	6	0.410116	0.0260797	BW, W, ST, V, DOR, CD	951	20	10841	3.41987	1	0.67279	38.2572
GOTERM_BP_FAT	GO:0046158~ocellus pigment metabolic process	6	0.410116	0.0260797	BW, W, ST, V, DOR, CD	951	20	10841	3.41987	1	0.67279	38.2572
GOTERM_BP_FAT	GO:0008055~ocellus pigment biosynthetic process	6	0.410116	0.0260797	BW, W, ST, V, DOR, CD	951	20	10841	3.41987	1	0.67279	38.2572
GOTERM_BP_FAT	GO:0006727~ommochrome biosynthetic process	6	0.410116	0.0260797	BW, W, ST, V, DOR, CD	951	20	10841	3.41987	1	0.67279	38.2572
GOTERM_BP_FAT	GO:0048066~developmental pigmentation	18	1.23035	0.0370357	BW, YELLOW-D2, SE, CG9134, CG10625, KKV, SOCS36E, YELLOW-F, NINAB, W, ST, V, DOR, CD, Y, RDGA, DAT, RDHB	951	122	10841	1.68191	1	0.742773	49.7733
GOTERM_BP_FAT	GO:0006856~eye pigment precursor transport	3	0.205058	0.0641563	BW, W, ST	951	5	10841	6.83975	1	0.838486	70.1774
GOTERM_BP_FAT	GO:0043473~pigmentation	18	1.23035	0.0650866	BW, YELLOW-D2, SE, CG9134, CG10625, KKV, SOCS36E, YELLOW-F, NINAB, W, ST, V, DOR, CD, Y, RDGA, DAT, RDHB	951	131	10841	1.56635	1	0.838121	70.7137
GOTERM_BP_FAT	GO:0048072~compound eye pigmentation	4	0.273411	0.15987	W, V, DOR, SOCS36E	951	16	10841	2.84989	1	0.973066	95.8356
GOTERM_BP_FAT	GO:0006582~melanin metabolic process	8	0.546822	0.28467	YELLOW-F, YELLOW-D2, SPN28DC, MP1, DRONC, Y, EXN, HAYAN	951	61	10841	1.49503	1	0.994468	99.7786
Annotation Cluster 9	Enrichment Score: 1.5991130721109323
Category	Term	Count	%	PValue	Genes	List Total	Pop Hits	Pop Total	Fold Enrichment	Bonferroni	Benjamini	FDR
GOTERM_BP_FAT	GO:0008643~carbohydrate transport	9	0.615174	0.00781721	CG3285, GLUT3, CG15408, GLUT4EF, CG15406, SUT1, CG31100, SUT3, CG33281	951	34	10841	3.01754	1	0.372269	13.3421
GOTERM_BP_FAT	GO:0015758~glucose transport	6	0.410116	0.0260797	CG3285, GLUT3, CG15408, CG15406, CG31100, CG33281	951	20	10841	3.41987	1	0.67279	38.2572
GOTERM_BP_FAT	GO:0046323~glucose import	6	0.410116	0.0260797	CG3285, GLUT3, CG15408, CG15406, CG31100, CG33281	951	20	10841	3.41987	1	0.67279	38.2572
GOTERM_BP_FAT	GO:0035428~hexose transmembrane transport	6	0.410116	0.0260797	CG3285, GLUT3, CG15408, CG15406, CG31100, CG33281	951	20	10841	3.41987	1	0.67279	38.2572
GOTERM_BP_FAT	GO:0015749~monosaccharide transport	6	0.410116	0.0318323	CG3285, GLUT3, CG15408, CG15406, CG31100, CG33281	951	21	10841	3.25702	1	0.707503	44.5835
GOTERM_BP_FAT	GO:0008645~hexose transport	6	0.410116	0.0318323	CG3285, GLUT3, CG15408, CG15406, CG31100, CG33281	951	21	10841	3.25702	1	0.707503	44.5835
GOTERM_BP_FAT	GO:0034219~carbohydrate transmembrane transport	6	0.410116	0.0455523	CG3285, GLUT3, CG15408, CG15406, CG31100, CG33281	951	23	10841	2.9738	1	0.793359	57.2893
Annotation Cluster 10	Enrichment Score: 1.4384303759523969
Category	Term	Count	%	PValue	Genes	List Total	Pop Hits	Pop Total	Fold Enrichment	Bonferroni	Benjamini	FDR
GOTERM_BP_FAT	GO:0035336~long-chain fatty-acyl-CoA metabolic process	6	0.410116	0.00984411	CG10096, CG12268, CG30427, CG17560, CG4020, CG17562	951	16	10841	4.27484	1	0.417042	16.5161
GOTERM_BP_FAT	GO:0010025~wax biosynthetic process	6	0.410116	0.00984411	CG10096, CG12268, CG30427, CG17560, CG4020, CG17562	951	16	10841	4.27484	1	0.417042	16.5161
GOTERM_BP_FAT	GO:0010166~wax metabolic process	6	0.410116	0.00984411	CG10096, CG12268, CG30427, CG17560, CG4020, CG17562	951	16	10841	4.27484	1	0.417042	16.5161
GOTERM_BP_FAT	GO:0035337~fatty-acyl-CoA metabolic process	6	0.410116	0.0210373	CG10096, CG12268, CG30427, CG17560, CG4020, CG17562	951	19	10841	3.59987	1	0.626571	32.1563
GOTERM_BP_FAT	GO:0035383~thioester metabolic process	8	0.546822	0.0256572	CG10096, V, CG12268, CG30427, CG17560, CG6255, CG4020, CG17562	951	34	10841	2.68225	1	0.671337	37.7666
GOTERM_BP_FAT	GO:0006637~acyl-CoA metabolic process	8	0.546822	0.0256572	CG10096, V, CG12268, CG30427, CG17560, CG6255, CG4020, CG17562	951	34	10841	2.68225	1	0.671337	37.7666
GOTERM_BP_FAT	GO:0006732~coenzyme metabolic process	17	1.162	0.144465	CG10096, CG9010, CG30427, CG4020, CG6255, CG17560, CG7140, CG17562, CG32174, V, MICAL, PR, CG12268, CG5432, GNMT, CG31473, CG12016	951	137	10841	1.41455	1	0.965302	94.1985
GOTERM_BP_FAT	GO:0006790~sulfur compound metabolic process	19	1.2987	0.17572	CG10096, SE, CG8517, DHD, CG30427, CG1440, CG4020, CG6255, CG17560, CG4752, CG17562, V, MICAL, CG13473, GSTD2, CG12268, GNMT, GSTE14, HS6ST	951	162	10841	1.33699	1	0.979559	97.0582
GOTERM_BP_FAT	GO:0051186~cofactor metabolic process	18	1.23035	0.337759	CG10096, CG9010, CG30427, CG4020, CG6255, CG17560, CG7140, CG17562, CG32174, V, MICAL, PR, CG12268, CG5432, GNMT, CG9589, CG31473, CG12016	951	172	10841	1.19298	1	0.996772	99.9458
Annotation Cluster 11	Enrichment Score: 1.4085069662930672
Category	Term	Count	%	PValue	Genes	List Total	Pop Hits	Pop Total	Fold Enrichment	Bonferroni	Benjamini	FDR
GOTERM_BP_FAT	GO:0006633~fatty acid biosynthetic process	11	0.75188	0.00477093	DESAT1, CG15531, PXT, ELO68ALPHA, CG2781, FAD2, CG9747, CG8534, CG6660, CG5326, CG18609	951	45	10841	2.78656	1	0.276372	8.35647
GOTERM_BP_FAT	GO:0072330~monocarboxylic acid biosynthetic process	11	0.75188	0.00562874	DESAT1, CG15531, PXT, ELO68ALPHA, CG2781, FAD2, CG9747, CG8534, CG6660, CG5326, CG18609	951	46	10841	2.72599	1	0.302458	9.78713
GOTERM_BP_FAT	GO:0006636~unsaturated fatty acid biosynthetic process	4	0.273411	0.0268621	DESAT1, PXT, FAD2, CG9747	951	8	10841	5.69979	1	0.674714	39.1561
GOTERM_BP_FAT	GO:0042759~long-chain fatty acid biosynthetic process	4	0.273411	0.0268621	DESAT1, ELO68ALPHA, FAD2, CG9747	951	8	10841	5.69979	1	0.674714	39.1561
GOTERM_BP_FAT	GO:0033559~unsaturated fatty acid metabolic process	4	0.273411	0.0377153	DESAT1, PXT, FAD2, CG9747	951	9	10841	5.06648	1	0.745547	50.4162
GOTERM_BP_FAT	GO:0001676~long-chain fatty acid metabolic process	4	0.273411	0.0989184	DESAT1, ELO68ALPHA, FAD2, CG9747	951	13	10841	3.50756	1	0.922126	85.0522
GOTERM_BP_FAT	GO:0042810~pheromone metabolic process	3	0.205058	0.150884	DESAT1, ELO68ALPHA, FAD2	951	8	10841	4.27484	1	0.969833	94.9434
GOTERM_BP_FAT	GO:0042445~hormone metabolic process	7	0.478469	0.494551	DESAT1, NINAB, SPN42DA, ELO68ALPHA, FAD2, GSTE14, DAT	951	64	10841	1.24683	1	0.999507	99.9996
Annotation Cluster 12	Enrichment Score: 1.289143639294256
Category	Term	Count	%	PValue	Genes	List Total	Pop Hits	Pop Total	Fold Enrichment	Bonferroni	Benjamini	FDR
GOTERM_BP_FAT	GO:0045899~positive regulation of RNA polymerase II transcriptional preinitiation complex assembly	6	0.410116	0.000477352	RPT2, RPT3, RPT4, RPT5, RPT6, RPT6R	951	9	10841	7.59972	0.801068	0.0814776	0.86745
GOTERM_BP_FAT	GO:2000142~regulation of DNA-templated transcription, initiation	9	0.615174	0.00050104	RPT2, RPT3, RPT4, RPT5, RBP1-LIKE, B52, SF2, RPT6, RPT6R	951	23	10841	4.4607	0.81639	0.0812554	0.910311
GOTERM_BP_FAT	GO:0060260~regulation of transcription initiation from RNA polymerase II promoter	9	0.615174	0.00050104	RPT2, RPT3, RPT4, RPT5, RBP1-LIKE, B52, SF2, RPT6, RPT6R	951	23	10841	4.4607	0.81639	0.0812554	0.910311
GOTERM_BP_FAT	GO:0045898~regulation of RNA polymerase II transcriptional preinitiation complex assembly	6	0.410116	0.000885936	RPT2, RPT3, RPT4, RPT5, RPT6, RPT6R	951	10	10841	6.83975	0.950092	0.117414	1.60428
GOTERM_BP_FAT	GO:2000144~positive regulation of DNA-templated transcription, initiation	6	0.410116	0.00522874	RPT2, RPT3, RPT4, RPT5, RPT6, RPT6R	951	14	10841	4.88553	1	0.288914	9.12265
GOTERM_BP_FAT	GO:0060261~positive regulation of transcription initiation from RNA polymerase II promoter	6	0.410116	0.00522874	RPT2, RPT3, RPT4, RPT5, RPT6, RPT6R	951	14	10841	4.88553	1	0.288914	9.12265
GOTERM_BP_FAT	GO:0043254~regulation of protein complex assembly	14	0.956938	0.049361	RPT2, CHIC, RPT3, RPT4, RPT5, NWK, DOR, RBP1-LIKE, B52, SF2, CG32082, TMOD, RPT6, RPT6R	951	90	10841	1.77327	1	0.801128	60.2946
GOTERM_BP_FAT	GO:0030433~ER-associated ubiquitin-dependent protein catabolic process	6	0.410116	0.0820645	RPT2, RPT3, RPT4, RPT5, RPT6, RPT6R	951	27	10841	2.53324	1	0.892219	79.038
GOTERM_BP_FAT	GO:0036503~ERAD pathway	6	0.410116	0.0820645	RPT2, RPT3, RPT4, RPT5, RPT6, RPT6R	951	27	10841	2.53324	1	0.892219	79.038
GOTERM_BP_FAT	GO:0051123~RNA polymerase II transcriptional preinitiation complex assembly	6	0.410116	0.130179	RPT2, RPT3, RPT4, RPT5, RPT6, RPT6R	951	31	10841	2.20637	1	0.954173	92.1518
GOTERM_BP_FAT	GO:0070897~DNA-templated transcriptional preinitiation complex assembly	6	0.410116	0.143844	RPT2, RPT3, RPT4, RPT5, RPT6, RPT6R	951	32	10841	2.13742	1	0.965503	94.1212
GOTERM_BP_FAT	GO:0034976~response to endoplasmic reticulum stress	10	0.683527	0.156803	RPT2, RPT3, RPT4, RPT5, CG11790, CG9003, CG11842, REEP1, RPT6, RPT6R	951	70	10841	1.62851	1	0.972199	95.5493
GOTERM_BP_FAT	GO:0031334~positive regulation of protein complex assembly	7	0.478469	0.226563	RPT2, RPT3, RPT4, RPT5, CG32082, RPT6, RPT6R	951	47	10841	1.69781	1	0.98917	99.0794
GOTERM_BP_FAT	GO:0044089~positive regulation of cellular component biogenesis	13	0.888585	0.245323	RPT2, CHIC, RPT3, RPT4, RPT5, ANK2, SNX16, MLE, NMO, CG32082, RPT6, RPT6R, CG1674	951	109	10841	1.35958	1	0.991017	99.4118
GOTERM_BP_FAT	GO:0044087~regulation of cellular component biogenesis	27	1.84552	0.378619	CHIC, MOB2, RBP1-LIKE, SNX16, FZ, TM1, B52, MAGO, TMOD, RPT6, AKT1, NWK, ANK2, CG17816, NOS, NMO, CG1674, MLE, SWA, SF2, RPT6R, RPT2, RPT3, RPT4, RPT5, DOR, CG32082	951	276	10841	1.11518	1	0.997899	99.983
GOTERM_BP_FAT	GO:0006367~transcription initiation from RNA polymerase II promoter	9	0.615174	0.497897	RPT2, RPT3, RPT4, RPT5, RBP1-LIKE, B52, SF2, RPT6, RPT6R	951	87	10841	1.17927	1	0.999507	99.9997
GOTERM_BP_FAT	GO:0006352~DNA-templated transcription, initiation	11	0.75188	0.613912	RPT2, RPT3, RPT4, RPT5, RBP1-LIKE, HIS4:CG31611, B52, SF2, CG33051, RPT6, RPT6R	951	120	10841	1.04496	1	0.999848	100
GOTERM_BP_FAT	GO:0051130~positive regulation of cellular component organization	17	1.162	0.926799	CHIC, SNX16, FZ, MLE, EATER, RPT6R, RPT6, RPT2, AKT1, RPT3, RPT4, RPT5, ANK2, NMO, NRX-1, CG32082, CG1674	951	248	10841	0.781423	1	0.999999	100
GOTERM_BP_FAT	GO:0065004~protein-DNA complex assembly	10	0.683527	0.984825	RPT2, RPT3, RPT4, RPT5, HIS2B:CG17949, MLE, HIS1:CG31617, HIS4:CG31611, RPT6, RPT6R	951	185	10841	0.616193	1	1	100
GOTERM_BP_FAT	GO:0071824~protein-DNA complex subunit organization	12	0.820232	0.991164	RPT2, RPT3, RPT4, RPT5, YEM, HIS2B:CG17949, MLE, HIS1:CG31617, HIS4:CG31611, RPT6, RPT6R, PROTA	951	226	10841	0.605287	1	1	100
Annotation Cluster 13	Enrichment Score: 1.1823769335355416
Category	Term	Count	%	PValue	Genes	List Total	Pop Hits	Pop Total	Fold Enrichment	Bonferroni	Benjamini	FDR
GOTERM_BP_FAT	GO:0006873~cellular ion homeostasis	18	1.23035	0.0190286	CLN3, CG3942, NCKX30C, DOP1R1, NHE2, ZIP71B, CG1090, RYR, MCO1, VHA100-5, SERCA, VHA100-3, ZNT63C, CG11619, CG17167, CG7497, CG9717, DAT	951	113	10841	1.81586	1	0.610023	29.5708
GOTERM_BP_FAT	GO:0019725~cellular homeostasis	31	2.11893	0.0207804	CG3942, MBL, CG6888, CG8517, SP2353, DHD, NHE2, ZIP71B, CG1090, TN, VHA100-5, VHA100-3, GRX-1, NACHRALPHA6, CG11619, ANK2, CG13473, CG31148, DAT, CLN3, NCKX30C, DOP1R1, RYR, CG12896, MCO1, SERCA, CG10700, ZNT63C, CG7497, CG17167, CG9717	951	233	10841	1.51668	1	0.627078	31.8307
GOTERM_BP_FAT	GO:0098771~inorganic ion homeostasis	20	1.36705	0.026131	CLN3, CG3942, NCKX30C, PDFR, DOP1R1, NHE2, ZIP71B, CG1090, RYR, MCO1, VHA100-5, SERCA, VHA100-3, ZNT63C, TSF3, CG11619, CG17167, CG7497, CG9717, DAT	951	135	10841	1.68883	1	0.668974	38.3166
GOTERM_BP_FAT	GO:0072503~cellular divalent inorganic cation homeostasis	10	0.683527	0.0279527	NCKX30C, ZNT63C, DOP1R1, ZIP71B, CG1090, RYR, CG7497, CG17167, SERCA, DAT	951	50	10841	2.27992	1	0.676329	40.3883
GOTERM_BP_FAT	GO:0030003~cellular cation homeostasis	16	1.09364	0.0459538	CLN3, NCKX30C, DOP1R1, NHE2, ZIP71B, CG1090, RYR, MCO1, VHA100-5, SERCA, VHA100-3, ZNT63C, CG17167, CG7497, CG9717, DAT	951	107	10841	1.70461	1	0.793044	57.616
GOTERM_BP_FAT	GO:0050801~ion homeostasis	20	1.36705	0.0464629	CLN3, CG3942, NCKX30C, PDFR, DOP1R1, NHE2, ZIP71B, CG1090, RYR, MCO1, VHA100-5, SERCA, VHA100-3, ZNT63C, TSF3, CG11619, CG17167, CG7497, CG9717, DAT	951	144	10841	1.58327	1	0.79351	58.0268
GOTERM_BP_FAT	GO:0072507~divalent inorganic cation homeostasis	10	0.683527	0.0530918	NCKX30C, ZNT63C, DOP1R1, ZIP71B, CG1090, RYR, CG7497, CG17167, SERCA, DAT	951	56	10841	2.03564	1	0.804605	63.0437
GOTERM_BP_FAT	GO:0055082~cellular chemical homeostasis	18	1.23035	0.0578809	CLN3, CG3942, NCKX30C, DOP1R1, NHE2, ZIP71B, CG1090, RYR, MCO1, VHA100-5, SERCA, VHA100-3, ZNT63C, CG11619, CG17167, CG7497, CG9717, DAT	951	129	10841	1.59064	1	0.81893	66.3095
GOTERM_BP_FAT	GO:0055080~cation homeostasis	18	1.23035	0.0650866	CLN3, NCKX30C, PDFR, DOP1R1, NHE2, ZIP71B, CG1090, RYR, MCO1, VHA100-5, SERCA, VHA100-3, ZNT63C, TSF3, CG17167, CG7497, CG9717, DAT	951	131	10841	1.56635	1	0.838121	70.7137
GOTERM_BP_FAT	GO:0006874~cellular calcium ion homeostasis	8	0.546822	0.0780723	NCKX30C, DOP1R1, CG1090, RYR, CG7497, CG17167, SERCA, DAT	951	43	10841	2.12085	1	0.883258	77.3106
GOTERM_BP_FAT	GO:0006875~cellular metal ion homeostasis	11	0.75188	0.0895553	NCKX30C, ZNT63C, DOP1R1, ZIP71B, CG1090, RYR, CG7497, CG17167, MCO1, SERCA, DAT	951	71	10841	1.76613	1	0.907981	81.9491
GOTERM_BP_FAT	GO:0055074~calcium ion homeostasis	8	0.546822	0.0947528	NCKX30C, DOP1R1, CG1090, RYR, CG7497, CG17167, SERCA, DAT	951	45	10841	2.02659	1	0.91588	83.7397
GOTERM_BP_FAT	GO:0055065~metal ion homeostasis	13	0.888585	0.105497	PDFR, NCKX30C, TSF3, ZNT63C, DOP1R1, ZIP71B, CG1090, RYR, CG17167, CG7497, MCO1, SERCA, DAT	951	92	10841	1.61081	1	0.932337	86.923
GOTERM_BP_FAT	GO:0048878~chemical homeostasis	27	1.84552	0.127686	DESAT1, CG3942, NHE2, ZIP71B, CG1090, VHA100-5, VHA100-3, AKT1, BOSS, TSF3, CG11619, GNMT, INE, GSTE14, DAT, CLN3, MAG, PDFR, NCKX30C, DOP1R1, RYR, MCO1, SERCA, ZNT63C, CG17167, CG7497, CG9717	951	235	10841	1.30974	1	0.95214	91.731
GOTERM_BP_FAT	GO:0042592~homeostatic process	46	3.14422	0.187135	DESAT1, CG3942, MBL, CG6888, CG8517, GATAE, SP2353, DHD, NHE2, ZIP71B, CG1090, TN, H, VHA100-5, GRX-1, VHA100-3, IRBP, AKT1, TSF3, NACHRALPHA6, BOSS, CG11619, CG13473, ANK2, GNMT, INE, GSTE14, CG31148, DAT, UPD2, MAG, CLN3, NCKX30C, PDFR, DOP1R1, RYR, CG12896, MCO1, SERCA, CG10700, NINAC, ZNT63C, CG7497, CG17167, RDGA, CG9717	951	449	10841	1.16789	1	0.982584	97.7191
GOTERM_BP_FAT	GO:0051480~regulation of cytosolic calcium ion concentration	3	0.205058	0.586306	DOP1R1, CG7497, DAT	951	22	10841	1.55449	1	0.999792	100
Annotation Cluster 14	Enrichment Score: 1.1679741381003095
Category	Term	Count	%	PValue	Genes	List Total	Pop Hits	Pop Total	Fold Enrichment	Bonferroni	Benjamini	FDR
GOTERM_BP_FAT	GO:0006633~fatty acid biosynthetic process	11	0.75188	0.00477093	DESAT1, CG15531, PXT, ELO68ALPHA, CG2781, FAD2, CG9747, CG8534, CG6660, CG5326, CG18609	951	45	10841	2.78656	1	0.276372	8.35647
GOTERM_BP_FAT	GO:0072330~monocarboxylic acid biosynthetic process	11	0.75188	0.00562874	DESAT1, CG15531, PXT, ELO68ALPHA, CG2781, FAD2, CG9747, CG8534, CG6660, CG5326, CG18609	951	46	10841	2.72599	1	0.302458	9.78713
GOTERM_BP_FAT	GO:0016053~organic acid biosynthetic process	17	1.162	0.00803576	DESAT1, PXT, CG2781, FASN2, CG8534, CG6660, ADI1, CG15531, ELO68ALPHA, FAD2, CG9747, GNMT, CG9589, CG1673, OAT, CG5326, CG18609	951	95	10841	2.03992	1	0.375286	13.6897
GOTERM_BP_FAT	GO:0044283~small molecule biosynthetic process	23	1.57211	0.0172697	DESAT1, L(1)G0196, PXT, CG2781, FASN2, CG8534, CG6660, INOS, ADI1, NINAB, CG32174, CG15531, ELO68ALPHA, FAD2, CG9747, GNMT, GSTE14, CG9589, CG1673, CG31473, OAT, CG5326, CG18609	951	156	10841	1.68071	1	0.590441	27.2306
GOTERM_BP_FAT	GO:0046394~carboxylic acid biosynthetic process	15	1.02529	0.018504	DESAT1, PXT, CG2781, CG8534, CG6660, ADI1, CG15531, ELO68ALPHA, FAD2, CG9747, CG9589, CG1673, OAT, CG5326, CG18609	951	87	10841	1.96544	1	0.605021	28.8803
GOTERM_BP_FAT	GO:0006082~organic acid metabolic process	46	3.14422	0.0519738	DESAT1, URO, PXT, UGT86DD, UGT86DE, CG2781, CG9010, CG4706, CG8534, CTPSYN, V, CG9914, CG5432, CG17110, BARR, CG9747, GNMT, CG1673, Y, KFASE, CG3999, CG5618, CG18609, PRAT, FASN2, CG3699, CG7860, CG6660, CG6255, CG1440, CG6661, SERCA, CG4434, CG5999, ADI1, YELLOW-F, CG15531, ELO68ALPHA, AMD, CG6733, CD, FAD2, CG9589, CG5326, OAT, CG6140	951	403	10841	1.30119	1	0.803324	62.2393
GOTERM_BP_FAT	GO:0006631~fatty acid metabolic process	14	0.956938	0.114968	DESAT1, PXT, CG2781, CG3699, CG6660, CG8534, SERCA, CG15531, ELO68ALPHA, CG9914, FAD2, CG9747, CG5326, CG18609	951	103	10841	1.54946	1	0.94321	89.2315
GOTERM_BP_FAT	GO:0030497~fatty acid elongation	5	0.341763	0.121055	ELO68ALPHA, CG2781, CG8534, CG5326, CG18609	951	22	10841	2.59081	1	0.947585	90.5056
GOTERM_BP_FAT	GO:0006629~lipid metabolic process	46	3.14422	0.221567	DESAT1, CG3942, CG6675, CG6790, PXT, CG2781, CG6472, CG8534, CG6295, CG17192, CG5162, AKT1, CG5966, CG11619, CG9389, CG9914, CG30503, CG42237, CG9747, CYP4G1, GSTE14, CG31148, CG18609, CG10116, MAG, LAZA, CG2772, SXE2, TAZ, FASN2, CG3699, CG6660, SERCA, INOS, NINAB, CG15531, CG11426, ELO68ALPHA, CG17028, CG15533, CG11425, CG15534, FAD2, CG6753, CG5326, RDGA	951	457	10841	1.14744	1	0.988146	98.9646
GOTERM_BP_FAT	GO:0019752~carboxylic acid metabolic process	35	2.39234	0.285684	DESAT1, PXT, UGT86DD, UGT86DE, CG2781, CG9010, CG8534, CTPSYN, CG9914, CG5432, CG17110, CG9747, CG1673, CG3999, CG5618, CG18609, PRAT, CG3699, CG7860, CG6660, CG6255, CG6661, SERCA, CG5999, CG4434, ADI1, CG15531, ELO68ALPHA, AMD, CG6733, FAD2, CG9589, CG5326, OAT, CG6140	951	350	10841	1.13996	1	0.994458	99.7843
GOTERM_BP_FAT	GO:0043436~oxoacid metabolic process	35	2.39234	0.292126	DESAT1, PXT, UGT86DD, UGT86DE, CG2781, CG9010, CG8534, CTPSYN, CG9914, CG5432, CG17110, CG9747, CG1673, CG3999, CG5618, CG18609, PRAT, CG3699, CG7860, CG6660, CG6255, CG6661, SERCA, CG5999, CG4434, ADI1, CG15531, ELO68ALPHA, AMD, CG6733, FAD2, CG9589, CG5326, OAT, CG6140	951	351	10841	1.13671	1	0.994822	99.8171
GOTERM_BP_FAT	GO:0008610~lipid biosynthetic process	19	1.2987	0.347529	DESAT1, CG6790, PXT, TAZ, CG2781, FASN2, CG8534, CG6660, SERCA, INOS, NINAB, CG15531, ELO68ALPHA, FAD2, CG9747, GSTE14, RDGA, CG5326, CG18609	951	184	10841	1.17713	1	0.99711	99.9587
GOTERM_BP_FAT	GO:0032787~monocarboxylic acid metabolic process	19	1.2987	0.356227	DESAT1, PXT, UGT86DD, UGT86DE, CG2781, CG9010, CG3699, CG8534, CG6660, SERCA, CG5999, CG15531, ELO68ALPHA, CG9914, CG5432, FAD2, CG9747, CG5326, CG18609	951	185	10841	1.17077	1	0.997225	99.9676
GOTERM_BP_FAT	GO:0044255~cellular lipid metabolic process	31	2.11893	0.389713	DESAT1, CG3942, CG6790, PXT, CG2781, CG8534, CG11619, CG9914, CG9389, CG42237, CG30503, CG9747, CG31148, CG18609, LAZA, TAZ, CG3699, CG6660, SERCA, INOS, NINAB, CG15531, CG11426, ELO68ALPHA, CG11425, CG15533, CG17028, CG15534, FAD2, RDGA, CG5326	951	322	10841	1.09748	1	0.998034	99.9878
Annotation Cluster 15	Enrichment Score: 1.0956582144666618
Category	Term	Count	%	PValue	Genes	List Total	Pop Hits	Pop Total	Fold Enrichment	Bonferroni	Benjamini	FDR
GOTERM_BP_FAT	GO:0001508~action potential	4	0.273411	0.0377153	SH, CA-ALPHA1D, CA-ALPHA1T, PARA	951	9	10841	5.06648	1	0.745547	50.4162
GOTERM_BP_FAT	GO:0086010~membrane depolarization during action potential	3	0.205058	0.0907538	CA-ALPHA1D, CA-ALPHA1T, PARA	951	6	10841	5.69979	1	0.907765	82.3779
GOTERM_BP_FAT	GO:0051899~membrane depolarization	3	0.205058	0.150884	CA-ALPHA1D, CA-ALPHA1T, PARA	951	8	10841	4.27484	1	0.969833	94.9434
Annotation Cluster 16	Enrichment Score: 1.0720034971020287
Category	Term	Count	%	PValue	Genes	List Total	Pop Hits	Pop Total	Fold Enrichment	Bonferroni	Benjamini	FDR
GOTERM_BP_FAT	GO:0046434~organophosphate catabolic process	9	0.615174	0.0179642	CG3788, CG3942, CG43343, CG15533, CG17028, CG11619, CG9389, VEIL, CG15534	951	39	10841	2.63067	1	0.599497	28.1632
GOTERM_BP_FAT	GO:0009395~phospholipid catabolic process	4	0.273411	0.0504495	CG3942, CG15533, CG11619, CG15534	951	10	10841	4.55983	1	0.796397	61.116
GOTERM_BP_FAT	GO:0044242~cellular lipid catabolic process	6	0.410116	0.671004	CG3942, CG15533, CG11619, CG15534, CG3699, SERCA	951	64	10841	1.06871	1	0.999933	100
Annotation Cluster 17	Enrichment Score: 0.9574816882121542
Category	Term	Count	%	PValue	Genes	List Total	Pop Hits	Pop Total	Fold Enrichment	Bonferroni	Benjamini	FDR
GOTERM_BP_FAT	GO:0042537~benzene-containing compound metabolic process	3	0.205058	0.0408382	V, CD, KFASE	951	4	10841	8.54968	1	0.769821	53.2717
GOTERM_BP_FAT	GO:0070189~kynurenine metabolic process	3	0.205058	0.0408382	V, CD, KFASE	951	4	10841	8.54968	1	0.769821	53.2717
GOTERM_BP_FAT	GO:0042180~cellular ketone metabolic process	5	0.341763	0.804307	CG32174, V, CD, GSTE14, KFASE	951	62	10841	0.919321	1	0.999991	100
Annotation Cluster 18	Enrichment Score: 0.8804041100135246
Category	Term	Count	%	PValue	Genes	List Total	Pop Hits	Pop Total	Fold Enrichment	Bonferroni	Benjamini	FDR
GOTERM_BP_FAT	GO:0042436~indole-containing compound catabolic process	3	0.205058	0.0408382	V, KFASE, DAT	951	4	10841	8.54968	1	0.769821	53.2717
GOTERM_BP_FAT	GO:0042430~indole-containing compound metabolic process	4	0.273411	0.0649754	YELLOW-F, V, KFASE, DAT	951	11	10841	4.1453	1	0.839962	70.6501
GOTERM_BP_FAT	GO:0042402~cellular biogenic amine catabolic process	3	0.205058	0.0907538	V, KFASE, DAT	951	6	10841	5.69979	1	0.907765	82.3779
GOTERM_BP_FAT	GO:0009310~amine catabolic process	3	0.205058	0.0907538	V, KFASE, DAT	951	6	10841	5.69979	1	0.907765	82.3779
GOTERM_BP_FAT	GO:0006576~cellular biogenic amine metabolic process	4	0.273411	0.253333	W, V, KFASE, DAT	951	20	10841	2.27992	1	0.992118	99.5159
GOTERM_BP_FAT	GO:0009308~amine metabolic process	4	0.273411	0.352344	W, V, KFASE, DAT	951	24	10841	1.89993	1	0.997129	99.9639
GOTERM_BP_FAT	GO:0044106~cellular amine metabolic process	4	0.273411	0.352344	W, V, KFASE, DAT	951	24	10841	1.89993	1	0.997129	99.9639
Annotation Cluster 19	Enrichment Score: 0.8764020027821758
Category	Term	Count	%	PValue	Genes	List Total	Pop Hits	Pop Total	Fold Enrichment	Bonferroni	Benjamini	FDR
GOTERM_BP_FAT	GO:0006728~pteridine biosynthetic process	3	0.205058	0.0408382	SE, PR, DOR	951	4	10841	8.54968	1	0.769821	53.2717
GOTERM_BP_FAT	GO:0019889~pteridine metabolic process	3	0.205058	0.0641563	SE, PR, DOR	951	5	10841	6.83975	1	0.838486	70.1774
GOTERM_BP_FAT	GO:0042559~pteridine-containing compound biosynthetic process	3	0.205058	0.250062	SE, PR, DOR	951	11	10841	3.10898	1	0.991722	99.4757
GOTERM_BP_FAT	GO:0042558~pteridine-containing compound metabolic process	3	0.205058	0.476474	SE, PR, DOR	951	18	10841	1.89993	1	0.9994	99.9993
Annotation Cluster 20	Enrichment Score: 0.8748373823956385
Category	Term	Count	%	PValue	Genes	List Total	Pop Hits	Pop Total	Fold Enrichment	Bonferroni	Benjamini	FDR
GOTERM_BP_FAT	GO:0046331~lateral inhibition	27	1.84552	0.0474027	CAPS, CG7655, CG16713, CG31007, CG10657, H, XRCC1, CG9270, CR31781, LSP1BETA, CG3690, CG14011, CG15429, PYD, TUTL, MSK, CYCA, DPY, CG7631, CG31275, NAT1, EATER, CG6255, RPN13, SDT, GPP, CG8136	951	211	10841	1.45871	1	0.797003	58.7753
GOTERM_BP_FAT	GO:0045168~cell-cell signaling involved in cell fate commitment	27	1.84552	0.0497259	CAPS, CG7655, CG16713, CG31007, CG10657, H, XRCC1, CG9270, CR31781, LSP1BETA, CG3690, CG14011, CG15429, PYD, TUTL, MSK, CYCA, DPY, CG7631, CG31275, NAT1, EATER, CG6255, RPN13, SDT, GPP, CG8136	951	212	10841	1.45183	1	0.797539	60.5717
GOTERM_BP_FAT	GO:0007267~cell-cell signaling	65	4.44293	0.275647	CG16713, ERK7, CG10657, SHI, XRCC1, CG9270, LSP1BETA, AKT1, CG15429, NACHRALPHA7, NACHRALPHA6, ANK2, NWK, TUTL, MSK, CYCA, NRX-1, IH, PARA, DAT, UPD2, DOP1R1, UNC-13-4B, NACHRBETA1, EXN, SERCA, SPZ5, SDT, BRP, SHAL, CG8136, HS6ST, CAPS, CPO, CG7655, CG31007, FZ, GLURIID, GLURIIB, H, CR31781, CG3690, CG14011, RIM, PYD, BOSS, LQFR, TEY, BE, NMO, DPY, CG7631, HPO, SH, CG31275, NAT1, EATER, CG6255, R…	951	678	10841	1.09288	1	0.993881	99.7217
GOTERM_BP_FAT	GO:0045165~cell fate commitment	45	3.07587	0.487429	CAPS, CG7655, CG16713, CG31007, GATAE, FZ, CG10657, H, XRCC1, BTL, ABD-A, CG9270, SCRIB, LSP1BETA, CR31781, SOCS36E, CG3690, CG15429, CG14011, PYD, ZIP, BOSS, TUTL, MSK, CYCA, NOS, DPY, CG7631, RUN, HPO, CG31275, NAT1, EATER, INSC, CG6255, EY, HEY, RPN13, SDT, GPP, SVP, LOLA, CG8136, GALPHAI	951	497	10841	1.03216	1	0.999479	99.9995
Annotation Cluster 21	Enrichment Score: 0.811806272715234
Category	Term	Count	%	PValue	Genes	List Total	Pop Hits	Pop Total	Fold Enrichment	Bonferroni	Benjamini	FDR
GOTERM_BP_FAT	GO:0022612~gland morphogenesis	22	1.50376	0.0352627	CAPS, RPR, CECB, CHIC, DOA, OBP99B, NAT1, CG5254, OBP99D, FZ, SHI, CG7860, PVF3, BTL, PTPMEG, ECT3, H, MMP1, ZIP, CREBA, DRONC, LARP	951	158	10841	1.58728	1	0.732783	48.0589
GOTERM_BP_FAT	GO:0007435~salivary gland morphogenesis	22	1.50376	0.0352627	CAPS, RPR, CECB, CHIC, DOA, OBP99B, NAT1, CG5254, OBP99D, FZ, SHI, CG7860, PVF3, BTL, PTPMEG, ECT3, H, MMP1, ZIP, CREBA, DRONC, LARP	951	158	10841	1.58728	1	0.732783	48.0589
GOTERM_BP_FAT	GO:0035071~salivary gland cell autophagic cell death	13	0.888585	0.0872931	RPR, CECB, DOA, OBP99B, CG5254, NAT1, OBP99D, DRONC, CG7860, ECT3, PTPMEG, LARP, MMP1	951	89	10841	1.66511	1	0.903697	81.113
GOTERM_BP_FAT	GO:0048102~autophagic cell death	13	0.888585	0.0872931	RPR, CECB, DOA, OBP99B, CG5254, NAT1, OBP99D, DRONC, CG7860, ECT3, PTPMEG, LARP, MMP1	951	89	10841	1.66511	1	0.903697	81.113
GOTERM_BP_FAT	GO:0035070~salivary gland histolysis	13	0.888585	0.11879	RPR, CECB, DOA, OBP99B, CG5254, NAT1, OBP99D, DRONC, CG7860, ECT3, PTPMEG, LARP, MMP1	951	94	10841	1.57654	1	0.946568	90.0491
GOTERM_BP_FAT	GO:0035272~exocrine system development	22	1.50376	0.15331	CAPS, RPR, CECB, CHIC, DOA, OBP99B, NAT1, CG5254, OBP99D, FZ, SHI, CG7860, PVF3, BTL, PTPMEG, ECT3, H, MMP1, ZIP, CREBA, DRONC, LARP	951	189	10841	1.32694	1	0.970982	95.2006
GOTERM_BP_FAT	GO:0007431~salivary gland development	22	1.50376	0.15331	CAPS, RPR, CECB, CHIC, DOA, OBP99B, NAT1, CG5254, OBP99D, FZ, SHI, CG7860, PVF3, BTL, PTPMEG, ECT3, H, MMP1, ZIP, CREBA, DRONC, LARP	951	189	10841	1.32694	1	0.970982	95.2006
GOTERM_BP_FAT	GO:0060033~anatomical structure regression	14	0.956938	0.214863	CECB, RPR, DOA, OBP99B, CG5254, NAT1, OBP99D, CG7860, PTPMEG, ECT3, MMP1, DECAY, DRONC, LARP	951	116	10841	1.37581	1	0.987991	98.7892
GOTERM_BP_FAT	GO:0048732~gland development	26	1.77717	0.233009	CAPS, RPR, CECB, CHIC, DOA, OBP99B, NAT1, CG5254, ZFH1, OBP99D, FZ, SHI, CG7860, PVF3, BTL, PTPMEG, ECT3, CTPSYN, H, SO, MMP1, ZIP, CREBA, LOLA, DRONC, LARP	951	244	10841	1.21471	1	0.989477	99.2097
GOTERM_BP_FAT	GO:0010623~programmed cell death involved in cell development	16	1.09364	0.41216	RPR, CECB, HPO, DOA, OBP99B, CG5254, NAT1, OBP99D, SHI, CG7860, PTPMEG, ECT3, MMP1, LOLA, DRONC, LARP	951	158	10841	1.15439	1	0.998581	99.9938
GOTERM_BP_FAT	GO:0008219~cell death	36	2.4607	0.567773	MBL, DOA, CG10176, MAGE, OBP99B, OBP99D, SHI, DAXX, ABD-A, MMP1, AKT1, V, MSK, NOS, DRONC, CG34375, LARP, AZOT, DAMM, RPR, CECB, ROC1B, HPO, NAT1, CG5254, ACTBETA, CG7860, SPEL1, PTPMEG, ECT3, DECAY, ECT4, CG10700, CD, LOLA, TENGL3	951	406	10841	1.0108	1	0.999744	100
GOTERM_BP_FAT	GO:0012501~programmed cell death	33	2.25564	0.584843	MBL, DOA, CG10176, MAGE, OBP99B, OBP99D, SHI, DAXX, ABD-A, MMP1, AKT1, MSK, NOS, DRONC, CG34375, LARP, AZOT, DAMM, RPR, CECB, ROC1B, HPO, NAT1, CG5254, ACTBETA, CG7860, SPEL1, PTPMEG, ECT3, DECAY, CG10700, LOLA, TENGL3	951	374	10841	1.00585	1	0.999795	100
Annotation Cluster 22	Enrichment Score: 0.8107699245096109
Category	Term	Count	%	PValue	Genes	List Total	Pop Hits	Pop Total	Fold Enrichment	Bonferroni	Benjamini	FDR
GOTERM_BP_FAT	GO:0030239~myofibril assembly	11	0.75188	0.00336427	ZIP, MICAL, UNC-89, TN, ZASP67, ACT88F, SLS, PRM, FLN, ACTN, TMOD	951	43	10841	2.91617	0.999989	0.219456	5.9639
GOTERM_BP_FAT	GO:0031032~actomyosin structure organization	15	1.02529	0.00815195	CHIC, SHI, TN, ZASP67, ACTN, TMOD, MICAL, ZIP, UNC-89, MSP300, CG5023, ACT88F, PRM, FLN, SLS	951	79	10841	2.16448	1	0.374498	13.874
GOTERM_BP_FAT	GO:0055002~striated muscle cell development	11	0.75188	0.024943	ZIP, MICAL, UNC-89, TN, ZASP67, ACT88F, SLS, PRM, FLN, ACTN, TMOD	951	57	10841	2.19992	1	0.670257	36.9289
GOTERM_BP_FAT	GO:0055001~muscle cell development	11	0.75188	0.0278598	ZIP, MICAL, UNC-89, TN, ZASP67, ACT88F, SLS, PRM, FLN, ACTN, TMOD	951	58	10841	2.16199	1	0.679415	40.2842
GOTERM_BP_FAT	GO:0045214~sarcomere organization	6	0.410116	0.143844	ZIP, MICAL, UNC-89, SLS, FLN, ACTN	951	32	10841	2.13742	1	0.965503	94.1212
GOTERM_BP_FAT	GO:0030036~actin cytoskeleton organization	27	1.84552	0.293859	CHIC, ZYE, FZ, SHI, TN, ZASP67, TMOD, ZIP, NWK, UNC-89, ACT88F, PRM, SLS, CG1674, MRTF, SWA, SN, ACTN, MICAL, POG, MSP300, CG5023, FLN, CG7497, RDGA, CG32082, GALPHAI	951	264	10841	1.16587	1	0.994891	99.8251
GOTERM_BP_FAT	GO:0010927~cellular component assembly involved in morphogenesis	23	1.57211	0.333907	CG13999, CG6971, PXT, TTLL3B, B9D1, CG17083, CG17387, TN, SHI, ZASP67, MIRR, ACTN, TMOD, HMW, ZIP, MICAL, UNC-89, DND, ACT88F, FLN, PRM, SLS, CAD74A	951	226	10841	1.16013	1	0.996816	99.9397
GOTERM_BP_FAT	GO:0051146~striated muscle cell differentiation	12	0.820232	0.335336	AKT1, ZIP, MICAL, UNC-89, TN, ZASP67, ACT88F, SLS, PRM, FLN, ACTN, TMOD	951	107	10841	1.27846	1	0.996682	99.9421
GOTERM_BP_FAT	GO:0042692~muscle cell differentiation	13	0.888585	0.403765	TN, ZASP67, ACTN, ABD-A, TMOD, AKT1, MICAL, ZIP, UNC-89, ACT88F, SLS, FLN, PRM	951	124	10841	1.19512	1	0.998349	99.992
GOTERM_BP_FAT	GO:0030029~actin filament-based process	27	1.84552	0.42262	CHIC, ZYE, FZ, SHI, TN, ZASP67, TMOD, ZIP, NWK, UNC-89, ACT88F, PRM, SLS, CG1674, MRTF, SWA, SN, ACTN, MICAL, POG, MSP300, CG5023, FLN, CG7497, RDGA, CG32082, GALPHAI	951	282	10841	1.09145	1	0.998685	99.9956
GOTERM_BP_FAT	GO:0061061~muscle structure development	26	1.77717	0.558458	MBL, NOT1, MLP60A, TN, ZASP67, ABD-A, TMOD, AKT1, ZIP, UNC-89, MSK, HMGD, ACT88F, SLS, PRM, ALH, CG14260, FRU, INSC, ACTN, MICAL, TSP, CF2, MSP300, LOLA, FLN	951	289	10841	1.02557	1	0.999733	100
GOTERM_BP_FAT	GO:0007015~actin filament organization	13	0.888585	0.681572	CHIC, MICAL, NWK, ZYE, MSP300, SWA, SN, ACT88F, CG7497, RDGA, CG32082, TMOD, CG1674	951	151	10841	0.981421	1	0.999943	100
GOTERM_BP_FAT	GO:0070925~organelle assembly	27	1.84552	0.761907	TTLL3B, B9D1, ALPHATUB67C, TN, ZASP67, TMOD, SKELETOR, ZIP, YEM, UNC-89, CG17816, ACT88F, SLS, PRM, LARP, CG13999, CG6971, CG17083, CG17387, RPL24, RPS28-LIKE, ACTN, HMW, MICAL, DND, DOR, FLN	951	333	10841	0.92429	1	0.999982	100
GOTERM_BP_FAT	GO:0048646~anatomical structure formation involved in morphogenesis	39	2.66576	0.998907	TTLL3B, PXT, GATAE, B9D1, MUR11DA, FZ, TN, SHI, ZASP67, MIRR, H, ABD-A, TMOD, KKV, AKT1, ZIP, UNC-89, DRONC, ACT88F, PRM, SLS, PROSALPHA6T, CG13999, CG6971, CG17083, TAZ, VFL, CG17387, KNK, ACTN, SO, SPZ5, HMW, MICAL, DND, MCPH1, FLN, CAD74A, YURI	951	662	10841	0.671576	1	1	100
Annotation Cluster 23	Enrichment Score: 0.7640382921526905
Category	Term	Count	%	PValue	Genes	List Total	Pop Hits	Pop Total	Fold Enrichment	Bonferroni	Benjamini	FDR
GOTERM_BP_FAT	GO:0050804~modulation of synaptic transmission	19	1.2987	0.0280234	CG4757, SH, GLURIID, SHI, CG3841, GLURIIB, EXN, AKT1, SPZ5, RIM, BOSS, ANK2, RDL, BRP, GLURIIA, NRX-1, RAB3-GAP, IH, FIFE	951	127	10841	1.70545	1	0.672993	40.4674
GOTERM_BP_FAT	GO:0007274~neuromuscular synaptic transmission	11	0.75188	0.126075	RIM, NWK, ANK2, BRP, BE, GLURIIA, GLURIID, GLURIIB, NRX-1, NACHRBETA1, SERCA	951	76	10841	1.64994	1	0.951115	91.4478
GOTERM_BP_FAT	GO:0099537~trans-synaptic signaling	31	2.11893	0.2605	CPO, GLURIID, SHI, GLURIIB, AKT1, NACHRALPHA7, RIM, BOSS, NACHRALPHA6, LQFR, NWK, ANK2, BE, NRX-1, IH, DAT, PARA, SH, DOP1R1, UNC-13-4B, NACHRBETA1, SERCA, EXN, SPZ5, RDL, BRP, GLURIIA, SVP, SHAL, RAB3-GAP, FIFE	951	302	10841	1.17016	1	0.992428	99.594
GOTERM_BP_FAT	GO:0099536~synaptic signaling	31	2.11893	0.2605	CPO, GLURIID, SHI, GLURIIB, AKT1, NACHRALPHA7, RIM, BOSS, NACHRALPHA6, LQFR, NWK, ANK2, BE, NRX-1, IH, DAT, PARA, SH, DOP1R1, UNC-13-4B, NACHRBETA1, SERCA, EXN, SPZ5, RDL, BRP, GLURIIA, SVP, SHAL, RAB3-GAP, FIFE	951	302	10841	1.17016	1	0.992428	99.594
GOTERM_BP_FAT	GO:0007268~chemical synaptic transmission	31	2.11893	0.2605	CPO, GLURIID, SHI, GLURIIB, AKT1, NACHRALPHA7, RIM, BOSS, NACHRALPHA6, LQFR, NWK, ANK2, BE, NRX-1, IH, DAT, PARA, SH, DOP1R1, UNC-13-4B, NACHRBETA1, SERCA, EXN, SPZ5, RDL, BRP, GLURIIA, SVP, SHAL, RAB3-GAP, FIFE	951	302	10841	1.17016	1	0.992428	99.594
GOTERM_BP_FAT	GO:0098916~anterograde trans-synaptic signaling	31	2.11893	0.2605	CPO, GLURIID, SHI, GLURIIB, AKT1, NACHRALPHA7, RIM, BOSS, NACHRALPHA6, LQFR, NWK, ANK2, BE, NRX-1, IH, DAT, PARA, SH, DOP1R1, UNC-13-4B, NACHRBETA1, SERCA, EXN, SPZ5, RDL, BRP, GLURIIA, SVP, SHAL, RAB3-GAP, FIFE	951	302	10841	1.17016	1	0.992428	99.594
GOTERM_BP_FAT	GO:0007267~cell-cell signaling	65	4.44293	0.275647	CG16713, ERK7, CG10657, SHI, XRCC1, CG9270, LSP1BETA, AKT1, CG15429, NACHRALPHA7, NACHRALPHA6, ANK2, NWK, TUTL, MSK, CYCA, NRX-1, IH, PARA, DAT, UPD2, DOP1R1, UNC-13-4B, NACHRBETA1, EXN, SERCA, SPZ5, SDT, BRP, SHAL, CG8136, HS6ST, CAPS, CPO, CG7655, CG31007, FZ, GLURIID, GLURIIB, H, CR31781, CG3690, CG14011, RIM, PYD, BOSS, LQFR, TEY, BE, NMO, DPY, CG7631, HPO, SH, CG31275, NAT1, EATER, CG6255, R…	951	678	10841	1.09288	1	0.993881	99.7217
Annotation Cluster 24	Enrichment Score: 0.7066003415618807
Category	Term	Count	%	PValue	Genes	List Total	Pop Hits	Pop Total	Fold Enrichment	Bonferroni	Benjamini	FDR
GOTERM_BP_FAT	GO:0034605~cellular response to heat	6	0.410116	0.0535447	HSP70AA, TOTM, HSP70BA, HSP70BB, TOTC, TOTX	951	24	10841	2.84989	1	0.80458	63.3649
GOTERM_BP_FAT	GO:0070482~response to oxygen levels	11	0.75188	0.110609	HSP70AA, HSP70BA, MRTF, HSP70BB, CG45076, CG11779, TM1, H, ATTA, CG45078, PARA	951	74	10841	1.69453	1	0.938688	88.2214
GOTERM_BP_FAT	GO:0035080~heat shock-mediated polytene chromosome puffing	3	0.205058	0.119878	HSP70AA, HSP70BA, HSP70BB	951	7	10841	4.88553	1	0.947021	90.271
GOTERM_BP_FAT	GO:0006986~response to unfolded protein	5	0.341763	0.153631	HSP70AA, HSP70BA, HSP70BB, SPP, CG31148	951	24	10841	2.37491	1	0.97057	95.2337
GOTERM_BP_FAT	GO:0035079~polytene chromosome puffing	3	0.205058	0.183218	HSP70AA, HSP70BA, HSP70BB	951	9	10841	3.79986	1	0.981733	97.51
GOTERM_BP_FAT	GO:0009266~response to temperature stimulus	18	1.23035	0.198443	CPO, CG14946, LAZA, DOP1R1, TOTM, SHI, PTPMEG, CG10912, MTD, TOTX, HSP70AA, HSP70BA, HSP70BB, NOCTE, CYP6A17, CG34380, TOTC, RDGA	951	155	10841	1.32382	1	0.985046	98.2336
GOTERM_BP_FAT	GO:0036293~response to decreased oxygen levels	9	0.615174	0.230756	HSP70AA, HSP70BA, MRTF, HSP70BB, CG45076, CG11779, H, CG45078, PARA	951	67	10841	1.53129	1	0.989185	99.1663
GOTERM_BP_FAT	GO:0035966~response to topologically incorrect protein	5	0.341763	0.327175	HSP70AA, HSP70BA, HSP70BB, SPP, CG31148	951	33	10841	1.72721	1	0.996499	99.9276
GOTERM_BP_FAT	GO:0001666~response to hypoxia	7	0.478469	0.431258	HSP70AA, HSP70BA, MRTF, HSP70BB, CG11779, H, PARA	951	60	10841	1.32995	1	0.998794	99.9966
GOTERM_BP_FAT	GO:0009408~response to heat	7	0.478469	0.66527	HSP70AA, TOTM, HSP70BA, HSP70BB, SHI, TOTC, TOTX	951	76	10841	1.04996	1	0.999924	100
Annotation Cluster 25	Enrichment Score: 0.6649562132237913
Category	Term	Count	%	PValue	Genes	List Total	Pop Hits	Pop Total	Fold Enrichment	Bonferroni	Benjamini	FDR
GOTERM_BP_FAT	GO:0045752~positive regulation of Toll signaling pathway	3	0.205058	0.150884	SPIRIT, SPE, SPHEROIDE	951	8	10841	4.27484	1	0.969833	94.9434
GOTERM_BP_FAT	GO:0008063~Toll signaling pathway	7	0.478469	0.241335	SPZ5, SPIRIT, SPE, PGRP-SA, CG33470, IM23, SPHEROIDE	951	48	10841	1.66244	1	0.990632	99.3525
GOTERM_BP_FAT	GO:0008592~regulation of Toll signaling pathway	4	0.273411	0.277887	SPIRIT, SPE, PGRP-SA, SPHEROIDE	951	21	10841	2.17135	1	0.994032	99.737
Annotation Cluster 26	Enrichment Score: 0.6151874052182079
Category	Term	Count	%	PValue	Genes	List Total	Pop Hits	Pop Total	Fold Enrichment	Bonferroni	Benjamini	FDR
GOTERM_BP_FAT	GO:0007637~proboscis extension reflex	3	0.205058	0.183218	SH, SHI, IH	951	9	10841	3.79986	1	0.981733	97.51
GOTERM_BP_FAT	GO:0060004~reflex	3	0.205058	0.183218	SH, SHI, IH	951	9	10841	3.79986	1	0.981733	97.51
GOTERM_BP_FAT	GO:0051780~behavioral response to nutrient	3	0.205058	0.21641	SH, SHI, IH	951	10	10841	3.41987	1	0.988136	98.832
GOTERM_BP_FAT	GO:0007584~response to nutrient	3	0.205058	0.476474	SH, SHI, IH	951	18	10841	1.89993	1	0.9994	99.9993
Annotation Cluster 27	Enrichment Score: 0.5621072221016686
Category	Term	Count	%	PValue	Genes	List Total	Pop Hits	Pop Total	Fold Enrichment	Bonferroni	Benjamini	FDR
GOTERM_BP_FAT	GO:0006020~inositol metabolic process	4	0.273411	0.0649754	L(1)G0196, CG17028, CG9389, INOS	951	11	10841	4.1453	1	0.839962	70.6501
GOTERM_BP_FAT	GO:0019751~polyol metabolic process	4	0.273411	0.352344	L(1)G0196, CG17028, CG9389, INOS	951	24	10841	1.89993	1	0.997129	99.9639
GOTERM_BP_FAT	GO:0043647~inositol phosphate metabolic process	3	0.205058	0.383353	L(1)G0196, CG17028, CG9389	951	15	10841	2.27992	1	0.997909	99.9853
GOTERM_BP_FAT	GO:0006066~alcohol metabolic process	6	0.410116	0.643068	NINAB, L(1)G0196, CG17028, CG9389, INOS, DAT	951	62	10841	1.10319	1	0.999901	100
Annotation Cluster 28	Enrichment Score: 0.5378079058488086
Category	Term	Count	%	PValue	Genes	List Total	Pop Hits	Pop Total	Fold Enrichment	Bonferroni	Benjamini	FDR
GOTERM_BP_FAT	GO:0035186~syncytial blastoderm mitotic cell cycle	4	0.273411	0.182237	CYCA, CYCB, SHI, LARP	951	17	10841	2.68225	1	0.981728	97.4549
GOTERM_BP_FAT	GO:0033301~cell cycle comprising mitosis without cytokinesis	4	0.273411	0.253333	CYCA, CYCB, SHI, LARP	951	20	10841	2.27992	1	0.992118	99.5159
GOTERM_BP_FAT	GO:0045448~mitotic cell cycle, embryonic	5	0.341763	0.52753	CYCA, MCPH1, CYCB, SHI, LARP	951	43	10841	1.32553	1	0.999638	99.9999
Annotation Cluster 29	Enrichment Score: 0.5349641187761928
Category	Term	Count	%	PValue	Genes	List Total	Pop Hits	Pop Total	Fold Enrichment	Bonferroni	Benjamini	FDR
GOTERM_BP_FAT	GO:0050878~regulation of body fluid levels	4	0.273411	0.253333	CG11313, CPR49AC, CG42259, INE	951	20	10841	2.27992	1	0.992118	99.5159
GOTERM_BP_FAT	GO:0042381~hemolymph coagulation	3	0.205058	0.283839	CG11313, CPR49AC, CG42259	951	12	10841	2.84989	1	0.994501	99.7739
GOTERM_BP_FAT	GO:0007599~hemostasis	3	0.205058	0.317461	CG11313, CPR49AC, CG42259	951	13	10841	2.63067	1	0.996181	99.906
GOTERM_BP_FAT	GO:0050817~coagulation	3	0.205058	0.317461	CG11313, CPR49AC, CG42259	951	13	10841	2.63067	1	0.996181	99.906
Annotation Cluster 30	Enrichment Score: 0.5252277306317207
Category	Term	Count	%	PValue	Genes	List Total	Pop Hits	Pop Total	Fold Enrichment	Bonferroni	Benjamini	FDR
GOTERM_BP_FAT	GO:0030150~protein import into mitochondrial matrix	7	0.478469	0.0223564	CG1409, CG4520, CG11779, TIM17B2, TOMBOY20, TTM2, TOMBOY40	951	26	10841	3.06912	1	0.644184	33.8051
GOTERM_BP_FAT	GO:0006626~protein targeting to mitochondrion	10	0.683527	0.0247785	CG1409, HSP60B, CG5662, TIM13, CG4520, CG11779, TIM17B2, TOMBOY20, TTM2, TOMBOY40	951	49	10841	2.32644	1	0.672587	36.7345
GOTERM_BP_FAT	GO:0070585~protein localization to mitochondrion	10	0.683527	0.0247785	CG1409, HSP60B, CG5662, TIM13, CG4520, CG11779, TIM17B2, TOMBOY20, TTM2, TOMBOY40	951	49	10841	2.32644	1	0.672587	36.7345
GOTERM_BP_FAT	GO:0072655~establishment of protein localization to mitochondrion	10	0.683527	0.0247785	CG1409, HSP60B, CG5662, TIM13, CG4520, CG11779, TIM17B2, TOMBOY20, TTM2, TOMBOY40	951	49	10841	2.32644	1	0.672587	36.7345
GOTERM_BP_FAT	GO:0006839~mitochondrial transport	14	0.956938	0.0359788	PORIN2, CG1409, HSP60B, CG32832, CG5662, COX5BL, UCP4B, TOMBOY40, TIM13, CG4520, TIM17B2, CG11779, TOMBOY20, TTM2	951	86	10841	1.85575	1	0.736185	48.7578
GOTERM_BP_FAT	GO:1990542~mitochondrial transmembrane transport	8	0.546822	0.0444743	CG1409, COX5BL, CG4520, CG11779, TIM17B2, TOMBOY20, TTM2, TOMBOY40	951	38	10841	2.39991	1	0.788628	56.4005
GOTERM_BP_FAT	GO:0044743~intracellular protein transmembrane import	8	0.546822	0.0502734	CG1409, FBP1, CG4520, CG11779, TIM17B2, TOMBOY20, TTM2, TOMBOY40	951	39	10841	2.33838	1	0.798191	60.9842
GOTERM_BP_FAT	GO:0065002~intracellular protein transmembrane transport	8	0.546822	0.0704261	CG1409, FBP1, CG4520, CG11779, TIM17B2, TOMBOY20, TTM2, TOMBOY40	951	42	10841	2.17135	1	0.859168	73.62
GOTERM_BP_FAT	GO:0071806~protein transmembrane transport	8	0.546822	0.0780723	CG1409, FBP1, CG4520, CG11779, TIM17B2, TOMBOY20, TTM2, TOMBOY40	951	43	10841	2.12085	1	0.883258	77.3106
GOTERM_BP_FAT	GO:0017038~protein import	12	0.820232	0.518278	AKT1, CG1409, MSK, FBP1, CG4520, CG11779, TIM17B2, TOMBOY20, TTM2, TOMBOY40, CG5118, RCC1	951	123	10841	1.11215	1	0.999587	99.9998
GOTERM_BP_FAT	GO:0006605~protein targeting	18	1.23035	0.589863	CG1409, HSP60B, CG5662, SNX16, TOMBOY40, RCC1, AKT1, ANK2, DOR, MSK, TIM13, CG4520, SEC61GAMMA, TIM17B2, CG11779, TOMBOY20, TTM2, CG5118	951	200	10841	1.02596	1	0.999804	100
GOTERM_BP_FAT	GO:0072594~establishment of protein localization to organelle	15	1.02529	0.711769	CG1409, HSP60B, CG5662, SNX16, TOMBOY40, RCC1, DOR, MSK, TIM13, CG4520, CG11779, TIM17B2, TOMBOY20, TTM2, CG5118	951	179	10841	0.955272	1	0.999961	100
GOTERM_BP_FAT	GO:0006886~intracellular protein transport	23	1.57211	0.874596	CG1409, HSP60B, CG5662, SNX16, FBP1, TOMBOY40, RCC1, AKT1, NINAC, RIM, ANK2, DOR, MSK, TIM13, CG4520, CG1695, SEC61GAMMA, TIM17B2, CG11779, TOMBOY20, TTM2, CG5118, CG7324	951	309	10841	0.848512	1	0.999998	100
GOTERM_BP_FAT	GO:0033365~protein localization to organelle	16	1.09364	0.893337	CG1409, HSP60B, CG5662, SNX16, TOMBOY40, RCC1, AKT1, DOR, MSK, TIM13, CG4520, CG11779, TIM17B2, TOMBOY20, TTM2, CG5118	951	224	10841	0.814256	1	0.999999	100
GOTERM_BP_FAT	GO:1902582~single-organism intracellular transport	14	0.956938	0.947374	CG1409, COX5BL, FBP1, TOMBOY40, RCC1, ANK2, MSK, CG4520, CG11779, TIM17B2, NPC2D, TOMBOY20, TTM2, CG5118	951	216	10841	0.738862	1	1	100
GOTERM_BP_FAT	GO:0007005~mitochondrion organization	19	1.2987	0.966194	CG1409, HSP60B, CG31007, CG5662, TAZ, SHI, MP, TOMBOY40, CG12511, CG4434, ICO, NNAD, TIM13, CG4520, TIM17B2, CG11779, TOMBOY20, TTM2, LARP	951	296	10841	0.73173	1	1	100
GOTERM_BP_FAT	GO:0034613~cellular protein localization	29	1.98223	0.975602	CG1409, CHIC, HSP60B, SNX16, SHI, RCC1, AKT1, PYD, RIM, ZIP, ANK2, MSK, CG1695, SEC61GAMMA, CG4520, CG5118, CG7324, CG5662, FBP1, TOMBOY40, ACTN, NINAC, DOR, TIM13, MSP300, TIM17B2, CG11779, TOMBOY20, TTM2	951	440	10841	0.751336	1	1	100
GOTERM_BP_FAT	GO:0046907~intracellular transport	32	2.18729	0.988794	CG1409, HSP60B, COX5BL, SNX16, ERGIC53, MAGO, RCC1, AKT1, KLP98A, RIM, ANK2, MSK, CG1695, SEC61GAMMA, CG4520, CG5118, CG7324, SPRN, CG5662, FBP1, NXF3, TOMBOY40, NINAC, DOR, TIM13, MSP300, TIM17B2, CG11779, NPC2D, TOMBOY20, CG14438, TTM2	951	503	10841	0.725222	1	1	100
GOTERM_BP_FAT	GO:0051649~establishment of localization in cell	45	3.07587	0.994652	CG1409, HSP60B, COX5BL, SNX16, ERGIC53, ALPHATUB67C, SHI, MAGO, RCC1, AKT1, KLP98A, RIM, LQFR, ANK2, MSK, CYCB, CG1695, SEC61GAMMA, CG4520, NRX-1, CG5118, IH, CG7324, DAT, SPRN, CG5662, UNC-13-4B, FBP1, NXF3, INSC, TOMBOY40, NINAC, BRP, DOR, TIM13, MSP300, CG11779, TIM17B2, NPC2D, TOMBOY20, CG14438, TTM2, RAB3-GAP, GALPHAI, FIFE	951	699	10841	0.733879	1	1	100
GOTERM_BP_FAT	GO:0070727~cellular macromolecule localization	32	2.18729	0.994749	CG1409, CHIC, HSP60B, SNX16, SHI, TM1, MAGO, RCC1, AKT1, RIM, PYD, ZIP, ANK2, MSK, CG1695, SEC61GAMMA, CG4520, CG5118, CG7324, CG5662, FBP1, SWA, TOMBOY40, ACTN, NINAC, DOR, TIM13, MSP300, CG11779, TIM17B2, TOMBOY20, TTM2	951	524	10841	0.696158	1	1	100
GOTERM_BP_FAT	GO:0008104~protein localization	40	2.73411	0.996586	CHIC, CG1409, HSP60B, DOA, GUKH, SNX16, ERK7, FZ, SHI, MAGO, RCC1, SCRIB, AKT1, RIM, PYD, ZIP, ANK2, MSK, CG1695, SEC61GAMMA, CG4520, CG5118, CG7324, CG5662, FBP1, INSC, TOMBOY40, ACTN, NINAC, ANXB9, SDT, DOR, TANGO2, TIM13, MSP300, CG11779, TIM17B2, TOMBOY20, TTM2, GALPHAI	951	645	10841	0.706951	1	1	100
GOTERM_BP_FAT	GO:0015031~protein transport	26	1.77717	0.996819	CG1409, HSP60B, DOA, SNX16, ERK7, RCC1, AKT1, RIM, ANK2, MSK, SEC61GAMMA, CG1695, CG4520, CG5118, CG7324, CG5662, FBP1, TOMBOY40, NINAC, DOR, TANGO2, TIM13, CG11779, TIM17B2, TOMBOY20, TTM2	951	453	10841	0.65428	1	1	100
GOTERM_BP_FAT	GO:1902580~single-organism cellular localization	22	1.50376	0.998087	CG1409, COX5BL, UNC-13-4B, FBP1, SHI, INSC, TOMBOY40, RCC1, RIM, LQFR, ANK2, MSK, CYCB, CG4520, TIM17B2, CG11779, TOMBOY20, NPC2D, NRX-1, TTM2, CG5118, GALPHAI	951	407	10841	0.616193	1	1	100
GOTERM_BP_FAT	GO:0033036~macromolecule localization	54	3.69105	0.998331	CG8773, CHIC, HSP60B, DOA, GUKH, ERK7, TM1, SHI, AKT1, ZIP, ANK2, MSK, CG4520, NRX-1, CG5118, NPC1B, CG5662, FBP1, SERCA, ANXB9, SDT, DOR, MSP300, CG11779, TIM17B2, TOMBOY20, GALPHAI, CG1409, SNX16, ALPHATUB67C, FZ, MAGO, RCC1, SCRIB, PYD, RIM, CG1695, SEC61GAMMA, CG42237, CG30503, CG7324, ROC1B, SWA, NXF3, TOMBOY40, INSC, ACTN, NINAC, TANGO2, TIM13, NPC2D, CG14438, TTM2, NPC2E	951	854	10841	0.720816	1	1	100
GOTERM_BP_FAT	GO:0045184~establishment of protein localization	26	1.77717	0.998705	CG1409, HSP60B, DOA, SNX16, ERK7, RCC1, AKT1, RIM, ANK2, MSK, SEC61GAMMA, CG1695, CG4520, CG5118, CG7324, CG5662, FBP1, TOMBOY40, NINAC, DOR, TANGO2, TIM13, CG11779, TIM17B2, TOMBOY20, TTM2	951	474	10841	0.625293	1	1	100
GOTERM_BP_FAT	GO:0051641~cellular localization	54	3.69105	0.999756	CHIC, HSP60B, COX5BL, ERGIC53, SHI, TM1, AKT1, KLP98A, ZIP, ANK2, MSK, CYCB, CG4520, NRX-1, IH, CG5118, DAT, CG5662, UNC-13-4B, FBP1, EXN, BRP, DOR, MSP300, CG11779, TIM17B2, TOMBOY20, GALPHAI, CG1409, SNX16, ALPHATUB67C, MAGO, RCC1, RIM, PYD, LQFR, CG1695, SEC61GAMMA, LARP, CG7324, SPRN, SWA, NXF3, TOMBOY40, INSC, ACTN, NINAC, GLURIIA, TIM13, NPC2D, CG14438, TTM2, RAB3-GAP, FIFE	951	908	10841	0.677949	1	1	100
Annotation Cluster 31	Enrichment Score: 0.5230673458897476
Category	Term	Count	%	PValue	Genes	List Total	Pop Hits	Pop Total	Fold Enrichment	Bonferroni	Benjamini	FDR
GOTERM_BP_FAT	GO:0042438~melanin biosynthetic process	4	0.273411	0.205369	YELLOW-F, YELLOW-D2, Y, HAYAN	951	18	10841	2.53324	1	0.987006	98.4923
GOTERM_BP_FAT	GO:0006582~melanin metabolic process	8	0.546822	0.28467	YELLOW-F, YELLOW-D2, SPN28DC, MP1, DRONC, Y, EXN, HAYAN	951	61	10841	1.49503	1	0.994468	99.7786
GOTERM_BP_FAT	GO:1901617~organic hydroxy compound biosynthetic process	7	0.478469	0.366804	YELLOW-F, YELLOW-D2, L(1)G0196, Y, CG31473, INOS, HAYAN	951	56	10841	1.42495	1	0.997555	99.9761
GOTERM_BP_FAT	GO:0046189~phenol-containing compound biosynthetic process	4	0.273411	0.377069	YELLOW-F, YELLOW-D2, Y, HAYAN	951	25	10841	1.82393	1	0.997931	99.9823
Annotation Cluster 32	Enrichment Score: 0.5200010145014126
Category	Term	Count	%	PValue	Genes	List Total	Pop Hits	Pop Total	Fold Enrichment	Bonferroni	Benjamini	FDR
GOTERM_BP_FAT	GO:0018958~phenol-containing compound metabolic process	11	0.75188	0.126075	YELLOW-F, YELLOW-D2, SPN28DC, SKELETOR, AMD, MP1, DRONC, Y, EXN, DAT, HAYAN	951	76	10841	1.64994	1	0.951115	91.4478
GOTERM_BP_FAT	GO:0006582~melanin metabolic process	8	0.546822	0.28467	YELLOW-F, YELLOW-D2, SPN28DC, MP1, DRONC, Y, EXN, HAYAN	951	61	10841	1.49503	1	0.994468	99.7786
GOTERM_BP_FAT	GO:0035006~melanization defense response	4	0.273411	0.767409	SPN28DC, MP1, DRONC, EXN	951	45	10841	1.0133	1	0.999984	100
Annotation Cluster 33	Enrichment Score: 0.5161428032060662
Category	Term	Count	%	PValue	Genes	List Total	Pop Hits	Pop Total	Fold Enrichment	Bonferroni	Benjamini	FDR
GOTERM_BP_FAT	GO:0061028~establishment of endothelial barrier	3	0.205058	0.150884	SSK, TSP2A, GALPHAI	951	8	10841	4.27484	1	0.969833	94.9434
GOTERM_BP_FAT	GO:0003158~endothelium development	3	0.205058	0.21641	SSK, TSP2A, GALPHAI	951	10	10841	3.41987	1	0.988136	98.832
GOTERM_BP_FAT	GO:0001885~endothelial cell development	3	0.205058	0.21641	SSK, TSP2A, GALPHAI	951	10	10841	3.41987	1	0.988136	98.832
GOTERM_BP_FAT	GO:0045446~endothelial cell differentiation	3	0.205058	0.21641	SSK, TSP2A, GALPHAI	951	10	10841	3.41987	1	0.988136	98.832
GOTERM_BP_FAT	GO:0008105~asymmetric protein localization	7	0.478469	0.271674	PYD, SDT, ANXB9, FZ, INSC, GALPHAI, SCRIB	951	50	10841	1.59594	1	0.993636	99.6925
GOTERM_BP_FAT	GO:0007043~cell-cell junction assembly	7	0.478469	0.318699	PYD, SSK, SDT, TSP2A, MESH, GALPHAI, SCRIB	951	53	10841	1.5056	1	0.99619	99.909
GOTERM_BP_FAT	GO:0034330~cell junction organization	9	0.615174	0.334504	PYD, SSK, SDT, TSP2A, SHI, MESH, MMP1, GALPHAI, SCRIB	951	75	10841	1.36795	1	0.99678	99.9407
GOTERM_BP_FAT	GO:0045216~cell-cell junction organization	9	0.615174	0.334504	PYD, SSK, SDT, TSP2A, SHI, MESH, MMP1, GALPHAI, SCRIB	951	75	10841	1.36795	1	0.99678	99.9407
GOTERM_BP_FAT	GO:0019991~septate junction assembly	5	0.341763	0.347745	SSK, TSP2A, MESH, GALPHAI, SCRIB	951	34	10841	1.67641	1	0.997054	99.9589
GOTERM_BP_FAT	GO:0043297~apical junction assembly	6	0.410116	0.35938	SSK, SDT, TSP2A, MESH, GALPHAI, SCRIB	951	45	10841	1.51994	1	0.997277	99.9704
GOTERM_BP_FAT	GO:0034329~cell junction assembly	7	0.478469	0.366804	PYD, SSK, SDT, TSP2A, MESH, GALPHAI, SCRIB	951	56	10841	1.42495	1	0.997555	99.9761
GOTERM_BP_FAT	GO:0034333~adherens junction assembly	3	0.205058	0.476474	PYD, SDT, SCRIB	951	18	10841	1.89993	1	0.9994	99.9993
GOTERM_BP_FAT	GO:0034332~adherens junction organization	4	0.273411	0.602769	PYD, SDT, SHI, SCRIB	951	35	10841	1.30281	1	0.999837	100
Annotation Cluster 34	Enrichment Score: 0.5136841317632977
Category	Term	Count	%	PValue	Genes	List Total	Pop Hits	Pop Total	Fold Enrichment	Bonferroni	Benjamini	FDR
GOTERM_BP_FAT	GO:0000103~sulfate assimilation	3	0.205058	0.21641	CG8517, CG13473, DHD	951	10	10841	3.41987	1	0.988136	98.832
GOTERM_BP_FAT	GO:0018904~ether metabolic process	3	0.205058	0.250062	CG8517, CG13473, DHD	951	11	10841	3.10898	1	0.991722	99.4757
GOTERM_BP_FAT	GO:0006662~glycerol ether metabolic process	3	0.205058	0.250062	CG8517, CG13473, DHD	951	11	10841	3.10898	1	0.991722	99.4757
GOTERM_BP_FAT	GO:0045454~cell redox homeostasis	7	0.478469	0.302864	CG6888, CG8517, CG13473, DHD, CG12896, CG10700, GRX-1	951	52	10841	1.53456	1	0.995369	99.8616
GOTERM_BP_FAT	GO:0034599~cellular response to oxidative stress	4	0.273411	0.659115	CG8517, CG13473, DHD, TOTX	951	38	10841	1.19996	1	0.99992	100
Annotation Cluster 35	Enrichment Score: 0.5093263997604929
Category	Term	Count	%	PValue	Genes	List Total	Pop Hits	Pop Total	Fold Enrichment	Bonferroni	Benjamini	FDR
GOTERM_BP_FAT	GO:0031348~negative regulation of defense response	7	0.478469	0.12185	SPN28DC, CASP, SP2353, PGRP-SC1A, PIRK, PGRP-SC2, PROSALPHA6T	951	39	10841	2.04608	1	0.947625	90.6611
GOTERM_BP_FAT	GO:0045824~negative regulation of innate immune response	6	0.410116	0.130179	SPN28DC, SP2353, PGRP-SC1A, PIRK, PGRP-SC2, PROSALPHA6T	951	31	10841	2.20637	1	0.954173	92.1518
GOTERM_BP_FAT	GO:0050777~negative regulation of immune response	7	0.478469	0.197969	SPN28DC, CASP, SP2353, PGRP-SC1A, PIRK, PGRP-SC2, PROSALPHA6T	951	45	10841	1.77327	1	0.985231	98.2145
GOTERM_BP_FAT	GO:0002831~regulation of response to biotic stimulus	9	0.615174	0.294448	POG, CASP, SPE, PEBP1, PIRK, LISTERICIN, DRO, CG5118, PGRP-SA	951	72	10841	1.42495	1	0.994713	99.8278
GOTERM_BP_FAT	GO:0031347~regulation of defense response	15	1.02529	0.313268	SPN28DC, CASP, DOA, SP2353, SPE, PIRK, MTD, PGRP-SC1A, LISTERICIN, DRO, PGRP-SA, CG5118, PGRP-SC2, PROSALPHA6T, HAYAN	951	137	10841	1.24813	1	0.996018	99.8948
GOTERM_BP_FAT	GO:0002683~negative regulation of immune system process	8	0.546822	0.357087	SPN28DC, CASP, DOA, SP2353, PGRP-SC1A, PIRK, PGRP-SC2, PROSALPHA6T	951	66	10841	1.38177	1	0.99721	99.9684
GOTERM_BP_FAT	GO:0050776~regulation of immune response	16	1.09364	0.363509	SPN28DC, CASP, DOA, SP2353, SPE, PIRK, MTD, POG, PGRP-SC1A, PEBP1, DRO, PGRP-SA, CG5118, PGRP-SC2, PROSALPHA6T, HAYAN	951	153	10841	1.19211	1	0.997442	99.9737
GOTERM_BP_FAT	GO:0002682~regulation of immune system process	22	1.50376	0.389587	CPO, SPN28DC, DOA, CASP, SP2353, SPE, FZ, PIRK, RYR, MTD, AKT1, POG, PGRP-SC1A, CG1572, PEBP1, DRO, CG5118, PGRP-SA, SLS, PGRP-SC2, PROSALPHA6T, HAYAN	951	222	10841	1.12969	1	0.998074	99.9877
GOTERM_BP_FAT	GO:0045088~regulation of innate immune response	10	0.683527	0.517916	SPN28DC, DOA, SP2353, PGRP-SC1A, PIRK, CG5118, PGRP-SC2, PROSALPHA6T, MTD, HAYAN	951	100	10841	1.13996	1	0.999594	99.9998
GOTERM_BP_FAT	GO:0080134~regulation of response to stress	24	1.64046	0.544278	PGRP-LF, CLN3, CHIC, SPN28DC, DOA, CG10176, CASP, SP2353, SPE, PIRK, PINO, CKA, MTD, AKT1, PYD, PGRP-SC1A, LISTERICIN, DRO, INE, CG5118, PGRP-SA, PGRP-SC2, PROSALPHA6T, HAYAN	951	264	10841	1.03633	1	0.99969	99.9999
GOTERM_BP_FAT	GO:0043900~regulation of multi-organism process	12	0.820232	0.604711	POG, CASP, DOA, SPE, PEBP1, SWA, PIRK, LISTERICIN, DRO, MAGO, CG5118, PGRP-SA	951	131	10841	1.04424	1	0.999841	100
Annotation Cluster 36	Enrichment Score: 0.4991410285673128
Category	Term	Count	%	PValue	Genes	List Total	Pop Hits	Pop Total	Fold Enrichment	Bonferroni	Benjamini	FDR
GOTERM_BP_FAT	GO:1901606~alpha-amino acid catabolic process	7	0.478469	0.0722603	V, CG7860, CG1440, OAT, KFASE, CG3999, CG4434	951	34	10841	2.34697	1	0.864306	74.5538
GOTERM_BP_FAT	GO:0044282~small molecule catabolic process	15	1.02529	0.165039	URO, CG3699, CG7860, CG1440, SERCA, CG4434, CG32445, V, CG17028, CG9389, KFASE, OAT, CG3999, CG17010, DAT	951	120	10841	1.42495	1	0.975203	96.2792
GOTERM_BP_FAT	GO:0009065~glutamine family amino acid catabolic process	3	0.205058	0.283839	CG7860, OAT, CG4434	951	12	10841	2.84989	1	0.994501	99.7739
GOTERM_BP_FAT	GO:0016054~organic acid catabolic process	9	0.615174	0.497897	V, CG3699, CG7860, CG1440, OAT, KFASE, CG3999, SERCA, CG4434	951	87	10841	1.17927	1	0.999507	99.9997
GOTERM_BP_FAT	GO:0009063~cellular amino acid catabolic process	3	0.205058	0.735514	CG7860, OAT, CG3999	951	29	10841	1.17927	1	0.999973	100
GOTERM_BP_FAT	GO:0046395~carboxylic acid catabolic process	6	0.410116	0.816329	CG3699, CG7860, OAT, CG3999, SERCA, CG4434	951	77	10841	0.888279	1	0.999992	100
Annotation Cluster 37	Enrichment Score: 0.44393576923122924
Category	Term	Count	%	PValue	Genes	List Total	Pop Hits	Pop Total	Fold Enrichment	Bonferroni	Benjamini	FDR
GOTERM_BP_FAT	GO:0006013~mannose metabolic process	3	0.205058	0.183218	LMANV, LMANVI, LMANIII	951	9	10841	3.79986	1	0.981733	97.51
GOTERM_BP_FAT	GO:0005996~monosaccharide metabolic process	8	0.546822	0.243071	CG32445, LMANV, LMANVI, CG9010, CG7140, CG3544, CG17010, LMANIII	951	58	10841	1.57236	1	0.990774	99.379
GOTERM_BP_FAT	GO:0006517~protein deglycosylation	3	0.205058	0.350695	LMANV, LMANVI, LMANIII	951	14	10841	2.44277	1	0.997097	99.9622
GOTERM_BP_FAT	GO:0019318~hexose metabolic process	6	0.410116	0.483659	CG32445, LMANV, LMANVI, CG9010, CG7140, LMANIII	951	52	10841	1.31534	1	0.999448	99.9994
GOTERM_BP_FAT	GO:0006006~glucose metabolic process	3	0.205058	0.798274	CG32445, CG9010, CG7140	951	33	10841	1.03633	1	0.999991	100
Annotation Cluster 38	Enrichment Score: 0.44003730692650134
Category	Term	Count	%	PValue	Genes	List Total	Pop Hits	Pop Total	Fold Enrichment	Bonferroni	Benjamini	FDR
GOTERM_BP_FAT	GO:0071577~zinc II ion transmembrane transport	3	0.205058	0.250062	ZNT63C, ZIP89B, ZIP71B	951	11	10841	3.10898	1	0.991722	99.4757
GOTERM_BP_FAT	GO:0006829~zinc II ion transport	3	0.205058	0.317461	ZNT63C, ZIP89B, ZIP71B	951	13	10841	2.63067	1	0.996181	99.906
GOTERM_BP_FAT	GO:0000041~transition metal ion transport	4	0.273411	0.602769	ZNT63C, ZIP89B, ZIP71B, MCO1	951	35	10841	1.30281	1	0.999837	100
Annotation Cluster 39	Enrichment Score: 0.4359668644343448
Category	Term	Count	%	PValue	Genes	List Total	Pop Hits	Pop Total	Fold Enrichment	Bonferroni	Benjamini	FDR
GOTERM_BP_FAT	GO:0035249~synaptic transmission, glutamatergic	4	0.273411	0.0649754	GLURIIA, GLURIID, GLURIIB, IH	951	11	10841	4.1453	1	0.839962	70.6501
GOTERM_BP_FAT	GO:0007270~neuron-neuron synaptic transmission	7	0.478469	0.157896	DOP1R1, GLURIIA, SVP, GLURIID, GLURIIB, IH, DAT	951	42	10841	1.89993	1	0.972337	95.6534
GOTERM_BP_FAT	GO:0090092~regulation of transmembrane receptor protein serine/threonine kinase signaling pathway	8	0.546822	0.28467	FS, NWK, ACTBETA, GLURIIA, SNX16, GLURIID, GLURIIB, HS6ST	951	61	10841	1.49503	1	0.994468	99.7786
GOTERM_BP_FAT	GO:0090287~regulation of cellular response to growth factor stimulus	6	0.410116	0.448716	NWK, GLURIIA, SNX16, GLURIID, GLURIIB, RAU	951	50	10841	1.36795	1	0.999104	99.9981
GOTERM_BP_FAT	GO:0030510~regulation of BMP signaling pathway	5	0.341763	0.469635	NWK, GLURIIA, SNX16, GLURIID, GLURIIB	951	40	10841	1.42495	1	0.999338	99.9991
GOTERM_BP_FAT	GO:0071363~cellular response to growth factor stimulus	8	0.546822	0.559307	NWK, GLURIIA, SNX16, GLURIID, GLURIIB, BTL, RAU, HS6ST	951	80	10841	1.13996	1	0.999725	100
GOTERM_BP_FAT	GO:0070848~response to growth factor	8	0.546822	0.572817	NWK, GLURIIA, SNX16, GLURIID, GLURIIB, BTL, RAU, HS6ST	951	81	10841	1.12588	1	0.999766	100
GOTERM_BP_FAT	GO:0007178~transmembrane receptor protein serine/threonine kinase signaling pathway	8	0.546822	0.727642	FS, NWK, ACTBETA, GLURIIA, SNX16, GLURIID, GLURIIB, HS6ST	951	94	10841	0.970177	1	0.99997	100
GOTERM_BP_FAT	GO:0007167~enzyme linked receptor protein signaling pathway	21	1.43541	0.830849	ACTBETA, SNX16, KNK, GLURIID, MAGO, PVF3, GLURIIB, BTL, RAU, PTPMEG, SCRIB, SOCS36E, AKT1, FS, NWK, MSK, GLURIIA, CG34380, CG32082, KEK4, HS6ST	951	273	10841	0.876891	1	0.999994	100
Annotation Cluster 40	Enrichment Score: 0.4225719288518105
Category	Term	Count	%	PValue	Genes	List Total	Pop Hits	Pop Total	Fold Enrichment	Bonferroni	Benjamini	FDR
GOTERM_BP_FAT	GO:0003341~cilium movement	5	0.341763	0.189068	CG6971, CG9313, CG17083, CG17387, CG10859	951	26	10841	2.19223	1	0.982579	97.8161
GOTERM_BP_FAT	GO:0070286~axonemal dynein complex assembly	3	0.205058	0.21641	CG6971, CG17083, CG17387	951	10	10841	3.41987	1	0.988136	98.832
GOTERM_BP_FAT	GO:0044782~cilium organization	10	0.683527	0.326981	CG13999, HMW, CG6971, TTLL3B, DND, B9D1, CG17083, CG7352, CG17387, YURI	951	85	10841	1.34113	1	0.996568	99.9272
GOTERM_BP_FAT	GO:0035082~axoneme assembly	5	0.341763	0.347745	HMW, CG6971, TTLL3B, CG17083, CG17387	951	34	10841	1.67641	1	0.997054	99.9589
GOTERM_BP_FAT	GO:0042384~cilium assembly	8	0.546822	0.517701	CG13999, HMW, CG6971, TTLL3B, DND, B9D1, CG17083, CG17387	951	77	10841	1.18437	1	0.999612	99.9998
GOTERM_BP_FAT	GO:0001578~microtubule bundle formation	5	0.341763	0.546138	HMW, CG6971, TTLL3B, CG17083, CG17387	951	44	10841	1.29541	1	0.999688	99.9999
GOTERM_BP_FAT	GO:0060271~cilium morphogenesis	8	0.546822	0.559307	CG13999, HMW, CG6971, TTLL3B, DND, B9D1, CG17083, CG17387	951	80	10841	1.13996	1	0.999725	100
GOTERM_BP_FAT	GO:0030031~cell projection assembly	13	0.888585	0.565868	CG13999, CHIC, HMW, CG6971, TTLL3B, DND, B9D1, CG17083, CG17387, TM1, SN, BTL, CG32082	951	139	10841	1.06615	1	0.999739	100
Annotation Cluster 41	Enrichment Score: 0.41906724770126197
Category	Term	Count	%	PValue	Genes	List Total	Pop Hits	Pop Total	Fold Enrichment	Bonferroni	Benjamini	FDR
GOTERM_BP_FAT	GO:0006213~pyrimidine nucleoside metabolic process	3	0.205058	0.350695	CG3788, CG8349, CTPSYN	951	14	10841	2.44277	1	0.997097	99.9622
GOTERM_BP_FAT	GO:0046131~pyrimidine ribonucleoside metabolic process	3	0.205058	0.350695	CG3788, CG8349, CTPSYN	951	14	10841	2.44277	1	0.997097	99.9622
GOTERM_BP_FAT	GO:0072527~pyrimidine-containing compound metabolic process	4	0.273411	0.449716	CG3788, CG8349, CTPSYN, ADK1	951	28	10841	1.62851	1	0.999101	99.9982
Annotation Cluster 42	Enrichment Score: 0.40956983511754774
Category	Term	Count	%	PValue	Genes	List Total	Pop Hits	Pop Total	Fold Enrichment	Bonferroni	Benjamini	FDR
GOTERM_BP_FAT	GO:0006793~phosphorus metabolic process	101	6.90362	0.2367	CG5790, ERK7, CG9010, BTL, GSKT, CG5432, NOS, EIP63E, CG10592, CG10827, PDFR, L(1)G0196, CG10089, STE12DOR, TAZ, AMPDEAM, MICAL, CG6656, CG31469, CG7813, ADK3, ATPSYNCF6L, ADK1, CG6790, FZR2, MAGO, PYD, UNC-89, STRN-MLCK, CG9222, CG30503, CG3544, PGRP-LF, CG5830, ACTBETA, PRAT, CG6255, PTPMEG, CG14305, CG7140, NINAC, CG15533, CG17124, JANB, CG15534, TAKL1, CG7335, CG3942, DOA, COX5BL, CG12289, CG…	951	1064	10841	1.0821	1	0.990084	99.2763
GOTERM_BP_FAT	GO:0006796~phosphate-containing compound metabolic process	100	6.83527	0.258259	CG5790, ERK7, CG9010, BTL, GSKT, CG5432, NOS, EIP63E, CG10592, CG10827, PDFR, L(1)G0196, CG10089, STE12DOR, TAZ, AMPDEAM, MICAL, CG6656, CG31469, CG7813, ADK3, ATPSYNCF6L, ADK1, CG6790, FZR2, MAGO, PYD, UNC-89, STRN-MLCK, CG9222, CG30503, CG3544, PGRP-LF, CG5830, ACTBETA, PRAT, CG6255, PTPMEG, CG14305, CG7140, NINAC, CG15533, CG17124, JANB, CG15534, TAKL1, CG7335, CG3942, DOA, COX5BL, CG12289, CG…	951	1057	10841	1.07848	1	0.992231	99.571
GOTERM_BP_FAT	GO:0019637~organophosphate metabolic process	42	2.87081	0.380122	CG3788, CG3942, CG6790, COX5BL, CG9010, CTPSYN, VHA100-5, VHA100-3, CG11619, CG9389, PDE1C, NOS, CG5432, CG30503, CG42237, VHA68-3, CG12016, CG3809, LAZA, PDFR, L(1)G0196, PRAT, TAZ, AMPDEAM, CG6255, CG7140, INOS, CG11426, MICAL, CG17028, CG43343, CG15533, CG11425, VEIL, CG15534, CG7813, ADK3, RDGA, GFAT1, CG8046, ATPSYNCF6L, ADK1	951	444	10841	1.07834	1	0.997915	99.9838
GOTERM_BP_FAT	GO:0016310~phosphorylation	41	2.80246	0.989791	CG5790, DOA, CG10176, FZR2, COX5BL, CG10177, ERK7, CG9010, CG12289, MAGO, BTL, CKA, CG43143, SOCS36E, AKT1, GSKT, PYD, BOSS, UNC-89, STRN-MLCK, CG9389, MSK, CG9222, CG5432, NMO, EIP63E, CG3544, PGRP-LF, CLN3, HPO, STE12DOR, ACTBETA, PTPMEG, CG14305, NINAC, CG17028, CG34380, RDGA, CG4945, CG7335, TAKL1	951	626	10841	0.746618	1	1	100
Annotation Cluster 43	Enrichment Score: 0.4050384270338973
Category	Term	Count	%	PValue	Genes	List Total	Pop Hits	Pop Total	Fold Enrichment	Bonferroni	Benjamini	FDR
GOTERM_BP_FAT	GO:0009127~purine nucleoside monophosphate biosynthetic process	9	0.615174	0.0444694	CG3809, PRAT, COX5BL, AMPDEAM, CG7813, VHA100-5, ADK3, ATPSYNCF6L, VHA100-3	951	46	10841	2.23035	1	0.791917	56.3964
GOTERM_BP_FAT	GO:0009168~purine ribonucleoside monophosphate biosynthetic process	9	0.615174	0.0444694	CG3809, PRAT, COX5BL, AMPDEAM, CG7813, VHA100-5, ADK3, ATPSYNCF6L, VHA100-3	951	46	10841	2.23035	1	0.791917	56.3964
GOTERM_BP_FAT	GO:0009156~ribonucleoside monophosphate biosynthetic process	10	0.683527	0.0481355	CG3788, CG3809, PRAT, COX5BL, AMPDEAM, CG7813, VHA100-5, ADK3, ATPSYNCF6L, VHA100-3	951	55	10841	2.07265	1	0.798961	59.3501
GOTERM_BP_FAT	GO:0009124~nucleoside monophosphate biosynthetic process	10	0.683527	0.0583698	CG3788, CG3809, PRAT, COX5BL, AMPDEAM, CG7813, VHA100-5, ADK3, ATPSYNCF6L, VHA100-3	951	57	10841	1.99993	1	0.819001	66.6271
GOTERM_BP_FAT	GO:1901659~glycosyl compound biosynthetic process	12	0.820232	0.0612604	CG3788, CG3809, ADGF-E, COX5BL, CG31115, CG7813, CTPSYN, VHA100-5, ADK3, ATPSYNCF6L, VHA100-3, CG7650	951	75	10841	1.82393	1	0.831643	68.4478
GOTERM_BP_FAT	GO:0042455~ribonucleoside biosynthetic process	12	0.820232	0.0612604	CG3788, CG3809, ADGF-E, COX5BL, CG31115, CG7813, CTPSYN, VHA100-5, ADK3, ATPSYNCF6L, VHA100-3, CG7650	951	75	10841	1.82393	1	0.831643	68.4478
GOTERM_BP_FAT	GO:0009163~nucleoside biosynthetic process	12	0.820232	0.0612604	CG3788, CG3809, ADGF-E, COX5BL, CG31115, CG7813, CTPSYN, VHA100-5, ADK3, ATPSYNCF6L, VHA100-3, CG7650	951	75	10841	1.82393	1	0.831643	68.4478
GOTERM_BP_FAT	GO:0009142~nucleoside triphosphate biosynthetic process	7	0.478469	0.17084	COX5BL, CG7813, CTPSYN, CG6255, VHA100-5, ATPSYNCF6L, VHA100-3	951	43	10841	1.85575	1	0.977494	96.7237
GOTERM_BP_FAT	GO:0046129~purine ribonucleoside biosynthetic process	9	0.615174	0.183839	CG3809, ADGF-E, COX5BL, CG31115, CG7813, VHA100-5, ADK3, ATPSYNCF6L, VHA100-3	951	63	10841	1.62851	1	0.981581	97.5443
GOTERM_BP_FAT	GO:0042451~purine nucleoside biosynthetic process	9	0.615174	0.183839	CG3809, ADGF-E, COX5BL, CG31115, CG7813, VHA100-5, ADK3, ATPSYNCF6L, VHA100-3	951	63	10841	1.62851	1	0.981581	97.5443
GOTERM_BP_FAT	GO:0015985~energy coupled proton transport, down electrochemical gradient	5	0.341763	0.207677	COX5BL, CG7813, VHA100-5, ATPSYNCF6L, VHA100-3	951	27	10841	2.11103	1	0.987088	98.5702
GOTERM_BP_FAT	GO:0015986~ATP synthesis coupled proton transport	5	0.341763	0.207677	COX5BL, CG7813, VHA100-5, ATPSYNCF6L, VHA100-3	951	27	10841	2.11103	1	0.987088	98.5702
GOTERM_BP_FAT	GO:0009201~ribonucleoside triphosphate biosynthetic process	6	0.410116	0.253615	COX5BL, CG7813, CTPSYN, VHA100-5, ATPSYNCF6L, VHA100-3	951	39	10841	1.75378	1	0.99198	99.5192
GOTERM_BP_FAT	GO:0046390~ribose phosphate biosynthetic process	13	0.888585	0.275309	CG3788, CG3809, PDFR, PRAT, COX5BL, AMPDEAM, CTPSYN, VHA100-5, VHA100-3, NOS, CG7813, ADK3, ATPSYNCF6L	951	112	10841	1.32317	1	0.993981	99.7193
GOTERM_BP_FAT	GO:0009260~ribonucleotide biosynthetic process	13	0.888585	0.275309	CG3788, CG3809, PDFR, PRAT, COX5BL, AMPDEAM, CTPSYN, VHA100-5, VHA100-3, NOS, CG7813, ADK3, ATPSYNCF6L	951	112	10841	1.32317	1	0.993981	99.7193
GOTERM_BP_FAT	GO:0006754~ATP biosynthetic process	5	0.341763	0.286326	COX5BL, CG7813, VHA100-5, ATPSYNCF6L, VHA100-3	951	31	10841	1.83864	1	0.994404	99.7878
GOTERM_BP_FAT	GO:1901293~nucleoside phosphate biosynthetic process	15	1.02529	0.294034	CG3788, CG3809, PDFR, COX5BL, PRAT, AMPDEAM, CG6255, CTPSYN, VHA100-5, VHA100-3, NOS, CG7813, ADK3, ATPSYNCF6L, CG12016	951	135	10841	1.26662	1	0.994789	99.8259
GOTERM_BP_FAT	GO:0015992~proton transport	9	0.615174	0.307683	COX5BL, UCP4C, UCP4B, CG7813, VHA68-3, VHA36-2, VHA100-5, ATPSYNCF6L, VHA100-3	951	73	10841	1.40543	1	0.995722	99.8781
GOTERM_BP_FAT	GO:0006818~hydrogen transport	9	0.615174	0.321041	COX5BL, UCP4C, UCP4B, CG7813, VHA68-3, VHA36-2, VHA100-5, ATPSYNCF6L, VHA100-3	951	74	10841	1.38644	1	0.996288	99.9146
GOTERM_BP_FAT	GO:0072522~purine-containing compound biosynthetic process	13	0.888585	0.349106	CG3809, PDFR, ADGF-E, PRAT, COX5BL, AMPDEAM, VHA100-5, VHA100-3, NOS, CG31115, CG7813, ADK3, ATPSYNCF6L	951	119	10841	1.24533	1	0.997069	99.9605
GOTERM_BP_FAT	GO:0019637~organophosphate metabolic process	42	2.87081	0.380122	CG3788, CG3942, CG6790, COX5BL, CG9010, CTPSYN, VHA100-5, VHA100-3, CG11619, CG9389, PDE1C, NOS, CG5432, CG30503, CG42237, VHA68-3, CG12016, CG3809, LAZA, PDFR, L(1)G0196, PRAT, TAZ, AMPDEAM, CG6255, CG7140, INOS, CG11426, MICAL, CG17028, CG43343, CG15533, CG11425, VEIL, CG15534, CG7813, ADK3, RDGA, GFAT1, CG8046, ATPSYNCF6L, ADK1	951	444	10841	1.07834	1	0.997915	99.9838
GOTERM_BP_FAT	GO:0009165~nucleotide biosynthetic process	14	0.956938	0.382379	CG3788, CG3809, PDFR, COX5BL, PRAT, AMPDEAM, CTPSYN, VHA100-5, VHA100-3, NOS, CG7813, ADK3, ATPSYNCF6L, CG12016	951	133	10841	1.19996	1	0.997915	99.9848
GOTERM_BP_FAT	GO:0009145~purine nucleoside triphosphate biosynthetic process	5	0.341763	0.388877	COX5BL, CG7813, VHA100-5, ATPSYNCF6L, VHA100-3	951	36	10841	1.58327	1	0.998091	99.9875
GOTERM_BP_FAT	GO:0009206~purine ribonucleoside triphosphate biosynthetic process	5	0.341763	0.388877	COX5BL, CG7813, VHA100-5, ATPSYNCF6L, VHA100-3	951	36	10841	1.58327	1	0.998091	99.9875
GOTERM_BP_FAT	GO:0009152~purine ribonucleotide biosynthetic process	11	0.75188	0.416033	CG3809, PDFR, PRAT, COX5BL, NOS, AMPDEAM, CG7813, VHA100-5, ADK3, ATPSYNCF6L, VHA100-3	951	103	10841	1.21743	1	0.998527	99.9945
GOTERM_BP_FAT	GO:0006164~purine nucleotide biosynthetic process	11	0.75188	0.440305	CG3809, PDFR, PRAT, COX5BL, NOS, AMPDEAM, CG7813, VHA100-5, ADK3, ATPSYNCF6L, VHA100-3	951	105	10841	1.19424	1	0.998979	99.9975
GOTERM_BP_FAT	GO:0090407~organophosphate biosynthetic process	20	1.36705	0.494574	CG3788, CG3809, PDFR, L(1)G0196, CG6790, COX5BL, TAZ, PRAT, AMPDEAM, CG6255, CTPSYN, VHA100-5, INOS, VHA100-3, NOS, CG7813, ADK3, RDGA, ATPSYNCF6L, CG12016	951	212	10841	1.07543	1	0.999495	99.9996
GOTERM_BP_FAT	GO:1902600~hydrogen ion transmembrane transport	7	0.478469	0.540415	COX5BL, CG7813, VHA68-3, VHA36-2, VHA100-5, ATPSYNCF6L, VHA100-3	951	67	10841	1.191	1	0.999678	99.9999
GOTERM_BP_FAT	GO:1901657~glycosyl compound metabolic process	21	1.43541	0.604958	CG3788, CG3809, CG8349, ADGF-E, COX5BL, PRAT, CG9010, CTPSYN, VHA100-5, VHA100-3, CG9701, CG5432, CG31115, GNMT, CG7813, VHA68-3, ADK3, ATPSYNCF6L, CG12016, ADK1, CG7650	951	237	10841	1.01009	1	0.999838	100
GOTERM_BP_FAT	GO:0055086~nucleobase-containing small molecule metabolic process	30	2.05058	0.635442	CG3788, URO, COX5BL, CG9010, CTPSYN, VHA100-5, VHA100-3, PDE1C, NOS, CG5432, GNMT, VHA68-3, CG12016, CG3809, PDFR, CG8349, ADGF-E, PRAT, CG30016, AMPDEAM, CG6255, CG7140, MICAL, VEIL, CG31115, CG7813, ADK3, ATPSYNCF6L, CG7650, ADK1	951	347	10841	0.985554	1	0.999891	100
GOTERM_BP_FAT	GO:0009116~nucleoside metabolic process	20	1.36705	0.656821	CG3788, CG3809, CG8349, ADGF-E, COX5BL, PRAT, CG9010, CTPSYN, VHA100-5, VHA100-3, CG5432, CG31115, GNMT, CG7813, VHA68-3, ADK3, ATPSYNCF6L, CG12016, ADK1, CG7650	951	232	10841	0.982722	1	0.999921	100
GOTERM_BP_FAT	GO:0009119~ribonucleoside metabolic process	18	1.23035	0.708138	CG3788, CG3809, CG8349, ADGF-E, COX5BL, CG9010, CTPSYN, VHA100-5, VHA100-3, CG5432, CG31115, CG7813, GNMT, VHA68-3, ADK3, ATPSYNCF6L, ADK1, CG7650	951	215	10841	0.954383	1	0.99996	100
GOTERM_BP_FAT	GO:0015988~energy coupled proton transmembrane transport, against electrochemical gradient	4	0.273411	0.724906	VHA68-3, VHA36-2, VHA100-5, VHA100-3	951	42	10841	1.08567	1	0.999969	100
GOTERM_BP_FAT	GO:0015991~ATP hydrolysis coupled proton transport	4	0.273411	0.724906	VHA68-3, VHA36-2, VHA100-5, VHA100-3	951	42	10841	1.08567	1	0.999969	100
GOTERM_BP_FAT	GO:0090662~ATP hydrolysis coupled transmembrane transport	4	0.273411	0.753872	VHA68-3, VHA36-2, VHA100-5, VHA100-3	951	44	10841	1.03633	1	0.99998	100
GOTERM_BP_FAT	GO:0009161~ribonucleoside monophosphate metabolic process	14	0.956938	0.799485	CG3788, CG3809, COX5BL, PRAT, CG9010, AMPDEAM, VHA100-5, VHA100-3, CG5432, CG7813, VHA68-3, ADK3, ATPSYNCF6L, ADK1	951	179	10841	0.891587	1	0.999991	100
GOTERM_BP_FAT	GO:0009123~nucleoside monophosphate metabolic process	14	0.956938	0.8118	CG3788, CG3809, COX5BL, PRAT, CG9010, AMPDEAM, VHA100-5, VHA100-3, CG5432, CG7813, VHA68-3, ADK3, ATPSYNCF6L, ADK1	951	181	10841	0.881735	1	0.999992	100
GOTERM_BP_FAT	GO:0009126~purine nucleoside monophosphate metabolic process	13	0.888585	0.816469	CG3809, PRAT, COX5BL, CG9010, AMPDEAM, VHA100-5, VHA100-3, CG5432, CG7813, VHA68-3, ADK3, ATPSYNCF6L, ADK1	951	169	10841	0.876891	1	0.999992	100
GOTERM_BP_FAT	GO:0009167~purine ribonucleoside monophosphate metabolic process	13	0.888585	0.816469	CG3809, PRAT, COX5BL, CG9010, AMPDEAM, VHA100-5, VHA100-3, CG5432, CG7813, VHA68-3, ADK3, ATPSYNCF6L, ADK1	951	169	10841	0.876891	1	0.999992	100
GOTERM_BP_FAT	GO:0006753~nucleoside phosphate metabolic process	23	1.57211	0.82627	CG3788, CG3809, PDFR, COX5BL, PRAT, CG9010, AMPDEAM, CG6255, CTPSYN, CG7140, VHA100-5, VHA100-3, MICAL, PDE1C, VEIL, NOS, CG5432, CG7813, VHA68-3, ADK3, ATPSYNCF6L, CG12016, ADK1	951	297	10841	0.882796	1	0.999993	100
GOTERM_BP_FAT	GO:0072521~purine-containing compound metabolic process	21	1.43541	0.852827	URO, CG3809, PDFR, ADGF-E, COX5BL, PRAT, CG9010, CG30016, AMPDEAM, VHA100-5, VHA100-3, PDE1C, CG5432, NOS, CG31115, GNMT, CG7813, VHA68-3, ADK3, ATPSYNCF6L, ADK1	951	278	10841	0.861119	1	0.999997	100
GOTERM_BP_FAT	GO:0019693~ribose phosphate metabolic process	19	1.2987	0.854411	CG3788, CG3809, PDFR, COX5BL, PRAT, CG9010, AMPDEAM, CTPSYN, VHA100-5, CG7140, VHA100-3, PDE1C, CG5432, NOS, CG7813, VHA68-3, ADK3, ATPSYNCF6L, ADK1	951	253	10841	0.856095	1	0.999997	100
GOTERM_BP_FAT	GO:0009117~nucleotide metabolic process	22	1.50376	0.86987	CG3788, CG3809, PDFR, COX5BL, PRAT, CG9010, AMPDEAM, CTPSYN, CG7140, VHA100-5, VHA100-3, MICAL, PDE1C, VEIL, NOS, CG5432, CG7813, VHA68-3, ADK3, ATPSYNCF6L, CG12016, ADK1	951	295	10841	0.850138	1	0.999998	100
GOTERM_BP_FAT	GO:0009259~ribonucleotide metabolic process	18	1.23035	0.878212	CG3788, CG3809, PDFR, COX5BL, PRAT, CG9010, AMPDEAM, CTPSYN, VHA100-5, VHA100-3, PDE1C, CG5432, NOS, CG7813, VHA68-3, ADK3, ATPSYNCF6L, ADK1	951	246	10841	0.834116	1	0.999998	100
GOTERM_BP_FAT	GO:0009141~nucleoside triphosphate metabolic process	12	0.820232	0.901594	COX5BL, CG5432, CG9010, CG7813, CTPSYN, VHA68-3, CG6255, VHA100-5, ADK3, ATPSYNCF6L, VHA100-3, ADK1	951	173	10841	0.790722	1	0.999999	100
GOTERM_BP_FAT	GO:0046128~purine ribonucleoside metabolic process	14	0.956938	0.902219	CG3809, ADGF-E, COX5BL, CG9010, VHA100-5, VHA100-3, CG5432, CG31115, CG7813, GNMT, VHA68-3, ADK3, ATPSYNCF6L, ADK1	951	200	10841	0.797971	1	0.999999	100
GOTERM_BP_FAT	GO:0042278~purine nucleoside metabolic process	14	0.956938	0.921953	CG3809, ADGF-E, COX5BL, CG9010, VHA100-5, VHA100-3, CG5432, CG31115, CG7813, GNMT, VHA68-3, ADK3, ATPSYNCF6L, ADK1	951	206	10841	0.774729	1	0.999999	100
GOTERM_BP_FAT	GO:0009199~ribonucleoside triphosphate metabolic process	11	0.75188	0.925161	COX5BL, CG5432, CG9010, CG7813, CTPSYN, VHA68-3, VHA100-5, ADK3, ATPSYNCF6L, VHA100-3, ADK1	951	166	10841	0.755394	1	0.999999	100
GOTERM_BP_FAT	GO:1901137~carbohydrate derivative biosynthetic process	22	1.50376	0.926854	CG3788, CG3809, FUCTD, PDFR, CG6790, ADGF-E, COX5BL, PRAT, KNK, AMPDEAM, CTPSYN, VHA100-5, KKV, VHA100-3, NOS, CG31115, CG7813, GFAT1, ADK3, ATPSYNCF6L, HS6ST, CG7650	951	314	10841	0.798697	1	0.999999	100
GOTERM_BP_FAT	GO:0009150~purine ribonucleotide metabolic process	16	1.09364	0.932916	CG3809, PDFR, COX5BL, PRAT, CG9010, AMPDEAM, VHA100-5, VHA100-3, PDE1C, CG5432, NOS, CG7813, VHA68-3, ADK3, ATPSYNCF6L, ADK1	951	237	10841	0.769592	1	1	100
GOTERM_BP_FAT	GO:0006163~purine nucleotide metabolic process	16	1.09364	0.942257	CG3809, PDFR, COX5BL, PRAT, CG9010, AMPDEAM, VHA100-5, VHA100-3, PDE1C, CG5432, NOS, CG7813, VHA68-3, ADK3, ATPSYNCF6L, ADK1	951	241	10841	0.756819	1	1	100
GOTERM_BP_FAT	GO:0009205~purine ribonucleoside triphosphate metabolic process	10	0.683527	0.954649	COX5BL, CG5432, CG9010, CG7813, VHA68-3, VHA100-5, ADK3, ATPSYNCF6L, VHA100-3, ADK1	951	163	10841	0.699361	1	1	100
GOTERM_BP_FAT	GO:0009144~purine nucleoside triphosphate metabolic process	10	0.683527	0.956745	COX5BL, CG5432, CG9010, CG7813, VHA68-3, VHA100-5, ADK3, ATPSYNCF6L, VHA100-3, ADK1	951	164	10841	0.695096	1	1	100
GOTERM_BP_FAT	GO:0046034~ATP metabolic process	9	0.615174	0.965625	COX5BL, CG5432, CG9010, CG7813, VHA68-3, VHA100-5, ATPSYNCF6L, VHA100-3, ADK1	951	154	10841	0.666209	1	1	100
Annotation Cluster 44	Enrichment Score: 0.40483145638002993
Category	Term	Count	%	PValue	Genes	List Total	Pop Hits	Pop Total	Fold Enrichment	Bonferroni	Benjamini	FDR
GOTERM_BP_FAT	GO:0042743~hydrogen peroxide metabolic process	3	0.205058	0.350695	CG6888, PXT, CG9314	951	14	10841	2.44277	1	0.997097	99.9622
GOTERM_BP_FAT	GO:0042744~hydrogen peroxide catabolic process	3	0.205058	0.350695	CG6888, PXT, CG9314	951	14	10841	2.44277	1	0.997097	99.9622
GOTERM_BP_FAT	GO:0072593~reactive oxygen species metabolic process	4	0.273411	0.496187	CG6888, PXT, CG9314, NOS	951	30	10841	1.51994	1	0.9995	99.9996
Annotation Cluster 45	Enrichment Score: 0.40337988658942237
Category	Term	Count	%	PValue	Genes	List Total	Pop Hits	Pop Total	Fold Enrichment	Bonferroni	Benjamini	FDR
GOTERM_BP_FAT	GO:0035146~tube fusion	5	0.341763	0.121055	CAPS, PYD, DYSF, DND, UNC-13-4B	951	22	10841	2.59081	1	0.947585	90.5056
GOTERM_BP_FAT	GO:0035147~branch fusion, open tracheal system	5	0.341763	0.121055	CAPS, PYD, DYSF, DND, UNC-13-4B	951	22	10841	2.59081	1	0.947585	90.5056
GOTERM_BP_FAT	GO:0048754~branching morphogenesis of an epithelial tube	8	0.546822	0.503516	CAPS, PYD, DYSF, DND, UNC-13-4B, BTL, HS6ST, KKV	951	76	10841	1.19996	1	0.99953	99.9997
GOTERM_BP_FAT	GO:0060446~branching involved in open tracheal system development	8	0.546822	0.503516	CAPS, PYD, DYSF, DND, UNC-13-4B, BTL, HS6ST, KKV	951	76	10841	1.19996	1	0.99953	99.9997
GOTERM_BP_FAT	GO:0061138~morphogenesis of a branching epithelium	8	0.546822	0.503516	CAPS, PYD, DYSF, DND, UNC-13-4B, BTL, HS6ST, KKV	951	76	10841	1.19996	1	0.99953	99.9997
GOTERM_BP_FAT	GO:0001763~morphogenesis of a branching structure	8	0.546822	0.545609	CAPS, PYD, DYSF, DND, UNC-13-4B, BTL, HS6ST, KKV	951	79	10841	1.15439	1	0.999692	99.9999
GOTERM_BP_FAT	GO:0007424~open tracheal system development	20	1.36705	0.713601	CAPS, MRTF, UNC-13-4B, FZ, KNK, SHI, BTL, H, MMP1, KKV, BLIMP-1, AKT1, PYD, DYSF, ZIP, DND, DPY, BARR, VERM, HS6ST	951	240	10841	0.949965	1	0.999962	100
GOTERM_BP_FAT	GO:0060541~respiratory system development	20	1.36705	0.813991	CAPS, MRTF, UNC-13-4B, FZ, KNK, SHI, BTL, H, MMP1, KKV, BLIMP-1, AKT1, PYD, DYSF, ZIP, DND, DPY, BARR, VERM, HS6ST	951	257	10841	0.887127	1	0.999992	100
Annotation Cluster 46	Enrichment Score: 0.39086083330926064
Category	Term	Count	%	PValue	Genes	List Total	Pop Hits	Pop Total	Fold Enrichment	Bonferroni	Benjamini	FDR
GOTERM_BP_FAT	GO:0042632~cholesterol homeostasis	3	0.205058	0.283839	AKT1, MAG, GSTE14	951	12	10841	2.84989	1	0.994501	99.7739
GOTERM_BP_FAT	GO:0055092~sterol homeostasis	3	0.205058	0.317461	AKT1, MAG, GSTE14	951	13	10841	2.63067	1	0.996181	99.906
GOTERM_BP_FAT	GO:0055088~lipid homeostasis	6	0.410116	0.745858	DESAT1, AKT1, MAG, BOSS, GNMT, GSTE14	951	70	10841	0.977107	1	0.999978	100
Annotation Cluster 47	Enrichment Score: 0.3818260520587546
Category	Term	Count	%	PValue	Genes	List Total	Pop Hits	Pop Total	Fold Enrichment	Bonferroni	Benjamini	FDR
GOTERM_BP_FAT	GO:0006732~coenzyme metabolic process	17	1.162	0.144465	CG10096, CG9010, CG30427, CG4020, CG6255, CG17560, CG7140, CG17562, CG32174, V, MICAL, PR, CG12268, CG5432, GNMT, CG31473, CG12016	951	137	10841	1.41455	1	0.965302	94.1985
GOTERM_BP_FAT	GO:0051186~cofactor metabolic process	18	1.23035	0.337759	CG10096, CG9010, CG30427, CG4020, CG6255, CG17560, CG7140, CG17562, CG32174, V, MICAL, PR, CG12268, CG5432, GNMT, CG9589, CG31473, CG12016	951	172	10841	1.19298	1	0.996772	99.9458
GOTERM_BP_FAT	GO:0072524~pyridine-containing compound metabolic process	6	0.410116	0.500842	MICAL, CG5432, CG9010, CG31473, CG7140, CG12016	951	53	10841	1.29052	1	0.999514	99.9997
GOTERM_BP_FAT	GO:0006733~oxidoreduction coenzyme metabolic process	6	0.410116	0.550952	CG32174, MICAL, CG5432, CG9010, CG7140, CG12016	951	56	10841	1.22138	1	0.999706	100
GOTERM_BP_FAT	GO:0019362~pyridine nucleotide metabolic process	5	0.341763	0.616495	MICAL, CG5432, CG9010, CG7140, CG12016	951	48	10841	1.18746	1	0.999854	100
GOTERM_BP_FAT	GO:0046496~nicotinamide nucleotide metabolic process	5	0.341763	0.616495	MICAL, CG5432, CG9010, CG7140, CG12016	951	48	10841	1.18746	1	0.999854	100
Annotation Cluster 48	Enrichment Score: 0.3794719303425199
Category	Term	Count	%	PValue	Genes	List Total	Pop Hits	Pop Total	Fold Enrichment	Bonferroni	Benjamini	FDR
GOTERM_BP_FAT	GO:0015850~organic hydroxy compound transport	5	0.341763	0.189068	NPC2D, IH, NPC2E, NPC1B, DAT	951	26	10841	2.19223	1	0.982579	97.8161
GOTERM_BP_FAT	GO:0015918~sterol transport	3	0.205058	0.383353	NPC2D, NPC2E, NPC1B	951	15	10841	2.27992	1	0.997909	99.9853
GOTERM_BP_FAT	GO:0010876~lipid localization	9	0.615174	0.600311	AKT1, ROC1B, CG42237, NPC2D, CG30503, NRX-1, NPC2E, NPC1B, SERCA	951	95	10841	1.07996	1	0.999831	100
GOTERM_BP_FAT	GO:0006869~lipid transport	6	0.410116	0.69746	CG42237, NPC2D, CG30503, NRX-1, NPC2E, NPC1B	951	66	10841	1.03633	1	0.999954	100
Annotation Cluster 49	Enrichment Score: 0.3665236548304435
Category	Term	Count	%	PValue	Genes	List Total	Pop Hits	Pop Total	Fold Enrichment	Bonferroni	Benjamini	FDR
GOTERM_BP_FAT	GO:0009743~response to carbohydrate	4	0.273411	0.352344	DESAT1, BOSS, DOP1R1, FASN2	951	24	10841	1.89993	1	0.997129	99.9639
GOTERM_BP_FAT	GO:0009744~response to sucrose	3	0.205058	0.446351	DESAT1, DOP1R1, FASN2	951	17	10841	2.01169	1	0.99908	99.9979
GOTERM_BP_FAT	GO:0034285~response to disaccharide	3	0.205058	0.505575	DESAT1, DOP1R1, FASN2	951	19	10841	1.79993	1	0.99954	99.9997
Annotation Cluster 50	Enrichment Score: 0.3558818389542074
Category	Term	Count	%	PValue	Genes	List Total	Pop Hits	Pop Total	Fold Enrichment	Bonferroni	Benjamini	FDR
GOTERM_BP_FAT	GO:1901214~regulation of neuron death	8	0.546822	0.0565286	RPR, AKT1, V, HPO, MAGE, MSK, CD, ECT4	951	40	10841	2.27992	1	0.816679	65.4161
GOTERM_BP_FAT	GO:0070997~neuron death	7	0.478469	0.110838	RPR, AKT1, V, HPO, MAGE, MSK, CD	951	38	10841	2.09992	1	0.937859	88.2767
GOTERM_BP_FAT	GO:0043524~negative regulation of neuron apoptotic process	4	0.273411	0.182237	RPR, HPO, MAGE, MSK	951	17	10841	2.68225	1	0.981728	97.4549
GOTERM_BP_FAT	GO:1901215~negative regulation of neuron death	5	0.341763	0.226781	RPR, AKT1, HPO, MAGE, MSK	951	28	10841	2.03564	1	0.988967	99.0841
GOTERM_BP_FAT	GO:0043523~regulation of neuron apoptotic process	4	0.273411	0.253333	RPR, HPO, MAGE, MSK	951	20	10841	2.27992	1	0.992118	99.5159
GOTERM_BP_FAT	GO:0051402~neuron apoptotic process	4	0.273411	0.253333	RPR, HPO, MAGE, MSK	951	20	10841	2.27992	1	0.992118	99.5159
GOTERM_BP_FAT	GO:0008219~cell death	36	2.4607	0.567773	MBL, DOA, CG10176, MAGE, OBP99B, OBP99D, SHI, DAXX, ABD-A, MMP1, AKT1, V, MSK, NOS, DRONC, CG34375, LARP, AZOT, DAMM, RPR, CECB, ROC1B, HPO, NAT1, CG5254, ACTBETA, CG7860, SPEL1, PTPMEG, ECT3, DECAY, ECT4, CG10700, CD, LOLA, TENGL3	951	406	10841	1.0108	1	0.999744	100
GOTERM_BP_FAT	GO:0012501~programmed cell death	33	2.25564	0.584843	MBL, DOA, CG10176, MAGE, OBP99B, OBP99D, SHI, DAXX, ABD-A, MMP1, AKT1, MSK, NOS, DRONC, CG34375, LARP, AZOT, DAMM, RPR, CECB, ROC1B, HPO, NAT1, CG5254, ACTBETA, CG7860, SPEL1, PTPMEG, ECT3, DECAY, CG10700, LOLA, TENGL3	951	374	10841	1.00585	1	0.999795	100
GOTERM_BP_FAT	GO:0010942~positive regulation of cell death	8	0.546822	0.673044	RPR, ROC1B, V, HPO, CG10176, CD, DRONC, AZOT	951	89	10841	1.02468	1	0.999935	100
GOTERM_BP_FAT	GO:0006915~apoptotic process	19	1.2987	0.721175	RPR, ROC1B, MBL, HPO, CG10176, MAGE, SPEL1, ABD-A, DECAY, CG10700, AKT1, MSK, NOS, LOLA, DRONC, TENGL3, CG34375, AZOT, DAMM	951	229	10841	0.945817	1	0.999967	100
GOTERM_BP_FAT	GO:0043066~negative regulation of apoptotic process	6	0.410116	0.9148	RPR, AKT1, HPO, MAGE, MSK, NOS	951	92	10841	0.743451	1	0.999999	100
GOTERM_BP_FAT	GO:0010941~regulation of cell death	17	1.162	0.941112	RPR, ROC1B, HPO, CG10176, MAGE, ACTBETA, H, DAXX, ECT4, AKT1, SPZ5, V, MSK, NOS, CD, DRONC, AZOT	951	254	10841	0.762964	1	1	100
GOTERM_BP_FAT	GO:0043069~negative regulation of programmed cell death	6	0.410116	0.948348	RPR, AKT1, HPO, MAGE, MSK, NOS	951	101	10841	0.677203	1	1	100
GOTERM_BP_FAT	GO:0042981~regulation of apoptotic process	12	0.820232	0.953467	RPR, AKT1, ROC1B, HPO, CG10176, MAGE, ACTBETA, MSK, NOS, DRONC, DAXX, AZOT	951	191	10841	0.716204	1	1	100
GOTERM_BP_FAT	GO:0060548~negative regulation of cell death	6	0.410116	0.982321	RPR, AKT1, HPO, MAGE, MSK, NOS	951	119	10841	0.574769	1	1	100
GOTERM_BP_FAT	GO:0043067~regulation of programmed cell death	12	0.820232	0.987442	RPR, AKT1, ROC1B, HPO, CG10176, MAGE, ACTBETA, MSK, NOS, DRONC, DAXX, AZOT	951	219	10841	0.624634	1	1	100
Annotation Cluster 51	Enrichment Score: 0.3518573315537865
Category	Term	Count	%	PValue	Genes	List Total	Pop Hits	Pop Total	Fold Enrichment	Bonferroni	Benjamini	FDR
GOTERM_BP_FAT	GO:0035159~regulation of tube length, open tracheal system	6	0.410116	0.1882	ZIP, FZ, KNK, MMP1, VERM, KKV	951	35	10841	1.95421	1	0.982623	97.773
GOTERM_BP_FAT	GO:0060439~trachea morphogenesis	5	0.341763	0.449751	PYD, KNK, BTL, VERM, KKV	951	39	10841	1.46148	1	0.99908	99.9982
GOTERM_BP_FAT	GO:0035151~regulation of tube size, open tracheal system	6	0.410116	0.466275	ZIP, FZ, KNK, MMP1, VERM, KKV	951	51	10841	1.34113	1	0.999323	99.9989
GOTERM_BP_FAT	GO:0035150~regulation of tube size	6	0.410116	0.53451	ZIP, FZ, KNK, MMP1, VERM, KKV	951	55	10841	1.24359	1	0.99965	99.9999
GOTERM_BP_FAT	GO:0060438~trachea development	5	0.341763	0.599554	PYD, KNK, BTL, VERM, KKV	951	47	10841	1.21272	1	0.999832	100
GOTERM_BP_FAT	GO:0035152~regulation of tube architecture, open tracheal system	8	0.546822	0.612122	BLIMP-1, ZIP, FZ, KNK, SHI, MMP1, VERM, KKV	951	84	10841	1.08567	1	0.999853	100
Annotation Cluster 52	Enrichment Score: 0.3496445769420128
Category	Term	Count	%	PValue	Genes	List Total	Pop Hits	Pop Total	Fold Enrichment	Bonferroni	Benjamini	FDR
GOTERM_BP_FAT	GO:0009615~response to virus	6	0.410116	0.270792	DIEDEL, CG14132, LISTERICIN, UFD1-LIKE, VIR-1, CG12780	951	40	10841	1.70994	1	0.993665	99.6856
GOTERM_BP_FAT	GO:0051607~defense response to virus	5	0.341763	0.327175	DIEDEL, CG14132, LISTERICIN, VIR-1, CG12780	951	33	10841	1.72721	1	0.996499	99.9276
GOTERM_BP_FAT	GO:0044764~multi-organism cellular process	7	0.478469	0.334655	DIEDEL, CG14132, LISTERICIN, UFD1-LIKE, VIR-1, CG12780, DRS	951	54	10841	1.47772	1	0.996713	99.941
GOTERM_BP_FAT	GO:0016032~viral process	6	0.410116	0.500842	DIEDEL, CG14132, LISTERICIN, UFD1-LIKE, VIR-1, CG12780	951	53	10841	1.29052	1	0.999514	99.9997
GOTERM_BP_FAT	GO:0002252~immune effector process	11	0.75188	0.581114	DIEDEL, POG, CASP, SPE, CG14132, LISTERICIN, DRO, PGRP-SA, EXN, VIR-1, CG12780	951	117	10841	1.07176	1	0.999798	100
GOTERM_BP_FAT	GO:0044403~symbiosis, encompassing mutualism through parasitism	6	0.410116	0.643068	DIEDEL, CG14132, LISTERICIN, UFD1-LIKE, VIR-1, CG12780	951	62	10841	1.10319	1	0.999901	100
GOTERM_BP_FAT	GO:0044419~interspecies interaction between organisms	6	0.410116	0.643068	DIEDEL, CG14132, LISTERICIN, UFD1-LIKE, VIR-1, CG12780	951	62	10841	1.10319	1	0.999901	100
Annotation Cluster 53	Enrichment Score: 0.34136072177497745
Category	Term	Count	%	PValue	Genes	List Total	Pop Hits	Pop Total	Fold Enrichment	Bonferroni	Benjamini	FDR
GOTERM_BP_FAT	GO:0030641~regulation of cellular pH	5	0.341763	0.388877	CLN3, NHE2, CG9717, VHA100-5, VHA100-3	951	36	10841	1.58327	1	0.998091	99.9875
GOTERM_BP_FAT	GO:0030004~cellular monovalent inorganic cation homeostasis	5	0.341763	0.429634	CLN3, NHE2, CG9717, VHA100-5, VHA100-3	951	38	10841	1.49994	1	0.998781	99.9964
GOTERM_BP_FAT	GO:0006885~regulation of pH	5	0.341763	0.429634	CLN3, NHE2, CG9717, VHA100-5, VHA100-3	951	38	10841	1.49994	1	0.998781	99.9964
GOTERM_BP_FAT	GO:0055067~monovalent inorganic cation homeostasis	5	0.341763	0.469635	CLN3, NHE2, CG9717, VHA100-5, VHA100-3	951	40	10841	1.42495	1	0.999338	99.9991
GOTERM_BP_FAT	GO:0051453~regulation of intracellular pH	4	0.273411	0.582674	CLN3, CG9717, VHA100-5, VHA100-3	951	34	10841	1.34113	1	0.999795	100
Annotation Cluster 54	Enrichment Score: 0.33760149230619496
Category	Term	Count	%	PValue	Genes	List Total	Pop Hits	Pop Total	Fold Enrichment	Bonferroni	Benjamini	FDR
GOTERM_BP_FAT	GO:0048065~male courtship behavior, veined wing extension	6	0.410116	0.0622978	FOXP, MLE, FRU, Y, ALH, PARA	951	25	10841	2.7359	1	0.834345	69.078
GOTERM_BP_FAT	GO:0045433~male courtship behavior, veined wing generated song production	5	0.341763	0.13695	FOXP, MLE, FRU, ALH, PARA	951	23	10841	2.47817	1	0.960619	93.1947
GOTERM_BP_FAT	GO:0016545~male courtship behavior, veined wing vibration	5	0.341763	0.153631	FOXP, MLE, FRU, ALH, PARA	951	24	10841	2.37491	1	0.97057	95.2337
GOTERM_BP_FAT	GO:0007617~mating behavior	13	0.888585	0.920587	DESAT1, SIFAR, W, MBL, SH, FOXP, PDE1C, MLE, FAD2, FRU, Y, ALH, PARA	951	192	10841	0.771847	1	0.999999	100
GOTERM_BP_FAT	GO:0060179~male mating behavior	9	0.615174	0.921741	DESAT1, W, FOXP, PDE1C, MLE, FRU, Y, ALH, PARA	951	137	10841	0.748877	1	0.999999	100
GOTERM_BP_FAT	GO:0007618~mating	15	1.02529	0.92347	DESAT1, SIFAR, MBL, SH, FOXP, CG15200, ACP62F, MLE, FRU, W, PDE1C, FAD2, Y, ALH, PARA	951	220	10841	0.777244	1	0.999999	100
GOTERM_BP_FAT	GO:0007619~courtship behavior	9	0.615174	0.948883	W, SH, FOXP, MLE, FAD2, FRU, Y, ALH, PARA	951	146	10841	0.702714	1	1	100
GOTERM_BP_FAT	GO:0019098~reproductive behavior	13	0.888585	0.962355	DESAT1, SIFAR, W, MBL, SH, FOXP, PDE1C, MLE, FAD2, FRU, Y, ALH, PARA	951	210	10841	0.705688	1	1	100
GOTERM_BP_FAT	GO:0008049~male courtship behavior	7	0.478469	0.975953	W, FOXP, MLE, FRU, Y, ALH, PARA	951	130	10841	0.613824	1	1	100
Annotation Cluster 55	Enrichment Score: 0.3335846470522087
Category	Term	Count	%	PValue	Genes	List Total	Pop Hits	Pop Total	Fold Enrichment	Bonferroni	Benjamini	FDR
GOTERM_BP_FAT	GO:0045467~R7 cell development	5	0.341763	0.13695	BOSS, TUTL, LOLA, RAU, BDL	951	23	10841	2.47817	1	0.960619	93.1947
GOTERM_BP_FAT	GO:0048663~neuron fate commitment	10	0.683527	0.138152	BOSS, HPO, FZ, SVP, LOLA, H, SCRIB, EY, HEY, SOCS36E	951	68	10841	1.67641	1	0.960993	93.3656
GOTERM_BP_FAT	GO:0007464~R3/R4 cell fate commitment	4	0.273411	0.15987	FZ, SVP, LOLA, SCRIB	951	16	10841	2.84989	1	0.973066	95.8356
GOTERM_BP_FAT	GO:0046552~photoreceptor cell fate commitment	9	0.615174	0.162083	BOSS, HPO, FZ, SVP, LOLA, H, SCRIB, EY, SOCS36E	951	61	10841	1.68191	1	0.973923	96.0314
GOTERM_BP_FAT	GO:0045466~R7 cell differentiation	8	0.546822	0.178817	BOSS, SPG, TUTL, SVP, LOLA, RAU, BDL, SOCS36E	951	53	10841	1.72069	1	0.980601	97.2535
GOTERM_BP_FAT	GO:0048056~R3/R4 cell differentiation	4	0.273411	0.182237	FZ, SVP, LOLA, SCRIB	951	17	10841	2.68225	1	0.981728	97.4549
GOTERM_BP_FAT	GO:0001752~compound eye photoreceptor fate commitment	8	0.546822	0.216496	BOSS, HPO, FZ, SVP, LOLA, H, SCRIB, SOCS36E	951	56	10841	1.62851	1	0.987875	98.8344
GOTERM_BP_FAT	GO:0042706~eye photoreceptor cell fate commitment	8	0.546822	0.229652	BOSS, HPO, FZ, SVP, LOLA, H, SCRIB, SOCS36E	951	57	10841	1.59994	1	0.989167	99.1442
GOTERM_BP_FAT	GO:0001751~compound eye photoreceptor cell differentiation	17	1.162	0.354868	MBL, HPO, SPG, MOB2, DOA, SP2353, FZ, H, RAU, SCRIB, SOCS36E, BOSS, TUTL, MSK, SVP, LOLA, BDL	951	163	10841	1.18891	1	0.997212	99.9664
GOTERM_BP_FAT	GO:0042051~compound eye photoreceptor development	10	0.683527	0.429248	MBL, BOSS, DOA, MOB2, SP2353, TUTL, MSK, LOLA, RAU, BDL	951	93	10841	1.22576	1	0.9988	99.9964
GOTERM_BP_FAT	GO:0042067~establishment of ommatidial planar polarity	7	0.478469	0.463144	MSK, FZ, SVP, NMO, LOLA, MIRR, SCRIB	951	62	10841	1.28705	1	0.999293	99.9988
GOTERM_BP_FAT	GO:0001754~eye photoreceptor cell differentiation	17	1.162	0.467965	MBL, HPO, SPG, MOB2, DOA, SP2353, FZ, H, RAU, SCRIB, SOCS36E, BOSS, TUTL, MSK, SVP, LOLA, BDL	951	175	10841	1.10739	1	0.99933	99.999
GOTERM_BP_FAT	GO:0046530~photoreceptor cell differentiation	19	1.2987	0.489193	MBL, HPO, DOA, SPG, MOB2, SP2353, FZ, H, RAU, EY, SCRIB, SOCS36E, BOSS, SDT, TUTL, MSK, SVP, LOLA, BDL	951	200	10841	1.08296	1	0.999473	99.9995
GOTERM_BP_FAT	GO:0042462~eye photoreceptor cell development	10	0.683527	0.530257	MBL, BOSS, DOA, MOB2, SP2353, TUTL, MSK, LOLA, RAU, BDL	951	101	10841	1.12867	1	0.999651	99.9999
GOTERM_BP_FAT	GO:0042461~photoreceptor cell development	11	0.75188	0.558587	MBL, BOSS, SDT, DOA, MOB2, SP2353, TUTL, MSK, LOLA, RAU, BDL	951	115	10841	1.09039	1	0.999727	100
GOTERM_BP_FAT	GO:0007465~R7 cell fate commitment	3	0.205058	0.560519	BOSS, SVP, SOCS36E	951	21	10841	1.62851	1	0.999726	100
GOTERM_BP_FAT	GO:0001738~morphogenesis of a polarized epithelium	10	0.683527	0.590098	ZIP, SDT, MSK, FZ, SVP, NMO, SHI, LOLA, MIRR, SCRIB	951	106	10841	1.07543	1	0.999801	100
GOTERM_BP_FAT	GO:0042052~rhabdomere development	4	0.273411	0.724906	MBL, MOB2, SP2353, MSK	951	42	10841	1.08567	1	0.999969	100
GOTERM_BP_FAT	GO:0007164~establishment of tissue polarity	8	0.546822	0.727642	ZIP, MSK, FZ, SVP, NMO, LOLA, MIRR, SCRIB	951	94	10841	0.970177	1	0.99997	100
GOTERM_BP_FAT	GO:0001736~establishment of planar polarity	8	0.546822	0.727642	ZIP, MSK, FZ, SVP, NMO, LOLA, MIRR, SCRIB	951	94	10841	0.970177	1	0.99997	100
GOTERM_BP_FAT	GO:0016318~ommatidial rotation	3	0.205058	0.735514	MSK, FZ, NMO	951	29	10841	1.17927	1	0.999973	100
GOTERM_BP_FAT	GO:0007163~establishment or maintenance of cell polarity	16	1.09364	0.826328	FZ, SN, MIRR, MAGO, SCRIB, PYD, ZIP, SDT, ANXB9, POG, MSK, SVP, TROL, NMO, LOLA, GALPHAI	951	209	10841	0.872695	1	0.999993	100
GOTERM_BP_FAT	GO:0001745~compound eye morphogenesis	25	1.70882	0.895839	MBL, DOA, MOB2, SPG, SP2353, NHE2, FZ, SHI, MIRR, H, SCRIB, SOCS36E, PYD, BOSS, TUTL, MSK, NMO, DRONC, BDL, HPO, RAU, SO, EY, SVP, LOLA	951	341	10841	0.835746	1	0.999999	100
GOTERM_BP_FAT	GO:0048592~eye morphogenesis	26	1.77717	0.922442	MBL, DOA, MOB2, SPG, SP2353, NHE2, FZ, SHI, MIRR, H, SCRIB, SOCS36E, PYD, BOSS, TUTL, MSK, NMO, DRONC, BDL, HPO, RUN, RAU, SO, EY, SVP, LOLA	951	364	10841	0.814256	1	0.999999	100
GOTERM_BP_FAT	GO:0090596~sensory organ morphogenesis	26	1.77717	0.922442	MBL, DOA, MOB2, SPG, SP2353, NHE2, FZ, SHI, MIRR, H, SCRIB, SOCS36E, PYD, BOSS, TUTL, MSK, NMO, DRONC, BDL, HPO, RUN, RAU, SO, EY, SVP, LOLA	951	364	10841	0.814256	1	0.999999	100
GOTERM_BP_FAT	GO:0048749~compound eye development	27	1.84552	0.98264	MBL, DOA, MOB2, SPG, SP2353, NHE2, FZ, SHI, MIRR, H, SCRIB, SOCS36E, PYD, BOSS, CHI, TUTL, MSK, NMO, DRONC, BDL, NCKX30C, HPO, RAU, SO, EY, SVP, LOLA	951	423	10841	0.727633	1	1	100
GOTERM_BP_FAT	GO:0001654~eye development	29	1.98223	0.982643	MBL, DOA, MOB2, SPG, SP2353, NHE2, FZ, SHI, MIRR, H, SCRIB, SOCS36E, PYD, BOSS, CHI, TUTL, NNAD, MSK, NMO, DRONC, BDL, NCKX30C, RUN, HPO, RAU, SO, EY, SVP, LOLA	951	450	10841	0.73464	1	1	100
GOTERM_BP_FAT	GO:0007423~sensory organ development	37	2.52905	0.987622	MBL, MOB2, SPG, DOA, SP2353, NHE2, FZ, SHI, MIRR, H, SCRIB, SOCS36E, PYD, BOSS, CHI, TUTL, MSK, NNAD, L(3)MBN, NMO, DRONC, BDL, SPN88EB, NCKX30C, RUN, HPO, NAT1, SN, INSC, RAU, SO, EY, SVP, LOLA, CG2604, HS6ST	951	567	10841	0.743888	1	1	100
GOTERM_BP_FAT	GO:0009887~organ morphogenesis	68	4.64798	0.994097	CHIC, MBL, SPG, DOA, GATAE, NHE2, CG34460, SHI, PVF3, BTL, MMP1, MTD, KKV, SOCS36E, CG1678, DYSF, ZIP, GLUT4EF, TUTL, MSK, DRONC, VERM, CECB, MRTF, CG5254, VFL, KNK, FRU, CG7860, ECT3, RAU, EY, EXN, LOLA, HS6ST, CAPS, SBB, MOB2, OBP99B, SP2353, OBP99D, FZ, CG43164, MIRR, H, SCRIB, TMOD, CG5966, PYD, BOSS, CHI, NMO, DPY, CG42684, LARP, BDL, RPR, RUN, HPO, CG43921, NAT1, SN, MYO31DF, PTPMEG, SO, CR…	951	996	10841	0.778285	1	1	100
Annotation Cluster 56	Enrichment Score: 0.3332278251591217
Category	Term	Count	%	PValue	Genes	List Total	Pop Hits	Pop Total	Fold Enrichment	Bonferroni	Benjamini	FDR
GOTERM_BP_FAT	GO:0042749~regulation of circadian sleep/wake cycle	6	0.410116	0.236722	PDFR, SH, RDL, IH, DAT, HOMER	951	38	10841	1.79993	1	0.989856	99.2767
GOTERM_BP_FAT	GO:0042752~regulation of circadian rhythm	9	0.615174	0.255664	PDFR, SH, RDL, NOCTE, IH, SO, DAT, RH5, HOMER	951	69	10841	1.4869	1	0.992152	99.5427
GOTERM_BP_FAT	GO:0007623~circadian rhythm	17	1.162	0.25682	PDFR, CG16820, SH, MID1, CG2650, SO, CG11852, AKT1, UNC79, RDL, CG10407, NOCTE, IH, DAT, RH5, HOMER	951	152	10841	1.27495	1	0.992167	99.5555
GOTERM_BP_FAT	GO:0042745~circadian sleep/wake cycle	6	0.410116	0.270792	PDFR, SH, IH, DAT, HOMER	951	40	10841	1.70994	1	0.993665	99.6856
GOTERM_BP_FAT	GO:0048511~rhythmic process	17	1.162	0.291362	PDFR, CG16820, SH, MID1, CG2650, SO, CG11852, AKT1, UNC79, RDL, CG10407, NOCTE, IH, DAT, RH5, HOMER	951	156	10841	1.24226	1	0.994859	99.8135
GOTERM_BP_FAT	GO:0045938~positive regulation of circadian sleep/wake cycle, sleep	3	0.205058	0.317461	SH, IH, HOMER	951	13	10841	2.63067	1	0.996181	99.906
GOTERM_BP_FAT	GO:0050802~circadian sleep/wake cycle, sleep	3	0.205058	0.476474	SH, IH, HOMER	951	18	10841	1.89993	1	0.9994	99.9993
GOTERM_BP_FAT	GO:0042753~positive regulation of circadian rhythm	3	0.205058	0.476474	SH, IH, HOMER	951	18	10841	1.89993	1	0.9994	99.9993
GOTERM_BP_FAT	GO:0045187~regulation of circadian sleep/wake cycle, sleep	4	0.273411	0.518672	SH, IH, DAT, HOMER	951	31	10841	1.47091	1	0.999581	99.9998
GOTERM_BP_FAT	GO:0022410~circadian sleep/wake cycle process	3	0.205058	0.586306	SH, IH, HOMER	951	22	10841	1.55449	1	0.999792	100
GOTERM_BP_FAT	GO:0048520~positive regulation of behavior	3	0.205058	0.656846	SH, IH, HOMER	951	25	10841	1.36795	1	0.999919	100
GOTERM_BP_FAT	GO:0030431~sleep	12	0.820232	0.664364	SPN88EB, CG42613, SODH-1, GABA-B-R3, CG11407, SH, RDL, ATTA, IH, DAT, HOMER	951	137	10841	0.998503	1	0.999925	100
GOTERM_BP_FAT	GO:0048512~circadian behavior	8	0.546822	0.73777	UNC79, PDFR, SH, IH, MID1, DAT, HOMER	951	95	10841	0.959965	1	0.999975	100
GOTERM_BP_FAT	GO:0007622~rhythmic behavior	8	0.546822	0.75723	UNC79, PDFR, SH, IH, MID1, DAT, HOMER	951	97	10841	0.940171	1	0.999981	100
GOTERM_BP_FAT	GO:0050795~regulation of behavior	7	0.478469	0.766408	PDFR, DOP1R1, SH, RDL, IH, DAT, HOMER	951	85	10841	0.938789	1	0.999984	100
GOTERM_BP_FAT	GO:0045475~locomotor rhythm	4	0.273411	0.927865	UNC79, PDFR, IH, MID1	951	64	10841	0.712474	1	0.999999	100
Annotation Cluster 57	Enrichment Score: 0.32993486841478964
Category	Term	Count	%	PValue	Genes	List Total	Pop Hits	Pop Total	Fold Enrichment	Bonferroni	Benjamini	FDR
GOTERM_BP_FAT	GO:0046164~alcohol catabolic process	3	0.205058	0.383353	CG17028, CG9389, DAT	951	15	10841	2.27992	1	0.997909	99.9853
GOTERM_BP_FAT	GO:1901616~organic hydroxy compound catabolic process	3	0.205058	0.415279	CG17028, CG9389, DAT	951	16	10841	2.13742	1	0.998572	99.9944
GOTERM_BP_FAT	GO:0006066~alcohol metabolic process	6	0.410116	0.643068	NINAB, L(1)G0196, CG17028, CG9389, INOS, DAT	951	62	10841	1.10319	1	0.999901	100
Annotation Cluster 58	Enrichment Score: 0.3273432807910365
Category	Term	Count	%	PValue	Genes	List Total	Pop Hits	Pop Total	Fold Enrichment	Bonferroni	Benjamini	FDR
GOTERM_BP_FAT	GO:0046434~organophosphate catabolic process	9	0.615174	0.0179642	CG3788, CG3942, CG43343, CG15533, CG17028, CG11619, CG9389, VEIL, CG15534	951	39	10841	2.63067	1	0.599497	28.1632
GOTERM_BP_FAT	GO:0006644~phospholipid metabolic process	15	1.02529	0.212825	CG3942, LAZA, CG6790, TAZ, INOS, CG11426, CG15533, CG11425, CG11619, CG17028, CG9389, CG15534, CG42237, CG30503, RDGA	951	126	10841	1.35709	1	0.987705	98.7306
GOTERM_BP_FAT	GO:0046834~lipid phosphorylation	3	0.205058	0.533602	CG17028, CG9389, RDGA	951	20	10841	1.70994	1	0.999651	99.9999
GOTERM_BP_FAT	GO:0006650~glycerophospholipid metabolic process	7	0.478469	0.785482	CG3942, CG6790, CG17028, CG11619, CG9389, TAZ, RDGA	951	87	10841	0.917208	1	0.999988	100
GOTERM_BP_FAT	GO:0046474~glycerophospholipid biosynthetic process	3	0.205058	0.914587	CG6790, TAZ, RDGA	951	45	10841	0.759972	1	0.999999	100
GOTERM_BP_FAT	GO:0008654~phospholipid biosynthetic process	4	0.273411	0.917812	CG6790, TAZ, RDGA, INOS	951	62	10841	0.735457	1	0.999999	100
GOTERM_BP_FAT	GO:0046486~glycerolipid metabolic process	7	0.478469	0.928265	CG3942, CG6790, CG17028, CG11619, CG9389, TAZ, RDGA	951	110	10841	0.725428	1	0.999999	100
GOTERM_BP_FAT	GO:0046488~phosphatidylinositol metabolic process	4	0.273411	0.944664	CG6790, CG17028, CG9389, RDGA	951	68	10841	0.670563	1	1	100
GOTERM_BP_FAT	GO:0045017~glycerolipid biosynthetic process	3	0.205058	0.959839	CG6790, TAZ, RDGA	951	55	10841	0.621795	1	1	100
Annotation Cluster 59	Enrichment Score: 0.32162592490866654
Category	Term	Count	%	PValue	Genes	List Total	Pop Hits	Pop Total	Fold Enrichment	Bonferroni	Benjamini	FDR
GOTERM_BP_FAT	GO:0042810~pheromone metabolic process	3	0.205058	0.150884	DESAT1, ELO68ALPHA, FAD2	951	8	10841	4.27484	1	0.969833	94.9434
GOTERM_BP_FAT	GO:0042445~hormone metabolic process	7	0.478469	0.494551	DESAT1, NINAB, SPN42DA, ELO68ALPHA, FAD2, GSTE14, DAT	951	64	10841	1.24683	1	0.999507	99.9996
GOTERM_BP_FAT	GO:0010817~regulation of hormone levels	9	0.615174	0.550295	DESAT1, AKT1, NINAB, SPN42DA, ELO68ALPHA, ERK7, FAD2, GSTE14, DAT	951	91	10841	1.12743	1	0.999709	100
GOTERM_BP_FAT	GO:0042446~hormone biosynthetic process	4	0.273411	0.640998	DESAT1, ELO68ALPHA, GSTE14, DAT	951	37	10841	1.23239	1	0.999898	100
GOTERM_BP_FAT	GO:0034754~cellular hormone metabolic process	3	0.205058	0.936623	NINAB, GSTE14, DAT	951	49	10841	0.697933	1	1	100
Annotation Cluster 60	Enrichment Score: 0.3211835069202091
Category	Term	Count	%	PValue	Genes	List Total	Pop Hits	Pop Total	Fold Enrichment	Bonferroni	Benjamini	FDR
GOTERM_BP_FAT	GO:1900424~regulation of defense response to bacterium	7	0.478469	0.0904296	CASP, SPE, PIRK, LISTERICIN, DRO, CG5118, PGRP-SA	951	36	10841	2.21658	1	0.908572	82.2628
GOTERM_BP_FAT	GO:0061058~regulation of peptidoglycan recognition protein signaling pathway	3	0.205058	0.0907538	CASP, PIRK, LISTERICIN	951	6	10841	5.69979	1	0.907765	82.3779
GOTERM_BP_FAT	GO:0061057~peptidoglycan recognition protein signaling pathway	5	0.341763	0.13695	PGRP-LF, CASP, PIRK, LISTERICIN, NPC2E	951	23	10841	2.47817	1	0.960619	93.1947
GOTERM_BP_FAT	GO:0032103~positive regulation of response to external stimulus	7	0.478469	0.212098	AKT1, CHIC, SPE, FZ, LISTERICIN, DRO, PGRP-SA	951	46	10841	1.73472	1	0.98779	98.709
GOTERM_BP_FAT	GO:0032101~regulation of response to external stimulus	15	1.02529	0.221334	CHIC, CASP, SPE, FZ, PLEXB, PIRK, NINAC, AKT1, POG, PEBP1, LISTERICIN, DRO, CG5118, PGRP-SA, RDGA	951	127	10841	1.34641	1	0.988357	98.9589
GOTERM_BP_FAT	GO:0002831~regulation of response to biotic stimulus	9	0.615174	0.294448	POG, CASP, SPE, PEBP1, PIRK, LISTERICIN, DRO, CG5118, PGRP-SA	951	72	10841	1.42495	1	0.994713	99.8278
GOTERM_BP_FAT	GO:0002813~regulation of biosynthetic process of antibacterial peptides active against Gram-negative bacteria	3	0.205058	0.350695	CASP, SPE, DRO	951	14	10841	2.44277	1	0.997097	99.9622
GOTERM_BP_FAT	GO:0002812~biosynthetic process of antibacterial peptides active against Gram-negative bacteria	3	0.205058	0.350695	CASP, SPE, DRO	951	14	10841	2.44277	1	0.997097	99.9622
GOTERM_BP_FAT	GO:0002778~antibacterial peptide production	4	0.273411	0.352344	CASP, SPE, DRO, PGRP-SA	951	24	10841	1.89993	1	0.997129	99.9639
GOTERM_BP_FAT	GO:0002780~antibacterial peptide biosynthetic process	4	0.273411	0.352344	CASP, SPE, DRO, PGRP-SA	951	24	10841	1.89993	1	0.997129	99.9639
GOTERM_BP_FAT	GO:0002808~regulation of antibacterial peptide biosynthetic process	4	0.273411	0.352344	CASP, SPE, DRO, PGRP-SA	951	24	10841	1.89993	1	0.997129	99.9639
GOTERM_BP_FAT	GO:0002786~regulation of antibacterial peptide production	4	0.273411	0.352344	CASP, SPE, DRO, PGRP-SA	951	24	10841	1.89993	1	0.997129	99.9639
GOTERM_BP_FAT	GO:1900426~positive regulation of defense response to bacterium	4	0.273411	0.377069	SPE, LISTERICIN, DRO, PGRP-SA	951	25	10841	1.82393	1	0.997931	99.9823
GOTERM_BP_FAT	GO:0002805~regulation of antimicrobial peptide biosynthetic process	5	0.341763	0.469635	POG, CASP, SPE, DRO, PGRP-SA	951	40	10841	1.42495	1	0.999338	99.9991
GOTERM_BP_FAT	GO:0002759~regulation of antimicrobial humoral response	6	0.410116	0.483659	POG, CASP, SPE, PEBP1, DRO, PGRP-SA	951	52	10841	1.31534	1	0.999448	99.9994
GOTERM_BP_FAT	GO:0002777~antimicrobial peptide biosynthetic process	4	0.273411	0.496187	CASP, SPE, DRO, PGRP-SA	951	30	10841	1.51994	1	0.9995	99.9996
GOTERM_BP_FAT	GO:0002920~regulation of humoral immune response	6	0.410116	0.500842	POG, CASP, SPE, PEBP1, DRO, PGRP-SA	951	53	10841	1.29052	1	0.999514	99.9997
GOTERM_BP_FAT	GO:0002803~positive regulation of antibacterial peptide production	3	0.205058	0.560519	SPE, DRO, PGRP-SA	951	21	10841	1.62851	1	0.999726	100
GOTERM_BP_FAT	GO:0006963~positive regulation of antibacterial peptide biosynthetic process	3	0.205058	0.560519	SPE, DRO, PGRP-SA	951	21	10841	1.62851	1	0.999726	100
GOTERM_BP_FAT	GO:0002833~positive regulation of response to biotic stimulus	4	0.273411	0.561945	SPE, LISTERICIN, DRO, PGRP-SA	951	33	10841	1.38177	1	0.999728	100
GOTERM_BP_FAT	GO:0002775~antimicrobial peptide production	5	0.341763	0.564358	POG, CASP, SPE, DRO, PGRP-SA	951	45	10841	1.26662	1	0.999736	100
GOTERM_BP_FAT	GO:0002252~immune effector process	11	0.75188	0.581114	DIEDEL, POG, CASP, SPE, CG14132, LISTERICIN, DRO, PGRP-SA, EXN, VIR-1, CG12780	951	117	10841	1.07176	1	0.999798	100
GOTERM_BP_FAT	GO:0002784~regulation of antimicrobial peptide production	5	0.341763	0.582169	POG, CASP, SPE, DRO, PGRP-SA	951	46	10841	1.23908	1	0.999798	100
GOTERM_BP_FAT	GO:0002700~regulation of production of molecular mediator of immune response	5	0.341763	0.599554	POG, CASP, SPE, DRO, PGRP-SA	951	47	10841	1.21272	1	0.999832	100
GOTERM_BP_FAT	GO:0043900~regulation of multi-organism process	12	0.820232	0.604711	POG, CASP, DOA, SPE, PEBP1, SWA, PIRK, LISTERICIN, DRO, MAGO, CG5118, PGRP-SA	951	131	10841	1.04424	1	0.999841	100
GOTERM_BP_FAT	GO:0002440~production of molecular mediator of immune response	5	0.341763	0.632983	POG, CASP, SPE, DRO, PGRP-SA	951	49	10841	1.16322	1	0.99989	100
GOTERM_BP_FAT	GO:0002807~positive regulation of antimicrobial peptide biosynthetic process	3	0.205058	0.6983	SPE, DRO, PGRP-SA	951	27	10841	1.26662	1	0.999954	100
GOTERM_BP_FAT	GO:0002699~positive regulation of immune effector process	3	0.205058	0.735514	SPE, DRO, PGRP-SA	951	29	10841	1.17927	1	0.999973	100
GOTERM_BP_FAT	GO:0002702~positive regulation of production of molecular mediator of immune response	3	0.205058	0.735514	SPE, DRO, PGRP-SA	951	29	10841	1.17927	1	0.999973	100
GOTERM_BP_FAT	GO:0002760~positive regulation of antimicrobial humoral response	3	0.205058	0.735514	SPE, DRO, PGRP-SA	951	29	10841	1.17927	1	0.999973	100
GOTERM_BP_FAT	GO:0002922~positive regulation of humoral immune response	3	0.205058	0.735514	SPE, DRO, PGRP-SA	951	29	10841	1.17927	1	0.999973	100
GOTERM_BP_FAT	GO:0002225~positive regulation of antimicrobial peptide production	3	0.205058	0.735514	SPE, DRO, PGRP-SA	951	29	10841	1.17927	1	0.999973	100
GOTERM_BP_FAT	GO:0002697~regulation of immune effector process	5	0.341763	0.760023	POG, CASP, SPE, DRO, PGRP-SA	951	58	10841	0.982722	1	0.999981	100
GOTERM_BP_FAT	GO:0043902~positive regulation of multi-organism process	4	0.273411	0.792659	SPE, LISTERICIN, DRO, PGRP-SA	951	47	10841	0.970177	1	0.999991	100
GOTERM_BP_FAT	GO:0031349~positive regulation of defense response	6	0.410116	0.848994	DOA, SPE, LISTERICIN, DRO, PGRP-SA, MTD	951	81	10841	0.844413	1	0.999996	100
GOTERM_BP_FAT	GO:0002684~positive regulation of immune system process	6	0.410116	0.89995	DOA, CG1572, SPE, DRO, PGRP-SA, MTD	951	89	10841	0.768511	1	0.999999	100
GOTERM_BP_FAT	GO:0050778~positive regulation of immune response	5	0.341763	0.940462	DOA, SPE, DRO, PGRP-SA, MTD	951	83	10841	0.686722	1	1	100
GOTERM_BP_FAT	GO:0034250~positive regulation of cellular amide metabolic process	3	0.205058	0.970518	SPE, DRO, PGRP-SA	951	59	10841	0.57964	1	1	100
GOTERM_BP_FAT	GO:0034248~regulation of cellular amide metabolic process	13	0.888585	0.972375	BCD, SPN42DA, NOT1, POG, CASP, CG10947, GPP, SPE, NOS, CG4810, DRO, PGRP-SA, CG6576	951	217	10841	0.682924	1	1	100
Annotation Cluster 61	Enrichment Score: 0.2904051262341538
Category	Term	Count	%	PValue	Genes	List Total	Pop Hits	Pop Total	Fold Enrichment	Bonferroni	Benjamini	FDR
GOTERM_BP_FAT	GO:0008105~asymmetric protein localization	7	0.478469	0.271674	PYD, SDT, ANXB9, FZ, INSC, GALPHAI, SCRIB	951	50	10841	1.59594	1	0.993636	99.6925
GOTERM_BP_FAT	GO:0090162~establishment of epithelial cell polarity	3	0.205058	0.446351	SDT, FZ, SCRIB	951	17	10841	2.01169	1	0.99908	99.9979
GOTERM_BP_FAT	GO:0045197~establishment or maintenance of epithelial cell apical/basal polarity	4	0.273411	0.518672	SDT, FZ, TROL, SCRIB	951	31	10841	1.47091	1	0.999581	99.9998
GOTERM_BP_FAT	GO:0030010~establishment of cell polarity	6	0.410116	0.598493	ZIP, POG, SDT, FZ, GALPHAI, SCRIB	951	59	10841	1.15928	1	0.999832	100
GOTERM_BP_FAT	GO:0061245~establishment or maintenance of bipolar cell polarity	4	0.273411	0.69334	SDT, FZ, TROL, SCRIB	951	40	10841	1.13996	1	0.99995	100
GOTERM_BP_FAT	GO:0035088~establishment or maintenance of apical/basal cell polarity	4	0.273411	0.69334	SDT, FZ, TROL, SCRIB	951	40	10841	1.13996	1	0.99995	100
Annotation Cluster 62	Enrichment Score: 0.2897367747564396
Category	Term	Count	%	PValue	Genes	List Total	Pop Hits	Pop Total	Fold Enrichment	Bonferroni	Benjamini	FDR
GOTERM_BP_FAT	GO:0044724~single-organism carbohydrate catabolic process	6	0.410116	0.35938	CG32445, CG6262, CG5432, CG9010, CG9485, CG17010	951	45	10841	1.51994	1	0.997277	99.9704
GOTERM_BP_FAT	GO:0016052~carbohydrate catabolic process	6	0.410116	0.448716	CG32445, CG6262, CG5432, CG9010, CG9485, CG17010	951	50	10841	1.36795	1	0.999104	99.9981
GOTERM_BP_FAT	GO:0044723~single-organism carbohydrate metabolic process	17	1.162	0.838038	FUCTD, L(1)G0196, LMANV, LMANVI, CG9010, CG9485, CG7140, INOS, KKV, CG32445, CG6262, CG17028, CG9389, CG5432, CG3544, LMANIII, CG17010	951	224	10841	0.865147	1	0.999995	100
Annotation Cluster 63	Enrichment Score: 0.2830794844865489
Category	Term	Count	%	PValue	Genes	List Total	Pop Hits	Pop Total	Fold Enrichment	Bonferroni	Benjamini	FDR
GOTERM_BP_FAT	GO:0070647~protein modification by small protein conjugation or removal	33	2.25564	0.478208	UCH-L5, CG9316, MAGE, FZR2, TN, CG9014, CG9934, OTU, CG14739, TEY, UCH, CG3473, CG10862, CG2574, CG34375, CG17754, CG8419, CG3295, USP14, RPR, ROC1B, CG16781, CG32110, CG30466, UCH-L5R, CG2010, CG9003, UBC87F, UBC84D, RPN11, CG10761, CSN1A, FEM-1	951	358	10841	1.0508	1	0.999393	99.9993
GOTERM_BP_FAT	GO:0016567~protein ubiquitination	25	1.70882	0.510119	RPR, ROC1B, CG16781, CG9316, FZR2, CG30466, TN, CG2010, CG9003, CG9014, UBC87F, UBC84D, CG9934, CG14739, TEY, CG10761, CG3473, CG10862, CG2574, CG34375, CG17754, FEM-1, USP14, CG3295, CG8419	951	271	10841	1.05162	1	0.999552	99.9998
GOTERM_BP_FAT	GO:0032446~protein modification by small protein conjugation	26	1.77717	0.58006	RPR, ROC1B, CG16781, CG9316, MAGE, FZR2, CG30466, TN, CG2010, CG9003, CG9014, UBC87F, UBC84D, CG9934, CG14739, TEY, CG10761, CG3473, CG10862, CG2574, CG34375, CG17754, FEM-1, USP14, CG3295, CG8419	951	292	10841	1.01503	1	0.999798	100
Annotation Cluster 64	Enrichment Score: 0.2823014820351868
Category	Term	Count	%	PValue	Genes	List Total	Pop Hits	Pop Total	Fold Enrichment	Bonferroni	Benjamini	FDR
GOTERM_BP_FAT	GO:0009636~response to toxic substance	7	0.478469	0.318699	IRC, NACHRALPHA6, CYP6A9, CYP6A21, CG1440, GSTE14, PARA	951	53	10841	1.5056	1	0.99619	99.909
GOTERM_BP_FAT	GO:0017085~response to insecticide	4	0.273411	0.622214	NACHRALPHA6, CYP6A9, CYP6A21, PARA	951	36	10841	1.26662	1	0.999863	100
GOTERM_BP_FAT	GO:0046680~response to DDT	3	0.205058	0.717422	CYP6A9, CYP6A21, PARA	951	28	10841	1.22138	1	0.999965	100
Annotation Cluster 65	Enrichment Score: 0.27881171971513813
Category	Term	Count	%	PValue	Genes	List Total	Pop Hits	Pop Total	Fold Enrichment	Bonferroni	Benjamini	FDR
GOTERM_BP_FAT	GO:0071478~cellular response to radiation	8	0.546822	0.342403	RPR, IRBP, NINAC, NINAB, TOTC, IH, RDGA, RH5	951	65	10841	1.40303	1	0.997002	99.9523
GOTERM_BP_FAT	GO:0071214~cellular response to abiotic stimulus	9	0.615174	0.375341	RPR, IRBP, NINAC, NINAB, ZIP, TOTC, IH, RDGA, RH5	951	78	10841	1.31534	1	0.997905	99.9813
GOTERM_BP_FAT	GO:0034644~cellular response to UV	3	0.205058	0.383353	NINAC, NINAB, TOTC	951	15	10841	2.27992	1	0.997909	99.9853
GOTERM_BP_FAT	GO:0071482~cellular response to light stimulus	6	0.410116	0.413193	NINAC, NINAB, TOTC, IH, RDGA, RH5	951	48	10841	1.42495	1	0.998578	99.994
GOTERM_BP_FAT	GO:0009411~response to UV	4	0.273411	0.561945	NINAC, NINAB, TOTC, SPEL1	951	33	10841	1.38177	1	0.999728	100
GOTERM_BP_FAT	GO:0009584~detection of visible light	4	0.273411	0.602769	NINAC, NINAB, SH, RDGA	951	35	10841	1.30281	1	0.999837	100
GOTERM_BP_FAT	GO:0009583~detection of light stimulus	7	0.478469	0.612451	NINAC, NINAB, LAZA, CG11426, SH, RDGA, RH5	951	72	10841	1.10829	1	0.99985	100
GOTERM_BP_FAT	GO:0009416~response to light stimulus	15	1.02529	0.618926	LAZA, DOP1R1, SH, BETATUB60D, SPEL1, NINAC, NINAB, NACHRALPHA7, CG11426, SVP, TOTC, IH, RDGA, RH5, VERM	951	168	10841	1.01782	1	0.999859	100
GOTERM_BP_FAT	GO:0007602~phototransduction	6	0.410116	0.684419	NINAC, NINAB, LAZA, CG11426, RDGA, RH5	951	65	10841	1.05227	1	0.999946	100
GOTERM_BP_FAT	GO:0009314~response to radiation	18	1.23035	0.686176	RPR, LAZA, HPO, DOP1R1, SH, BETATUB60D, SPEL1, NINAC, IRBP, NINAB, NACHRALPHA7, CG11426, SVP, TOTC, IH, RDGA, RH5, VERM	951	212	10841	0.967889	1	0.999944	100
GOTERM_BP_FAT	GO:0007603~phototransduction, visible light	3	0.205058	0.6983	NINAC, NINAB, RDGA	951	27	10841	1.26662	1	0.999954	100
Annotation Cluster 66	Enrichment Score: 0.26691392624312504
Category	Term	Count	%	PValue	Genes	List Total	Pop Hits	Pop Total	Fold Enrichment	Bonferroni	Benjamini	FDR
GOTERM_BP_FAT	GO:0055076~transition metal ion homeostasis	5	0.341763	0.429634	PDFR, TSF3, ZNT63C, ZIP71B, MCO1	951	38	10841	1.49994	1	0.998781	99.9964
GOTERM_BP_FAT	GO:0000041~transition metal ion transport	4	0.273411	0.602769	ZNT63C, ZIP89B, ZIP71B, MCO1	951	35	10841	1.30281	1	0.999837	100
GOTERM_BP_FAT	GO:0046916~cellular transition metal ion homeostasis	3	0.205058	0.610954	ZNT63C, ZIP71B, MCO1	951	23	10841	1.4869	1	0.999852	100
Annotation Cluster 67	Enrichment Score: 0.26198693680216756
Category	Term	Count	%	PValue	Genes	List Total	Pop Hits	Pop Total	Fold Enrichment	Bonferroni	Benjamini	FDR
GOTERM_BP_FAT	GO:0008037~cell recognition	11	0.75188	0.476503	LSP2, NRM, TEY, TUTL, PLEXB, TROL, EATER, LOLA, FRU, PVF3, MMP1	951	108	10841	1.16107	1	0.999386	99.9993
GOTERM_BP_FAT	GO:0008039~synaptic target recognition	5	0.341763	0.582169	LSP2, NRM, TEY, TUTL, PVF3	951	46	10841	1.23908	1	0.999798	100
GOTERM_BP_FAT	GO:0008038~neuron recognition	10	0.683527	0.590098	LSP2, NRM, TEY, TUTL, PLEXB, TROL, LOLA, FRU, PVF3, MMP1	951	106	10841	1.07543	1	0.999801	100
Annotation Cluster 68	Enrichment Score: 0.25841939872799563
Category	Term	Count	%	PValue	Genes	List Total	Pop Hits	Pop Total	Fold Enrichment	Bonferroni	Benjamini	FDR
GOTERM_BP_FAT	GO:0008543~fibroblast growth factor receptor signaling pathway	3	0.205058	0.446351	BTL, RAU, HS6ST	951	17	10841	2.01169	1	0.99908	99.9979
GOTERM_BP_FAT	GO:0071774~response to fibroblast growth factor	3	0.205058	0.446351	BTL, RAU, HS6ST	951	17	10841	2.01169	1	0.99908	99.9979
GOTERM_BP_FAT	GO:0044344~cellular response to fibroblast growth factor stimulus	3	0.205058	0.446351	BTL, RAU, HS6ST	951	17	10841	2.01169	1	0.99908	99.9979
GOTERM_BP_FAT	GO:0071363~cellular response to growth factor stimulus	8	0.546822	0.559307	NWK, GLURIIA, SNX16, GLURIID, GLURIIB, BTL, RAU, HS6ST	951	80	10841	1.13996	1	0.999725	100
GOTERM_BP_FAT	GO:0070848~response to growth factor	8	0.546822	0.572817	NWK, GLURIIA, SNX16, GLURIID, GLURIIB, BTL, RAU, HS6ST	951	81	10841	1.12588	1	0.999766	100
GOTERM_BP_FAT	GO:0071495~cellular response to endogenous stimulus	9	0.615174	0.988069	AKT1, EIP78C, SH, DOR, SVP, BTL, RAU, CG32082, HS6ST	951	174	10841	0.589633	1	1	100
Annotation Cluster 69	Enrichment Score: 0.2529816589615754
Category	Term	Count	%	PValue	Genes	List Total	Pop Hits	Pop Total	Fold Enrichment	Bonferroni	Benjamini	FDR
GOTERM_BP_FAT	GO:0008630~intrinsic apoptotic signaling pathway in response to DNA damage	3	0.205058	0.383353	RPR, HPO, SPEL1	951	15	10841	2.27992	1	0.997909	99.9853
GOTERM_BP_FAT	GO:0097190~apoptotic signaling pathway	5	0.341763	0.52753	RPR, HPO, CG10176, DRONC, SPEL1	951	43	10841	1.32553	1	0.999638	99.9999
GOTERM_BP_FAT	GO:0097193~intrinsic apoptotic signaling pathway	3	0.205058	0.678117	RPR, HPO, SPEL1	951	26	10841	1.31534	1	0.999939	100
GOTERM_BP_FAT	GO:0010212~response to ionizing radiation	4	0.273411	0.709452	RPR, IRBP, HPO, SPEL1	951	41	10841	1.11215	1	0.99996	100
Annotation Cluster 70	Enrichment Score: 0.25014564407690165
Category	Term	Count	%	PValue	Genes	List Total	Pop Hits	Pop Total	Fold Enrichment	Bonferroni	Benjamini	FDR
GOTERM_BP_FAT	GO:0046620~regulation of organ growth	7	0.478469	0.415193	DESAT1, AKT1, SBB, HPO, NOS, SCRIB, HS6ST	951	59	10841	1.35249	1	0.998603	99.9944
GOTERM_BP_FAT	GO:0045570~regulation of imaginal disc growth	4	0.273411	0.582674	DESAT1, SBB, SCRIB, HS6ST	951	34	10841	1.34113	1	0.999795	100
GOTERM_BP_FAT	GO:0035265~organ growth	6	0.410116	0.734324	DESAT1, AKT1, SBB, HPO, SCRIB, HS6ST	951	69	10841	0.991268	1	0.999974	100
Annotation Cluster 71	Enrichment Score: 0.22777211962405686
Category	Term	Count	%	PValue	Genes	List Total	Pop Hits	Pop Total	Fold Enrichment	Bonferroni	Benjamini	FDR
GOTERM_BP_FAT	GO:0051651~maintenance of location in cell	5	0.341763	0.508557	CHIC, ZIP, MSP300, MAGO, ACTN	951	42	10841	1.35709	1	0.999559	99.9998
GOTERM_BP_FAT	GO:0032507~maintenance of protein location in cell	4	0.273411	0.582674	CHIC, ZIP, MSP300, ACTN	951	34	10841	1.34113	1	0.999795	100
GOTERM_BP_FAT	GO:0051235~maintenance of location	8	0.546822	0.612122	AKT1, CHIC, ROC1B, ZIP, MSP300, MAGO, ACTN, SERCA	951	84	10841	1.08567	1	0.999853	100
GOTERM_BP_FAT	GO:0045185~maintenance of protein location	4	0.273411	0.676562	CHIC, ZIP, MSP300, ACTN	951	39	10841	1.16919	1	0.99994	100
Annotation Cluster 72	Enrichment Score: 0.22117914005039735
Category	Term	Count	%	PValue	Genes	List Total	Pop Hits	Pop Total	Fold Enrichment	Bonferroni	Benjamini	FDR
GOTERM_BP_FAT	GO:0031638~zymogen activation	3	0.205058	0.0907538	HPO, SPE, DRONC	951	6	10841	5.69979	1	0.907765	82.3779
GOTERM_BP_FAT	GO:2001235~positive regulation of apoptotic signaling pathway	3	0.205058	0.119878	HPO, CG10176, DRONC	951	7	10841	4.88553	1	0.947021	90.271
GOTERM_BP_FAT	GO:2001056~positive regulation of cysteine-type endopeptidase activity	4	0.273411	0.449716	RPR, ROC1B, HPO, DRONC	951	28	10841	1.62851	1	0.999101	99.9982
GOTERM_BP_FAT	GO:0052548~regulation of endopeptidase activity	5	0.341763	0.469635	RPR, SPN42DA, ROC1B, HPO, DRONC	951	40	10841	1.42495	1	0.999338	99.9991
GOTERM_BP_FAT	GO:0010950~positive regulation of endopeptidase activity	4	0.273411	0.473186	RPR, ROC1B, HPO, DRONC	951	29	10841	1.57236	1	0.999372	99.9992
GOTERM_BP_FAT	GO:0010952~positive regulation of peptidase activity	4	0.273411	0.518672	RPR, ROC1B, HPO, DRONC	951	31	10841	1.47091	1	0.999581	99.9998
GOTERM_BP_FAT	GO:0097190~apoptotic signaling pathway	5	0.341763	0.52753	RPR, HPO, CG10176, DRONC, SPEL1	951	43	10841	1.32553	1	0.999638	99.9999
GOTERM_BP_FAT	GO:2001233~regulation of apoptotic signaling pathway	3	0.205058	0.533602	HPO, CG10176, DRONC	951	20	10841	1.70994	1	0.999651	99.9999
GOTERM_BP_FAT	GO:0052547~regulation of peptidase activity	5	0.341763	0.564358	RPR, SPN42DA, ROC1B, HPO, DRONC	951	45	10841	1.26662	1	0.999736	100
GOTERM_BP_FAT	GO:2000116~regulation of cysteine-type endopeptidase activity	4	0.273411	0.582674	RPR, ROC1B, HPO, DRONC	951	34	10841	1.34113	1	0.999795	100
GOTERM_BP_FAT	GO:0043065~positive regulation of apoptotic process	6	0.410116	0.643068	RPR, ROC1B, HPO, CG10176, DRONC, AZOT	951	62	10841	1.10319	1	0.999901	100
GOTERM_BP_FAT	GO:0010942~positive regulation of cell death	8	0.546822	0.673044	RPR, ROC1B, V, HPO, CG10176, CD, DRONC, AZOT	951	89	10841	1.02468	1	0.999935	100
GOTERM_BP_FAT	GO:0043280~positive regulation of cysteine-type endopeptidase activity involved in apoptotic process	3	0.205058	0.678117	RPR, ROC1B, DRONC	951	26	10841	1.31534	1	0.999939	100
GOTERM_BP_FAT	GO:0045862~positive regulation of proteolysis	5	0.341763	0.708342	RPR, ROC1B, HPO, DRONC, UFD1-LIKE	951	54	10841	1.05552	1	0.99996	100
GOTERM_BP_FAT	GO:0030162~regulation of proteolysis	10	0.683527	0.744074	RPR, SPN88EB, SPN42DA, SPN28DC, ROC1B, HPO, CASP, ACP62F, DRONC, UFD1-LIKE	951	121	10841	0.942114	1	0.999977	100
GOTERM_BP_FAT	GO:0043281~regulation of cysteine-type endopeptidase activity involved in apoptotic process	3	0.205058	0.768742	RPR, ROC1B, DRONC	951	31	10841	1.10319	1	0.999984	100
GOTERM_BP_FAT	GO:0051345~positive regulation of hydrolase activity	8	0.546822	0.824609	RPR, ROC1B, HPO, SPG, CG1695, DRONC, CG7324, SERCA	951	105	10841	0.868539	1	0.999993	100
GOTERM_BP_FAT	GO:0043068~positive regulation of programmed cell death	6	0.410116	0.848994	RPR, ROC1B, HPO, CG10176, DRONC, AZOT	951	81	10841	0.844413	1	0.999996	100
GOTERM_BP_FAT	GO:0016485~protein processing	5	0.341763	0.879843	SPN42DA, HPO, SPE, DRONC, SPP	951	71	10841	0.802787	1	0.999998	100
GOTERM_BP_FAT	GO:0043085~positive regulation of catalytic activity	12	0.820232	0.905402	RPR, ROC1B, PDFR, HPO, SPG, FZR2, NOS, CG1695, DRONC, BTL, CG7324, SERCA	951	174	10841	0.786178	1	0.999999	100
GOTERM_BP_FAT	GO:0051604~protein maturation	5	0.341763	0.914854	SPN42DA, HPO, SPE, DRONC, SPP	951	77	10841	0.740232	1	0.999999	100
GOTERM_BP_FAT	GO:0042981~regulation of apoptotic process	12	0.820232	0.953467	RPR, AKT1, ROC1B, HPO, CG10176, MAGE, ACTBETA, MSK, NOS, DRONC, DAXX, AZOT	951	191	10841	0.716204	1	1	100
GOTERM_BP_FAT	GO:0043067~regulation of programmed cell death	12	0.820232	0.987442	RPR, AKT1, ROC1B, HPO, CG10176, MAGE, ACTBETA, MSK, NOS, DRONC, DAXX, AZOT	951	219	10841	0.624634	1	1	100
GOTERM_BP_FAT	GO:0032270~positive regulation of cellular protein metabolic process	12	0.820232	0.99415	RPR, ROC1B, HPO, CG10176, FZR2, ACTBETA, DRONC, MAGO, BTL, CKA, UFD1-LIKE, NTL	951	234	10841	0.584594	1	1	100
GOTERM_BP_FAT	GO:0051247~positive regulation of protein metabolic process	12	0.820232	0.996739	RPR, ROC1B, HPO, CG10176, FZR2, ACTBETA, DRONC, MAGO, BTL, CKA, UFD1-LIKE, NTL	951	245	10841	0.558347	1	1	100
Annotation Cluster 73	Enrichment Score: 0.21890035527568247
Category	Term	Count	%	PValue	Genes	List Total	Pop Hits	Pop Total	Fold Enrichment	Bonferroni	Benjamini	FDR
GOTERM_BP_FAT	GO:0098656~anion transmembrane transport	4	0.273411	0.518672	CG8916, CG9717, DIC3, GC2	951	31	10841	1.47091	1	0.999581	99.9998
GOTERM_BP_FAT	GO:0098661~inorganic anion transmembrane transport	3	0.205058	0.586306	CG8916, CG9717, DIC3	951	22	10841	1.55449	1	0.999792	100
GOTERM_BP_FAT	GO:0015698~inorganic anion transport	4	0.273411	0.724906	CG8916, PHCL, CG9717, DIC3	951	42	10841	1.08567	1	0.999969	100
Annotation Cluster 74	Enrichment Score: 0.21809165666303063
Category	Term	Count	%	PValue	Genes	List Total	Pop Hits	Pop Total	Fold Enrichment	Bonferroni	Benjamini	FDR
GOTERM_BP_FAT	GO:0050890~cognition	18	1.23035	0.346674	DOP1R1, SH, MOB2, FOXP, SHI, 2MIT, NEP1, TUN, SCRIB, SOCS36E, W, ANK2, BRP, BE, SHAL, GLD2, NRX-1, CG31148	951	173	10841	1.18608	1	0.997126	99.9577
GOTERM_BP_FAT	GO:0007611~learning or memory	18	1.23035	0.346674	DOP1R1, SH, MOB2, FOXP, SHI, 2MIT, NEP1, TUN, SCRIB, SOCS36E, W, ANK2, BRP, BE, SHAL, GLD2, NRX-1, CG31148	951	173	10841	1.18608	1	0.997126	99.9577
GOTERM_BP_FAT	GO:0008306~associative learning	7	0.478469	0.6525	DOP1R1, MOB2, SHI, SHAL, NRX-1, NEP1, TUN	951	75	10841	1.06396	1	0.999914	100
GOTERM_BP_FAT	GO:0042048~olfactory behavior	11	0.75188	0.685057	CPO, DOP1R1, MOB2, TSF1, OBP99B, SHI, PINO, NEP1, TUN, SCRIB, OBP56A	951	127	10841	0.987365	1	0.999946	100
GOTERM_BP_FAT	GO:0007612~learning	8	0.546822	0.717247	DOP1R1, MOB2, FOXP, SHI, SHAL, NRX-1, NEP1, TUN	951	93	10841	0.980609	1	0.999965	100
GOTERM_BP_FAT	GO:0008355~olfactory learning	5	0.341763	0.832973	DOP1R1, MOB2, SHI, NEP1, TUN	951	65	10841	0.876891	1	0.999994	100
GOTERM_BP_FAT	GO:0007635~chemosensory behavior	13	0.888585	0.926636	CPO, MOB2, SH, DOP1R1, OBP99B, SHI, PINO, NEP1, TUN, SCRIB, OBP56A, TSF1, IH	951	194	10841	0.763889	1	0.999999	100
Annotation Cluster 75	Enrichment Score: 0.2118572700654418
Category	Term	Count	%	PValue	Genes	List Total	Pop Hits	Pop Total	Fold Enrichment	Bonferroni	Benjamini	FDR
GOTERM_BP_FAT	GO:0048067~cuticle pigmentation	6	0.410116	0.5178	YELLOW-F, YELLOW-D2, CG9134, CG10625, Y, KKV	951	54	10841	1.26662	1	0.999603	99.9998
GOTERM_BP_FAT	GO:0007593~chitin-based cuticle sclerotization	4	0.273411	0.659115	CG9134, CG10625, Y, KKV	951	38	10841	1.19996	1	0.99992	100
GOTERM_BP_FAT	GO:0048085~adult chitin-containing cuticle pigmentation	3	0.205058	0.678117	CG9134, CG10625, KKV	951	26	10841	1.31534	1	0.999939	100
Annotation Cluster 76	Enrichment Score: 0.20382575664311692
Category	Term	Count	%	PValue	Genes	List Total	Pop Hits	Pop Total	Fold Enrichment	Bonferroni	Benjamini	FDR
GOTERM_BP_FAT	GO:0009581~detection of external stimulus	13	0.888585	0.381797	CPO, CG14946, LAZA, SH, MTD, NINAC, NINAB, HMW, CG11426, CG34380, RPK, RDGA, RH5	951	122	10841	1.21471	1	0.997939	99.9846
GOTERM_BP_FAT	GO:0009582~detection of abiotic stimulus	13	0.888585	0.381797	CPO, CG14946, LAZA, SH, MTD, NINAC, NINAB, HMW, CG11426, CG34380, RPK, RDGA, RH5	951	122	10841	1.21471	1	0.997939	99.9846
GOTERM_BP_FAT	GO:0009583~detection of light stimulus	7	0.478469	0.612451	NINAC, NINAB, LAZA, CG11426, SH, RDGA, RH5	951	72	10841	1.10829	1	0.99985	100
GOTERM_BP_FAT	GO:0009416~response to light stimulus	15	1.02529	0.618926	LAZA, DOP1R1, SH, BETATUB60D, SPEL1, NINAC, NINAB, NACHRALPHA7, CG11426, SVP, TOTC, IH, RDGA, RH5, VERM	951	168	10841	1.01782	1	0.999859	100
GOTERM_BP_FAT	GO:0007602~phototransduction	6	0.410116	0.684419	NINAC, NINAB, LAZA, CG11426, RDGA, RH5	951	65	10841	1.05227	1	0.999946	100
GOTERM_BP_FAT	GO:0051606~detection of stimulus	16	1.09364	0.990918	CG14946, CPO, CHEB38C, LAZA, SH, CHEB42B, CG12780, MTD, NINAC, NINAB, HMW, CG11426, CG34380, RPK, RDGA, RH5	951	285	10841	0.639976	1	1	100
GOTERM_BP_FAT	GO:0050906~detection of stimulus involved in sensory perception	6	0.410116	0.998816	CPO, CG14946, HMW, CG34380, RPK, MTD	951	160	10841	0.427484	1	1	100
Annotation Cluster 77	Enrichment Score: 0.19091156543470764
Category	Term	Count	%	PValue	Genes	List Total	Pop Hits	Pop Total	Fold Enrichment	Bonferroni	Benjamini	FDR
GOTERM_BP_FAT	GO:0007188~adenylate cyclase-modulating G-protein coupled receptor signaling pathway	5	0.341763	0.564358	PDFR, BOSS, DOP1R1, CG7497, GALPHAI	951	45	10841	1.26662	1	0.999736	100
GOTERM_BP_FAT	GO:0007187~G-protein coupled receptor signaling pathway, coupled to cyclic nucleotide second messenger	5	0.341763	0.616495	PDFR, BOSS, DOP1R1, CG7497, GALPHAI	951	48	10841	1.18746	1	0.999854	100
GOTERM_BP_FAT	GO:0007189~adenylate cyclase-activating G-protein coupled receptor signaling pathway	3	0.205058	0.768742	PDFR, DOP1R1, CG7497	951	31	10841	1.10319	1	0.999984	100
Annotation Cluster 78	Enrichment Score: 0.18833231457759508
Category	Term	Count	%	PValue	Genes	List Total	Pop Hits	Pop Total	Fold Enrichment	Bonferroni	Benjamini	FDR
GOTERM_BP_FAT	GO:0043254~regulation of protein complex assembly	14	0.956938	0.049361	RPT2, CHIC, RPT3, RPT4, RPT5, NWK, DOR, RBP1-LIKE, B52, SF2, CG32082, TMOD, RPT6, RPT6R	951	90	10841	1.77327	1	0.801128	60.2946
GOTERM_BP_FAT	GO:0043623~cellular protein complex assembly	19	1.2987	0.68598	CHIC, CG6971, CG17083, UNC-13-4B, CG1340, CG17387, SHI, VHA100-5, TMOD, VHA100-3, RPN13, CG12321, RPN9, ZIP, NWK, TOMBOY20, FLN, CSN1A, CG32082	951	224	10841	0.966929	1	0.999946	100
GOTERM_BP_FAT	GO:0006461~protein complex assembly	37	2.52905	0.705396	CHIC, RBP1-LIKE, SHI, B52, VHA100-5, TMOD, VHA100-3, RPT6, CG12321, RPN9, ZIP, NWK, DRONC, CG6971, SH, CG17083, UNC-13-4B, CG17387, CG1340, HIS4:CG31611, SF2, RPT6R, RPT2, RPN13, MELTRIN, RPT3, RPT4, RPT5, HIS2B:CG17949, DOR, HIS1:CG31617, TOMBOY20, SHAL, CSN1A, FLN, CG32082, CG6140	951	442	10841	0.954263	1	0.99996	100
GOTERM_BP_FAT	GO:0070271~protein complex biogenesis	37	2.52905	0.705396	CHIC, RBP1-LIKE, SHI, B52, VHA100-5, TMOD, VHA100-3, RPT6, CG12321, RPN9, ZIP, NWK, DRONC, CG6971, SH, CG17083, UNC-13-4B, CG17387, CG1340, HIS4:CG31611, SF2, RPT6R, RPT2, RPN13, MELTRIN, RPT3, RPT4, RPT5, HIS2B:CG17949, DOR, HIS1:CG31617, TOMBOY20, SHAL, CSN1A, FLN, CG32082, CG6140	951	442	10841	0.954263	1	0.99996	100
GOTERM_BP_FAT	GO:0071822~protein complex subunit organization	41	2.80246	0.795838	CHIC, RBP1-LIKE, SHI, B52, VHA100-5, TMOD, PROTA, VHA100-3, RPT6, CG12321, RPN9, ZIP, NWK, YEM, DRONC, CG6971, SH, CG17083, UNC-13-4B, CG17387, CG1340, HIS4:CG31611, SF2, RPT6R, RPT2, RPN13, MELTRIN, RPT3, ELF, RPT4, RPT5, MICAL, HIS2B:CG17949, DOR, HIS1:CG31617, TOMBOY20, SHAL, CSN1A, FLN, CG32082, CG6140	951	510	10841	0.916437	1	0.999991	100
GOTERM_BP_FAT	GO:0065003~macromolecular complex assembly	41	2.80246	0.989458	CHIC, RBP1-LIKE, SHI, B52, VHA100-5, TMOD, VHA100-3, RPT6, CG12321, RPN9, ZIP, NWK, DRONC, CG4810, CG6971, SH, CG17083, UNC-13-4B, MLE, CG1340, CG17387, HIS4:CG31611, SF2, RPL24, RPS28-LIKE, RPT6R, RPT2, RPN13, MELTRIN, RPT3, RPT4, RPT5, HIS2B:CG17949, DOR, HIS1:CG31617, TOMBOY20, SHAL, CSN1A, FLN, CG32082, CG6140	951	625	10841	0.747812	1	1	100
GOTERM_BP_FAT	GO:0034622~cellular macromolecular complex assembly	35	2.39234	0.990444	CHIC, RBP1-LIKE, SHI, B52, VHA100-5, TMOD, VHA100-3, RPT6, CG12321, RPN9, ZIP, NWK, CG4810, CG6971, CG17083, UNC-13-4B, CG17387, CG1340, MLE, HIS4:CG31611, SF2, RPL24, RPS28-LIKE, RPT6R, RPT2, RPN13, RPT3, RPT4, RPT5, HIS2B:CG17949, HIS1:CG31617, TOMBOY20, CSN1A, FLN, CG32082	951	548	10841	0.728075	1	1	100
GOTERM_BP_FAT	GO:0022607~cellular component assembly	88	6.01504	0.99572	CHIC, RBP1-LIKE, TM1, SHI, ZASP67, BTL, AKT1, RPN9, ZIP, SKELETOR, YEM, NWK, ANK2, NOS, CG4810, DRONC, NRX-1, PRM, SLS, CG1674, CG4757, CG17083, UNC-13-4B, CG17387, SF2, HIS4:CG31611, RPS28-LIKE, HMW, MICAL, SDT, DOR, HIS1:CG31617, TOMBOY20, SHAL, CSN1A, CG6140, GALPHAI, CAPS, TTLL3B, MOB2, PXT, B9D1, TSP2A, SNX16, ALPHATUB67C, TN, B52, MESH, CG3841, MAGO, MIRR, VHA100-5, TMOD, SCRIB, RPT6, VHA10…	951	1263	10841	0.79427	1	1	100
GOTERM_BP_FAT	GO:0044085~cellular component biogenesis	93	6.3568	0.999831	CHIC, RBP1-LIKE, TM1, SHI, ZASP67, BTL, KKV, AKT1, RPN9, ZIP, SKELETOR, YEM, NWK, ANK2, NOS, CG4810, DRONC, NRX-1, PRM, SLS, RBM13, CG1674, CG4757, CG17083, UNC-13-4B, CG17387, SF2, HIS4:CG31611, RPS28-LIKE, HMW, MICAL, SDT, DOR, HIS1:CG31617, TOMBOY20, SHAL, CSN1A, CG6140, GALPHAI, CAPS, TTLL3B, MOB2, PXT, B9D1, TSP2A, SNX16, ALPHATUB67C, FZ, RPL35, TN, B52, MESH, CG3841, MAGO, MIRR, VHA100-5, T…	951	1438	10841	0.737247	1	1	100
GOTERM_BP_FAT	GO:0043933~macromolecular complex subunit organization	53	3.62269	0.999999	CHIC, RBP1-LIKE, SHI, PROTA, RPN9, ZIP, NWK, YEM, HMGD, DRONC, CG4810, CG12498, CG17083, UNC-13-4B, CG17387, HIS4:CG31611, SF2, RPS28-LIKE, CG15510, ELF, MICAL, DOR, HIS1:CG31617, TOMBOY20, FS(1)YA, SHAL, CSN1A, CG6140, B52, VHA100-5, TMOD, VHA100-3, RPT6, CG12321, CG33060, ESCL, CG6971, SH, CG1340, MLE, RPL24, RPT6R, RPT2, MELTRIN, RPN13, RPT3, RPT4, RPT5, HIS2B:CG17949, GPP, CG2469, FLN, CG32082	951	1039	10841	0.581499	1	1	100
Annotation Cluster 79	Enrichment Score: 0.18723888654627763
Category	Term	Count	%	PValue	Genes	List Total	Pop Hits	Pop Total	Fold Enrichment	Bonferroni	Benjamini	FDR
GOTERM_BP_FAT	GO:0003008~system process	112	7.6555	0.343452	CG14946, CG4073, ERK7, SHI, TM1, CG16852, ZIP, NEUROCHONDRIN, CG31267, ANK2, NOS, RPN5, SCLP, RH5, UPD2, 2MIT, CHEB42B, MP, MEC2, TUN, SERCA, BRP, GLD2, CG17003, ADK1, CHEA7A, SBB, MOB2, CG9313, MMD, FZ, CG4587, SCRIB, OBP56A, SPN42DA, W, CHEA87A, INE, CG31148, CG6971, CG4477, RYR, OBP57C, PINO, OBP57A, OBP57B, CG5644, NINAC, RPK, CG7443, FLN, CHEB38C, NHA1, CG12209, CHEA75A, MBL, DOA, DPR17, ERG…	951	1219	10841	1.04738	1	0.996997	99.9537
GOTERM_BP_FAT	GO:0050877~neurological system process	96	6.56186	0.706033	CHEB38C, CG14946, CG12209, CHEA75A, MBL, DOA, CG4073, DPR17, ERK7, ERGIC53, SHI, CG16852, MTD, SOCS36E, DRSL3, ANK2, CG31267, TUTL, CG11671, CYCA, NRX-1, RPN5, SLS, PARA, RH5, PORIN2, SODH-1, DOP1R1, CG5254, 2MIT, SF2, CHEB42B, NEP1, TUN, HMW, CG7856, CG11878, BRP, LOLA, GLD2, SHAL, CG17003, RDGA, CG12831, ADK1, CPO, BW, SIFAR, CHEA7A, SBB, MOB2, OBP99B, CG9313, OBP99D, FZ, MMD, CG4587, CG6553, C…	951	1135	10841	0.964193	1	0.99996	100
GOTERM_BP_FAT	GO:0007600~sensory perception	77	5.26316	0.853819	CHEB38C, CG14946, CG12209, CHEA75A, MBL, DOA, CG4073, DPR17, ERK7, ERGIC53, CG16852, MTD, DRSL3, ANK2, CG31267, TUTL, CYCA, SLS, RPN5, RH5, PORIN2, SODH-1, CG5254, SF2, CHEB42B, HMW, CG7856, CG11878, BRP, CG17003, RDGA, CG12831, ADK1, CPO, BW, SIFAR, CHEA7A, SBB, OBP99B, CG9313, OBP99D, FZ, MMD, CG4587, CG3213, CG6553, LERP, SCRIB, PEP, OBP56A, SPN42DA, BOSS, LQFR, PDE1C, CG3604, SEC61GAMMA, CHEA…	951	962	10841	0.91244	1	0.999997	100
GOTERM_BP_FAT	GO:0019233~sensory perception of pain	50	3.41763	0.860968	CG14946, CG12209, CG4073, ERGIC53, ERK7, CG16852, MTD, CG31267, ANK2, DRSL3, TUTL, CYCA, SLS, RPN5, PORIN2, SODH-1, CG5254, SF2, CG7856, BRP, CG11878, CG17003, CG12831, ADK1, CPO, SIFAR, SBB, FZ, MMD, CG4587, CG3213, CG6553, LERP, PEP, SPN42DA, LQFR, PDE1C, CG3604, SEC61GAMMA, CG13403, CG6971, FOXP, CG4477, CG30427, CG5644, ZORMIN, RPK, CG34380, CG7443, CG18213	951	639	10841	0.891986	1	0.999997	100
Annotation Cluster 80	Enrichment Score: 0.18657565095680415
Category	Term	Count	%	PValue	Genes	List Total	Pop Hits	Pop Total	Fold Enrichment	Bonferroni	Benjamini	FDR
GOTERM_BP_FAT	GO:0051705~multi-organism behavior	7	0.478469	0.5553	RDL, OBP99D, LOLA, FRU, CG42684, MID1, RAPGAP1	951	68	10841	1.17349	1	0.99972	100
GOTERM_BP_FAT	GO:0002118~aggressive behavior	6	0.410116	0.643068	RDL, OBP99D, LOLA, FRU, CG42684, RAPGAP1	951	62	10841	1.10319	1	0.999901	100
GOTERM_BP_FAT	GO:0002121~inter-male aggressive behavior	5	0.341763	0.771771	RDL, OBP99D, LOLA, CG42684, RAPGAP1	951	59	10841	0.966066	1	0.999985	100
Annotation Cluster 81	Enrichment Score: 0.1852752643347522
Category	Term	Count	%	PValue	Genes	List Total	Pop Hits	Pop Total	Fold Enrichment	Bonferroni	Benjamini	FDR
GOTERM_BP_FAT	GO:0060047~heart contraction	4	0.273411	0.496187	NOS, RYR, SCRIB, SERCA	951	30	10841	1.51994	1	0.9995	99.9996
GOTERM_BP_FAT	GO:0008015~blood circulation	4	0.273411	0.640998	NOS, RYR, SCRIB, SERCA	951	37	10841	1.23239	1	0.999898	100
GOTERM_BP_FAT	GO:0003015~heart process	4	0.273411	0.709452	NOS, RYR, SCRIB, SERCA	951	41	10841	1.11215	1	0.99996	100
GOTERM_BP_FAT	GO:0003013~circulatory system process	4	0.273411	0.804403	NOS, RYR, SCRIB, SERCA	951	48	10841	0.949965	1	0.999991	100
Annotation Cluster 82	Enrichment Score: 0.1829463495493905
Category	Term	Count	%	PValue	Genes	List Total	Pop Hits	Pop Total	Fold Enrichment	Bonferroni	Benjamini	FDR
GOTERM_BP_FAT	GO:0048675~axon extension	8	0.546822	0.166923	CHIC, ANK2, SH, FZ, PLEXB, MLE, BTL, PTPMEG	951	52	10841	1.75378	1	0.975785	96.4294
GOTERM_BP_FAT	GO:1990138~neuron projection extension	8	0.546822	0.191057	CHIC, ANK2, SH, FZ, PLEXB, MLE, BTL, PTPMEG	951	54	10841	1.68883	1	0.982996	97.9118
GOTERM_BP_FAT	GO:0090066~regulation of anatomical structure size	24	1.64046	0.26874	DESAT1, CHIC, CG10177, VFL, FZ, ERK7, PLEXB, KNK, FRU, CG43164, BTL, LST8, H, MMP1, TMOD, KKV, AKT1, ZIP, NWK, ANXB9, LOLA, DPY, CG32082, VERM	951	228	10841	1.19996	1	0.99353	99.6691
GOTERM_BP_FAT	GO:0048588~developmental cell growth	9	0.615174	0.321041	CHIC, ANK2, SH, FZ, PLEXB, MLE, INE, BTL, PTPMEG	951	74	10841	1.38644	1	0.996288	99.9146
GOTERM_BP_FAT	GO:0030516~regulation of axon extension	4	0.273411	0.352344	CHIC, FZ, PLEXB, BTL	951	24	10841	1.89993	1	0.997129	99.9639
GOTERM_BP_FAT	GO:0061387~regulation of extent of cell growth	4	0.273411	0.352344	CHIC, FZ, PLEXB, BTL	951	24	10841	1.89993	1	0.997129	99.9639
GOTERM_BP_FAT	GO:0060560~developmental growth involved in morphogenesis	10	0.683527	0.403536	CHIC, ANK2, SH, FZ, PLEXB, MLE, BTL, PTPMEG, MMP1, VERM	951	91	10841	1.2527	1	0.998379	99.992
GOTERM_BP_FAT	GO:1902667~regulation of axon guidance	3	0.205058	0.634464	CHIC, FZ, PLEXB	951	24	10841	1.42495	1	0.999891	100
GOTERM_BP_FAT	GO:0008361~regulation of cell size	9	0.615174	0.647384	DESAT1, AKT1, CHIC, CG10177, FZ, PLEXB, ERK7, BTL, LST8	951	99	10841	1.03633	1	0.999909	100
GOTERM_BP_FAT	GO:0050920~regulation of chemotaxis	3	0.205058	0.6983	CHIC, FZ, PLEXB	951	27	10841	1.26662	1	0.999954	100
GOTERM_BP_FAT	GO:0016049~cell growth	12	0.820232	0.718568	AKT1, CHIC, ANK2, SH, ACTBETA, FZ, PLEXB, MLE, INE, BTL, PTPMEG, EY	951	143	10841	0.956608	1	0.999965	100
GOTERM_BP_FAT	GO:0032535~regulation of cellular component size	13	0.888585	0.732058	DESAT1, CHIC, CG10177, FZ, ERK7, PLEXB, LST8, BTL, TMOD, AKT1, ANXB9, NWK, CG32082	951	157	10841	0.943914	1	0.999973	100
GOTERM_BP_FAT	GO:0050770~regulation of axonogenesis	4	0.273411	0.780333	CHIC, FZ, PLEXB, BTL	951	46	10841	0.991268	1	0.999988	100
GOTERM_BP_FAT	GO:0001558~regulation of cell growth	6	0.410116	0.797983	AKT1, CHIC, FZ, PLEXB, BTL, EY	951	75	10841	0.911966	1	0.999991	100
GOTERM_BP_FAT	GO:0010769~regulation of cell morphogenesis involved in differentiation	7	0.478469	0.803349	CHIC, TUTL, EFHC1.1, FZ, CG34380, PLEXB, BTL	951	89	10841	0.896596	1	0.999991	100
GOTERM_BP_FAT	GO:0010975~regulation of neuron projection development	8	0.546822	0.817078	AKT1, CHIC, TUTL, EFHC1.1, FZ, CG34380, PLEXB, BTL	951	104	10841	0.876891	1	0.999992	100
GOTERM_BP_FAT	GO:0040012~regulation of locomotion	5	0.341763	0.832973	CHIC, FZ, PLEXB, NRX-1, HOMER	951	65	10841	0.876891	1	0.999994	100
GOTERM_BP_FAT	GO:0050773~regulation of dendrite development	4	0.273411	0.87955	AKT1, TUTL, EFHC1.1, CG34380	951	56	10841	0.814256	1	0.999998	100
GOTERM_BP_FAT	GO:0045664~regulation of neuron differentiation	11	0.75188	0.882366	AKT1, CHIC, MICAL, SOX14, TUTL, EFHC1.1, FZ, CG34380, PLEXB, BTL, SOCS36E	951	155	10841	0.809002	1	0.999998	100
GOTERM_BP_FAT	GO:0031344~regulation of cell projection organization	9	0.615174	0.892772	AKT1, CHIC, TUTL, EFHC1.1, FZ, CG34380, PLEXB, TM1, BTL	951	130	10841	0.789202	1	0.999999	100
GOTERM_BP_FAT	GO:0048814~regulation of dendrite morphogenesis	3	0.205058	0.914587	TUTL, EFHC1.1, CG34380	951	45	10841	0.759972	1	0.999999	100
GOTERM_BP_FAT	GO:0022604~regulation of cell morphogenesis	14	0.956938	0.933156	CG5790, CHIC, ZYE, CAD86C, PLEXB, FZ, ANXB11, BTL, AKT1, PYD, TUTL, EFHC1.1, CG34380, CG7497	951	210	10841	0.759972	1	1	100
GOTERM_BP_FAT	GO:0050767~regulation of neurogenesis	14	0.956938	0.942957	CHIC, HPO, SOX14, MAGE, FZ, PLEXB, BTL, RCC1, SOCS36E, AKT1, MICAL, TUTL, EFHC1.1, CG34380	951	214	10841	0.745767	1	1	100
GOTERM_BP_FAT	GO:0051960~regulation of nervous system development	21	1.43541	0.951348	CHIC, HPO, MOB2, SOX14, MAGE, SNX16, FZ, PLEXB, INSC, RCC1, BTL, SOCS36E, AKT1, MICAL, NWK, ANK2, TUTL, EFHC1.1, NOS, CG34380, NMO	951	313	10841	0.764828	1	1	100
GOTERM_BP_FAT	GO:2000026~regulation of multicellular organismal development	36	2.4607	0.962481	DESAT1, CHIC, SBB, MOB2, MAGE, ZYE, SNX16, PLEXB, FZ, MAGO, BTL, RCC1, ABD-A, SCRIB, SOCS36E, AKT1, PYD, NWK, ANK2, CHI, TUTL, CYCA, EFHC1.1, NOS, NMO, DRONC, Y, HPO, CG43921, SOX14, SWA, INSC, MICAL, POG, CG34380, HS6ST	951	518	10841	0.792249	1	1	100
GOTERM_BP_FAT	GO:0060284~regulation of cell development	17	1.162	0.966852	CHIC, HPO, SOX14, MAGE, FZ, PLEXB, SWA, MAGO, RCC1, BTL, SOCS36E, AKT1, MICAL, TUTL, EFHC1.1, CG34380, DRONC	951	269	10841	0.72042	1	1	100
GOTERM_BP_FAT	GO:0051270~regulation of cellular component movement	3	0.205058	0.972725	CHIC, FZ, PLEXB	951	60	10841	0.569979	1	1	100
GOTERM_BP_FAT	GO:0008360~regulation of cell shape	7	0.478469	0.978568	CG5790, AKT1, PYD, ZYE, CAD86C, ANXB11, CG7497	951	132	10841	0.604523	1	1	100
GOTERM_BP_FAT	GO:0022603~regulation of anatomical structure morphogenesis	19	1.2987	0.980449	CG5790, CHIC, CG43921, ZYE, CAD86C, FZ, PLEXB, ANXB11, BTL, SOCS36E, AKT1, PYD, ZIP, POG, TUTL, EFHC1.1, CG34380, DRONC, CG7497	951	310	10841	0.698684	1	1	100
GOTERM_BP_FAT	GO:0045595~regulation of cell differentiation	19	1.2987	0.99565	CHIC, HPO, SOX14, MAGE, FZ, PLEXB, SWA, MAGO, RCC1, BTL, CKA, SOCS36E, AKT1, ZIP, MICAL, TUTL, EFHC1.1, CG34380, DRONC	951	345	10841	0.627803	1	1	100
Annotation Cluster 83	Enrichment Score: 0.1817403202267085
Category	Term	Count	%	PValue	Genes	List Total	Pop Hits	Pop Total	Fold Enrichment	Bonferroni	Benjamini	FDR
GOTERM_BP_FAT	GO:0008105~asymmetric protein localization	7	0.478469	0.271674	PYD, SDT, ANXB9, FZ, INSC, GALPHAI, SCRIB	951	50	10841	1.59594	1	0.993636	99.6925
GOTERM_BP_FAT	GO:0048103~somatic stem cell division	6	0.410116	0.550952	ZIP, SDT, CYCA, ZFH1, INSC, GALPHAI	951	56	10841	1.22138	1	0.999706	100
GOTERM_BP_FAT	GO:0055059~asymmetric neuroblast division	5	0.341763	0.582169	ZIP, SDT, CYCA, INSC, GALPHAI	951	46	10841	1.23908	1	0.999798	100
GOTERM_BP_FAT	GO:0030010~establishment of cell polarity	6	0.410116	0.598493	ZIP, POG, SDT, FZ, GALPHAI, SCRIB	951	59	10841	1.15928	1	0.999832	100
GOTERM_BP_FAT	GO:0036445~neuronal stem cell division	5	0.341763	0.599554	ZIP, SDT, CYCA, INSC, GALPHAI	951	47	10841	1.21272	1	0.999832	100
GOTERM_BP_FAT	GO:0055057~neuroblast division	5	0.341763	0.599554	ZIP, SDT, CYCA, INSC, GALPHAI	951	47	10841	1.21272	1	0.999832	100
GOTERM_BP_FAT	GO:0072089~stem cell proliferation	9	0.615174	0.658642	ZIP, HPO, SDT, MAGE, CYCA, INSC, GALPHAI, SCRIB, MTD	951	100	10841	1.02596	1	0.999921	100
GOTERM_BP_FAT	GO:0098722~asymmetric stem cell division	5	0.341763	0.841715	ZIP, SDT, CYCA, INSC, GALPHAI	951	66	10841	0.863604	1	0.999996	100
GOTERM_BP_FAT	GO:0017145~stem cell division	7	0.478469	0.856868	ZIP, SDT, CYCA, NOS, ZFH1, INSC, GALPHAI	951	96	10841	0.831219	1	0.999997	100
GOTERM_BP_FAT	GO:0007405~neuroblast proliferation	6	0.410116	0.876694	ZIP, SDT, MAGE, CYCA, INSC, GALPHAI	951	85	10841	0.804676	1	0.999998	100
GOTERM_BP_FAT	GO:0061351~neural precursor cell proliferation	6	0.410116	0.882903	ZIP, SDT, MAGE, CYCA, INSC, GALPHAI	951	86	10841	0.795319	1	0.999998	100
GOTERM_BP_FAT	GO:0008356~asymmetric cell division	6	0.410116	0.956532	ZIP, SDT, CYCA, FZ, INSC, GALPHAI	951	104	10841	0.657668	1	1	100
Annotation Cluster 84	Enrichment Score: 0.17566809399394864
Category	Term	Count	%	PValue	Genes	List Total	Pop Hits	Pop Total	Fold Enrichment	Bonferroni	Benjamini	FDR
GOTERM_BP_FAT	GO:0008340~determination of adult lifespan	15	1.02529	0.636837	PGRP-LF, CLN3, SIFAR, PRAT, MLE, CG30427, DAXX, MTHL2, DOR, CG42663, MTHL8, DRONC, GNMT, IH, CG31148	951	170	10841	1.00585	1	0.99989	100
GOTERM_BP_FAT	GO:0010259~multicellular organism aging	15	1.02529	0.662883	PGRP-LF, CLN3, SIFAR, PRAT, MLE, CG30427, DAXX, MTHL2, DOR, CG42663, MTHL8, DRONC, GNMT, IH, CG31148	951	173	10841	0.988403	1	0.999923	100
GOTERM_BP_FAT	GO:0007568~aging	15	1.02529	0.703932	PGRP-LF, CLN3, SIFAR, PRAT, MLE, CG30427, DAXX, MTHL2, DOR, CG42663, MTHL8, DRONC, GNMT, IH, CG31148	951	178	10841	0.960639	1	0.999959	100
Annotation Cluster 85	Enrichment Score: 0.17101983495961737
Category	Term	Count	%	PValue	Genes	List Total	Pop Hits	Pop Total	Fold Enrichment	Bonferroni	Benjamini	FDR
GOTERM_BP_FAT	GO:0001655~urogenital system development	8	0.546822	0.545609	ZIP, ZFH1, SVP, BARR, INSC, PIM, SCRIB, KKV	951	79	10841	1.15439	1	0.999692	99.9999
GOTERM_BP_FAT	GO:0072001~renal system development	8	0.546822	0.545609	ZIP, ZFH1, SVP, BARR, INSC, PIM, SCRIB, KKV	951	79	10841	1.15439	1	0.999692	99.9999
GOTERM_BP_FAT	GO:0072002~Malpighian tubule development	7	0.478469	0.584378	ZIP, SVP, BARR, INSC, PIM, SCRIB, KKV	951	70	10841	1.13996	1	0.999798	100
GOTERM_BP_FAT	GO:0061326~renal tubule development	7	0.478469	0.584378	ZIP, SVP, BARR, INSC, PIM, SCRIB, KKV	951	70	10841	1.13996	1	0.999798	100
GOTERM_BP_FAT	GO:0007494~midgut development	4	0.273411	0.602769	SSK, ZIP, GATAE, ABD-A	951	35	10841	1.30281	1	0.999837	100
GOTERM_BP_FAT	GO:0007443~Malpighian tubule morphogenesis	5	0.341763	0.632983	ZIP, SVP, BARR, PIM, KKV	951	49	10841	1.16322	1	0.99989	100
GOTERM_BP_FAT	GO:0061333~renal tubule morphogenesis	5	0.341763	0.632983	ZIP, SVP, BARR, PIM, KKV	951	49	10841	1.16322	1	0.99989	100
GOTERM_BP_FAT	GO:0048619~embryonic hindgut morphogenesis	5	0.341763	0.708342	ZIP, SVP, BARR, PIM, KKV	951	54	10841	1.05552	1	0.99996	100
GOTERM_BP_FAT	GO:0048565~digestive tract development	9	0.615174	0.78454	SSK, ZIP, GATAE, SVP, BARR, PIM, MYO31DF, ABD-A, KKV	951	113	10841	0.907931	1	0.999989	100
GOTERM_BP_FAT	GO:0055123~digestive system development	9	0.615174	0.78454	SSK, ZIP, GATAE, SVP, BARR, PIM, MYO31DF, ABD-A, KKV	951	113	10841	0.907931	1	0.999989	100
GOTERM_BP_FAT	GO:0007442~hindgut morphogenesis	5	0.341763	0.793905	ZIP, SVP, BARR, PIM, KKV	951	61	10841	0.934392	1	0.999991	100
GOTERM_BP_FAT	GO:0061525~hindgut development	5	0.341763	0.793905	ZIP, SVP, BARR, PIM, KKV	951	61	10841	0.934392	1	0.999991	100
GOTERM_BP_FAT	GO:0048546~digestive tract morphogenesis	5	0.341763	0.886434	ZIP, SVP, BARR, PIM, KKV	951	72	10841	0.791637	1	0.999998	100
Annotation Cluster 86	Enrichment Score: 0.16526740220351036
Category	Term	Count	%	PValue	Genes	List Total	Pop Hits	Pop Total	Fold Enrichment	Bonferroni	Benjamini	FDR
GOTERM_BP_FAT	GO:0010646~regulation of cell communication	74	5.0581	0.606469	SPIRIT, DOA, CASP, SPE, ERK7, SHI, CG12620, CKA, BTL, SPHEROIDE, SOCS36E, AKT1, ANK2, NWK, TROL, DRONC, NRX-1, IH, CG5118, MESR6, CG4757, CLN3, UPD2, MP, RAU, EXN, EY, HEY, SPZ5, BRP, DOR, LISTERICIN, RDGA, KEK4, HS6ST, CG3630, NIMB3, DIEDEL, SBB, CG10176, CG10177, SNX16, FZ, PLEXB, GLURIID, GLURIIB, MAGO, CG3841, H, SCRIB, FS, PYD, RIM, BOSS, LQFR, UNC-89, CHI, TEY, NMO, CG42684, PGRP-SA, PGRP-L…	951	853	10841	0.988944	1	0.999839	100
GOTERM_BP_FAT	GO:0023051~regulation of signaling	74	5.0581	0.619091	SPIRIT, DOA, CASP, SPE, ERK7, SHI, CG12620, CKA, BTL, SPHEROIDE, SOCS36E, AKT1, ANK2, NWK, TROL, DRONC, NRX-1, IH, CG5118, MESR6, CG4757, CLN3, UPD2, MP, RAU, EXN, EY, HEY, SPZ5, BRP, DOR, LISTERICIN, RDGA, KEK4, HS6ST, CG3630, NIMB3, DIEDEL, SBB, CG10176, CG10177, SNX16, FZ, PLEXB, GLURIID, GLURIIB, MAGO, CG3841, H, SCRIB, FS, PYD, RIM, BOSS, LQFR, UNC-89, CHI, TEY, NMO, CG42684, PGRP-SA, PGRP-L…	951	856	10841	0.985478	1	0.999856	100
GOTERM_BP_FAT	GO:0007166~cell surface receptor signaling pathway	62	4.23787	0.62838	SPIRIT, CASP, SPE, SHI, PVF3, BTL, SPHEROIDE, SOCS36E, AKT1, NACHRALPHA7, DYSF, NWK, MSK, TROL, PDFR, TSP42EN, KNK, TSP42EO, MP, TSP42EP, RAU, CG33470, HEY, IM23, SPZ5, DOR, LISTERICIN, TSP42EC, KEK4, TSP42EE, HS6ST, NIMB3, TSP33B, SBB, CG10176, TSP2A, SNX16, FZ, PLEXB, GLURIID, MAGO, MIRR, GLURIIB, H, SCRIB, FS, PYD, BOSS, LQFR, TEY, NMO, PGRP-SA, PGRP-LF, HPO, ACTBETA, PIRK, PTPMEG, MTHL2, GLUR…	951	719	10841	0.982996	1	0.999879	100
GOTERM_BP_FAT	GO:0010648~negative regulation of cell communication	26	1.77717	0.635643	DIEDEL, NIMB3, SBB, CASP, DOA, CG10177, PLEXB, FZ, ERK7, H, SOCS36E, AKT1, FS, ANK2, NMO, CG42684, PGRP-LF, MESR6, HPO, PIRK, PTPMEG, HEY, RAPGAP1, RDL, DOR, KEK4	951	300	10841	0.987964	1	0.999889	100
GOTERM_BP_FAT	GO:0023057~negative regulation of signaling	26	1.77717	0.635643	DIEDEL, NIMB3, SBB, CASP, DOA, CG10177, PLEXB, FZ, ERK7, H, SOCS36E, AKT1, FS, ANK2, NMO, CG42684, PGRP-LF, MESR6, HPO, PIRK, PTPMEG, HEY, RAPGAP1, RDL, DOR, KEK4	951	300	10841	0.987964	1	0.999889	100
GOTERM_BP_FAT	GO:0048585~negative regulation of response to stimulus	27	1.84552	0.777223	DIEDEL, NIMB3, SBB, CASP, DOA, SP2353, CG10177, PLEXB, FZ, H, SOCS36E, FS, NMO, CG42684, PGRP-SC2, PROSALPHA6T, PGRP-LF, MESR6, SPN28DC, HPO, PIRK, PTPMEG, HEY, RAPGAP1, PGRP-SC1A, DOR, KEK4	951	336	10841	0.916038	1	0.999987	100
GOTERM_BP_FAT	GO:0009966~regulation of signal transduction	59	4.03281	0.799084	SPIRIT, CASP, DOA, SPE, SHI, CG12620, CKA, BTL, SPHEROIDE, SOCS36E, NWK, TROL, DRONC, CG5118, MESR6, CLN3, UPD2, MP, RAU, EXN, HEY, EY, DOR, LISTERICIN, RDGA, KEK4, HS6ST, CG3630, NIMB3, DIEDEL, SBB, CG10176, CG10177, SNX16, FZ, PLEXB, GLURIID, MAGO, GLURIIB, H, SCRIB, FS, PYD, LQFR, UNC-89, CHI, TEY, NMO, CG42684, PGRP-SA, PGRP-LF, HPO, ACTBETA, PIRK, PTPMEG, RAPGAP1, NINAC, GLURIIA, RSG7	951	727	10841	0.925138	1	0.999991	100
GOTERM_BP_FAT	GO:0009968~negative regulation of signal transduction	22	1.50376	0.80447	DIEDEL, NIMB3, PGRP-LF, MESR6, SBB, HPO, DOA, CASP, CG10177, FZ, PLEXB, PIRK, PTPMEG, H, HEY, RAPGAP1, SOCS36E, FS, DOR, NMO, CG42684, KEK4	951	280	10841	0.895681	1	0.999991	100
Annotation Cluster 87	Enrichment Score: 0.1595252295658514
Category	Term	Count	%	PValue	Genes	List Total	Pop Hits	Pop Total	Fold Enrichment	Bonferroni	Benjamini	FDR
GOTERM_BP_FAT	GO:0070328~triglyceride homeostasis	3	0.205058	0.656846	DESAT1, MAG, GNMT	951	25	10841	1.36795	1	0.999919	100
GOTERM_BP_FAT	GO:0055090~acylglycerol homeostasis	3	0.205058	0.678117	DESAT1, MAG, GNMT	951	26	10841	1.31534	1	0.999939	100
GOTERM_BP_FAT	GO:0055088~lipid homeostasis	6	0.410116	0.745858	DESAT1, AKT1, MAG, BOSS, GNMT, GSTE14	951	70	10841	0.977107	1	0.999978	100
Annotation Cluster 88	Enrichment Score: 0.15529374719927116
Category	Term	Count	%	PValue	Genes	List Total	Pop Hits	Pop Total	Fold Enrichment	Bonferroni	Benjamini	FDR
GOTERM_BP_FAT	GO:0098742~cell-cell adhesion via plasma-membrane adhesion molecules	8	0.546822	0.31329	CAPS, BEAT-VI, CAD86C, FZ, BEAT-VII, LECTIN-GALC1, BDL, CAD74A	951	63	10841	1.44757	1	0.995924	99.8949
GOTERM_BP_FAT	GO:0007156~homophilic cell adhesion via plasma membrane adhesion molecules	5	0.341763	0.388877	CAPS, CAD86C, FZ, BDL, CAD74A	951	36	10841	1.58327	1	0.998091	99.9875
GOTERM_BP_FAT	GO:0007158~neuron cell-cell adhesion	3	0.205058	0.783951	CG4757, CG3841, BDL	951	32	10841	1.06871	1	0.999989	100
GOTERM_BP_FAT	GO:0098609~cell-cell adhesion	11	0.75188	0.808169	CG4757, CAPS, PYD, BEAT-VI, CAD86C, FZ, BEAT-VII, CG3841, LECTIN-GALC1, BDL, CAD74A	951	142	10841	0.883066	1	0.999992	100
GOTERM_BP_FAT	GO:0007155~cell adhesion	18	1.23035	0.89967	CG4757, CAPS, ZYE, CAD86C, FZ, EATER, MESH, MP, ANXB11, BEAT-VII, CG3841, MMP1, PYD, BEAT-VI, TSP, LECTIN-GALC1, CAD74A, BDL	951	252	10841	0.814256	1	0.999999	100
GOTERM_BP_FAT	GO:0022610~biological adhesion	18	1.23035	0.912197	CG4757, CAPS, ZYE, CAD86C, FZ, EATER, MESH, MP, ANXB11, BEAT-VII, CG3841, MMP1, PYD, BEAT-VI, TSP, LECTIN-GALC1, CAD74A, BDL	951	256	10841	0.801533	1	0.999999	100
GOTERM_BP_FAT	GO:0016337~single organismal cell-cell adhesion	6	0.410116	0.942141	CG4757, PYD, CAD86C, CG3841, BDL, CAD74A	951	99	10841	0.690884	1	1	100
GOTERM_BP_FAT	GO:0098602~single organism cell adhesion	6	0.410116	0.958985	CG4757, PYD, CAD86C, CG3841, BDL, CAD74A	951	105	10841	0.651405	1	1	100
Annotation Cluster 89	Enrichment Score: 0.15439077194919812
Category	Term	Count	%	PValue	Genes	List Total	Pop Hits	Pop Total	Fold Enrichment	Bonferroni	Benjamini	FDR
GOTERM_BP_FAT	GO:0051058~negative regulation of small GTPase mediated signal transduction	4	0.273411	0.327505	MESR6, PLEXB, CG42684, RAPGAP1	951	23	10841	1.98254	1	0.99644	99.9282
GOTERM_BP_FAT	GO:0035025~positive regulation of Rho protein signal transduction	3	0.205058	0.415279	PLEXB, EXN, CG3630	951	16	10841	2.13742	1	0.998572	99.9944
GOTERM_BP_FAT	GO:0035023~regulation of Rho protein signal transduction	4	0.273411	0.496187	UNC-89, PLEXB, EXN, CG3630	951	30	10841	1.51994	1	0.9995	99.9996
GOTERM_BP_FAT	GO:0046580~negative regulation of Ras protein signal transduction	3	0.205058	0.586306	MESR6, PLEXB, CG42684	951	22	10841	1.55449	1	0.999792	100
GOTERM_BP_FAT	GO:0051057~positive regulation of small GTPase mediated signal transduction	5	0.341763	0.771771	PLEXB, MAGO, CKA, EXN, CG3630	951	59	10841	0.966066	1	0.999985	100
GOTERM_BP_FAT	GO:0046579~positive regulation of Ras protein signal transduction	5	0.341763	0.771771	PLEXB, MAGO, CKA, EXN, CG3630	951	59	10841	0.966066	1	0.999985	100
GOTERM_BP_FAT	GO:0007266~Rho protein signal transduction	3	0.205058	0.798274	PLEXB, EXN, CG3630	951	33	10841	1.03633	1	0.999991	100
GOTERM_BP_FAT	GO:0051056~regulation of small GTPase mediated signal transduction	9	0.615174	0.861259	MESR6, UNC-89, PLEXB, MAGO, CG42684, CKA, EXN, RAPGAP1, CG3630	951	124	10841	0.827389	1	0.999997	100
GOTERM_BP_FAT	GO:0046578~regulation of Ras protein signal transduction	8	0.546822	0.901795	MESR6, UNC-89, PLEXB, MAGO, CG42684, CKA, EXN, CG3630	951	118	10841	0.772853	1	0.999999	100
GOTERM_BP_FAT	GO:1902533~positive regulation of intracellular signal transduction	9	0.615174	0.977245	UPD2, CG10176, PLEXB, MAGO, CG5118, BTL, CKA, EXN, CG3630	951	162	10841	0.63331	1	1	100
GOTERM_BP_FAT	GO:0007265~Ras protein signal transduction	9	0.615174	0.989895	MESR6, RABX5, UNC-89, PLEXB, MAGO, CG42684, CKA, EXN, CG3630	951	177	10841	0.57964	1	1	100
GOTERM_BP_FAT	GO:0007264~small GTPase mediated signal transduction	12	0.820232	0.993162	MESR6, SPG, RABX5, UNC-89, DND, PLEXB, MAGO, CG42684, CKA, EXN, RAPGAP1, CG3630	951	231	10841	0.592186	1	1	100
Annotation Cluster 90	Enrichment Score: 0.1448625550654984
Category	Term	Count	%	PValue	Genes	List Total	Pop Hits	Pop Total	Fold Enrichment	Bonferroni	Benjamini	FDR
GOTERM_BP_FAT	GO:0007291~sperm individualization	7	0.478469	0.302864	HMW, TTLL3B, TAZ, SHI, DRONC, PROSALPHA6T, YURI	951	52	10841	1.53456	1	0.995369	99.8616
GOTERM_BP_FAT	GO:0048515~spermatid differentiation	13	0.888585	0.690356	CG42529, CG15510, HMW, MST98CA, HSP60B, TTLL3B, TAZ, SHI, DRONC, MS(3)76CC, PROSALPHA6T, PROTA, YURI	951	152	10841	0.974964	1	0.999949	100
GOTERM_BP_FAT	GO:0007286~spermatid development	11	0.75188	0.747676	CG15510, HMW, MST98CA, HSP60B, TTLL3B, TAZ, SHI, DRONC, PROSALPHA6T, PROTA, YURI	951	134	10841	0.935786	1	0.999979	100
GOTERM_BP_FAT	GO:0007349~cellularization	9	0.615174	0.887976	HMW, TTLL3B, MCPH1, VFL, TAZ, SHI, DRONC, PROSALPHA6T, YURI	951	129	10841	0.795319	1	0.999998	100
GOTERM_BP_FAT	GO:0048232~male gamete generation	19	1.2987	0.983379	CG42529, CHIC, HSP60B, TTLL3B, TAZ, SHI, SO, ZPG, PROTA, CG4434, CG15510, GSKT, HMW, MST98CA, NOS, DRONC, MS(3)76CC, PROSALPHA6T, YURI	951	314	10841	0.689783	1	1	100
GOTERM_BP_FAT	GO:0007283~spermatogenesis	18	1.23035	0.990077	CG42529, CHIC, HSP60B, TTLL3B, TAZ, SHI, SO, ZPG, PROTA, CG4434, CG15510, HMW, MST98CA, NOS, DRONC, MS(3)76CC, PROSALPHA6T, YURI	951	312	10841	0.657668	1	1	100
Annotation Cluster 91	Enrichment Score: 0.13427519953884612
Category	Term	Count	%	PValue	Genes	List Total	Pop Hits	Pop Total	Fold Enrichment	Bonferroni	Benjamini	FDR
GOTERM_BP_FAT	GO:0048639~positive regulation of developmental growth	11	0.75188	0.488471	DESAT1, AKT1, UPD2, CHIC, ANK2, SNX16, FZ, NMO, BTL, EY, RBM13	951	109	10841	1.15042	1	0.999478	99.9995
GOTERM_BP_FAT	GO:0040018~positive regulation of multicellular organism growth	6	0.410116	0.53451	DESAT1, AKT1, UPD2, BTL, EY, RBM13	951	55	10841	1.24359	1	0.99965	99.9999
GOTERM_BP_FAT	GO:0035264~multicellular organism growth	7	0.478469	0.584378	DESAT1, AKT1, UPD2, ERK7, BTL, EY, RBM13	951	70	10841	1.13996	1	0.999798	100
GOTERM_BP_FAT	GO:0040014~regulation of multicellular organism growth	7	0.478469	0.6525	DESAT1, AKT1, UPD2, ERK7, BTL, EY, RBM13	951	75	10841	1.06396	1	0.999914	100
GOTERM_BP_FAT	GO:0048638~regulation of developmental growth	21	1.43541	0.706401	DESAT1, CHIC, UPD2, SBB, HPO, MOB2, SNX16, FZ, PLEXB, ERK7, BTL, EY, SCRIB, AKT1, NWK, ANK2, NOS, NMO, HS6ST, RBM13	951	251	10841	0.95375	1	0.999959	100
GOTERM_BP_FAT	GO:0016049~cell growth	12	0.820232	0.718568	AKT1, CHIC, ANK2, SH, ACTBETA, FZ, PLEXB, MLE, INE, BTL, PTPMEG, EY	951	143	10841	0.956608	1	0.999965	100
GOTERM_BP_FAT	GO:0045927~positive regulation of growth	11	0.75188	0.730699	DESAT1, AKT1, UPD2, CHIC, ANK2, SNX16, FZ, NMO, BTL, EY, RBM13	951	132	10841	0.949965	1	0.999972	100
GOTERM_BP_FAT	GO:0001558~regulation of cell growth	6	0.410116	0.797983	AKT1, CHIC, FZ, PLEXB, BTL, EY	951	75	10841	0.911966	1	0.999991	100
GOTERM_BP_FAT	GO:0048589~developmental growth	30	2.05058	0.815264	DESAT1, CHIC, SBB, MOB2, SNX16, ERK7, PLEXB, FZ, BTL, MMP1, SCRIB, AKT1, NWK, ANK2, EFHC1.1, NOS, EIP63E, NMO, NRX-1, INE, VERM, RBM13, UPD2, HPO, SH, MLE, PTPMEG, EY, HS6ST	951	381	10841	0.897605	1	0.999992	100
GOTERM_BP_FAT	GO:0051240~positive regulation of multicellular organismal process	17	1.162	0.847667	DESAT1, CHIC, UPD2, SH, SNX16, FZ, BTL, ABD-A, EY, SCRIB, AKT1, ANK2, NMO, DRONC, IH, HOMER, RBM13	951	226	10841	0.85749	1	0.999996	100
GOTERM_BP_FAT	GO:0040008~regulation of growth	23	1.57211	0.943325	DESAT1, CHIC, UPD2, SBB, HPO, MOB2, SNX16, FZ, PLEXB, ERK7, SHI, MIRR, BTL, EY, SCRIB, AKT1, NWK, ANK2, NOS, NMO, HS6ST, RBM13	951	335	10841	0.782658	1	1	100
GOTERM_BP_FAT	GO:0040007~growth	32	2.18729	0.965725	DESAT1, CHIC, SBB, MOB2, SNX16, ERK7, PLEXB, FZ, MIRR, BTL, MMP1, SCRIB, AKT1, NWK, ANK2, EFHC1.1, NOS, NMO, EIP63E, NRX-1, INE, RBM13, VERM, UPD2, HPO, SH, ACTBETA, MLE, PTPMEG, EY, HS6ST	951	469	10841	0.777796	1	1	100
GOTERM_BP_FAT	GO:0051094~positive regulation of developmental process	13	0.888585	0.968417	DESAT1, UPD2, CHIC, SNX16, FZ, BTL, ABD-A, EY, AKT1, ANK2, NMO, DRONC, RBM13	951	214	10841	0.692498	1	1	100
Annotation Cluster 92	Enrichment Score: 0.12359401420556072
Category	Term	Count	%	PValue	Genes	List Total	Pop Hits	Pop Total	Fold Enrichment	Bonferroni	Benjamini	FDR
GOTERM_BP_FAT	GO:0001178~regulation of transcriptional start site selection at RNA polymerase II promoter	3	0.205058	0.150884	RBP1-LIKE, B52, SF2	951	8	10841	4.27484	1	0.969833	94.9434
GOTERM_BP_FAT	GO:0031440~regulation of mRNA 3'-end processing	3	0.205058	0.250062	RBP1-LIKE, B52, SF2	951	11	10841	3.10898	1	0.991722	99.4757
GOTERM_BP_FAT	GO:0006376~mRNA splice site selection	3	0.205058	0.415279	RBP1-LIKE, B52, SF2	951	16	10841	2.13742	1	0.998572	99.9944
GOTERM_BP_FAT	GO:0000245~spliceosomal complex assembly	3	0.205058	0.735514	RBP1-LIKE, B52, SF2	951	29	10841	1.17927	1	0.999973	100
GOTERM_BP_FAT	GO:0048024~regulation of mRNA splicing, via spliceosome	6	0.410116	0.824988	MBL, DOA, RBP1-LIKE, B52, SF2, PEP	951	78	10841	0.876891	1	0.999993	100
GOTERM_BP_FAT	GO:0050684~regulation of mRNA processing	6	0.410116	0.870206	MBL, DOA, RBP1-LIKE, B52, SF2, PEP	951	84	10841	0.814256	1	0.999998	100
GOTERM_BP_FAT	GO:0000381~regulation of alternative mRNA splicing, via spliceosome	5	0.341763	0.892707	MBL, DOA, RBP1-LIKE, B52, SF2	951	73	10841	0.780793	1	0.999999	100
GOTERM_BP_FAT	GO:0043484~regulation of RNA splicing	6	0.410116	0.894523	MBL, DOA, RBP1-LIKE, B52, SF2, PEP	951	88	10841	0.777244	1	0.999999	100
GOTERM_BP_FAT	GO:1903311~regulation of mRNA metabolic process	6	0.410116	0.9148	MBL, DOA, RBP1-LIKE, B52, SF2, PEP	951	92	10841	0.743451	1	0.999999	100
GOTERM_BP_FAT	GO:0022618~ribonucleoprotein complex assembly	7	0.478469	0.991221	RBP1-LIKE, CG1340, B52, SF2, CG4810, RPL24, RPS28-LIKE	951	147	10841	0.542837	1	1	100
GOTERM_BP_FAT	GO:0071826~ribonucleoprotein complex subunit organization	7	0.478469	0.995281	RBP1-LIKE, CG1340, B52, SF2, CG4810, RPL24, RPS28-LIKE	951	157	10841	0.508262	1	1	100
GOTERM_BP_FAT	GO:0000377~RNA splicing, via transesterification reactions with bulged adenosine as nucleophile	10	0.683527	0.999918	MBL, DOA, PS, RBP1-LIKE, B52, SF2, CG6610, CG42724, MAGO, PEP	951	273	10841	0.417567	1	1	100
GOTERM_BP_FAT	GO:0000375~RNA splicing, via transesterification reactions	10	0.683527	0.999918	MBL, DOA, PS, RBP1-LIKE, B52, SF2, CG6610, CG42724, MAGO, PEP	951	273	10841	0.417567	1	1	100
GOTERM_BP_FAT	GO:0000398~mRNA splicing, via spliceosome	10	0.683527	0.999918	MBL, DOA, PS, RBP1-LIKE, B52, SF2, CG6610, CG42724, MAGO, PEP	951	273	10841	0.417567	1	1	100
GOTERM_BP_FAT	GO:0006397~mRNA processing	12	0.820232	0.999979	MBL, DOA, PS, RBP1-LIKE, NOS, B52, SF2, CG6610, CG42724, GLD2, MAGO, PEP	951	330	10841	0.41453	1	1	100
GOTERM_BP_FAT	GO:0008380~RNA splicing	10	0.683527	0.999982	MBL, DOA, PS, RBP1-LIKE, B52, SF2, CG6610, CG42724, MAGO, PEP	951	296	10841	0.385121	1	1	100
GOTERM_BP_FAT	GO:0016071~mRNA metabolic process	14	0.956938	0.999996	MBL, NOT1, DOA, RBP1-LIKE, SF2, B52, CG42724, MAGO, CG6576, PEP, PS, NOS, CG6610, GLD2	951	390	10841	0.409216	1	1	100
GOTERM_BP_FAT	GO:0006396~RNA processing	18	1.23035	1	MBL, DOA, RBP1-LIKE, RPL35, MLE, SF2, B52, CG18528, CG42724, MAGO, RPS28-LIKE, PEP, CG15535, PS, NOS, CG6610, GLD2, RBM13	951	588	10841	0.348967	1	1	100
Annotation Cluster 93	Enrichment Score: 0.12348756000617268
Category	Term	Count	%	PValue	Genes	List Total	Pop Hits	Pop Total	Fold Enrichment	Bonferroni	Benjamini	FDR
GOTERM_BP_FAT	GO:0050965~detection of temperature stimulus involved in sensory perception of pain	4	0.273411	0.676562	CPO, CG14946, CG34380, MTD	951	39	10841	1.16919	1	0.99994	100
GOTERM_BP_FAT	GO:0016048~detection of temperature stimulus	4	0.273411	0.709452	CPO, CG14946, CG34380, MTD	951	41	10841	1.11215	1	0.99996	100
GOTERM_BP_FAT	GO:0050951~sensory perception of temperature stimulus	4	0.273411	0.709452	CPO, CG14946, CG34380, MTD	951	41	10841	1.11215	1	0.99996	100
GOTERM_BP_FAT	GO:0050961~detection of temperature stimulus involved in sensory perception	4	0.273411	0.709452	CPO, CG14946, CG34380, MTD	951	41	10841	1.11215	1	0.99996	100
GOTERM_BP_FAT	GO:0050906~detection of stimulus involved in sensory perception	6	0.410116	0.998816	CPO, CG14946, HMW, CG34380, RPK, MTD	951	160	10841	0.427484	1	1	100
Annotation Cluster 94	Enrichment Score: 0.12225410991778632
Category	Term	Count	%	PValue	Genes	List Total	Pop Hits	Pop Total	Fold Enrichment	Bonferroni	Benjamini	FDR
GOTERM_BP_FAT	GO:0009135~purine nucleoside diphosphate metabolic process	3	0.205058	0.735514	CG5432, CG9010, ADK3	951	29	10841	1.17927	1	0.999973	100
GOTERM_BP_FAT	GO:0046031~ADP metabolic process	3	0.205058	0.735514	CG5432, CG9010, ADK3	951	29	10841	1.17927	1	0.999973	100
GOTERM_BP_FAT	GO:0009185~ribonucleoside diphosphate metabolic process	3	0.205058	0.735514	CG5432, CG9010, ADK3	951	29	10841	1.17927	1	0.999973	100
GOTERM_BP_FAT	GO:0009179~purine ribonucleoside diphosphate metabolic process	3	0.205058	0.735514	CG5432, CG9010, ADK3	951	29	10841	1.17927	1	0.999973	100
GOTERM_BP_FAT	GO:0009132~nucleoside diphosphate metabolic process	3	0.205058	0.836309	CG5432, CG9010, ADK3	951	36	10841	0.949965	1	0.999995	100
Annotation Cluster 95	Enrichment Score: 0.1211980537614965
Category	Term	Count	%	PValue	Genes	List Total	Pop Hits	Pop Total	Fold Enrichment	Bonferroni	Benjamini	FDR
GOTERM_BP_FAT	GO:0032970~regulation of actin filament-based process	8	0.546822	0.531736	CHIC, NWK, POG, FZ, SHI, CG32082, TMOD, CG1674	951	78	10841	1.16919	1	0.999654	99.9999
GOTERM_BP_FAT	GO:0032956~regulation of actin cytoskeleton organization	8	0.546822	0.531736	CHIC, NWK, POG, FZ, SHI, CG32082, TMOD, CG1674	951	78	10841	1.16919	1	0.999654	99.9999
GOTERM_BP_FAT	GO:0008154~actin polymerization or depolymerization	5	0.341763	0.649006	CHIC, MICAL, NWK, CG32082, TMOD	951	50	10841	1.13996	1	0.99991	100
GOTERM_BP_FAT	GO:0030833~regulation of actin filament polymerization	4	0.273411	0.753872	CHIC, NWK, CG32082, TMOD	951	44	10841	1.03633	1	0.99998	100
GOTERM_BP_FAT	GO:0008064~regulation of actin polymerization or depolymerization	4	0.273411	0.792659	CHIC, NWK, CG32082, TMOD	951	47	10841	0.970177	1	0.999991	100
GOTERM_BP_FAT	GO:0030832~regulation of actin filament length	4	0.273411	0.792659	CHIC, NWK, CG32082, TMOD	951	47	10841	0.970177	1	0.999991	100
GOTERM_BP_FAT	GO:0051493~regulation of cytoskeleton organization	10	0.683527	0.800538	CHIC, NWK, POG, CG17816, FZ, SHI, CG17003, CG32082, TMOD, CG1674	951	128	10841	0.890592	1	0.999991	100
GOTERM_BP_FAT	GO:0032271~regulation of protein polymerization	4	0.273411	0.815583	CHIC, NWK, CG32082, TMOD	951	49	10841	0.930578	1	0.999992	100
GOTERM_BP_FAT	GO:0030041~actin filament polymerization	3	0.205058	0.885504	CHIC, CG32082, TMOD	951	41	10841	0.834116	1	0.999998	100
GOTERM_BP_FAT	GO:0051258~protein polymerization	5	0.341763	0.92432	CHIC, NWK, SHI, CG32082, TMOD	951	79	10841	0.721492	1	0.999999	100
GOTERM_BP_FAT	GO:0033043~regulation of organelle organization	18	1.23035	0.999648	CHIC, FZ, MLE, SHI, SPEL1, TMOD, NWK, POG, DOR, CYCA, CG17816, CG1695, HIS1:CG31617, CG2469, CG17003, CG32082, CG7324, CG1674	951	381	10841	0.538563	1	1	100
Annotation Cluster 96	Enrichment Score: 0.11790331896962776
Category	Term	Count	%	PValue	Genes	List Total	Pop Hits	Pop Total	Fold Enrichment	Bonferroni	Benjamini	FDR
GOTERM_BP_FAT	GO:0060538~skeletal muscle organ development	5	0.341763	0.708342	ZIP, TSP, MSK, MSP300, SLS	951	54	10841	1.05552	1	0.99996	100
GOTERM_BP_FAT	GO:0016203~muscle attachment	4	0.273411	0.724906	ZIP, TSP, MSK, SLS	951	42	10841	1.08567	1	0.999969	100
GOTERM_BP_FAT	GO:0007517~muscle organ development	11	0.75188	0.862513	MBL, ZIP, NOT1, TSP, MSK, MSP300, HMGD, MLP60A, FRU, SLS, ABD-A	951	151	10841	0.830433	1	0.999997	100
Annotation Cluster 97	Enrichment Score: 0.11015064954159838
Category	Term	Count	%	PValue	Genes	List Total	Pop Hits	Pop Total	Fold Enrichment	Bonferroni	Benjamini	FDR
GOTERM_BP_FAT	GO:0032103~positive regulation of response to external stimulus	7	0.478469	0.212098	AKT1, CHIC, SPE, FZ, LISTERICIN, DRO, PGRP-SA	951	46	10841	1.73472	1	0.98779	98.709
GOTERM_BP_FAT	GO:0008361~regulation of cell size	9	0.615174	0.647384	DESAT1, AKT1, CHIC, CG10177, FZ, PLEXB, ERK7, BTL, LST8	951	99	10841	1.03633	1	0.999909	100
GOTERM_BP_FAT	GO:0030307~positive regulation of cell growth	4	0.273411	0.69334	AKT1, CHIC, FZ, EY	951	40	10841	1.13996	1	0.99995	100
GOTERM_BP_FAT	GO:0001558~regulation of cell growth	6	0.410116	0.797983	AKT1, CHIC, FZ, PLEXB, BTL, EY	951	75	10841	0.911966	1	0.999991	100
GOTERM_BP_FAT	GO:0010976~positive regulation of neuron projection development	3	0.205058	0.811749	AKT1, CHIC, FZ	951	34	10841	1.00585	1	0.999992	100
GOTERM_BP_FAT	GO:0010975~regulation of neuron projection development	8	0.546822	0.817078	AKT1, CHIC, TUTL, EFHC1.1, FZ, CG34380, PLEXB, BTL	951	104	10841	0.876891	1	0.999992	100
GOTERM_BP_FAT	GO:0031344~regulation of cell projection organization	9	0.615174	0.892772	AKT1, CHIC, TUTL, EFHC1.1, FZ, CG34380, PLEXB, TM1, BTL	951	130	10841	0.789202	1	0.999999	100
GOTERM_BP_FAT	GO:0031346~positive regulation of cell projection organization	3	0.205058	0.941223	AKT1, CHIC, FZ	951	50	10841	0.683975	1	1	100
GOTERM_BP_FAT	GO:0051962~positive regulation of nervous system development	6	0.410116	0.945324	AKT1, CHIC, ANK2, SNX16, FZ, NMO	951	100	10841	0.683975	1	1	100
GOTERM_BP_FAT	GO:0045666~positive regulation of neuron differentiation	3	0.205058	0.956638	AKT1, CHIC, FZ	951	54	10841	0.63331	1	1	100
GOTERM_BP_FAT	GO:0050769~positive regulation of neurogenesis	3	0.205058	0.986582	AKT1, CHIC, FZ	951	69	10841	0.495634	1	1	100
GOTERM_BP_FAT	GO:0010720~positive regulation of cell development	4	0.273411	0.98723	AKT1, CHIC, FZ, DRONC	951	89	10841	0.512341	1	1	100
GOTERM_BP_FAT	GO:0045597~positive regulation of cell differentiation	4	0.273411	0.991755	AKT1, CHIC, FZ, DRONC	951	95	10841	0.479982	1	1	100
Annotation Cluster 98	Enrichment Score: 0.10893490786307124
Category	Term	Count	%	PValue	Genes	List Total	Pop Hits	Pop Total	Fold Enrichment	Bonferroni	Benjamini	FDR
GOTERM_BP_FAT	GO:0010033~response to organic substance	46	3.14422	0.738626	CHEB38C, URO, DESAT1, CG10176, OBP99B, MAGE, SNX16, GLURIID, GLURIIB, BTL, OBP56A, SOCS36E, RPT6, BLIMP-1, AKT1, BOSS, NWK, HSP70AA, CYP6A21, SPP, PGRP-SA, CG31148, OATP58DC, PARA, HOMER, RPR, EIP78C, DOP1R1, SH, FASN2, CHEB42B, NACHRBETA1, RAU, RPT6R, RPT2, RPT3, RPT4, RPT5, CYP6A9, HSP70BA, HSP70BB, DOR, GLURIIA, SVP, CG32082, HS6ST	951	556	10841	0.943131	1	0.999975	100
GOTERM_BP_FAT	GO:0071310~cellular response to organic substance	21	1.43541	0.785441	EIP78C, DOP1R1, SH, CG10176, SNX16, FASN2, GLURIID, GLURIIB, BTL, RAU, SOCS36E, BLIMP-1, AKT1, NWK, DOR, GLURIIA, SVP, SPP, CG32082, CG31148, HS6ST	951	264	10841	0.906785	1	0.999989	100
GOTERM_BP_FAT	GO:0070887~cellular response to chemical stimulus	29	1.98223	0.812189	CG10176, CG8517, DHD, SNX16, GLURIID, GLURIIB, BTL, SOCS36E, TOTX, AKT1, BLIMP-1, NWK, CG13473, CYP6A21, SPP, CG31148, EIP78C, SH, DOP1R1, MRTF, FASN2, RAU, CYP6A9, DOR, GLURIIA, SVP, CG11779, CG32082, HS6ST	951	368	10841	0.898336	1	0.999992	100
Annotation Cluster 99	Enrichment Score: 0.10771483656690492
Category	Term	Count	%	PValue	Genes	List Total	Pop Hits	Pop Total	Fold Enrichment	Bonferroni	Benjamini	FDR
GOTERM_BP_FAT	GO:0044270~cellular nitrogen compound catabolic process	12	0.820232	0.743462	CG3788, CG8349, V, NOT1, ADGF-E, UDE, VEIL, CG6610, TENGL3, KFASE, CG6576, DAT	951	146	10841	0.936952	1	0.999977	100
GOTERM_BP_FAT	GO:0019439~aromatic compound catabolic process	12	0.820232	0.743462	CG3788, CG8349, V, NOT1, ADGF-E, UDE, VEIL, CG6610, TENGL3, KFASE, CG6576, DAT	951	146	10841	0.936952	1	0.999977	100
GOTERM_BP_FAT	GO:0046700~heterocycle catabolic process	12	0.820232	0.743462	CG3788, CG8349, V, NOT1, ADGF-E, UDE, VEIL, CG6610, TENGL3, KFASE, CG6576, DAT	951	146	10841	0.936952	1	0.999977	100
GOTERM_BP_FAT	GO:1901361~organic cyclic compound catabolic process	12	0.820232	0.788696	CG3788, CG8349, V, NOT1, ADGF-E, UDE, VEIL, CG6610, TENGL3, KFASE, CG6576, DAT	951	152	10841	0.899967	1	0.999989	100
GOTERM_BP_FAT	GO:0034655~nucleobase-containing compound catabolic process	9	0.615174	0.892772	CG3788, CG8349, NOT1, ADGF-E, UDE, VEIL, CG6610, TENGL3, CG6576	951	130	10841	0.789202	1	0.999999	100
Annotation Cluster 100	Enrichment Score: 0.10536929277304323
Category	Term	Count	%	PValue	Genes	List Total	Pop Hits	Pop Total	Fold Enrichment	Bonferroni	Benjamini	FDR
GOTERM_BP_FAT	GO:0051588~regulation of neurotransmitter transport	5	0.341763	0.121055	RIM, GLURIIA, IH, EXN, FIFE	951	22	10841	2.59081	1	0.947585	90.5056
GOTERM_BP_FAT	GO:0046928~regulation of neurotransmitter secretion	5	0.341763	0.121055	RIM, GLURIIA, IH, EXN, FIFE	951	22	10841	2.59081	1	0.947585	90.5056
GOTERM_BP_FAT	GO:0006836~neurotransmitter transport	14	0.956938	0.539143	UNC-13-4B, NAAT1, EXN, RIM, LQFR, BRP, CG1698, GLURIIA, INE, RAB3-GAP, IH, FIFE, NTL, DAT	951	148	10841	1.07834	1	0.999677	99.9999
GOTERM_BP_FAT	GO:1903530~regulation of secretion by cell	7	0.478469	0.724559	AKT1, RIM, GLURIIA, ERK7, IH, EXN, FIFE	951	81	10841	0.985149	1	0.999969	100
GOTERM_BP_FAT	GO:0001505~regulation of neurotransmitter levels	11	0.75188	0.76391	RIM, LQFR, BRP, GLURIIA, UNC-13-4B, IH, RAB3-GAP, EXN, FIFE, DAT	951	136	10841	0.922025	1	0.999983	100
GOTERM_BP_FAT	GO:0051046~regulation of secretion	7	0.478469	0.766408	AKT1, RIM, GLURIIA, ERK7, IH, EXN, FIFE	951	85	10841	0.938789	1	0.999984	100
GOTERM_BP_FAT	GO:0060341~regulation of cellular localization	11	0.75188	0.794151	AKT1, RIM, GLURIIA, SWA, NRX-1, MAGO, CG5118, RCC1, IH, EXN, FIFE	951	140	10841	0.895681	1	0.999991	100
GOTERM_BP_FAT	GO:0099531~presynaptic process involved in chemical synaptic transmission	8	0.546822	0.914799	RIM, LQFR, BRP, UNC-13-4B, IH, RAB3-GAP, FIFE, DAT	951	121	10841	0.753691	1	0.999999	100
GOTERM_BP_FAT	GO:0051049~regulation of transport	19	1.2987	0.925416	PORIN2, TEH4, ERK7, CG4587, EATER, RCC1, EXN, SCRIB, SERCA, AKT1, RIM, DOR, GLURIIA, CG1695, NRX-1, CG5118, IH, CG7324, FIFE	951	274	10841	0.790482	1	0.999999	100
GOTERM_BP_FAT	GO:0048488~synaptic vesicle endocytosis	3	0.205058	0.941223	LQFR, SHI, NRX-1	951	50	10841	0.683975	1	1	100
GOTERM_BP_FAT	GO:0099643~signal release from synapse	7	0.478469	0.941819	RIM, LQFR, BRP, UNC-13-4B, IH, RAB3-GAP, FIFE	951	114	10841	0.699974	1	1	100
GOTERM_BP_FAT	GO:0007269~neurotransmitter secretion	7	0.478469	0.941819	RIM, LQFR, BRP, UNC-13-4B, IH, RAB3-GAP, FIFE	951	114	10841	0.699974	1	1	100
GOTERM_BP_FAT	GO:0046903~secretion	16	1.09364	0.94441	DOA, UNC-13-4B, ERK7, EXN, AKT1, RIM, LQFR, BRP, DOR, TANGO2, GLURIIA, CG42237, CG30503, RAB3-GAP, IH, FIFE	951	242	10841	0.753691	1	1	100
GOTERM_BP_FAT	GO:0036465~synaptic vesicle recycling	3	0.205058	0.956638	LQFR, SHI, NRX-1	951	54	10841	0.63331	1	1	100
GOTERM_BP_FAT	GO:0023061~signal release	9	0.615174	0.957996	AKT1, RIM, LQFR, BRP, UNC-13-4B, ERK7, IH, RAB3-GAP, FIFE	951	150	10841	0.683975	1	1	100
GOTERM_BP_FAT	GO:0032940~secretion by cell	14	0.956938	0.968128	AKT1, RIM, LQFR, DOA, BRP, DOR, GLURIIA, TANGO2, UNC-13-4B, ERK7, IH, RAB3-GAP, EXN, FIFE	951	228	10841	0.699974	1	1	100
GOTERM_BP_FAT	GO:0072583~clathrin-mediated endocytosis	3	0.205058	0.968138	LQFR, SHI, NRX-1	951	58	10841	0.589633	1	1	100
GOTERM_BP_FAT	GO:0099504~synaptic vesicle cycle	6	0.410116	0.983384	RIM, LQFR, UNC-13-4B, SHI, NRX-1, FIFE	951	120	10841	0.569979	1	1	100
GOTERM_BP_FAT	GO:0006898~receptor-mediated endocytosis	3	0.205058	0.98761	LQFR, SHI, NRX-1	951	70	10841	0.488553	1	1	100
GOTERM_BP_FAT	GO:0097479~synaptic vesicle localization	6	0.410116	0.989301	RIM, LQFR, UNC-13-4B, SHI, NRX-1, FIFE	951	127	10841	0.538563	1	1	100
GOTERM_BP_FAT	GO:0099003~vesicle mediated transport in synapse	5	0.341763	0.992043	RIM, LQFR, UNC-13-4B, SHI, NRX-1	951	114	10841	0.499982	1	1	100
GOTERM_BP_FAT	GO:0051648~vesicle localization	6	0.410116	0.994396	RIM, LQFR, UNC-13-4B, SHI, NRX-1, FIFE	951	137	10841	0.499252	1	1	100
GOTERM_BP_FAT	GO:0048489~synaptic vesicle transport	5	0.341763	0.996027	RIM, LQFR, UNC-13-4B, SHI, NRX-1	951	124	10841	0.45966	1	1	100
GOTERM_BP_FAT	GO:0097480~establishment of synaptic vesicle localization	5	0.341763	0.996027	RIM, LQFR, UNC-13-4B, SHI, NRX-1	951	124	10841	0.45966	1	1	100
GOTERM_BP_FAT	GO:0051650~establishment of vesicle localization	5	0.341763	0.997904	RIM, LQFR, UNC-13-4B, SHI, NRX-1	951	133	10841	0.428556	1	1	100
GOTERM_BP_FAT	GO:0051640~organelle localization	12	0.820232	0.998862	RIM, LQFR, CYCB, UNC-13-4B, ALPHATUB67C, MSP300, SHI, INSC, NRX-1, LARP, GALPHAI, FIFE	951	264	10841	0.518163	1	1	100
GOTERM_BP_FAT	GO:0051656~establishment of organelle localization	10	0.683527	0.99905	RIM, LQFR, CYCB, UNC-13-4B, ALPHATUB67C, MSP300, SHI, INSC, NRX-1, GALPHAI	951	234	10841	0.487162	1	1	100
Annotation Cluster 101	Enrichment Score: 0.10375239761763513
Category	Term	Count	%	PValue	Genes	List Total	Pop Hits	Pop Total	Fold Enrichment	Bonferroni	Benjamini	FDR
GOTERM_BP_FAT	GO:0030010~establishment of cell polarity	6	0.410116	0.598493	ZIP, POG, SDT, FZ, GALPHAI, SCRIB	951	59	10841	1.15928	1	0.999832	100
GOTERM_BP_FAT	GO:0007164~establishment of tissue polarity	8	0.546822	0.727642	ZIP, MSK, FZ, SVP, NMO, LOLA, MIRR, SCRIB	951	94	10841	0.970177	1	0.99997	100
GOTERM_BP_FAT	GO:0001736~establishment of planar polarity	8	0.546822	0.727642	ZIP, MSK, FZ, SVP, NMO, LOLA, MIRR, SCRIB	951	94	10841	0.970177	1	0.99997	100
GOTERM_BP_FAT	GO:0035317~imaginal disc-derived wing hair organization	4	0.273411	0.826215	ZIP, FZ, SN, SCRIB	951	50	10841	0.911966	1	0.999993	100
GOTERM_BP_FAT	GO:0035316~non-sensory hair organization	4	0.273411	0.836319	ZIP, FZ, SN, SCRIB	951	51	10841	0.894085	1	0.999995	100
GOTERM_BP_FAT	GO:0035315~hair cell differentiation	4	0.273411	0.836319	ZIP, FZ, SN, SCRIB	951	51	10841	0.894085	1	0.999995	100
GOTERM_BP_FAT	GO:0009913~epidermal cell differentiation	4	0.273411	0.855013	ZIP, FZ, SN, SCRIB	951	53	10841	0.860346	1	0.999997	100
GOTERM_BP_FAT	GO:0008544~epidermis development	4	0.273411	0.944664	ZIP, FZ, SN, SCRIB	951	68	10841	0.670563	1	1	100
Annotation Cluster 102	Enrichment Score: 0.10366570584042215
Category	Term	Count	%	PValue	Genes	List Total	Pop Hits	Pop Total	Fold Enrichment	Bonferroni	Benjamini	FDR
GOTERM_BP_FAT	GO:0038127~ERBB signaling pathway	7	0.478469	0.67774	MSK, MAGO, RAU, PTPMEG, SCRIB, KEK4, SOCS36E	951	77	10841	1.03633	1	0.99994	100
GOTERM_BP_FAT	GO:0042058~regulation of epidermal growth factor receptor signaling pathway	5	0.341763	0.747812	RAU, PTPMEG, SCRIB, KEK4, SOCS36E	951	57	10841	0.999963	1	0.999978	100
GOTERM_BP_FAT	GO:1901184~regulation of ERBB signaling pathway	5	0.341763	0.747812	RAU, PTPMEG, SCRIB, KEK4, SOCS36E	951	57	10841	0.999963	1	0.999978	100
GOTERM_BP_FAT	GO:0007173~epidermal growth factor receptor signaling pathway	6	0.410116	0.778227	MSK, MAGO, RAU, PTPMEG, KEK4, SOCS36E	951	73	10841	0.936952	1	0.999987	100
GOTERM_BP_FAT	GO:0007169~transmembrane receptor protein tyrosine kinase signaling pathway	14	0.956938	0.829219	AKT1, MSK, CG34380, KNK, MAGO, PVF3, BTL, RAU, PTPMEG, CG32082, SCRIB, KEK4, HS6ST, SOCS36E	951	184	10841	0.867359	1	0.999994	100
GOTERM_BP_FAT	GO:1901185~negative regulation of ERBB signaling pathway	3	0.205058	0.876916	PTPMEG, KEK4, SOCS36E	951	40	10841	0.854968	1	0.999998	100
GOTERM_BP_FAT	GO:0042059~negative regulation of epidermal growth factor receptor signaling pathway	3	0.205058	0.876916	PTPMEG, KEK4, SOCS36E	951	40	10841	0.854968	1	0.999998	100
Annotation Cluster 103	Enrichment Score: 0.10213846351785878
Category	Term	Count	%	PValue	Genes	List Total	Pop Hits	Pop Total	Fold Enrichment	Bonferroni	Benjamini	FDR
GOTERM_BP_FAT	GO:0045746~negative regulation of Notch signaling pathway	5	0.341763	0.616495	NIMB3, DOR, FZ, H, HEY	951	48	10841	1.18746	1	0.999854	100
GOTERM_BP_FAT	GO:0008593~regulation of Notch signaling pathway	9	0.615174	0.822655	NIMB3, CLN3, CHI, DOR, FZ, SHI, H, SCRIB, HEY	951	118	10841	0.869459	1	0.999993	100
GOTERM_BP_FAT	GO:0007219~Notch signaling pathway	8	0.546822	0.973727	NIMB3, PYD, DYSF, DOR, FZ, SHI, H, HEY	951	144	10841	0.63331	1	1	100
Annotation Cluster 104	Enrichment Score: 0.09864122895408224
Category	Term	Count	%	PValue	Genes	List Total	Pop Hits	Pop Total	Fold Enrichment	Bonferroni	Benjamini	FDR
GOTERM_BP_FAT	GO:0042063~gliogenesis	8	0.546822	0.649404	HPO, SVP, INE, BTL, RAU, SO, GALPHAI, EY	951	87	10841	1.04824	1	0.999909	100
GOTERM_BP_FAT	GO:0021782~glial cell development	3	0.205058	0.857933	SVP, RAU, GALPHAI	951	38	10841	0.899967	1	0.999997	100
GOTERM_BP_FAT	GO:0010001~glial cell differentiation	3	0.205058	0.908045	SVP, RAU, GALPHAI	951	44	10841	0.777244	1	0.999999	100
Annotation Cluster 105	Enrichment Score: 0.09545273728717199
Category	Term	Count	%	PValue	Genes	List Total	Pop Hits	Pop Total	Fold Enrichment	Bonferroni	Benjamini	FDR
GOTERM_BP_FAT	GO:0007400~neuroblast fate determination	3	0.205058	0.678117	RUN, INSC, ABD-A	951	26	10841	1.31534	1	0.999939	100
GOTERM_BP_FAT	GO:0014016~neuroblast differentiation	4	0.273411	0.753872	RUN, SVP, INSC, ABD-A	951	44	10841	1.03633	1	0.99998	100
GOTERM_BP_FAT	GO:0048867~stem cell fate determination	3	0.205058	0.768742	RUN, INSC, ABD-A	951	31	10841	1.10319	1	0.999984	100
GOTERM_BP_FAT	GO:0014017~neuroblast fate commitment	3	0.205058	0.768742	RUN, INSC, ABD-A	951	31	10841	1.10319	1	0.999984	100
GOTERM_BP_FAT	GO:0048863~stem cell differentiation	6	0.410116	0.856365	RUN, SVP, INSC, ABD-A, SCRIB, SERCA	951	82	10841	0.834116	1	0.999997	100
GOTERM_BP_FAT	GO:0048865~stem cell fate commitment	3	0.205058	0.876916	RUN, INSC, ABD-A	951	40	10841	0.854968	1	0.999998	100
GOTERM_BP_FAT	GO:0001709~cell fate determination	9	0.615174	0.946347	RUN, NOS, FZ, SVP, INSC, H, ABD-A, GALPHAI, HEY	951	145	10841	0.70756	1	1	100
Annotation Cluster 106	Enrichment Score: 0.09057819817822754
Category	Term	Count	%	PValue	Genes	List Total	Pop Hits	Pop Total	Fold Enrichment	Bonferroni	Benjamini	FDR
GOTERM_BP_FAT	GO:0019585~glucuronate metabolic process	3	0.205058	0.811749	UGT86DD, UGT86DE, CG5999	951	34	10841	1.00585	1	0.999992	100
GOTERM_BP_FAT	GO:0052695~cellular glucuronidation	3	0.205058	0.811749	UGT86DD, UGT86DE, CG5999	951	34	10841	1.00585	1	0.999992	100
GOTERM_BP_FAT	GO:0052696~flavonoid glucuronidation	3	0.205058	0.811749	UGT86DD, UGT86DE, CG5999	951	34	10841	1.00585	1	0.999992	100
GOTERM_BP_FAT	GO:0006063~uronic acid metabolic process	3	0.205058	0.811749	UGT86DD, UGT86DE, CG5999	951	34	10841	1.00585	1	0.999992	100
GOTERM_BP_FAT	GO:0009812~flavonoid metabolic process	3	0.205058	0.811749	UGT86DD, UGT86DE, CG5999	951	34	10841	1.00585	1	0.999992	100
GOTERM_BP_FAT	GO:0009813~flavonoid biosynthetic process	3	0.205058	0.811749	UGT86DD, UGT86DE, CG5999	951	34	10841	1.00585	1	0.999992	100
Annotation Cluster 107	Enrichment Score: 0.08953279919208662
Category	Term	Count	%	PValue	Genes	List Total	Pop Hits	Pop Total	Fold Enrichment	Bonferroni	Benjamini	FDR
GOTERM_BP_FAT	GO:0048854~brain morphogenesis	3	0.205058	0.446351	DOA, LOLA, EY	951	17	10841	2.01169	1	0.99908	99.9979
GOTERM_BP_FAT	GO:0060322~head development	8	0.546822	0.990992	CHIC, DOA, DHD, MCPH1, LOLA, H, PTPMEG, EY	951	163	10841	0.559489	1	1	100
GOTERM_BP_FAT	GO:0007420~brain development	6	0.410116	0.995087	CHIC, DOA, MCPH1, LOLA, PTPMEG, EY	951	139	10841	0.492068	1	1	100
GOTERM_BP_FAT	GO:0016319~mushroom body development	3	0.205058	0.996004	MCPH1, PTPMEG, EY	951	84	10841	0.407128	1	1	100
Annotation Cluster 108	Enrichment Score: 0.0879376819578565
Category	Term	Count	%	PValue	Genes	List Total	Pop Hits	Pop Total	Fold Enrichment	Bonferroni	Benjamini	FDR
GOTERM_BP_FAT	GO:0007548~sex differentiation	9	0.615174	0.691115	RPR, DOA, JANB, ZFH1, LOLA, FRU, PIM, MYO31DF, ABD-A	951	103	10841	0.99608	1	0.999949	100
GOTERM_BP_FAT	GO:0048806~genitalia development	3	0.205058	0.783951	RPR, MYO31DF, ABD-A	951	32	10841	1.06871	1	0.999989	100
GOTERM_BP_FAT	GO:0035215~genital disc development	4	0.273411	0.804403	RPR, BTL, MYO31DF, ABD-A	951	48	10841	0.949965	1	0.999991	100
GOTERM_BP_FAT	GO:0061458~reproductive system development	6	0.410116	0.863433	RPR, ZFH1, LOLA, PIM, MYO31DF, ABD-A	951	83	10841	0.824066	1	0.999997	100
GOTERM_BP_FAT	GO:0048608~reproductive structure development	6	0.410116	0.863433	RPR, ZFH1, LOLA, PIM, MYO31DF, ABD-A	951	83	10841	0.824066	1	0.999997	100
GOTERM_BP_FAT	GO:0045137~development of primary sexual characteristics	4	0.273411	0.863641	ZFH1, LOLA, PIM, ABD-A	951	54	10841	0.844413	1	0.999997	100
GOTERM_BP_FAT	GO:0008406~gonad development	4	0.273411	0.863641	ZFH1, LOLA, PIM, ABD-A	951	54	10841	0.844413	1	0.999997	100
Annotation Cluster 109	Enrichment Score: 0.08420920725152174
Category	Term	Count	%	PValue	Genes	List Total	Pop Hits	Pop Total	Fold Enrichment	Bonferroni	Benjamini	FDR
GOTERM_BP_FAT	GO:0044262~cellular carbohydrate metabolic process	22	1.50376	0.552767	EIP78C, L(1)G0196, CG10177, CG12289, CG9485, SERCA, EY, INOS, KKV, AKT1, CG6262, GABA-B-R3, CG17028, STRN-MLCK, CG9389, CREBA, SVP, CA-BETA, LOLA, SUT3, CG3544, CG7335	951	242	10841	1.03633	1	0.999711	100
GOTERM_BP_FAT	GO:0010906~regulation of glucose metabolic process	12	0.820232	0.931651	AKT1, EIP78C, GABA-B-R3, STRN-MLCK, CREBA, CG10177, SVP, CA-BETA, LOLA, SUT3, EY, SERCA	951	182	10841	0.751621	1	1	100
GOTERM_BP_FAT	GO:0010675~regulation of cellular carbohydrate metabolic process	12	0.820232	0.939743	AKT1, EIP78C, GABA-B-R3, STRN-MLCK, CREBA, CG10177, SVP, CA-BETA, LOLA, SUT3, EY, SERCA	951	185	10841	0.739432	1	1	100
GOTERM_BP_FAT	GO:0006109~regulation of carbohydrate metabolic process	12	0.820232	0.95139	AKT1, EIP78C, GABA-B-R3, STRN-MLCK, CREBA, CG10177, SVP, CA-BETA, LOLA, SUT3, EY, SERCA	951	190	10841	0.719973	1	1	100
Annotation Cluster 110	Enrichment Score: 0.08317221008311138
Category	Term	Count	%	PValue	Genes	List Total	Pop Hits	Pop Total	Fold Enrichment	Bonferroni	Benjamini	FDR
GOTERM_BP_FAT	GO:0050803~regulation of synapse structure or activity	17	1.162	0.533276	SH, MOB2, SNX16, SHI, GLURIIB, SCRIB, AKT1, SPZ5, RIM, NWK, ANK2, BRP, NOS, GLURIIA, NMO, NRX-1, RAB3-GAP	951	182	10841	1.0648	1	0.999657	99.9999
GOTERM_BP_FAT	GO:0048640~negative regulation of developmental growth	8	0.546822	0.58613	AKT1, HPO, NWK, MOB2, NOS, ERK7, BTL, SCRIB	951	82	10841	1.11215	1	0.999797	100
GOTERM_BP_FAT	GO:0048638~regulation of developmental growth	21	1.43541	0.706401	DESAT1, CHIC, UPD2, SBB, HPO, MOB2, SNX16, FZ, PLEXB, ERK7, BTL, EY, SCRIB, AKT1, NWK, ANK2, NOS, NMO, HS6ST, RBM13	951	251	10841	0.95375	1	0.999959	100
GOTERM_BP_FAT	GO:0045887~positive regulation of synaptic growth at neuromuscular junction	3	0.205058	0.752608	ANK2, SNX16, NMO	951	30	10841	1.13996	1	0.999979	100
GOTERM_BP_FAT	GO:1904398~positive regulation of neuromuscular junction development	3	0.205058	0.752608	ANK2, SNX16, NMO	951	30	10841	1.13996	1	0.999979	100
GOTERM_BP_FAT	GO:0045926~negative regulation of growth	9	0.615174	0.758942	AKT1, HPO, NWK, MOB2, NOS, ERK7, MIRR, BTL, SCRIB	951	110	10841	0.932693	1	0.999981	100
GOTERM_BP_FAT	GO:0045886~negative regulation of synaptic growth at neuromuscular junction	4	0.273411	0.767409	AKT1, NWK, MOB2, NOS	951	45	10841	1.0133	1	0.999984	100
GOTERM_BP_FAT	GO:0051964~negative regulation of synapse assembly	4	0.273411	0.767409	AKT1, NWK, MOB2, NOS	951	45	10841	1.0133	1	0.999984	100
GOTERM_BP_FAT	GO:1904397~negative regulation of neuromuscular junction development	4	0.273411	0.767409	AKT1, NWK, MOB2, NOS	951	45	10841	1.0133	1	0.999984	100
GOTERM_BP_FAT	GO:0051124~synaptic growth at neuromuscular junction	9	0.615174	0.78454	AKT1, NWK, ANK2, MOB2, EFHC1.1, NOS, SNX16, NMO, NRX-1	951	113	10841	0.907931	1	0.999989	100
GOTERM_BP_FAT	GO:0051965~positive regulation of synapse assembly	3	0.205058	0.798274	ANK2, SNX16, NMO	951	33	10841	1.03633	1	0.999991	100
GOTERM_BP_FAT	GO:0051961~negative regulation of nervous system development	9	0.615174	0.800459	AKT1, HPO, NWK, MOB2, MAGE, NOS, CG34380, BTL, SOCS36E	951	115	10841	0.892141	1	0.999991	100
GOTERM_BP_FAT	GO:0007416~synapse assembly	14	0.956938	0.874197	CAPS, CG4757, MOB2, SNX16, CG3841, AKT1, MICAL, ANK2, NWK, EFHC1.1, NOS, NMO, NRX-1	951	193	10841	0.826912	1	0.999998	100
GOTERM_BP_FAT	GO:0051129~negative regulation of cellular component organization	12	0.820232	0.89766	AKT1, CHIC, NWK, MOB2, CYCA, NOS, CG17816, CG34380, HIS1:CG31617, BTL, SPEL1, TMOD	951	172	10841	0.795319	1	0.999999	100
GOTERM_BP_FAT	GO:0008582~regulation of synaptic growth at neuromuscular junction	7	0.478469	0.90747	AKT1, NWK, ANK2, MOB2, NOS, SNX16, NMO	951	105	10841	0.759972	1	0.999999	100
GOTERM_BP_FAT	GO:1904396~regulation of neuromuscular junction development	7	0.478469	0.920497	AKT1, NWK, ANK2, MOB2, NOS, SNX16, NMO	951	108	10841	0.738862	1	0.999999	100
GOTERM_BP_FAT	GO:0051963~regulation of synapse assembly	7	0.478469	0.928265	AKT1, NWK, ANK2, MOB2, NOS, SNX16, NMO	951	110	10841	0.725428	1	0.999999	100
GOTERM_BP_FAT	GO:0051241~negative regulation of multicellular organismal process	12	0.820232	0.944665	AKT1, HPO, NWK, DOA, MOB2, MAGE, NOS, CG34380, ERK7, BTL, SCRIB, SOCS36E	951	187	10841	0.731524	1	1	100
GOTERM_BP_FAT	GO:0051962~positive regulation of nervous system development	6	0.410116	0.945324	AKT1, CHIC, ANK2, SNX16, FZ, NMO	951	100	10841	0.683975	1	1	100
GOTERM_BP_FAT	GO:0051960~regulation of nervous system development	21	1.43541	0.951348	CHIC, HPO, MOB2, SOX14, MAGE, SNX16, FZ, PLEXB, INSC, RCC1, BTL, SOCS36E, AKT1, MICAL, NWK, ANK2, TUTL, EFHC1.1, NOS, CG34380, NMO	951	313	10841	0.764828	1	1	100
GOTERM_BP_FAT	GO:0051093~negative regulation of developmental process	11	0.75188	0.961606	AKT1, HPO, NWK, MOB2, MAGE, NOS, CG34380, ERK7, BTL, SCRIB, SOCS36E	951	181	10841	0.692792	1	1	100
GOTERM_BP_FAT	GO:0050807~regulation of synapse organization	8	0.546822	0.967432	AKT1, NWK, ANK2, MOB2, NOS, SNX16, NMO, NRX-1	951	140	10841	0.651405	1	1	100
GOTERM_BP_FAT	GO:0050808~synapse organization	17	1.162	0.986741	CAPS, CG4757, MOB2, DPR17, SNX16, CG3841, AKT1, MICAL, NWK, ANK2, BRP, EFHC1.1, NOS, GLURIIA, NMO, NRX-1	951	291	10841	0.665955	1	1	100
GOTERM_BP_FAT	GO:0007528~neuromuscular junction development	9	0.615174	0.98871	AKT1, NWK, ANK2, MOB2, EFHC1.1, NOS, SNX16, NMO, NRX-1	951	175	10841	0.586264	1	1	100
Annotation Cluster 111	Enrichment Score: 0.07649369080966882
Category	Term	Count	%	PValue	Genes	List Total	Pop Hits	Pop Total	Fold Enrichment	Bonferroni	Benjamini	FDR
GOTERM_BP_FAT	GO:0006275~regulation of DNA replication	3	0.205058	0.678117	GNU, OTU, NOS	951	26	10841	1.31534	1	0.999939	100
GOTERM_BP_FAT	GO:0051052~regulation of DNA metabolic process	5	0.341763	0.735131	GNU, OTU, NOS, MAGO, SPEL1	951	56	10841	1.01782	1	0.999974	100
GOTERM_BP_FAT	GO:0006260~DNA replication	5	0.341763	0.992043	CG5790, GNU, OTU, NOS, FS(1)YA	951	114	10841	0.499982	1	1	100
GOTERM_BP_FAT	GO:0006259~DNA metabolic process	15	1.02529	0.999597	CG5790, MAGE, MAGO, SPEL1, XRCC1, IRBP, GNU, OTU, UDE, GPP, CG3448, NOS, CG3473, FS(1)YA, TENGL3	951	331	10841	0.516597	1	1	100
Annotation Cluster 112	Enrichment Score: 0.07570534735976289
Category	Term	Count	%	PValue	Genes	List Total	Pop Hits	Pop Total	Fold Enrichment	Bonferroni	Benjamini	FDR
GOTERM_BP_FAT	GO:0045861~negative regulation of proteolysis	5	0.341763	0.388877	SPN88EB, SPN42DA, SPN28DC, CASP, ACP62F	951	36	10841	1.58327	1	0.998091	99.9875
GOTERM_BP_FAT	GO:0034249~negative regulation of cellular amide metabolic process	7	0.478469	0.794565	BCD, SPN42DA, NOT1, CASP, GPP, NOS, CG6576	951	88	10841	0.906785	1	0.99999	100
GOTERM_BP_FAT	GO:0032269~negative regulation of cellular protein metabolic process	15	1.02529	0.936666	PGRP-LF, SPN88EB, SPN28DC, NOT1, CASP, FZR2, ACP62F, CG6576, SOCS36E, BCD, SPN42DA, I-T, GPP, NOS, HIS1:CG31617	951	225	10841	0.759972	1	1	100
GOTERM_BP_FAT	GO:0051248~negative regulation of protein metabolic process	15	1.02529	0.939059	PGRP-LF, SPN88EB, SPN28DC, NOT1, CASP, FZR2, ACP62F, CG6576, SOCS36E, BCD, SPN42DA, I-T, GPP, NOS, HIS1:CG31617	951	226	10841	0.756609	1	1	100
GOTERM_BP_FAT	GO:0017148~negative regulation of translation	5	0.341763	0.940462	BCD, NOT1, GPP, NOS, CG6576	951	83	10841	0.686722	1	1	100
GOTERM_BP_FAT	GO:0034248~regulation of cellular amide metabolic process	13	0.888585	0.972375	BCD, SPN42DA, NOT1, POG, CASP, CG10947, GPP, SPE, NOS, CG4810, DRO, PGRP-SA, CG6576	951	217	10841	0.682924	1	1	100
GOTERM_BP_FAT	GO:0006417~regulation of translation	7	0.478469	0.997949	BCD, NOT1, CG10947, GPP, NOS, CG4810, CG6576	951	170	10841	0.469394	1	1	100
GOTERM_BP_FAT	GO:0010608~posttranscriptional regulation of gene expression	7	0.478469	0.999665	BCD, NOT1, CG10947, GPP, NOS, CG4810, CG6576	951	197	10841	0.405061	1	1	100
Annotation Cluster 113	Enrichment Score: 0.07459943209009219
Category	Term	Count	%	PValue	Genes	List Total	Pop Hits	Pop Total	Fold Enrichment	Bonferroni	Benjamini	FDR
GOTERM_BP_FAT	GO:0015849~organic acid transport	4	0.273411	0.753872	CG1698, CG1607, NAAT1, NTL	951	44	10841	1.03633	1	0.99998	100
GOTERM_BP_FAT	GO:0003333~amino acid transmembrane transport	3	0.205058	0.867737	CG1698, CG1607, NAAT1	951	39	10841	0.876891	1	0.999998	100
GOTERM_BP_FAT	GO:1905039~carboxylic acid transmembrane transport	3	0.205058	0.876916	CG1698, CG1607, NAAT1	951	40	10841	0.854968	1	0.999998	100
GOTERM_BP_FAT	GO:1903825~organic acid transmembrane transport	3	0.205058	0.876916	CG1698, CG1607, NAAT1	951	40	10841	0.854968	1	0.999998	100
Annotation Cluster 114	Enrichment Score: 0.07414737301101454
Category	Term	Count	%	PValue	Genes	List Total	Pop Hits	Pop Total	Fold Enrichment	Bonferroni	Benjamini	FDR
GOTERM_BP_FAT	GO:0071396~cellular response to lipid	4	0.273411	0.709452	BLIMP-1, EIP78C, DOR, SVP	951	41	10841	1.11215	1	0.99996	100
GOTERM_BP_FAT	GO:0014070~response to organic cyclic compound	13	0.888585	0.777049	RPR, BLIMP-1, EIP78C, CYP6A9, SH, MAGE, HSP70BB, DOR, SVP, CYP6A21, NACHRBETA1, OATP58DC, PARA	951	163	10841	0.909169	1	0.999987	100
GOTERM_BP_FAT	GO:0043401~steroid hormone mediated signaling pathway	3	0.205058	0.783951	EIP78C, DOR, SVP	951	32	10841	1.06871	1	0.999989	100
GOTERM_BP_FAT	GO:0048545~response to steroid hormone	3	0.205058	0.783951	EIP78C, DOR, SVP	951	32	10841	1.06871	1	0.999989	100
GOTERM_BP_FAT	GO:0071383~cellular response to steroid hormone stimulus	3	0.205058	0.783951	EIP78C, DOR, SVP	951	32	10841	1.06871	1	0.999989	100
GOTERM_BP_FAT	GO:0033993~response to lipid	5	0.341763	0.814279	RPR, BLIMP-1, EIP78C, DOR, SVP	951	63	10841	0.904729	1	0.999992	100
GOTERM_BP_FAT	GO:0071407~cellular response to organic cyclic compound	5	0.341763	0.823831	BLIMP-1, EIP78C, SH, DOR, SVP	951	64	10841	0.890592	1	0.999993	100
GOTERM_BP_FAT	GO:0009755~hormone-mediated signaling pathway	3	0.205058	0.914587	EIP78C, DOR, SVP	951	45	10841	0.759972	1	0.999999	100
GOTERM_BP_FAT	GO:0032870~cellular response to hormone stimulus	5	0.341763	0.973623	AKT1, EIP78C, DOR, SVP, CG32082	951	96	10841	0.593728	1	1	100
GOTERM_BP_FAT	GO:0009725~response to hormone	5	0.341763	0.975273	AKT1, EIP78C, DOR, SVP, CG32082	951	97	10841	0.587607	1	1	100
GOTERM_BP_FAT	GO:0071495~cellular response to endogenous stimulus	9	0.615174	0.988069	AKT1, EIP78C, SH, DOR, SVP, BTL, RAU, CG32082, HS6ST	951	174	10841	0.589633	1	1	100
Annotation Cluster 115	Enrichment Score: 0.07131718352745264
Category	Term	Count	%	PValue	Genes	List Total	Pop Hits	Pop Total	Fold Enrichment	Bonferroni	Benjamini	FDR
GOTERM_BP_FAT	GO:0090630~activation of GTPase activity	3	0.205058	0.6983	SPG, CG1695, CG7324	951	27	10841	1.26662	1	0.999954	100
GOTERM_BP_FAT	GO:0051345~positive regulation of hydrolase activity	8	0.546822	0.824609	RPR, ROC1B, HPO, SPG, CG1695, DRONC, CG7324, SERCA	951	105	10841	0.868539	1	0.999993	100
GOTERM_BP_FAT	GO:0043087~regulation of GTPase activity	6	0.410116	0.9148	SPG, CG1695, CG7742, CG42684, RAB3-GAP, CG7324	951	92	10841	0.743451	1	0.999999	100
GOTERM_BP_FAT	GO:0043547~positive regulation of GTPase activity	3	0.205058	0.984271	SPG, CG1695, CG7324	951	67	10841	0.510429	1	1	100
Annotation Cluster 116	Enrichment Score: 0.063890264338601
Category	Term	Count	%	PValue	Genes	List Total	Pop Hits	Pop Total	Fold Enrichment	Bonferroni	Benjamini	FDR
GOTERM_BP_FAT	GO:0000281~mitotic cytokinesis	6	0.410116	0.684419	CHIC, ZIP, CYCB, FAD2, SHI, PIM	951	65	10841	1.05227	1	0.999946	100
GOTERM_BP_FAT	GO:0061640~cytoskeleton-dependent cytokinesis	6	0.410116	0.967581	CHIC, ZIP, CYCB, FAD2, SHI, PIM	951	109	10841	0.6275	1	1	100
GOTERM_BP_FAT	GO:0000910~cytokinesis	6	0.410116	0.971225	CHIC, ZIP, CYCB, FAD2, SHI, PIM	951	111	10841	0.616193	1	1	100
Annotation Cluster 117	Enrichment Score: 0.0601519998681253
Category	Term	Count	%	PValue	Genes	List Total	Pop Hits	Pop Total	Fold Enrichment	Bonferroni	Benjamini	FDR
GOTERM_BP_FAT	GO:1904892~regulation of STAT cascade	4	0.273411	0.836319	DIEDEL, UPD2, SCRIB, SOCS36E	951	51	10841	0.894085	1	0.999995	100
GOTERM_BP_FAT	GO:0046425~regulation of JAK-STAT cascade	4	0.273411	0.836319	DIEDEL, UPD2, SCRIB, SOCS36E	951	51	10841	0.894085	1	0.999995	100
GOTERM_BP_FAT	GO:0097696~STAT cascade	4	0.273411	0.886869	DIEDEL, UPD2, SCRIB, SOCS36E	951	57	10841	0.79997	1	0.999998	100
GOTERM_BP_FAT	GO:0007259~JAK-STAT cascade	3	0.205058	0.926379	DIEDEL, UPD2, SOCS36E	951	47	10841	0.727633	1	0.999999	100
Annotation Cluster 118	Enrichment Score: 0.05850933761531076
Category	Term	Count	%	PValue	Genes	List Total	Pop Hits	Pop Total	Fold Enrichment	Bonferroni	Benjamini	FDR
GOTERM_BP_FAT	GO:0071705~nitrogen compound transport	21	1.43541	0.499665	CG8773, CG9444, CLN3, CG14511, CG8083, ALPHATUB67C, ERK7, NXF3, MAGO, NAAT1, GC2, NINAC, AKT1, W, CG1698, CG1607, TOMBOY20, CG14438, IH, DAT, NTL	951	224	10841	1.06871	1	0.999514	99.9997
GOTERM_BP_FAT	GO:0015931~nucleobase-containing compound transport	10	0.683527	0.744074	CG8773, NINAC, W, CG14511, ALPHATUB67C, CG8083, NXF3, TOMBOY20, CG14438, MAGO	951	121	10841	0.942114	1	0.999977	100
GOTERM_BP_FAT	GO:0006406~mRNA export from nucleus	3	0.205058	0.836309	NXF3, CG14438, MAGO	951	36	10841	0.949965	1	0.999995	100
GOTERM_BP_FAT	GO:0071427~mRNA-containing ribonucleoprotein complex export from nucleus	3	0.205058	0.836309	NXF3, CG14438, MAGO	951	36	10841	0.949965	1	0.999995	100
GOTERM_BP_FAT	GO:0071166~ribonucleoprotein complex localization	4	0.273411	0.855013	MSK, NXF3, CG14438, MAGO	951	53	10841	0.860346	1	0.999997	100
GOTERM_BP_FAT	GO:0051028~mRNA transport	4	0.273411	0.886869	ALPHATUB67C, NXF3, CG14438, MAGO	951	57	10841	0.79997	1	0.999998	100
GOTERM_BP_FAT	GO:0050657~nucleic acid transport	7	0.478469	0.887263	CG8773, NINAC, ALPHATUB67C, NXF3, TOMBOY20, CG14438, MAGO	951	101	10841	0.79007	1	0.999998	100
GOTERM_BP_FAT	GO:0050658~RNA transport	7	0.478469	0.887263	CG8773, NINAC, ALPHATUB67C, NXF3, TOMBOY20, CG14438, MAGO	951	101	10841	0.79007	1	0.999998	100
GOTERM_BP_FAT	GO:0051236~establishment of RNA localization	7	0.478469	0.892638	CG8773, NINAC, ALPHATUB67C, NXF3, TOMBOY20, CG14438, MAGO	951	102	10841	0.782324	1	0.999999	100
GOTERM_BP_FAT	GO:0071426~ribonucleoprotein complex export from nucleus	3	0.205058	0.945505	NXF3, CG14438, MAGO	951	51	10841	0.670563	1	1	100
GOTERM_BP_FAT	GO:0006405~RNA export from nucleus	3	0.205058	0.949489	NXF3, CG14438, MAGO	951	52	10841	0.657668	1	1	100
GOTERM_BP_FAT	GO:0006403~RNA localization	11	0.75188	0.980356	CG8773, NINAC, CHIC, ALPHATUB67C, SWA, TM1, NXF3, TOMBOY20, INSC, CG14438, MAGO	951	195	10841	0.643053	1	1	100
GOTERM_BP_FAT	GO:0034504~protein localization to nucleus	4	0.273411	0.986274	AKT1, MSK, CG5118, RCC1	951	88	10841	0.518163	1	1	100
GOTERM_BP_FAT	GO:0051169~nuclear transport	7	0.478469	0.986603	AKT1, MSK, NXF3, CG14438, MAGO, CG5118, RCC1	951	140	10841	0.569979	1	1	100
GOTERM_BP_FAT	GO:0006913~nucleocytoplasmic transport	7	0.478469	0.986603	AKT1, MSK, NXF3, CG14438, MAGO, CG5118, RCC1	951	140	10841	0.569979	1	1	100
GOTERM_BP_FAT	GO:0051168~nuclear export	3	0.205058	0.989441	NXF3, CG14438, MAGO	951	72	10841	0.474982	1	1	100
Annotation Cluster 119	Enrichment Score: 0.05499979517122761
Category	Term	Count	%	PValue	Genes	List Total	Pop Hits	Pop Total	Fold Enrichment	Bonferroni	Benjamini	FDR
GOTERM_BP_FAT	GO:0060828~regulation of canonical Wnt signaling pathway	3	0.205058	0.6983	HPO, TEY, HS6ST	951	27	10841	1.26662	1	0.999954	100
GOTERM_BP_FAT	GO:0060070~canonical Wnt signaling pathway	3	0.205058	0.824415	HPO, TEY, FZ	951	35	10841	0.977107	1	0.999993	100
GOTERM_BP_FAT	GO:0030111~regulation of Wnt signaling pathway	7	0.478469	0.83559	LQFR, HPO, NWK, TEY, SNX16, NMO, HS6ST	951	93	10841	0.858033	1	0.999995	100
GOTERM_BP_FAT	GO:1905114~cell surface receptor signaling pathway involved in cell-cell signaling	7	0.478469	0.984913	NACHRALPHA7, LQFR, HPO, TEY, FZ, NMO, HS6ST	951	138	10841	0.57824	1	1	100
GOTERM_BP_FAT	GO:0016055~Wnt signaling pathway	6	0.410116	0.993182	LQFR, HPO, TEY, FZ, NMO, HS6ST	951	134	10841	0.510429	1	1	100
GOTERM_BP_FAT	GO:0198738~cell-cell signaling by wnt	6	0.410116	0.994016	LQFR, HPO, TEY, FZ, NMO, HS6ST	951	136	10841	0.502923	1	1	100
Annotation Cluster 120	Enrichment Score: 0.054218837679811366
Category	Term	Count	%	PValue	Genes	List Total	Pop Hits	Pop Total	Fold Enrichment	Bonferroni	Benjamini	FDR
GOTERM_BP_FAT	GO:0051336~regulation of hydrolase activity	15	1.02529	0.769765	RPR, ROC1B, HPO, SPG, STE12DOR, CG12620, SERCA, CG14689, SPN42DA, CG1695, CG7742, DRONC, CG42684, RAB3-GAP, CG7324	951	187	10841	0.914405	1	0.999984	100
GOTERM_BP_FAT	GO:0051345~positive regulation of hydrolase activity	8	0.546822	0.824609	RPR, ROC1B, HPO, SPG, CG1695, DRONC, CG7324, SERCA	951	105	10841	0.868539	1	0.999993	100
GOTERM_BP_FAT	GO:0043085~positive regulation of catalytic activity	12	0.820232	0.905402	RPR, ROC1B, PDFR, HPO, SPG, FZR2, NOS, CG1695, DRONC, BTL, CG7324, SERCA	951	174	10841	0.786178	1	0.999999	100
GOTERM_BP_FAT	GO:0065009~regulation of molecular function	26	1.77717	0.931174	SPG, FZR2, CG12620, BTL, SOCS36E, CG14689, SPN42DA, CYCA, NOS, CYCB, CG1695, CG7742, DRONC, CG42684, CG5118, CG7324, RPR, PDFR, ROC1B, HPO, STE12DOR, SERCA, CG17124, GPP, RAB3-GAP, FEM-1	951	368	10841	0.805405	1	1	100
GOTERM_BP_FAT	GO:0050790~regulation of catalytic activity	22	1.50376	0.939826	RPR, PDFR, ROC1B, HPO, SPG, STE12DOR, FZR2, CG12620, BTL, SERCA, CG14689, SOCS36E, SPN42DA, CG17124, NOS, CG1695, CG7742, DRONC, CG42684, RAB3-GAP, CG7324, FEM-1	951	320	10841	0.783721	1	1	100
GOTERM_BP_FAT	GO:0044093~positive regulation of molecular function	13	0.888585	0.94007	RPR, PDFR, ROC1B, HPO, SPG, FZR2, NOS, CG1695, DRONC, CG5118, BTL, CG7324, SERCA	951	199	10841	0.744696	1	1	100
Annotation Cluster 121	Enrichment Score: 0.053476448741760226
Category	Term	Count	%	PValue	Genes	List Total	Pop Hits	Pop Total	Fold Enrichment	Bonferroni	Benjamini	FDR
GOTERM_BP_FAT	GO:0008045~motor neuron axon guidance	7	0.478469	0.525317	CAPS, SPZ5, LSP2, ZFH1, PLEXB, TROL, MP	951	66	10841	1.20905	1	0.999629	99.9999
GOTERM_BP_FAT	GO:0061564~axon development	28	1.91388	0.750817	CAPS, CHIC, SBB, GUKH, ZFH1, PLEXB, FZ, BETATUB60D, MIRR, BTL, MMP1, AKT1, CG4781, ANK2, CHI, TUTL, TROL, RUN, SH, MLE, MP, FRU, PTPMEG, SPZ5, LSP2, MICAL, LOLA, KEK4	951	343	10841	0.930578	1	0.99998	100
GOTERM_BP_FAT	GO:0040011~locomotion	55	3.7594	0.751325	CHIC, DOA, GUKH, SHI, PVF3, BTL, CKA, SOCS36E, AKT1, DYSF, ZIP, TUTL, NOS, TROL, NRX-1, SLS, PDFR, DOP1R1, MRTF, CG17387, MP, FRU, EY, SPZ5, MICAL, POG, DOR, MSP300, LOLA, RDGA, CAPS, SBB, ZFH1, FZ, PLEXB, BETATUB60D, MIRR, ABD-A, W, CHI, NMO, LAZA, ROC1B, RUN, HPO, FOXP, SN, PTPMEG, SO, LSP2, TPNC4, SVP, RAB3-GAP, NTL, YURI	951	666	10841	0.941407	1	0.999979	100
GOTERM_BP_FAT	GO:0042330~taxis	29	1.98223	0.755556	CAPS, CHIC, SBB, GUKH, ZFH1, FZ, PLEXB, BETATUB60D, MIRR, CKA, W, CHI, TUTL, TROL, NMO, PDFR, LAZA, RUN, DOP1R1, MP, FRU, PTPMEG, SPZ5, LSP2, MICAL, SVP, LOLA, RDGA, YURI	951	356	10841	0.928617	1	0.99998	100
GOTERM_BP_FAT	GO:0007409~axonogenesis	26	1.77717	0.802612	CAPS, CHIC, SBB, GUKH, ZFH1, FZ, PLEXB, BETATUB60D, MIRR, BTL, CG4781, ANK2, CHI, TUTL, TROL, RUN, SH, MLE, MP, FRU, PTPMEG, SPZ5, LSP2, MICAL, LOLA, KEK4	951	329	10841	0.900879	1	0.999991	100
GOTERM_BP_FAT	GO:0007411~axon guidance	20	1.36705	0.851391	CAPS, CHIC, RUN, SBB, GUKH, ZFH1, FZ, PLEXB, MP, BETATUB60D, FRU, MIRR, PTPMEG, SPZ5, LSP2, MICAL, CHI, TUTL, TROL, LOLA	951	265	10841	0.860346	1	0.999997	100
GOTERM_BP_FAT	GO:0048666~neuron development	61	4.16951	0.854706	CHIC, MBL, NOT1, DOA, GUKH, TM1, PVF3, BTL, MMP1, AKT1, ANK2, TUTL, MSK, NOS, TROL, HMGD, DRONC, SOX14, MP, FRU, RAU, SPZ5, MICAL, SDT, NRM, LOLA, CG17003, KEK4, CAPS, SBB, MOB2, SP2353, MAGE, ZFH1, FZ, PLEXB, BETATUB60D, MIRR, CG42732, PYD, RIM, BOSS, CG4781, CHI, TEY, ETS21C, EFHC1.1, CG9222, BDL, NCKX30C, RUN, SH, ACTBETA, MLE, SN, PTPMEG, LSP2, CA-ALPHA1D, CG34380, CA-BETA, CG4842	951	770	10841	0.903084	1	0.999997	100
GOTERM_BP_FAT	GO:0030182~neuron differentiation	70	4.78469	0.86793	CHIC, MBL, NOT1, SPG, DOA, GUKH, TM1, PVF3, BTL, MMP1, SOCS36E, AKT1, ZIP, ANK2, TUTL, MSK, NOS, TROL, HMGD, DRONC, SOX14, MP, FRU, RAU, HEY, EY, SPZ5, MICAL, SDT, NRM, LOLA, CG17003, KEK4, CAPS, SBB, MOB2, SP2353, MAGE, ZFH1, FZ, PLEXB, BETATUB60D, MIRR, CG42732, H, SCRIB, PYD, RIM, BOSS, CHI, CG4781, ETS21C, TEY, EFHC1.1, CG9222, BDL, NCKX30C, RUN, HPO, SH, ACTBETA, MLE, SN, PTPMEG, LSP2, SVP, …	951	884	10841	0.902682	1	0.999998	100
GOTERM_BP_FAT	GO:0016358~dendrite development	18	1.23035	0.870304	RUN, NOT1, SOX14, ACTBETA, TM1, SN, FRU, AKT1, MICAL, CHI, TUTL, ETS21C, EFHC1.1, NOS, CG34380, HMGD, LOLA, DRONC	951	244	10841	0.840953	1	0.999998	100
GOTERM_BP_FAT	GO:0097485~neuron projection guidance	20	1.36705	0.882814	CAPS, CHIC, RUN, SBB, GUKH, ZFH1, FZ, PLEXB, MP, BETATUB60D, FRU, MIRR, PTPMEG, SPZ5, LSP2, MICAL, CHI, TUTL, TROL, LOLA	951	273	10841	0.835134	1	0.999998	100
GOTERM_BP_FAT	GO:0048699~generation of neurons	75	5.12645	0.914873	CHIC, MBL, DOA, NOT1, SPG, GUKH, TM1, PVF3, BTL, MMP1, SOCS36E, AKT1, ZIP, ANK2, TUTL, MSK, CYCA, NOS, TROL, HMGD, DRONC, SOX14, MP, FRU, RAU, HEY, EY, SPZ5, MICAL, SDT, NRM, LOLA, CG17003, KEK4, GALPHAI, CAPS, SBB, MOB2, SP2353, MAGE, ZFH1, FZ, PLEXB, BETATUB60D, CG42732, MIRR, H, RCC1, ABD-A, SCRIB, PYD, RIM, BOSS, CHI, CG4781, ETS21C, TEY, EFHC1.1, CG9222, BDL, NCKX30C, RUN, HPO, SH, ACTBETA, …	951	969	10841	0.88232	1	0.999999	100
GOTERM_BP_FAT	GO:0032989~cellular component morphogenesis	75	5.12645	0.919528	CG5790, CHIC, NOT1, ZYE, GUKH, TM1, SHI, ZASP67, BTL, IM4, AKT1, ZIP, ANK2, TUTL, NOS, TROL, HMGD, DRONC, PRM, SLS, SOX14, CAD86C, CG17083, CG17387, MP, FRU, SPZ5, HMW, MICAL, POG, LOLA, KEK4, CAPS, SBB, PXT, MOB2, TTLL3B, MAGE, B9D1, ZFH1, FZ, PLEXB, TN, BETATUB60D, MIRR, CG42732, H, TMOD, SCRIB, PYD, UNC-89, CHI, CG4781, ETS21C, EFHC1.1, CG9222, ACT88F, CG13999, NCKX30C, CG6971, RUN, SH, ACTBET…	951	972	10841	0.879597	1	0.999999	100
GOTERM_BP_FAT	GO:0006935~chemotaxis	20	1.36705	0.919854	CAPS, CHIC, RUN, SBB, GUKH, ZFH1, FZ, PLEXB, MP, BETATUB60D, FRU, MIRR, PTPMEG, SPZ5, LSP2, MICAL, CHI, TUTL, TROL, LOLA	951	285	10841	0.79997	1	0.999999	100
GOTERM_BP_FAT	GO:0048858~cell projection morphogenesis	50	3.41763	0.921185	CAPS, CHIC, SBB, TTLL3B, NOT1, MAGE, GUKH, B9D1, ZFH1, FZ, PLEXB, TM1, BETATUB60D, CG42732, MIRR, BTL, PYD, CHI, CG4781, ANK2, TUTL, ETS21C, CG9222, NOS, TROL, HMGD, DRONC, CG13999, NCKX30C, CG6971, RUN, SH, SOX14, ACTBETA, CG17083, MLE, CG17387, MP, SN, FRU, PTPMEG, SPZ5, LSP2, HMW, MICAL, DND, CG34380, LOLA, CG4842, KEK4	951	666	10841	0.855824	1	0.999999	100
GOTERM_BP_FAT	GO:0032990~cell part morphogenesis	50	3.41763	0.940185	CAPS, CHIC, SBB, TTLL3B, NOT1, MAGE, GUKH, B9D1, ZFH1, FZ, PLEXB, TM1, BETATUB60D, CG42732, MIRR, BTL, PYD, CHI, CG4781, ANK2, TUTL, ETS21C, CG9222, NOS, TROL, HMGD, DRONC, CG13999, NCKX30C, CG6971, RUN, SH, SOX14, ACTBETA, CG17083, MLE, CG17387, MP, SN, FRU, PTPMEG, SPZ5, LSP2, HMW, MICAL, DND, CG34380, LOLA, CG4842, KEK4	951	678	10841	0.840677	1	1	100
GOTERM_BP_FAT	GO:0030030~cell projection organization	58	3.96446	0.943222	CHIC, NOT1, GUKH, CG7352, TM1, BTL, MMP1, AKT1, ZIP, ANK2, TUTL, NOS, TROL, HMGD, DRONC, SOX14, CG17083, CG17387, MP, FRU, SPZ5, HMW, MICAL, LOLA, KEK4, CAPS, SBB, TTLL3B, MAGE, B9D1, ZFH1, FZ, PLEXB, BETATUB60D, MIRR, CG42732, SCRIB, PYD, CG4781, CHI, ETS21C, CG9222, EFHC1.1, CG13999, NCKX30C, CG6971, RUN, SH, ACTBETA, MLE, SN, PTPMEG, LSP2, DND, CG34380, CG32082, CG4842, YURI	951	780	10841	0.847661	1	1	100
GOTERM_BP_FAT	GO:0006928~movement of cell or subcellular component	51	3.48599	0.946212	CHIC, ZYE, GUKH, SHI, PVF3, BTL, SOCS36E, AKT1, KLP98A, ZIP, DYSF, TUTL, NOS, CYCB, TROL, MRTF, CG17083, CG17387, MP, FRU, KLP59C, EY, SPZ5, MICAL, POG, DOR, MSP300, LOLA, CG10839, CAPS, SBB, CG9313, ZFH1, FZ, PLEXB, BETATUB60D, MIRR, ABD-A, CHI, ROC1B, HPO, CG6971, RUN, CG31275, SN, PTPMEG, SO, LSP2, CG10859, RAB3-GAP, NTL	951	695	10841	0.836516	1	1	100
GOTERM_BP_FAT	GO:0031175~neuron projection development	45	3.07587	0.951932	CAPS, CHIC, SBB, NOT1, MAGE, GUKH, ZFH1, PLEXB, FZ, TM1, BETATUB60D, MIRR, CG42732, BTL, MMP1, AKT1, PYD, CG4781, ANK2, CHI, TUTL, ETS21C, CG9222, EFHC1.1, NOS, TROL, HMGD, DRONC, NCKX30C, RUN, SH, SOX14, ACTBETA, MLE, SN, MP, FRU, PTPMEG, SPZ5, LSP2, MICAL, CG34380, LOLA, CG4842, KEK4	951	624	10841	0.822085	1	1	100
GOTERM_BP_FAT	GO:0048812~neuron projection morphogenesis	42	2.87081	0.954472	CAPS, CHIC, SBB, NOT1, MAGE, GUKH, ZFH1, PLEXB, FZ, TM1, BETATUB60D, MIRR, CG42732, BTL, PYD, CG4781, ANK2, CHI, TUTL, ETS21C, CG9222, NOS, TROL, HMGD, DRONC, NCKX30C, RUN, SH, SOX14, ACTBETA, MLE, SN, MP, FRU, PTPMEG, SPZ5, LSP2, MICAL, CG34380, LOLA, CG4842, KEK4	951	588	10841	0.814256	1	1	100
GOTERM_BP_FAT	GO:0048667~cell morphogenesis involved in neuron differentiation	35	2.39234	0.955291	CAPS, CHIC, SBB, NOT1, GUKH, ZFH1, PLEXB, FZ, TM1, BETATUB60D, MIRR, BTL, CG4781, ANK2, CHI, ETS21C, TUTL, NOS, TROL, HMGD, DRONC, RUN, SH, SOX14, ACTBETA, MLE, MP, FRU, PTPMEG, SPZ5, LSP2, MICAL, CG34380, LOLA, KEK4	951	499	10841	0.79957	1	1	100
[truncated: 447 more rows]

## Sheet: 3 GO H vs C9-treated
Gene ontology analysis: WCT DEGs between Healthy and C9-treated Drosophila heads (1,559 altered transcripts):						G4C2x3_C-RNAi versus G4C2x36_SRSF1-RNAi (H vs C9-treated)
[truncated: 2,384 more rows]

[truncated: 1 more sheets: 4 Analysis type and date]
